# Supplementary material for: Proteomic Diversity in Bacteria: Insights and Implications for Bacterial Identification
Source: Mol Cell Proteomics. 2025 Jan 27;24(3):100917. doi: 10.1016/j.mcpro.2025.100917 (PMC11919601; doi:10.1016/j.mcpro.2025.100917)
Supplement: Supplementary Table S1 [file mmc2.xlsx]

## Sheet: Experiments_overview
Table 1: Overview of proteomic datasets acquired in this study
dataset	Experiment	Description
i	Diversity dataset - 14 SPD	Proteome profiling of 303 bacterial species. The liquid-chromatography gradient was 90- minutes (14 samples per day throughput). Identified and quantified peptides from this resource were integrated into https://www.proteomicsdb.org/ and are interactively accessible.
ii	Diversity - 38 SPD	Same 303 species as in the diversity set, but with shorter sample preparation and less input amount. LC-gradient was shortened to 30 minutes to achieve a throughput of 38 samples per day (SPD).
iii	Diversity - 80 SPD	Same 303 species as in the diversity set, but with shorter sample preparation and less input amount. LC-gradient was shortened to 10 minutes to achieve a throughput of 80 samples per day (SPD).
iv	Reproducibility dataset	Four representative species (Pseudomonas aeruginosa, Bacillus cereus, Staphylococcus aureus, Escherichia coli) were cultivated on tryptic soy broth, Columbia blood agar, brain-heart infusion agar, and tryptic soy agar. Samples were taken after 6, 18, 24, and 48 hours of incubation.
v	Pseudomonas dataset	The Pseudomonas dataset was acquired to validate the classification algorithm's suitability to identify bacteria on strain level. For each strain, a strain-specific genome sequence was available.
vi	Bacillus dataset	The Bacillusdataset was acquired to validate the classification algorithm's suitability to classify bacteria on strain level. For each strain, a strain-specific genome sequence was available.
vii	Food routine dataset	Sixty dairy product isolates were collected and analyzed with 16S rRNA sequencing (used as reference), FTIR spectroscopy, MALDI-TOF mass spectrometry, and LC-MS/MS+MS2Bac.
viii	Clinical routine dataset	We collected 570 isolates from a clinical diagnostics laboratory, analyzed them with LC-MS/MS and classified bacteria.
