# Supplementary material for: Proteomic Diversity in Bacteria: Insights and Implications for Bacterial Identification
Source: Mol Cell Proteomics. 2025 Jan 27;24(3):100917. doi: 10.1016/j.mcpro.2025.100917 (PMC11919601; doi:10.1016/j.mcpro.2025.100917)
Supplement: Supplementary Table S2 [file mmc3.xlsx]

## Sheet: Explanations
Column header	Explanation
Strain collection	Strain collection designation. If not otherwise stated, the numbers correspond to DSM identifiers from the DSMZ.
Genus	NCBI genus name
Species	NCBI species name
Subspecies	NCBI subspecies (subsp.) name
Cultivation condition	Growth conditions
Fasta file	Fasta file name for NCBI-derived proteomes
Raw file name	Raw file name. Raw data is deposited to MassIVE
MS2Bac identification result (first iteration)	MS2Bac's first iteration result was derived from a database search against one representative strain per species.
Include in data analysis	F = False, T = True if data was included in data analysis
Reason for exclusion	Reason why the raw file was excluded from data analysis
Total number of PSMs	Number of reported PSMs by MSFragger
Input amount less than 50 µg	F = False, T = True
MS2Bac identification result (second iteration)	MS2Bac's second iteration result was derived from a database search against all strains of the genus which was identified in the first iteration.
Include in data analysis (second iteration)	F = False, T = True if data was included in data analysis
Reason for exclusion (second iteration)	Reason why the raw file was excluded from data analysis
Experiment name (in MaxQuant)	Experiment name in MaxQuant
DSMZ	DSM identifiers from the DSMZ
Genus according to 16S rRNA	Identified genus from 16S rRNA sequencing.
Species according to 16S rRNA	Identified species from 16S rRNA sequencing.
MALDI-TOF identification	Matrix-assisted laser desorption/ionization time-of-flight mass-spectrometric identification result.
FTIR identification	Fourir-transformed infrared spectroscopy identification result.
MS2Bac identification result (second iteration); only for fungi	MS2Bac's second iteration result was derived from a database search against all fungal strains deposited to NCBI.

## Sheet: 14 SPD
Supplementary Table 2 -Sample overview of the 14 SPD dataset, PSMs = peptide-spectrum matches
Strain collection	Genus	Species	Subspecies	Cultivation condition	Lysis batch	Sample preparation batch	Fasta file	Raw file name	MS2Bac identification result (first iteration)	Include in data analysis	Reason for exclusion	Total number of PSMs	Input amount less than 50 µg
31	Bacillus	Bacillus cereus		temperature: 30 °C, medium: tryptic soy agar, atmosphere: aerobic	Batch 1	Batch 1	GCF_006094295.1	BBM_429_P110_31_MIA_007	Bacillus thuringiensis	F	Bacillus cereus is not in DB		FALSE
30039	Citrobacter	Citrobacter freundii		temperature: 30 °C, medium: tryptic soy agar, atmosphere: aerobic	Batch 1	Batch 1	GCF_011064845.1	BBM_429_P110_31_MIA_008	T	T		70205	FALSE
30054	Enterobacter	Enterobacter cloacae		temperature: 30 °C, medium: tryptic soy agar, atmosphere: aerobic	Batch 1	Batch 1	GCF_000755525.1	BBM_429_P110_31_MIA_009	T	T		72086	FALSE
QC	Pseudomonas	Pseudomonas aeruginosa		temperature: 30 °C, medium: tryptic soy agar, atmosphere: aerobic	Batch 1	Batch 1	GCF_008801675.1	BBM_429_P110_31_MIA_010	T	T		76376	FALSE
2048	Bacillus	Bacillus mycoides		temperature: 30 °C, medium: tryptic soy agar, atmosphere: aerobic	Batch 1	Batch 1	GCF_000832605.1	BBM_429_P110_31_MIA_011	T	T		68927	FALSE
20533	Amylolactobacillus	Amylolactobacillus amylophilus		temperature: 30 °C, medium: tryptic soy agar, atmosphere: anaerobic	Batch 5	Batch 6	GCF_001936335.1	BBM_452_P110_31_033	T	T		66661	FALSE
1	Heyndrickxia	Heyndrickxia coagulans		temperature: 30 °C, medium: tryptic soy agar, atmosphere: aerobic	Batch 1	Batch 1	GCF_000832905.1	BBM_429_P110_31_MIA_013	T	T		73250	FALSE
20481	Lactococcus	Lactococcus lactis	Lactococcus lactis subsp. lactis	temperature: 30 °C, medium: tryptic soy agar, atmosphere: aerobic	Batch 1	Batch 1	GCF_004354485.1	BBM_429_P110_31_MIA_015	T	T		65233	FALSE
1321	Peribacillus	Peribacillus simplex		temperature: 30 °C, medium: tryptic soy agar, atmosphere: aerobic	Batch 1	Batch 1	GCF_002243645.1	BBM_429_P110_31_MIA_020	T	T		74344	FALSE
5622	Lacticaseibacillus	Lacticaseibacillus paracasei	Lacticaseibacillus paracasei subsp. paracasei	temperature: 30 °C, medium: tryptic soy agar, atmosphere: aerobic	Batch 1	Batch 1	GCF_001436385.1	BBM_429_P110_31_MIA_022	T	T		67656	FALSE
27	Bacillus	Bacillus pumilus		temperature: 30 °C, medium: tryptic soy agar, atmosphere: aerobic	Batch 1	Batch 1	GCF_900186955.1	BBM_429_P110_31_MIA_023	T	T		72364	FALSE
10	Bacillus	Bacillus subtilis	Bacillus subtilis subsp. subtilis	temperature: 30 °C, medium: tryptic soy agar, atmosphere: aerobic	Batch 1	Batch 1	GCF_006088795.1	BBM_429_P110_31_MIA_024	T	T		71728	FALSE
20443	Lactococcus	Lactococcus raffinolactis		temperature: 30 °C, medium: tryptic soy agar, atmosphere: aerobic	Batch 1	Batch 1	GCF_002441745.1	BBM_429_P110_31_MIA_026	T	T		40843	FALSE
20686	Lactococcus	Lactococcus plantarum		temperature: 30 °C, medium: tryptic soy agar, atmosphere: aerobic	Batch 1	Batch 1	GCF_002441715.1	BBM_429_P110_31_MIA_027	T	T		66873	FALSE
20288	Weissella	Weissella paramesenteroides		temperature: 30 °C, medium: tryptic soy agar, atmosphere: aerobic	Batch 1	Batch 1	GCF_000160575.1	BBM_429_P110_31_MIA_028	T	T		69963	FALSE
20193	Leuconostoc	Leuconostoc pseudomesenteroides		temperature: 30 °C, medium: tryptic soy agar, atmosphere: aerobic	Batch 1	Batch 1	GCF_014634745.1	BBM_429_P110_31_MIA_029	T	T		59560	TRUE
20450	Lactococcus	Lactococcus lactis	Lactococcus lactis subsp. hordniae	temperature: 30 °C, medium: tryptic soy agar, atmosphere: aerobic	Batch 1	Batch 1	GCF_002441785.1	BBM_429_P110_31_MIA_030	T	T		70634	FALSE
20593	Weissella	Weissella kandleri		temperature: 30 °C, medium: tryptic soy agar, atmosphere: aerobic	Batch 1	Batch 1	GCF_001438705.1	BBM_429_P110_31_MIA_031	T	T		61188	FALSE
5576	Leuconostoc	Leuconostoc carnosum		temperature: 30 °C, medium: tryptic soy agar, atmosphere: aerobic	Batch 1	Batch 1	GCF_014207505.1	BBM_429_P110_31_MIA_032	T	T		66849	TRUE
20343	Leuconostoc	Leuconostoc mesenteroides	Leuconostoc mesenteroides subsp. mesenteroides	temperature: 30 °C, medium: tryptic soy agar, atmosphere: microaerophilic	Batch 1	Batch 1	GCF_000014445.1	BBM_429_P110_31_MIA_033	T	T		74452	FALSE
5577	Leuconostoc	Leuconostoc citreum		temperature: 30 °C, medium: tryptic soy agar, atmosphere: aerobic	Batch 1	Batch 1	GCF_004354555.1	BBM_429_P110_31_MIA_034	T	T		65612	FALSE
10667	Lactiplantibacillus	Lactiplantibacillus paraplantarum		temperature: 30 °C, medium: tryptic soy agar, atmosphere: aerobic	Batch 1	Batch 1	GCF_001435655.1	BBM_429_P110_31_MIA_035	T	T		48108	TRUE
QC	Pseudomonas	Pseudomonas aeruginosa		temperature: 30 °C, medium: tryptic soy agar, atmosphere: aerobic	Batch 1	Batch 1	GCF_008801675.1	BBM_429_P110_31_MIA_036	T	T		76740	FALSE
2898	Lysinibacillus	Lysinibacillus fusiformis		temperature: 30 °C, medium: tryptic soy agar, atmosphere: aerobic	Batch 1	Batch 1	GCF_003367495.1	BBM_429_P110_31_MIA_037	T	T		72693	FALSE
20684	Lactococcus	Lactococcus garvieae		temperature: 30 °C, medium: tryptic soy agar, atmosphere: microaerophilic	Batch 1	Batch 1	GCF_002441675.1	BBM_429_P110_31_MIA_039	T	T		66183	FALSE
7378	Weissella	Weissella hellenica		temperature: 30 °C, medium: tryptic soy agar, atmosphere: aerobic	Batch 1	Batch 1	GCF_006540065.1	BBM_429_P110_31_MIA_042	T	T		45522	TRUE
20314	Lactiplantibacillus	Lactiplantibacillus pentosus		temperature: 30 °C, medium: tryptic soy agar, atmosphere: aerobic	Batch 1	Batch 1	GCF_004354685.1	BBM_429_P110_31_MIA_043	T	T		75589	FALSE
2046	Bacillus	Bacillus thuringiensis		temperature: 30 °C, medium: tryptic soy agar, atmosphere: aerobic	Batch 1	Batch 1	GCF_000161615.1	BBM_429_P110_31_MIA_048	T	T		60217	FALSE
QC	Pseudomonas	Pseudomonas aeruginosa		temperature: 30 °C, medium: tryptic soy agar, atmosphere: aerobic	Batch 1	Batch 1	GCF_008801675.1	BBM_429_P110_31_MIA_049	T	T		76272	FALSE
2895	Aneurinibacillus	Aneurinibacillus migulanus		temperature: 30 °C, medium: tryptic soy agar, atmosphere: aerobic	Batch 1	Batch 1	GCF_001274715.1	BBM_429_P110_31_MIA_054	T	T		70695	FALSE
30165	Erwinia	Erwinia amylovora		temperature: 30 °C, medium: tryptic soy agar, atmosphere: aerobic	Batch 2	Batch 1	GCF_000696075.1	BBM_429_P110_31_MIA_055	T	T		71796	FALSE
16657	Enterobacter	Enterobacter cloacae	Enterobacter cloacae subsp. dissolvens	temperature: 30 °C, medium: tryptic soy agar, atmosphere: aerobic	Batch 2	Batch 1	GCF_009660455.1	BBM_429_P110_31_MIA_057	T	T		68875	FALSE
2777	Obesumbacterium	Obesumbacterium proteus		temperature: 30 °C, medium: tryptic soy agar, atmosphere: aerobic	Batch 2	Batch 1	GCF_001655035.1	BBM_429_P110_31_MIA_060	T	T		68968	FALSE
3591	Providencia	Providencia heimbachae		temperature: 30 °C, medium: tryptic soy agar, atmosphere: aerobic	Batch 2	Batch 1	GCF_001655055.1	BBM_429_P110_31_MIA_061	T	T		66880	FALSE
13699	Tatumella	Tatumella citrea		temperature: 30 °C, medium: tryptic soy agar, atmosphere: aerobic	Batch 2	Batch 2	GCF_002163585.1	BBM_430_P110_31_MIA_004	T	T		71132	FALSE
17636	Staphylococcus	Staphylococcus simiae		temperature: 30 °C, medium: tryptic soy agar, atmosphere: aerobic	Batch 2	Batch 2	GCF_002902085.1	BBM_430_P110_31_MIA_005	T	T		45557	FALSE
16636	Citrobacter	Citrobacter rodentium		temperature: 30 °C, medium: tryptic soy agar, atmosphere: aerobic	Batch 2	Batch 2	GCF_000759815.1	BBM_430_P110_31_MIA_006	T	T		72756	FALSE
15968	Klebsiella	Klebsiella variicola		temperature: 30 °C, medium: tryptic soy agar, atmosphere: aerobic	Batch 2	Batch 2	GCF_000828055.2	BBM_430_P110_31_MIA_007	T	T		72879	FALSE
20342	Carnobacterium	Carnobacterium maltaromaticum		temperature: 30 °C, medium: tryptic soy agar, atmosphere: microaerophilic]	Batch 2	Batch 2	GCF_001437315.1	BBM_430_P110_31_MIA_008	T	T		69271	FALSE
16656	Kosakonia	Kosakonia radicincitans		temperature: 30 °C, medium: tryptic soy agar, atmosphere: aerobic	Batch 2	Batch 2	GCF_000280495.2	BBM_430_P110_31_MIA_009	Kosakonia oryzae	F	Kosakonia radicincitans is not in DB		FALSE
15741	Vagococcus	Vagococcus lutrae		temperature: 30 °C, medium: tryptic soy agar, atmosphere: microaerophilic	Batch 2	Batch 2	GCF_003987555.1	BBM_430_P110_31_MIA_011	T	T		71769	FALSE
18146	Kosakonia	Kosakonia cowanii		temperature: 30 °C, medium: tryptic soy agar, atmosphere: aerobic	Batch 2	Batch 2	GCF_001975225.1	BBM_430_P110_31_MIA_012	T	T		73227	FALSE
20623	Carnobacterium	Carnobacterium divergens		temperature: 30 °C, medium: tryptic soy agar, atmosphere: microaerophilic]	Batch 2	Batch 2	GCF_001437085.1	BBM_430_P110_31_MIA_013	T	T		62451	FALSE
11	Niallia	Niallia circulans		temperature: 30 °C, medium: tryptic soy agar, atmosphere: aerobic	Batch 2	Batch 2	GCF_001591585.1	BBM_430_P110_31_MIA_014	T	T		74382	FALSE
14526	Trichococcus	Trichococcus collinsii		temperature: 30 °C, medium: tryptic soy agar, atmosphere: aerobic	Batch 2	Batch 2	GCF_900107505.1	BBM_430_P110_31_MIA_016	T	T		67767	FALSE
2094	Trichococcus	Trichococcus flocculiformis		temperature: 30 °C, medium: tryptic soy agar, atmosphere: aerobic	Batch 2	Batch 2	GCF_900113645.1	BBM_430_P110_31_MIA_017	T	T		67272	FALSE
17031	Vagococcus	Vagococcus carniphilus		temperature: 30 °C, medium: tryptic soy agar, atmosphere: microaerophilic	Batch 2	Batch 2	GCF_014397115.1	BBM_430_P110_31_MIA_018	T	T		58714	FALSE
13645	Enterobacter	Enterobacter kobei		temperature: 30 °C, medium: tryptic soy agar, atmosphere: aerobic	Batch 2	Batch 2	GCF_001729765.1	BBM_430_P110_31_MIA_020	T	T		73069	FALSE
50259	Pseudomonas	Pseudomonas cichorii		temperature: 30 °C, medium: tryptic soy agar, atmosphere: aerobic	Batch 2	Batch 2	GCF_900104015.1	BBM_430_P110_31_MIA_023	T	T		75266	FALSE
22361	Sphingobacterium	Sphingobacterium lactis		temperature: 30 °C, medium: tryptic soy agar, atmosphere: aerobic	Batch 2	Batch 2	GCF_900107985.1	BBM_430_P110_31_MIA_024	T	T		74852	FALSE
17140	Lysinibacillus	Lysinibacillus boronitolerans		temperature: 30 °C, medium: tryptic soy agar, atmosphere: aerobic	Batch 2	Batch 2	GCF_002200915.1	BBM_430_P110_31_MIA_025	T	T		69669	FALSE
30030	Alcaligenes	Alcaligenes faecalis	Alcaligenes faecalis subsp. faecalis	temperature: 30 °C, medium: tryptic soy agar, atmosphere: aerobic	Batch 2	Batch 2	GCF_000739855.1	BBM_430_P110_31_MIA_028	T	T		72789	FALSE
21046	Solibacillus	Solibacillus isronensis		temperature: 30 °C, medium: tryptic soy agar, atmosphere: aerobic	Batch 2	Batch 2	GCF_000298255.1	BBM_430_P110_31_MIA_029	T	T		68291	FALSE
23493	Lysinibacillus	Lysinibacillus xylanilyticus		temperature: 30 °C, medium: tryptic soy agar, atmosphere: aerobic	Batch 2	Batch 2	GCF_001183605.1	BBM_430_P110_31_MIA_030	T	T		68526	FALSE
18869	Lysinibacillus	Lysinibacillus odysseyi		temperature: 30 °C, medium: tryptic soy agar, atmosphere: aerobic	Batch 2	Batch 2	GCF_001591965.1	BBM_430_P110_31_MIA_031	T	T		68435	FALSE
18867	Jeotgalibacillus	Jeotgalibacillus alimentarius		temperature: 30 °C, medium: tryptic soy agar, atmosphere: aerobic	Batch 2	Batch 2	GCF_000829445.1	BBM_430_P110_31_MIA_033	T	T		9074	FALSE
15077	Niallia	Niallia nealsonii		temperature: 30 °C, medium: tryptic soy agar, atmosphere: aerobic	Batch 2	Batch 2	GCF_002835805.1	BBM_430_P110_31_MIA_034	T	T		70872	FALSE
15820	Metabacillus	Metabacillus indicus		temperature: 30 °C, medium: tryptic soy agar, atmosphere: aerobic	Batch 2	Batch 2	GCF_000708755.2	BBM_430_P110_31_MIA_035	T	T		65276	FALSE
26521	Pseudomonas	Pseudomonas deceptionensis		temperature: 30 °C, medium: tryptic soy agar, atmosphere: aerobic	Batch 2	Batch 2	GCF_001042895.1	BBM_430_P110_31_MIA_037	T	T		70091	FALSE
17149	Pseudomonas	Pseudomonas libanensis		temperature: 30 °C, medium: tryptic soy agar, atmosphere: aerobic	Batch 2	Batch 2	GCF_001439685.1	BBM_430_P110_31_MIA_038	T	T		72073	FALSE
6252	Pseudomonas	Pseudomonas lundensis		temperature: 30 °C, medium: tryptic soy agar, atmosphere: aerobic	Batch 2	Batch 2	GCF_001042985.1	BBM_430_P110_31_MIA_039	T	T		74584	FALSE
QC	Pseudomonas	Pseudomonas aeruginosa		temperature: 30 °C, medium: tryptic soy agar, atmosphere: aerobic	Batch 2	Batch 2	GCF_008801675.1	BBM_430_P110_31_MIA_041	T	T		77032	FALSE
23257	Auraticoccus	Auraticoccus monumenti		temperature: 30 °C, medium: tryptic soy agar, atmosphere: aerobic	Batch 2	Batch 2	GCF_900101785.1	BBM_430_P110_31_MIA_042	T	T		66337	FALSE
13124	Pseudomonas	Pseudomonas marginalis		temperature: 30 °C, medium: tryptic soy agar, atmosphere: aerobic	Batch 2	Batch 2	GCF_007858155.1	BBM_430_P110_31_MIA_043	T	T		81169	FALSE
14937	Pseudomonas	Pseudomonas trivialis		temperature: 30 °C, medium: tryptic soy agar, atmosphere: aerobic	Batch 2	Batch 2	GCF_900104885.1	BBM_430_P110_31_MIA_044	T	T		73054	FALSE
16768	Pseudomonas	Pseudomonas lini		temperature: 30 °C, medium: tryptic soy agar, atmosphere: aerobic	Batch 2	Batch 2	GCF_001042905.1	BBM_430_P110_31_MIA_045	T	T		72891	FALSE
17535	Pseudomonas	Pseudomonas psychrophila		temperature: 30 °C, medium: tryptic soy agar, atmosphere: aerobic	Batch 2	Batch 2	GCF_001043005.1	BBM_430_P110_31_MIA_046	T	T		74023	FALSE
18928	Pseudomonas	Pseudomonas synxantha		temperature: 30 °C, medium: tryptic soy agar, atmosphere: aerobic	Batch 2	Batch 2	GCF_001439725.1	BBM_430_P110_31_MIA_047	T	T		76138	FALSE
21104	Pseudomonas	Pseudomonas taetrolens		temperature: 30 °C, medium: tryptic soy agar, atmosphere: aerobic	Batch 2	Batch 2	GCF_001042915.1	BBM_430_P110_31_MIA_048	T	T		75859	FALSE
22905	Bacillus	Bacillus cytotoxicus		temperature: 30 °C, medium: tryptic soy agar, atmosphere: aerobic	Batch 2	Batch 2	GCF_000017425.1	BBM_430_P110_31_MIA_049	T	T		66642	FALSE
17489	Pseudomonas	Pseudomonas orientalis		temperature: 30 °C, medium: tryptic soy agar, atmosphere: aerobic	Batch 2	Batch 2	GCF_001439815.1	BBM_430_P110_31_MIA_052	T	T		74917	FALSE
17516	Pseudomonas	Pseudomonas cedrina	Pseudomonas cedrina subsp. cedrina	temperature: 30 °C, medium: tryptic soy agar, atmosphere: aerobic	Batch 2	Batch 2	GCF_001983175.1	BBM_430_P110_31_MIA_054	T	T		72770	FALSE
17626	Granulicoccus	Granulicoccus phenolivorans		temperature: 30 °C, medium: tryptic soy agar, atmosphere: aerobic	Batch 2	Batch 2	GCF_001552335.1	BBM_430_P110_31_MIA_055	T	T		55828	TRUE
17835	Pseudomonas	Pseudomonas extremaustralis		temperature: 30 °C, medium: tryptic soy agar, atmosphere: aerobic	Batch 2	Batch 2	GCF_007858235.1	BBM_430_P110_31_MIA_056	T	T		73089	FALSE
21549	Aestuariimicrobium	Aestuariimicrobium kwangyangense		temperature: 30 °C, medium: tryptic soy agar, atmosphere: aerobic	Batch 2	Batch 2	GCF_000421525.1	BBM_430_P110_31_MIA_058	T	T		69143	FALSE
6905	Enterococcus	Enterococcus sulfureus		temperature: 30 °C, medium: tryptic soy agar, atmosphere: microaerophilic	Batch 4	Batch 3	GCF_000407025.1	BBM_437_P110_31_MIA_001	T	T		61033	FALSE
9393	Buttiauxella	Buttiauxella gaviniae		temperature: 30 °C, medium: tryptic soy agar, atmosphere: aerobic	Batch 4	Batch 3	GCF_001654835.1	BBM_437_P110_31_MIA_002	T	T		68588	FALSE
4480	Serratia	Serratia rubidaea		temperature: 30 °C, medium: tryptic soy agar, atmosphere: aerobic	Batch 4	Batch 3	GCF_001598675.1	BBM_437_P110_31_MIA_003	T	T		69578	FALSE
7532	Shigella	Shigella boydii		temperature: 30 °C, medium: tryptic soy agar, atmosphere: aerobic	Batch 4	Batch 3	GCF_900457095.1	BBM_437_P110_31_MIA_004	Shigella sonnei	T		69718	FALSE
7374	Enterococcus	Enterococcus columbae		temperature: 30 °C, medium: tryptic soy agar, atmosphere: microaerophilic	Batch 4	Batch 3	GCF_000373065.1	BBM_437_P110_31_MIA_005	T	T		65045	FALSE
9245	Pluralibacter	Pluralibacter gergoviae		temperature: 30 °C, medium: tryptic soy agar, atmosphere: aerobic	Batch 4	Batch 3	GCF_001598855.1	BBM_437_P110_31_MIA_006	T	T		72041	FALSE
5075	Budvicia	Budvicia aquatica		temperature: 30 °C, medium: tryptic soy agar, atmosphere: aerobic	Batch 4	Batch 3	GCF_000427805.1	BBM_437_P110_31_MIA_007	T	T		68972	FALSE
9397	Buttiauxella	Buttiauxella izardii		temperature: 30 °C, medium: tryptic soy agar, atmosphere: aerobic	Batch 4	Batch 3	GCF_003601925.1	BBM_437_P110_31_MIA_008	T	T		73087	FALSE
9396	Buttiauxella	Buttiauxella brennerae		temperature: 30 °C, medium: tryptic soy agar, atmosphere: aerobic	Batch 4	Batch 3	GCF_001654925.1	BBM_437_P110_31_MIA_009	T	T		66589	FALSE
9401	Buttiauxella	Buttiauxella noackiae		temperature: 30 °C, medium: tryptic soy agar, atmosphere: aerobic	Batch 4	Batch 3	GCF_001654865.1	BBM_437_P110_31_MIA_010	T	T		68742	FALSE
9404	Buttiauxella	Buttiauxella warmboldiae		temperature: 30 °C, medium: tryptic soy agar, atmosphere: aerobic	Batch 4	Batch 3	GCF_003818135.1	BBM_437_P110_31_MIA_011	T	T		66471	FALSE
4593	Citrobacter	Citrobacter amalonaticus		temperature: 30 °C, medium: tryptic soy agar, atmosphere: aerobic	Batch 4	Batch 3	GCF_018323885.1	BBM_437_P110_31_MIA_012	T	T		73201	FALSE
9390	Buttiauxella	Buttiauxella ferragutiae		temperature: 30 °C, medium: tryptic soy agar, atmosphere: aerobic	Batch 4	Batch 3	GCF_001654915.1	BBM_437_P110_31_MIA_013	T	T		69320	FALSE
QC	Pseudomonas	Pseudomonas aeruginosa		temperature: 30 °C, medium: tryptic soy agar, atmosphere: aerobic	Batch 4	Batch 3	GCF_008801675.1	BBM_437_P110_31_MIA_014	T	T		75643	FALSE
4610	Dickeya	Dickeya chrysanthemi		temperature: 30 °C, medium: tryptic soy agar, atmosphere: aerobic	Batch 4	Batch 3	GCF_000406105.1	BBM_437_P110_31_MIA_015	T	T		71374	FALSE
4586	Buttiauxella	Buttiauxella agrestis		temperature: 30 °C, medium: tryptic soy agar, atmosphere: aerobic	Batch 4	Batch 3	GCF_000735355.1	BBM_437_P110_31_MIA_017	T	T		71201	FALSE
4561	Lonsdalea	Lonsdalea quercina		temperature: 30 °C, medium: tryptic soy agar, atmosphere: aerobic	Batch 4	Batch 3	GCF_900107885.1	BBM_437_P110_31_MIA_019	T	T		68299	FALSE
4486	Lelliottia	Lelliottia amnigena		temperature: 30 °C, medium: tryptic soy agar, atmosphere: aerobic	Batch 4	Batch 3	GCF_001514515.1	BBM_437_P110_31_MIA_020	T	T		71946	FALSE
4485	Cronobacter	Cronobacter sakazakii		temperature: 30 °C, medium: tryptic soy agar, atmosphere: aerobic	Batch 4	Batch 3	GCF_000982825.1	BBM_437_P110_31_MIA_021	T	T		71507	FALSE
4782	Shigella	Shigella flexneri		temperature: 30 °C, medium: tryptic soy agar, atmosphere: aerobic	Batch 4	Batch 3	GCF_002950215.1	BBM_437_P110_31_MIA_022	T	T		71636	FALSE
20184	Companilactobacillus	Companilactobacillus farciminis		temperature: 30 °C, medium: tryptic soy agar, atmosphere: microaerophilic	Batch 4	Batch 3	GCF_001434775.1	BBM_437_P110_31_MIA_023	T	T		69802	TRUE
6630	Enterococcus	Enterococcus dispar		temperature: 30 °C, medium: tryptic soy agar, atmosphere: microaerophilic	Batch 4	Batch 3	GCF_000406945.1	BBM_437_P110_31_MIA_024	T	T		47043	FALSE
5634	Tetragenococcus	Tetragenococcus solitarius		temperature: 30 °C, medium: tryptic soy agar, atmosphere: microaerophilic]	Batch 4	Batch 3	GCF_001544195.1	BBM_437_P110_31_MIA_025	T	T		48056	FALSE
5570	Shigella	Shigella sonnei		temperature: 30 °C, medium: tryptic soy agar, atmosphere: aerobic	Batch 4	Batch 3	GCF_900457155.1	BBM_437_P110_31_MIA_026	T	T		68635	FALSE
3873	Pantoea	Pantoea cypripedii		temperature: 30 °C, medium: tryptic soy agar, atmosphere: aerobic	Batch 4	Batch 3	GCF_002095535.1	BBM_437_P110_31_MIA_028	T	T		76697	FALSE
30163	Hafnia	Hafnia alvei		temperature: 30 °C, medium: tryptic soy agar, atmosphere: aerobic	Batch 4	Batch 3	GCF_003668715.1	BBM_437_P110_31_MIA_029	T	T		70522	FALSE
7464	Raoultella	Raoultella ornithinolytica		temperature: 30 °C, medium: tryptic soy agar, atmosphere: aerobic	Batch 4	Batch 3	GCF_001598295.1	BBM_437_P110_31_MIA_031	T	T		70548	FALSE
4611	Kluyvera	Kluyvera ascorbata		temperature: 30 °C, medium: tryptic soy agar, atmosphere: aerobic	Batch 4	Batch 3	GCF_000735365.1	BBM_437_P110_31_MIA_032	T	T		72147	FALSE
4580	Ewingella	Ewingella americana		temperature: 30 °C, medium: tryptic soy agar, atmosphere: aerobic	Batch 4	Batch 3	GCF_000735345.1	BBM_437_P110_31_MIA_033	T	T		66373	FALSE
4564	Pseudescherichia	Pseudescherichia vulneris		temperature: 30 °C, medium: tryptic soy agar, atmosphere: aerobic	Batch 4	Batch 3	GCF_000759795.1	BBM_437_P110_31_MIA_034	T	T		74860	FALSE
4541	Providencia	Providencia rustigianii		temperature: 30 °C, medium: tryptic soy agar, atmosphere: aerobic	Batch 4	Batch 3	GCF_000156395.1	BBM_437_P110_31_MIA_035	T	T		70605	FALSE
QC	Pseudomonas	Pseudomonas aeruginosa		temperature: 30 °C, medium: tryptic soy agar, atmosphere: aerobic	Batch 4	Batch 3	GCF_008801675.1	BBM_437_P110_31_MIA_036	T	T		79517	FALSE
4544	Proteus	Proteus penneri		temperature: 30 °C, medium: tryptic soy agar, atmosphere: aerobic	Batch 4	Batch 3	GCF_003144535.1	BBM_437_P110_31_MIA_037	T	T		67512	FALSE
4576	Serratia	Serratia fonticola		temperature: 30 °C, medium: tryptic soy agar, atmosphere: aerobic	Batch 4	Batch 3	GCF_001006005.1	BBM_437_P110_31_MIA_040	T	T		68222	FALSE
4560	Atlantibacter	Atlantibacter hermannii		temperature: 30 °C, medium: tryptic soy agar, atmosphere: aerobic	Batch 4	Batch 3	GCF_000248015.1	BBM_437_P110_31_MIA_041	T	T		74325	FALSE
5175	Klebsiella	Klebsiella oxytoca		temperature: 30 °C, medium: tryptic soy agar, atmosphere: aerobic	Batch 4	Batch 3	GCF_001598695.1	BBM_437_P110_31_MIA_042	T	T		73255	FALSE
4588	Kluyvera	Kluyvera cryocrescens		temperature: 30 °C, medium: tryptic soy agar, atmosphere: aerobic	Batch 4	Batch 3	GCF_001571285.1	BBM_437_P110_31_MIA_043	T	T		74992	FALSE
15150	Staphylococcus	Staphylococcus nepalensis		temperature: 30 °C, medium: tryptic soy agar, atmosphere: aerobic	Batch 3	Batch 4	GCF_002902745.1	BBM_441_P110_31_MIA_001	T	T		27421	FALSE
6962	Acinetobacter	Acinetobacter haemolyticus		temperature: 30 °C, medium: tryptic soy agar, atmosphere: aerobic	Batch 3	Batch 4	GCF_000369065.1	BBM_441_P110_31_MIA_002_R2	T	T		70973	FALSE
20266	Staphylococcus	Staphylococcus xylosus		temperature: 30 °C, medium: tryptic soy agar, atmosphere: aerobic	Batch 3	Batch 4	GCF_002732165.1	BBM_441_P110_31_MIA_003_R2	T	T		51264	FALSE
30104	Klebsiella	Klebsiella pneumoniae	Klebsiella pneumoniae subsp. pneumoniae	temperature: 30 °C, medium: tryptic soy agar, atmosphere: aerobic	Batch 3	Batch 4	GCF_001590945.1	BBM_441_P110_31_MIA_004	T	T		72034	FALSE
6964	Acinetobacter	Acinetobacter junii		temperature: 30 °C, medium: tryptic soy agar, atmosphere: aerobic	Batch 3	Batch 4	GCF_900444875.1	BBM_441_P110_31_MIA_005	T	T		71928	FALSE
2403	Acinetobacter	Acinetobacter lwoffii		temperature: 30 °C, medium: tryptic soy agar, atmosphere: aerobic	Batch 3	Batch 4	GCF_000836095.1	BBM_441_P110_31_MIA_006	T	T		71276	FALSE
20263	Staphylococcus	Staphylococcus haemolyticus		temperature: 30 °C, medium: tryptic soy agar, atmosphere: aerobic	Batch 3	Batch 4	GCF_002901805.1	BBM_441_P110_31_MIA_007	T	T		44672	TRUE
4487	Serratia	Serratia liquefaciens		temperature: 30 °C, medium: tryptic soy agar, atmosphere: aerobic	Batch 3	Batch 4	GCF_000422085.1	BBM_441_P110_31_MIA_010	T	T		71467	FALSE
20597	Macrococcus	Macrococcus caseolyticus		temperature: 30 °C, medium: tryptic soy agar, atmosphere: aerobic	Batch 3	Batch 4	GCF_002902665.1	BBM_441_P110_31_MIA_013	T	T		64641	FALSE
11676	Staphylococcus	Staphylococcus carnosus		temperature: 30 °C, medium: tryptic soy agar, atmosphere: aerobic	Batch 3	Batch 4	GCF_900458365.1	BBM_441_P110_31_MIA_014	T	T		35480	FALSE
50090	Pseudomonas	Pseudomonas fluorescens		temperature: 30 °C, medium: tryptic soy agar, atmosphere: aerobic	Batch 3	Batch 4	GCF_001269845.1	BBM_441_P110_31_MIA_015	T	T		74818	FALSE
20231	Staphylococcus	Staphylococcus aureus		temperature: 30 °C, medium: tryptic soy agar, atmosphere: aerobic	Batch 3	Batch 4	GCF_006094915.1	BBM_441_P110_31_MIA_016	T	T		49323	FALSE
7099	Comamonas	Comamonas terrigena		temperature: 30 °C, medium: tryptic soy agar, atmosphere: aerobic	Batch 3	Batch 4	GCF_900461435.1	BBM_441_P110_31_MIA_017	T	T		70867	FALSE
63	Hydrogenophaga	Hydrogenophaga palleronii		temperature: 30 °C, medium: tryptic soy agar, atmosphere: aerobic	Batch 3	Batch 4	GCF_001571225.1	BBM_441_P110_31_MIA_018	T	T		70784	FALSE
11674	Staphylococcus	Staphylococcus condimenti		temperature: 30 °C, medium: tryptic soy agar, atmosphere: aerobic	Batch 3	Batch 4	GCF_002902505.1	BBM_441_P110_31_MIA_020	T	T		28663	FALSE
50071	Pseudomonas	Pseudomonas aeruginosa		temperature: 30 °C, medium: tryptic soy agar, atmosphere: aerobic	Batch 3	Batch 4	GCF_001042925.1	BBM_441_P110_31_MIA_021	T	T		78833	FALSE
30187	Aeromonas	Aeromonas hydrophila	Aeromonas hydrophila subsp. hydrophila	temperature: 30 °C, medium: tryptic soy agar, atmosphere: aerobic	Batch 3	Batch 4	GCF_000014805.1	BBM_441_P110_31_MIA_022	T	T		71237	FALSE
30006	Acinetobacter	Acinetobacter calcoaceticus		temperature: 30 °C, medium: tryptic soy agar, atmosphere: aerobic	Batch 3	Batch 4	GCF_000368965.1	BBM_441_P110_31_MIA_024	T	T		71191	FALSE
QC	Pseudomonas	Pseudomonas aeruginosa		temperature: 30 °C, medium: tryptic soy agar, atmosphere: aerobic	Batch 3	Batch 4	GCF_008801675.1	BBM_441_P110_31_MIA_025	T	T		75263	FALSE
4587	Cedecea	Cedecea lapagei		temperature: 30 °C, medium: tryptic soy agar, atmosphere: aerobic	Batch 3	Batch 4	GCF_900635955.1	BBM_441_P110_31_MIA_026	T	T		70483	FALSE
20601	Listeria	Listeria grayi		temperature: 30 °C, medium: tryptic soy agar, atmosphere: aerobic	Batch 3	Batch 4	GCF_000148995.1	BBM_441_P110_31_MIA_027	T	T		71923	FALSE
6998	Moraxella	Moraxella osloensis		temperature: 30 °C, medium: tryptic soy agar, atmosphere: aerobic	Batch 3	Batch 4	GCF_001679175.1	BBM_441_P110_31_MIA_028	T	T		69958	FALSE
6976	Acinetobacter	Acinetobacter radioresistens		temperature: 30 °C, medium: tryptic soy agar, atmosphere: aerobic	Batch 3	Batch 4	GCF_006757745.1	BBM_441_P110_31_MIA_029	T	T		70850	FALSE
7288	Burkholderia	Burkholderia cepacia		temperature: 30 °C, medium: tryptic soy agar, atmosphere: aerobic	Batch 3	Batch 4	GCF_000473485.1	BBM_441_P110_31_MIA_031	T	T		72749	FALSE
23974	Micrococcus	Micrococcus cohnii		temperature: 30 °C, medium: tryptic soy agar, atmosphere: aerobic	Batch 3	Batch 4	GCF_014205175.1	BBM_441_P110_31_MIA_032	T	T		69350	FALSE
14617	Staphylococcus	Staphylococcus succinus	Staphylococcus succinus subsp. succinus	temperature: 30 °C, medium: tryptic soy agar, atmosphere: aerobic	Batch 3	Batch 4	GCF_001006765.1	BBM_441_P110_31_MIA_034	T	T		23209	FALSE
30007	Acinetobacter	Acinetobacter baumannii		temperature: 30 °C, medium: tryptic soy agar, atmosphere: aerobic	Batch 3	Batch 4	GCF_009759685.1	BBM_441_P110_31_MIA_035	T	T		68970	FALSE
13698	Escherichia	Escherichia fergusonii		temperature: 30 °C, medium: tryptic soy agar, atmosphere: aerobic	Batch 3	Batch 4	GCF_000026225.1	BBM_441_P110_31_MIA_037	T	T		73834	FALSE
30191	Chromobacterium	Chromobacterium violaceum		temperature: 30 °C, medium: tryptic soy agar, atmosphere: aerobic	Batch 2	Batch 4	GCF_000007705.1	BBM_441_P110_31_MIA_038	T	T		67416	FALSE
20322	Staphylococcus	Staphylococcus simulans		temperature: 30 °C, medium: tryptic soy agar, atmosphere: aerobic	Batch 2	Batch 4	GCF_900474685.1	BBM_441_P110_31_MIA_039	T	T		37935	FALSE
20326	Staphylococcus	Staphylococcus capitis		temperature: 30 °C, medium: tryptic soy agar, atmosphere: aerobic	Batch 2	Batch 4	GCF_901482635.1	BBM_441_P110_31_MIA_040	T	T		25363	FALSE
QC	Pseudomonas	Pseudomonas aeruginosa		temperature: 30 °C, medium: tryptic soy agar, atmosphere: aerobic	Batch 2	Batch 4	GCF_008801675.1	BBM_441_P110_31_MIA_043	T	T		72988	FALSE
50188	Pseudomonas	Pseudomonas oleovorans		temperature: 30 °C, medium: tryptic soy agar, atmosphere: aerobic	Batch 2	Batch 4	GCF_002091775.1	BBM_441_P110_31_MIA_044	T	T		69977	FALSE
50083	Pseudomonas	Pseudomonas chlororaphis	Pseudomonas chlororaphis subsp. chlororaphis	temperature: 30 °C, medium: tryptic soy agar, atmosphere: aerobic	Batch 2	Batch 4	GCF_003945765.1	BBM_441_P110_31_MIA_047	T	T		74764	FALSE
30026	Achromobacter	Achromobacter denitrificans		temperature: 30 °C, medium: tryptic soy agar, atmosphere: aerobic	Batch 2	Batch 4	GCF_001571365.1	BBM_441_P110_31_MIA_048	T	T		70056	FALSE
30189	Vibrio	Vibrio proteolyticus		temperature: 30 °C, medium: tryptic soy agar, atmosphere: aerobic	Batch 2	Batch 4	GCF_000467125.1	BBM_441_P110_31_MIA_049	T	T		75593	FALSE
50170	Stenotrophomonas	Stenotrophomonas maltophilia		temperature: 30 °C, medium: tryptic soy agar, atmosphere: aerobic	Batch 2	Batch 4	GCF_001591205.1	BBM_441_P110_31_MIA_050	T	T		70797	FALSE
653	Achromobacter	Achromobacter ruhlandii		temperature: 30 °C, medium: tryptic soy agar, atmosphere: aerobic	Batch 2	Batch 4	GCF_902859695.1	BBM_441_P110_31_MIA_051	T	T		72141	FALSE
531	Cupriavidus	Cupriavidus necator		temperature: 30 °C, medium: tryptic soy agar, atmosphere: aerobic	Batch 2	Batch 4	GCF_001598755.1	BBM_441_P110_31_MIA_053	T	T		77516	FALSE
30034	Variovorax	Variovorax paradoxus		temperature: 30 °C, medium: tryptic soy agar, atmosphere: aerobic	Batch 2	Batch 4	GCF_001591365.1	BBM_441_P110_31_MIA_054	T	T		72980	FALSE
20609	Staphylococcus	Staphylococcus auricularis		temperature: 30 °C, medium: tryptic soy agar, atmosphere: aerobic	Batch 2	Batch 4	GCF_002902455.1	BBM_441_P110_31_MIA_055	T	T		53786	FALSE
20454	Staphylococcus	Staphylococcus chromogenes		temperature: 30 °C, medium: tryptic soy agar, atmosphere: aerobic	Batch 2	Batch 4	GCF_002901945.1	BBM_441_P110_31_MIA_058	T	T		12799	FALSE
20676	Staphylococcus	Staphylococcus kloosii		temperature: 30 °C, medium: tryptic soy agar, atmosphere: aerobic	Batch 2	Batch 4	GCF_003019255.1	BBM_441_P110_31_MIA_059	T	T		9095	FALSE
7373	Staphylococcus	Staphylococcus piscifermentans		temperature: 30 °C, medium: tryptic soy agar, atmosphere: aerobic	Batch 2	Batch 4	GCF_003970555.1	BBM_441_P110_31_MIA_061	T	T		11950	FALSE
10244	Staphylococcus	Staphylococcus lutrae		temperature: 30 °C, medium: tryptic soy agar, atmosphere: aerobic	Batch 2	Batch 4	GCF_002902165.1	BBM_441_P110_31_MIA_062	T	T		15199	FALSE
20328	Staphylococcus	Staphylococcus hominis	Staphylococcus hominis subsp. hominis	temperature: 30 °C, medium: tryptic soy agar, atmosphere: aerobic	Batch 2	Batch 4	GCF_002901845.1	BBM_441_P110_31_MIA_063	T	T		60086	FALSE
20459	Staphylococcus	Staphylococcus hyicus		temperature: 30 °C, medium: tryptic soy agar, atmosphere: aerobic	Batch 2	Batch 4	GCF_900474585.1	BBM_441_P110_31_MIA_064	T	T		29608	FALSE
20373	Staphylococcus	Staphylococcus intermedius		temperature: 30 °C, medium: tryptic soy agar, atmosphere: aerobic	Batch 2	Batch 4	GCF_900458545.1	BBM_441_P110_31_MIA_065	T	T		44543	FALSE
20229	Staphylococcus	Staphylococcus saprophyticus		temperature: 30 °C, medium: tryptic soy agar, atmosphere: aerobic	Batch 2	Batch 4	GCF_001997165.1	BBM_441_P110_31_MIA_066	T	T		24942	FALSE
20044	Staphylococcus	Staphylococcus epidermidis		temperature: 30 °C, medium: tryptic soy agar, atmosphere: aerobic	Batch 2	Batch 4	GCF_002087975.1	BBM_441_P110_31_MIA_067	T	T		41565	FALSE
20316	Staphylococcus	Staphylococcus warneri		temperature: 30 °C, medium: tryptic soy agar, atmosphere: aerobic	Batch 2	Batch 4	GCF_900636385.1	BBM_441_P110_31_MIA_068	T	T		18245	FALSE
20260	Staphylococcus	Staphylococcus cohnii	Staphylococcus cohnii subsp. cohnii	temperature: 30 °C, medium: tryptic soy agar, atmosphere: aerobic	Batch 2	Batch 4	GCF_007992675.1	BBM_441_P110_31_MIA_069	T	T		4705	FALSE
10656	Staphylococcus	Staphylococcus pasteuri		temperature: 30 °C, medium: tryptic soy agar, atmosphere: aerobic	Batch 2	Batch 4	GCF_003970495.1	BBM_441_P110_31_MIA_070	T	T		21002	FALSE
6628	Staphylococcus	Staphylococcus coagulans		temperature: 30 °C, medium: tryptic soy agar, atmosphere: aerobic	Batch 2	Batch 4	GCF_002901995.1	BBM_441_P110_31_MIA_071	T	T		17181	FALSE
4807	Staphylococcus	Staphylococcus schleiferi	Staphylococcus schleiferi subsp. schleiferi	temperature: 30 °C, medium: tryptic soy agar, atmosphere: aerobic	Batch 2	Batch 4	GCF_003968865.1	BBM_441_P110_31_MIA_072	T	T		31505	FALSE
30175	Brenneria	Brenneria nigrifluens		temperature: 30 °C, medium: tryptic soy agar, atmosphere: aerobic	Batch 2	Batch 5	GCF_003115835.1	BBM_444_P110_31_MIA_001	T	T		72881	FALSE
20021	Lacticaseibacillus	Lacticaseibacillus rhamnosus		temperature: 30 °C, medium: tryptic soy agar, atmosphere: microaerophilic	Batch 2	Batch 5	GCF_001435405.1	BBM_444_P110_31_MIA_002	T	T		72717	FALSE
20160	Enterococcus	Enterococcus hirae		temperature: 30 °C, medium: tryptic soy agar, atmosphere: microaerophilic	Batch 2	Batch 5	GCF_001885955.1	BBM_444_P110_31_MIA_003	T	T		66390	FALSE
30073	Pantoea	Pantoea dispersa		temperature: 30 °C, medium: tryptic soy agar, atmosphere: aerobic	Batch 2	Batch 5	GCF_014155765.1	BBM_444_P110_31_MIA_004	T	T		74731	FALSE
4543	Serratia	Serratia proteamaculans		temperature: 30 °C, medium: tryptic soy agar, atmosphere: aerobic	Batch 2	Batch 5	GCF_008830365.1	BBM_444_P110_31_MIA_005	T	T		71930	FALSE
2687	Raoultella	Raoultella terrigena		temperature: 30 °C, medium: tryptic soy agar, atmosphere: aerobic	Batch 2	Batch 5	GCF_006539725.1	BBM_444_P110_31_MIA_006	T	T		73977	FALSE
3069	Raoultella	Raoultella planticola		temperature: 30 °C, medium: tryptic soy agar, atmosphere: aerobic	Batch 2	Batch 5	GCF_000735435.1	BBM_444_P110_31_MIA_007	T	T		72497	FALSE
6717	Staphylococcus	Staphylococcus capitis	Staphylococcus capitis subsp. urealyticus	temperature: 30 °C, medium: tryptic soy agar, atmosphere: aerobic	Batch 2	Batch 5	GCF_002901925.1	BBM_444_P110_31_MIA_009	T	T		29644	FALSE
4482	Proteus	Proteus myxofaciens		temperature: 30 °C, medium: tryptic soy agar, atmosphere: aerobic	Batch 2	Batch 5	GCF_001654855.1	BBM_444_P110_31_MIA_010	T	T		65352	FALSE
4479	Proteus	Proteus mirabilis		temperature: 30 °C, medium: tryptic soy agar, atmosphere: aerobic	Batch 2	Batch 5	GCF_000160755.1	BBM_444_P110_31_MIA_012	T	T		70090	FALSE
13961	Companilactobacillus	Companilactobacillus kimchii		temperature: 30 °C, medium: tryptic soy agar, atmosphere: microaerophilic	Batch 2	Batch 5	GCF_001435445.1	BBM_446_P110_31_MIA_061	T	T		62739	TRUE
5633	Enterococcus	Enterococcus raffinosus		temperature: 30 °C, medium: tryptic soy agar, atmosphere: microaerophilic	Batch 2	Batch 5	GCF_001886185.1	BBM_444_P110_31_MIA_015	T	T		66305	FALSE
30166	Brenneria	Brenneria salicis		temperature: 30 °C, medium: tryptic soy agar, atmosphere: aerobic	Batch 2	Batch 5	GCF_003666165.1	BBM_444_P110_31_MIA_018	T	T		67207	FALSE
5563	Pragia	Pragia fontium		temperature: 30 °C, medium: tryptic soy agar, atmosphere: aerobic	Batch 2	Batch 5	GCF_004959795.1	BBM_444_P110_31_MIA_019	T	T		70644	FALSE
5078	Leminorella	Leminorella grimontii		temperature: 30 °C, medium: tryptic soy agar, atmosphere: aerobic	Batch 2	Batch 5	GCF_000735425.1	BBM_444_P110_31_MIA_020	T	T		64809	FALSE
4594	Rahnella	Rahnella aquatilis		temperature: 30 °C, medium: tryptic soy agar, atmosphere: aerobic	Batch 2	Batch 5	GCF_000241955.1	BBM_444_P110_31_MIA_021	T	T		72293	FALSE
4569	Serratia	Serratia ficaria		temperature: 30 °C, medium: tryptic soy agar, atmosphere: aerobic	Batch 2	Batch 5	GCF_001590885.1	BBM_444_P110_31_MIA_022	T	T		67029	FALSE
4540	Serratia	Serratia plymuthica		temperature: 30 °C, medium: tryptic soy agar, atmosphere: aerobic	Batch 2	Batch 5	GCF_003634415.1	BBM_444_P110_31_MIA_023	T	T		73520	FALSE
4484	Erwinia	Erwinia rhapontici		temperature: 30 °C, medium: tryptic soy agar, atmosphere: aerobic	Batch 2	Batch 5	GCF_017875455.1	BBM_444_P110_31_MIA_024	Erwinia persicina	F	Erwinia rhaponticiis not in DB		FALSE
4582	Serratia	Serratia odorifera		temperature: 30 °C, medium: tryptic soy agar, atmosphere: aerobic	Batch 2	Batch 5	GCF_000163595.1	BBM_444_P110_31_MIA_025	T	T		71952	FALSE
9409	Kluyvera	Kluyvera georgiana		temperature: 30 °C, medium: tryptic soy agar, atmosphere: aerobic	Batch 2	Batch 5	GCF_001654985.1	BBM_444_P110_31_MIA_026	T	T		66977	FALSE
8224	Plesiomonas	Plesiomonas shigelloides		temperature: 30 °C, medium: tryptic soy agar, atmosphere: aerobic	Batch 2	Batch 5	GCF_900087055.1	BBM_444_P110_31_MIA_027	T	T		70734	FALSE
3615	Paenibacillus	Paenibacillus larvae	Paenibacillus larvae subsp. pulvifaciens	temperature: 30 °C, medium: tryptic soy agar, atmosphere: aerobic	Batch 2	Batch 5	GCF_002007765.1	BBM_444_P110_31_MIA_029	T	T		71134	FALSE
7264	Bacillus	Bacillus atrophaeus		temperature: 30 °C, medium: tryptic soy agar, atmosphere: aerobic	Batch 2	Batch 5	GCF_001591925.1	BBM_444_P110_31_MIA_030	T	T		74131	FALSE
8445	Brevibacillus	Brevibacillus centrosporus		temperature: 30 °C, medium: tryptic soy agar, atmosphere: aerobic	Batch 2	Batch 5	GCF_006540045.1	BBM_444_P110_31_MIA_032	T	T		67706	FALSE
20679	Enterococcus	Enterococcus avium		temperature: 30 °C, medium: tryptic soy agar, atmosphere: microaerophilic	Batch 2	Batch 5	GCF_000406965.1	BBM_444_P110_31_MIA_034	T	T		68142	FALSE
20477	Enterococcus	Enterococcus faecium		temperature: 30 °C, medium: tryptic soy agar, atmosphere: microaerophilic	Batch 2	Batch 5	GCF_900447735.1	BBM_444_P110_31_MIA_036	T	T		66881	FALSE
8721	Salipaludibacillus	Salipaludibacillus agaradhaerens		temperature: 30 °C, medium: tryptic soy agar, atmosphere: aerobic	Batch 2	Batch 5	GCF_002019735.1	BBM_444_P110_31_MIA_037	T	T		63346	FALSE
8716	Shouchella	Shouchella clausii		temperature: 30 °C, medium: tryptic soy agar, atmosphere: aerobic	Batch 2	Batch 5	GCF_002250115.1	BBM_444_P110_31_MIA_039	T	T		77232	FALSE
6307	Sutcliffiella	Sutcliffiella cohnii		temperature: 30 °C, medium: tryptic soy agar, atmosphere: aerobic	Batch 2	Batch 5	GCF_001591425.1	BBM_444_P110_31_MIA_040	T	T		75567	FALSE
2	Paenibacillus	Paenibacillus macquariensis	Paenibacillus macquariensis subsp. macquariensis	temperature: 30 °C, medium: tryptic soy agar, atmosphere: aerobic	Batch 2	Batch 5	GCF_001637165.1	BBM_444_P110_31_MIA_041	T	T		67594	FALSE
4838	Enterococcus	Enterococcus mundtii		temperature: 30 °C, medium: tryptic soy agar, atmosphere: microaerophilic	Batch 2	Batch 5	GCF_002813755.1	BBM_444_P110_31_MIA_043	T	T		61046	FALSE
20680	Enterococcus	Enterococcus casseliflavus		temperature: 30 °C, medium: tryptic soy agar, atmosphere: microaerophilic]	Batch 2	Batch 5	GCF_001544095.1	BBM_444_P110_31_MIA_045	T	T		62997	FALSE
20069	Lactococcus	Lactococcus cremoris		temperature: 30 °C, medium: tryptic soy agar, atmosphere: microaerophilic	Batch 2	Batch 5	GCF_002441765.1	BBM_444_P110_31_MIA_046	T	T		69399	FALSE
20726	Enterococcus	Enterococcus saccharolyticus	Enterococcus saccharolyticus subsp. saccharolyticus	temperature: 30 °C, medium: tryptic soy agar, atmosphere: microaerophilic	Batch 2	Batch 5	GCF_000407285.1	BBM_444_P110_31_MIA_048	T	T		41416	FALSE
20345	Mammaliicoccus	Mammaliicoccus sciuri		temperature: 30 °C, medium: tryptic soy agar, atmosphere: aerobic	Batch 2	Batch 5	GCF_900474615.1	BBM_444_P110_31_MIA_051	T	T		21385	FALSE
30164	Morganella	Morganella morganii	Morganella morganii subsp. morganii	temperature: 30 °C, medium: tryptic soy agar, atmosphere: aerobic	Batch 2	Batch 5	GCF_001598895.1	BBM_444_P110_31_MIA_053	T	T		69604	FALSE
20674	Staphylococcus	Staphylococcus equorum	Staphylococcus equorum subsp. equorum	temperature: 30 °C, medium: tryptic soy agar, atmosphere: aerobic	Batch 2	Batch 5	GCF_003970515.1	BBM_444_P110_31_MIA_055	T	T		46159	FALSE
30121	Serratia	Serratia marcescens		temperature: 30 °C, medium: tryptic soy agar, atmosphere: aerobic	Batch 2	Batch 5	GCF_002899365.1	BBM_444_P110_31_MIA_056	T	T		72235	FALSE
30168	Pectobacterium	Pectobacterium carotovorum		temperature: 30 °C, medium: tryptic soy agar, atmosphere: aerobic	Batch 2	Batch 5	GCF_900129615.1	BBM_444_P110_31_MIA_057	T	T		69989	FALSE
20682	Enterococcus	Enterococcus cecorum		temperature: 30 °C, medium: tryptic soy agar, atmosphere: microaerophilic	Batch 2	Batch 5	GCF_000379745.1	BBM_444_P110_31_MIA_059	T	T		63115	FALSE
30053	Klebsiella	Klebsiella aerogenes		temperature: 30 °C, medium: tryptic soy agar, atmosphere: aerobic	Batch 2	Batch 5	GCF_000215745.1	BBM_444_P110_31_MIA_060	T	T		71085	FALSE
20681	Enterococcus	Enterococcus malodoratus		temperature: 30 °C, medium: tryptic soy agar, atmosphere: microaerophilic	Batch 2	Batch 5	GCF_000407185.1	BBM_444_P110_31_MIA_061	T	T		59654	FALSE
30063	Serratia	Serratia grimesii		temperature: 30 °C, medium: tryptic soy agar, atmosphere: aerobic	Batch 2	Batch 5	GCF_001590905.1	BBM_444_P110_31_MIA_062	T	T		66275	FALSE
30120	Providencia	Providencia alcalifaciens		temperature: 30 °C, medium: tryptic soy agar, atmosphere: aerobic	Batch 2	Batch 5	GCF_000173415.1	BBM_444_P110_31_MIA_064	T	T		68749	FALSE
5077	Leclercia	Leclercia adecarboxylata		temperature: 30 °C, medium: tryptic soy agar, atmosphere: aerobic	Batch 2	Batch 5	GCF_001515505.1	BBM_444_P110_31_MIA_066	T	T		68618	FALSE
8324	Aggregatibacter	Aggregatibacter actinomycetemcomitans		temperature: 30 °C, medium: tryptic soy agar, atmosphere: aerobic	Batch 2	Batch 5	GCF_000372365.1	BBM_446_P110_31_MIA_001	T	T		68455	FALSE
11723	Sphingobacterium	Sphingobacterium thalpophilum		temperature: 30 °C, medium: tryptic soy agar, atmosphere: aerobic	Batch 2	Batch 5	GCF_000686625.1	BBM_446_P110_31_MIA_002	T	T		74006	FALSE
20567	Streptococcus	Streptococcus sanguinis		temperature: 30 °C, medium: tryptic soy agar, atmosphere: aerobic	Batch 2	Batch 5	GCF_000194945.1	BBM_446_P110_31_MIA_003	T	T		65191	FALSE
11722	Sphingobacterium	Sphingobacterium spiritivorum		temperature: 30 °C, medium: tryptic soy agar, atmosphere: aerobic	Batch 2	Batch 5	GCF_900457435.1	BBM_446_P110_31_MIA_005	T	T		74694	FALSE
15601	Neobacillus	Neobacillus bataviensis		temperature: 30 °C, medium: tryptic soy agar, atmosphere: aerobic	Batch 2	Batch 5	GCF_000307875.1	BBM_446_P110_31_MIA_006	T	T		67659	FALSE
2923	Neobacillus	Neobacillus niacini		temperature: 30 °C, medium: tryptic soy agar, atmosphere: aerobic	Batch 2	Batch 5	GCF_001591505.1	BBM_446_P110_31_MIA_007	T	T		68938	FALSE
11690	Sphingobacterium	Sphingobacterium faecium		temperature: 30 °C, medium: tryptic soy agar, atmosphere: aerobic	Batch 2	Batch 5	GCF_003054045.1	BBM_446_P110_31_MIA_008	T	T		66891	FALSE
18252	Terribacillus	Terribacillus goriensis		temperature: 30 °C, medium: tryptic soy agar, atmosphere: aerobic	Batch 2	Batch 5	GCF_002884435.1	BBM_446_P110_31_MIA_011	T	T		72270	FALSE
18850	Sphingobacterium	Sphingobacterium composti Yoo et al. 2007 non Ten et al. 2007		temperature: 30 °C, medium: tryptic soy agar, atmosphere: aerobic	Batch 2	Batch 5	GCF_008124885.1	BBM_446_P110_31_MIA_014	T	T		67075	FALSE
24323	Naumannella	Naumannella halotolerans		temperature: 30 °C, medium: tryptic soy agar, atmosphere: aerobic	Batch 2	Batch 5	GCF_004364645.1	BBM_446_P110_31_MIA_019	T	T		58641	FALSE
23019	Paenibacillus	Paenibacillus jilunlii		temperature: 30 °C, medium: tryptic soy agar, atmosphere: aerobic	Batch 2	Batch 5	GCF_900102965.1	BBM_446_P110_31_MIA_024	T	T		70887	FALSE
18246	Oceanobacillus	Oceanobacillus profundus		temperature: 30 °C, medium: tryptic soy agar, atmosphere: aerobic	Batch 2	Batch 5	GCF_003515705.1	BBM_446_P110_31_MIA_025	T	T		66423	FALSE
20549	Planococcus	Planococcus citreus		temperature: 30 °C, medium: tryptic soy agar, atmosphere: aerobic	Batch 2	Batch 5	GCF_003664125.1	BBM_446_P110_31_MIA_026	T	T		68508	FALSE
15140	Paraliobacillus	Paraliobacillus ryukyuensis		temperature: 30 °C, medium: tryptic soy agar, atmosphere: aerobic	Batch 2	Batch 5	GCF_003315295.1	BBM_446_P110_31_MIA_027	T	T		65526	FALSE
15895	Planococcus	Planococcus koreensis		temperature: 30 °C, medium: tryptic soy agar, atmosphere: aerobic	Batch 2	Batch 5	GCF_014202615.1	BBM_446_P110_31_MIA_028	T	T		74571	FALSE
14020	Pseudomonas	Pseudomonas rhodesiae		temperature: 30 °C, medium: tryptic soy agar, atmosphere: aerobic	Batch 2	Batch 5	GCF_900105575.1	BBM_446_P110_31_MIA_032	T	T		75884	FALSE
18529	Pseudomonas	Pseudomonas marginalis		temperature: 30 °C, medium: tryptic soy agar, atmosphere: aerobic	Batch 2	Batch 5	GCF_007858175.1	BBM_446_P110_31_MIA_033	T	T		70158	FALSE
5190	Stutzerimonas	Stutzerimonas stutzeri		temperature: 30 °C, medium: tryptic soy agar, atmosphere: aerobic	Batch 2	Batch 5	GCF_000219605.1	BBM_446_P110_31_MIA_034	T	T		75293	FALSE
15321	Pseudomonas	Pseudomonas proteolytica		temperature: 30 °C, medium: tryptic soy agar, atmosphere: aerobic	Batch 2	Batch 5	GCF_007858275.1	BBM_446_P110_31_MIA_035	T	T		70329	FALSE
17152	Pseudomonas	Pseudomonas gessardii		temperature: 30 °C, medium: tryptic soy agar, atmosphere: aerobic	Batch 2	Batch 5	GCF_001983165.1	BBM_446_P110_31_MIA_036	T	T		70966	FALSE
15294	Pseudomonas	Pseudomonas brenneri		temperature: 30 °C, medium: tryptic soy agar, atmosphere: aerobic	Batch 2	Batch 5	GCF_007858285.1	BBM_446_P110_31_MIA_037	T	T		70658	FALSE
QC	Pseudomonas	Pseudomonas aeruginosa		temperature: 30 °C, medium: tryptic soy agar, atmosphere: aerobic	Batch 2	Batch 5	GCF_008801675.1	BBM_446_P110_31_MIA_041	T	T		76786	FALSE
9386	Salmonella	Salmonella enterica	Salmonella enterica subsp. arizonae	temperature: 30 °C, medium: tryptic soy agar, atmosphere: aerobic	Batch 2	Batch 5	GCF_008692845.1	BBM_446_P110_31_MIA_042	T	T		71613	FALSE
6963	Acinetobacter	Acinetobacter johnsonii		temperature: 30 °C, medium: tryptic soy agar, atmosphere: aerobic	Batch 2	Batch 5	GCF_000949655.1	BBM_446_P110_31_MIA_043	T	T		71833	FALSE
8992	Yersinia	Yersinia pseudotuberculosis		temperature: 30 °C, medium: tryptic soy agar, atmosphere: aerobic	Batch 2	Batch 5	GCF_000511675.1	BBM_446_P110_31_MIA_044	T	T		69346	FALSE
13771	Edwardsiella	Edwardsiella hoshinae		temperature: 30 °C, medium: tryptic soy agar, atmosphere: aerobic	Batch 2	Batch 5	GCF_000474215.1	BBM_446_P110_31_MIA_045	T	T		68674	FALSE
3370	Xenorhabdus	Xenorhabdus nematophila		temperature: 30 °C, medium: tryptic soy agar, atmosphere: aerobic	Batch 2	Batch 5	GCF_000252955.1	BBM_446_P110_31_MIA_047	T	T		66000	FALSE
4568	Cedecea	Cedecea davisae		temperature: 30 °C, medium: tryptic soy agar, atmosphere: aerobic	Batch 2	Batch 5	GCF_000412335.2	BBM_446_P110_31_MIA_048	T	T		68065	FALSE
20315	Micrococcus	Micrococcus lylae		temperature: 30 °C, medium: tryptic soy agar, atmosphere: aerobic	Batch 2	Batch 5	GCF_004563975.1	BBM_446_P110_31_MIA_052	T	T		71926	FALSE
13343	Lacticaseibacillus	Lacticaseibacillus manihotivorans		temperature: 30 °C, medium: tryptic soy agar, atmosphere: aerobic	Batch 2	Batch 5	GCF_001435035.1	BBM_446_P110_31_MIA_055	T	T		47198	TRUE
20203	Fructilactobacillus	Fructilactobacillus fructivorans		temperature: 30 °C, medium: DeMan Rogosa & Sharpe (MRS) agar, atmosphere: anaerobic	Batch 7	Batch 8	GCF_003368395.1	BBM_507_P110_31_MIA_057	T	T		23328	FALSE
20751	Listeria	Listeria seeligeri		temperature: 30 °C, medium: tryptic soy agar, atmosphere: aerobic	Batch 2	Batch 5	GCF_000027145.1	BBM_446_P110_31_MIA_057	T	T		68948	FALSE
3035	Paenibacillus	Paenibacillus lautus		temperature: 30 °C, medium: tryptic soy agar, atmosphere: aerobic	Batch 2	Batch 5	GCF_004000945.1	BBM_446_P110_31_MIA_058	T	T		72260	FALSE
20650	Listeria	Listeria welshimeri		temperature: 30 °C, medium: tryptic soy agar, atmosphere: aerobic	Batch 2	Batch 5	GCF_900187315.1	BBM_446_P110_31_MIA_059	T	T		68370	FALSE
20750	Listeria	Listeria ivanovii	Listeria ivanovii subsp. ivanovii	temperature: 30 °C, medium: tryptic soy agar, atmosphere: aerobic	Batch 2	Batch 5	GCF_900187025.1	BBM_446_P110_31_MIA_060	T	T		68018	FALSE
20531	Lactobacillus	Lactobacillus amylovorus		temperature: 37 °C, medium: DeMan Rogosa & Sharpe (MRS) agar, atmosphere: anaerobic	Batch 7	Batch 8	GCF_002706375.1	BBM_507_P110_31_MIA_063	T	T		65760	FALSE
20081	Lactobacillus	Lactobacillus delbrueckii	Lactobacillus delbrueckii subsp. bulgaricus	temperature: 37 °C, medium: DeMan Rogosa & Sharpe (MRS) agar, atmosphere: anaerobic	Batch 7	Batch 8	GCF_000056065.1	BBM_507_P110_31_MIA_035	T	T		69287	FALSE
20104	Bifidobacterium	Bifidobacterium animalis	Bifidobacterium animalis subsp. animalis	temperature: 30 °C, medium: tryptic soy agar, atmosphere: aerobic	Batch 5	Batch 6	GCF_000260715.1	BBM_452_P110_31_008	T	T		68631	FALSE
QC	Pseudomonas	Pseudomonas aeruginosa		temperature: 30 °C, medium: tryptic soy agar, atmosphere: aerobic	Batch 5	Batch 6	GCF_008801675.1	BBM_452_P110_31_009	T	T		76181	FALSE
6634	Lactococcus	Lactococcus piscium		temperature: 30 °C, medium: tryptic soy agar, atmosphere: anaerobic	Batch 5	Batch 6	GCF_002441695.1	BBM_452_P110_31_015	T	T		67675	FALSE
QC	Pseudomonas	Pseudomonas aeruginosa		temperature: 30 °C, medium: tryptic soy agar, atmosphere: aerobic	Batch 5	Batch 6	GCF_008801675.1	BBM_452_P110_31_017	T	T		76903	FALSE
20096	Bifidobacterium	Bifidobacterium subtile		temperature: 30 °C, medium: tryptic soy agar, atmosphere: aerobic	Batch 5	Batch 6	GCF_000426405.1	BBM_452_P110_31_018	T	T		68285	FALSE
20074	Lactobacillus	Lactobacillus delbrueckii	Lactobacillus delbrueckii subsp. delbrueckii	temperature: 37 °C, medium: DeMan Rogosa & Sharpe (MRS) agar, atmosphere: anaerobic	Batch 7	Batch 8	GCF_001908495.1	BBM_507_P110_31_MIA_051	T	T		67248	FALSE
20719	Latilactobacillus	Latilactobacillus graminis		temperature: 30 °C, medium: DeMan Rogosa & Sharpe (MRS) agar, atmosphere: anaerobic	Batch 7	Batch 8	GCF_001436415.1	BBM_507_P110_31_MIA_038	T	T		65877	TRUE
20176	Lentilactobacillus	Lentilactobacillus hilgardii		temperature: 30 °C, medium: DeMan Rogosa & Sharpe (MRS) agar, atmosphere: anaerobic	Batch 7	Batch 8	GCF_001434655.1	BBM_507_P110_31_MIA_029	T	T		67889	FALSE
20207	Lacticaseibacillus	Lacticaseibacillus paracasei		temperature: 30 °C, medium: tryptic soy agar, atmosphere: anaerobic	Batch 5	Batch 6	GCF_000949485.1	BBM_452_P110_31_039	T	T		68808	FALSE
20478	Enterococcus	Enterococcus faecalis		temperature: 30 °C, medium: tryptic soy agar, atmosphere: aerobic	Batch 5	Batch 6	GCF_000392875.1	BBM_452_P110_31_041	T	T		60167	FALSE
20092	Bifidobacterium	Bifidobacterium pseudolongum	Bifidobacterium pseudolongum subsp. globosum	temperature: 30 °C, medium: tryptic soy agar, atmosphere: aerobic	Batch 5	Batch 6	GCF_000687595.1	BBM_452_P110_31_043	T	T		67391	FALSE
20633	Enterococcus	Enterococcus durans		temperature: 30 °C, medium: tryptic soy agar, atmosphere: aerobic	Batch 5	Batch 6	GCF_001544215.1	BBM_452_P110_31_054	T	T		62587	FALSE
20505	Lacticaseibacillus	Lacticaseibacillus sharpeae		temperature: 30 °C, medium: tryptic soy agar, atmosphere: aerobic	Batch 5	Batch 6	GCF_001436225.1	BBM_452_P110_31_MIA_004	T	T		52904	FALSE
19609	Brooklawnia	Brooklawnia cerclae		temperature: 30 °C, medium: tryptic soy agar, atmosphere: aerobic	Batch 5	Batch 6	GCF_011758645.1	BBM_452_P110_31_MIA_005	T	T		66303	FALSE
9172	Trichococcus	Trichococcus palustris		temperature: 30 °C, medium: tryptic soy agar, atmosphere: microaerophilic	Batch 5	Batch 6	GCF_900114465.1	BBM_452_P110_31_MIA_027	T	T		64724	FALSE
10140	Bifidobacterium	Bifidobacterium animalis	Bifidobacterium animalis subsp. lactis	temperature: 30 °C, medium: tryptic soy agar, atmosphere: aerobic	Batch 5	Batch 6	GCF_000022965.1	BBM_452_P110_31_MIA_048	T	T		70371	FALSE
20088	Bifidobacterium	Bifidobacterium longum	Bifidobacterium longum subsp. infantis	temperature: 30 °C, medium: tryptic soy agar, atmosphere: aerobic	Batch 5	Batch 6	GCF_000020425.1	BBM_452_P110_31_MIA_049	T	T		71996	FALSE
30188	Aeromonas	Aeromonas caviae		temperature: 30 °C, medium: tryptic soy agar, atmosphere: aerobic	Batch 6	Batch 7	GCF_000820265.1	BBM_459_P110_31_MIA_010	T	T		70895	FALSE
QC	Pseudomonas	Pseudomonas aeruginosa		temperature: 30 °C, medium: tryptic soy agar, atmosphere: aerobic	Batch 6	Batch 7	GCF_008801675.1	BBM_459_P110_31_MIA_015	T	T		69809	FALSE
19554	Staphylococcus	Staphylococcus pettenkoferi		temperature: 30 °C, medium: tryptic soy agar, atmosphere: aerobic	Batch 6	Batch 7	GCF_002902685.1	BBM_459_P110_31_MIA_020	T	T		11737	FALSE
29164	Pseudomonas	Pseudomonas paralactis		temperature: 30 °C, medium: tryptic soy agar, atmosphere: aerobic	Batch 6	Batch 7	GCF_001439735.1	BBM_459_P110_31_MIA_021	T	T		71979	FALSE
29165	Pseudomonas	Pseudomonas helleri		temperature: 30 °C, medium: tryptic soy agar, atmosphere: aerobic	Batch 6	Batch 7	GCF_001043025.1	BBM_459_P110_31_MIA_022	T	T		75063	FALSE
QC	Pseudomonas	Pseudomonas aeruginosa		temperature: 30 °C, medium: tryptic soy agar, atmosphere: aerobic	Batch 6	Batch 7	GCF_008801675.1	BBM_459_P110_31_MIA_023	T	T		69051	FALSE
18862	Pseudomonas	Pseudomonas azotoformans		temperature: 30 °C, medium: tryptic soy agar, atmosphere: aerobic	Batch 6	Batch 7	GCF_001983205.1	BBM_459_P110_31_MIA_025	T	T		75913	FALSE
19079	Micrococcus	Micrococcus flavus		temperature: 30 °C, medium: tryptic soy agar, atmosphere: aerobic	Batch 6	Batch 7	GCF_014644875.1	BBM_459_P110_31_MIA_026	T	T		72746	FALSE
26382	Pseudomonas	Pseudomonas chengduensis		temperature: 30 °C, medium: tryptic soy agar, atmosphere: aerobic	Batch 6	Batch 7	GCF_900102635.1	BBM_459_P110_31_MIA_027	T	T		77247	FALSE
6835	Pseudomonas	Pseudomonas oryzihabitans		temperature: 30 °C, medium: tryptic soy agar, atmosphere: aerobic	Batch 6	Batch 7	GCF_000730625.1	BBM_459_P110_31_MIA_035	T	T		69160	FALSE
20596	Listeria	Listeria grayi		temperature: 30 °C, medium: tryptic soy agar, atmosphere: aerobic	Batch 6	Batch 7	GCF_900638015.1	BBM_459_P110_31_MIA_037	T	T		63880	FALSE
287	Shinella	Shinella zoogloeoides		temperature: 30 °C, medium: tryptic soy agar, atmosphere: aerobic	Batch 6	Batch 7	GCF_020883495.1	BBM_459_P110_31_MIA_041	T	T		77332	FALSE
5707	Lentilactobacillus	Lentilactobacillus parabuchneri		temperature: 30 °C, medium: DeMan Rogosa & Sharpe (MRS) agar, atmosphere: anaerobic	Batch 7	Batch 8	GCF_001591885.1	BBM_507_P110_31_MIA_049	T	T		64843	FALSE
20725	Streptococcus	Streptococcus porcinus		temperature: 30 °C, medium: tryptic soy agar, atmosphere: anaerobic	Batch 6	Batch 7	GCF_900475415.1	BBM_459_P110_31_MIA_048	T	T		62295	FALSE
16272	Pseudomonas	Pseudomonas veronii		temperature: 30 °C, medium: tryptic soy agar, atmosphere: aerobic	Batch 6	Batch 7	GCF_012985365.1	BBM_459_P110_31_MIA_050	T	T		71393	FALSE
29166	Pseudomonas	Pseudomonas weihenstephanensis		temperature: 30 °C, medium: tryptic soy agar, atmosphere: aerobic	Batch 6	Batch 7	GCF_001043055.1	BBM_459_P110_31_MIA_055	T	T		71844	FALSE
ATCC 25412	Pseudomonas	Pseudomonas mendocina		temperature: 30 °C, medium: tryptic soy agar, atmosphere: aerobic	Batch 6	Batch 7	GCF_900455585.1	BBM_459_P110_31_MIA_059	T	T		78255	FALSE
17945	Micrococcus	Micrococcus endophyticus		temperature: 30 °C, medium: tryptic soy agar, atmosphere: aerobic	Batch 6	Batch 7	GCF_014205115.1	BBM_459_P110_31_MIA_062	T	T		74471	FALSE
20205	Lactiplantibacillus	Lactiplantibacillus plantarum		temperature: 30 °C, medium: tryptic soy agar, atmosphere: anaerobic	Batch 6	Batch 7	GCF_002631775.1	BBM_459_P110_31_MIA_063	T	T		49694	FALSE
QC	Pseudomonas	Pseudomonas aeruginosa		temperature: 30 °C, medium: tryptic soy agar, atmosphere: aerobic	Batch 6	Batch 7	GCF_008801675.1	BBM_459_P110_31_MIA_064	T	T		72341	FALSE
QC	Pseudomonas	Pseudomonas aeruginosa		temperature: 30 °C, medium: tryptic soy agar, atmosphere: aerobic	Batch 6	Batch 7	GCF_008801675.1	BBM_459_P110_31_MIA_068	T	T		72901	FALSE
ATCC 17909	Acinetobacter	Acinetobacter johnsonii		temperature: 30 °C, medium: tryptic soy agar, atmosphere: aerobic	Batch 6	Batch 7	GCF_000949655.1	BBM_459_P110_31_MIA_069	T	T		67237	FALSE
1798	Staphylococcus	Staphylococcus epidermidis		temperature: 30 °C, medium: tryptic soy agar, atmosphere: aerobic	Batch 6	Batch 7	GCF_008868245.1	BBM_459_P110_31_MIA_075	T	T		30104	FALSE
15613	Mammaliicoccus	Mammaliicoccus sciuri		temperature: 30 °C, medium: tryptic soy agar, atmosphere: aerobic	Batch 6	Batch 7	GCF_002902225.1	BBM_459_P110_31_MIA_076	T	T		28148	FALSE
6975	Pseudomonas	Pseudomonas luteola		temperature: 30 °C, medium: tryptic soy agar, atmosphere: aerobic	Batch 6	Batch 7	GCF_002091675.1	BBM_459_P110_31_MIA_079	T	T		71276	FALSE
13212	Mammaliicoccus	Mammaliicoccus fleurettii		temperature: 30 °C, medium: tryptic soy agar, atmosphere: aerobic	Batch 6	Batch 7	GCF_003970575.1	BBM_459_P110_31_MIA_080	T	T		18375	FALSE
21948	Micrococcus	Micrococcus yunnanensis		temperature: 30 °C, medium: tryptic soy agar, atmosphere: aerobic	Batch 6	Batch 7	GCF_014138885.1	BBM_459_P110_31_MIA_083	T	T		73194	FALSE
14847	Salmonella	Salmonella enterica	Salmonella enterica subsp. diarizonae	temperature: 30 °C, medium: tryptic soy agar, atmosphere: aerobic	Batch 6	Batch 7	GCF_008692785.1	BBM_459_P110_31_MIA_084	T	T		67187	FALSE
675	Bacillus	Bacillus atrophaeus		temperature: 30 °C, medium: tryptic soy agar, atmosphere: aerobic	Batch 6	Batch 7	GCF_000204705.1	BBM_459_P110_31_MIA_085	T	T		65992	FALSE
20556	Levilactobacillus	Levilactobacillus brevis		temperature: 30 °C, medium: tryptic soy agar, atmosphere: anaerobic	Batch 5	Batch 6	GCF_002933755.1	BBM_452_P110_31_021	T	T		67180	FALSE
15758	Pseudomonas	Pseudomonas psychrotolerans		temperature: 30 °C, medium: tryptic soy agar, atmosphere: aerobic	Batch 7	Batch 8	GCF_900102665.1	BBM_507_P110_31_MIA_004	T (Pseudomonas oryzihabitans; heterotypic synonym according to LPSN)	T		70704	FALSE
4216	Bacillus	Bacillus smithii		temperature: 55 °C, medium: tryptic soy agar, atmosphere: aerobic	Batch 7	Batch 8	GCF_001050115.1	BBM_507_P110_31_MIA_009	T	T		68318	FALSE
QC	Pseudomonas	Pseudomonas aeruginosa		temperature: 30 °C, medium: tryptic soy agar, atmosphere: aerobic	Batch 7	Batch 8	GCF_008801675.1	BBM_507_P110_31_MIA_010	T	T		75106	FALSE
QC	Pseudomonas	Pseudomonas aeruginosa		temperature: 30 °C, medium: tryptic soy agar, atmosphere: aerobic	Batch 7	Batch 8	GCF_008801675.1	BBM_507_P110_31_MIA_012	T	T		75607	FALSE
20202	Leuconostoc	Leuconostoc lactis		temperature: 30 °C, medium: DeMan Rogosa & Sharpe (MRS) agar, atmosphere: anaerobic	Batch 7	Batch 8	GCF_014651235.1	BBM_507_P110_31_MIA_014	T	T		63055	TRUE
20539	Deinococcus	Deinococcus radiodurans		temperature: 30 °C, medium: Columbia blood (CB) agar, atmosphere: aerobic	Batch 7	Batch 8	GCF_020546685.1	BBM_507_P110_31_MIA_019	T	T		70466	FALSE
20054	Levilactobacillus	Levilactobacillus brevis		temperature: 30 °C, medium: tryptic soy agar, atmosphere: microaerophilic	Batch 5	Batch 6	GCF_001433855.1	BBM_452_P110_31_023	T	T		64180	FALSE
30040	Citrobacter	Citrobacter braakii		temperature: 30 °C, medium: tryptic soy agar, atmosphere: aerobic	Batch 7	Batch 8	GCF_900449345.1	BBM_507_P110_31_MIA_026	T	T		70284	FALSE
6297	Ralstonia	Ralstonia pickettii		temperature: 30 °C, medium: tryptic soy agar, atmosphere: aerobic	Batch 7	Batch 8	GCF_900455835.1	BBM_507_P110_31_MIA_028	T	T		65436	FALSE
20509	Ligilactobacillus	Ligilactobacillus agilis		temperature: 30 °C, medium: tryptic soy agar, atmosphere: aerobic	Batch 2	Batch 5	GCF_001436215.1	BBM_446_P110_31_MIA_056	T	T		68016	TRUE
30052	Edwardsiella	Edwardsiella tarda		temperature: 30 °C, medium: tryptic soy agar, atmosphere: aerobic	Batch 7	Batch 8	GCF_003113495.2	BBM_507_P110_31_MIA_031	T	T		67815	FALSE
QC	Pseudomonas	Pseudomonas aeruginosa		temperature: 30 °C, medium: tryptic soy agar, atmosphere: aerobic	Batch 7	Batch 8	GCF_008801675.1	BBM_507_P110_31_MIA_032	T	T		74656	FALSE
20448	Dermacoccus	Dermacoccus nishinomiyaensis		temperature: 30 °C, medium: Columbia blood (CB) agar, atmosphere: aerobic	Batch 7	Batch 8	GCF_900447535.1	BBM_507_P110_31_MIA_033	T	T		59728	TRUE
7068	Staphylococcus	Staphylococcus muscae		temperature: 37 °C, medium: Columbia blood (CB) agar, atmosphere: aerobic	Batch 7	Batch 8	GCF_003019275.1	BBM_507_P110_31_MIA_034	T	T		68919	FALSE
20602	Ligilactobacillus	Ligilactobacillus animalis		temperature: 30 °C, medium: tryptic soy agar, atmosphere: anaerobic	Batch 2	Batch 5	GCF_001434535.1	BBM_444_P110_31_MIA_014	T	T		64220	TRUE
20452	Ligilactobacillus	Ligilactobacillus murinus		temperature: 37 °C, medium: DeMan Rogosa & Sharpe (MRS) agar, atmosphere: aerobic	Batch 7	Batch 8	GCF_001436015.1	BBM_507_P110_31_MIA_002	T	T		66772	FALSE
QC	Pseudomonas	Pseudomonas aeruginosa		temperature: 30 °C, medium: tryptic soy agar, atmosphere: aerobic	Batch 7	Batch 8	GCF_008801675.1	BBM_507_P110_31_MIA_040	T	T		74873	FALSE
20403	Ligilactobacillus	Ligilactobacillus ruminis		temperature: 30 °C, medium: tryptic soy agar, atmosphere: anaerobic	Batch 5	Batch 6	GCF_001436475.1	BBM_452_P110_31_006	T	T		69112	FALSE
1098	Sphingomonas	Sphingomonas paucimobilis		temperature: 30 °C, medium: tryptic soy agar, atmosphere: aerobic	Batch 7	Batch 8	GCF_000739895.2	BBM_507_P110_31_MIA_046	T	T		70239	FALSE
QC	Pseudomonas	Pseudomonas aeruginosa		temperature: 30 °C, medium: tryptic soy agar, atmosphere: aerobic	Batch 7	Batch 8	GCF_008801675.1	BBM_507_P110_31_MIA_047	T	T		74798	FALSE
40313	Streptomyces	Streptomyces albus		temperature: 30 °C, medium: columbia blood (CB) agar, atmosphere: aerobic	Batch 7	Batch 8	GCF_000813365.1	BBM_507_P110_31_MIA_048	T	T		69992	TRUE
20492	Ligilactobacillus	Ligilactobacillus salivarius		temperature: 30 °C, medium: tryptic soy agar, atmosphere: anaerobic	Batch 6	Batch 7	GCF_002079595.1	BBM_459_P110_31_MIA_045	T	T		60617	FALSE
20052	Limosilactobacillus	Limosilactobacillus fermentum		temperature: 30 °C, medium: tryptic soy agar, atmosphere: aerobic	Batch 1	Batch 1	GCF_013394085.1	BBM_429_P110_31_MIA_012	T	T		13864	TRUE
QC	Pseudomonas	Pseudomonas aeruginosa		temperature: 30 °C, medium: tryptic soy agar, atmosphere: aerobic	Batch 7	Batch 8	GCF_008801675.1	BBM_507_P110_31_MIA_052	T	T		74975	FALSE
20444	Liquorilactobacillus	Liquorilactobacillus mali		temperature: 30 °C, medium: DeMan Rogosa & Sharpe (MRS) agar, atmosphere: anaerobic	Batch 7	Batch 8	GCF_001436535.1	BBM_507_P110_31_MIA_071	T	T		65616	FALSE
13779	Bacillus	Bacillus sonorensis		temperature: 30 °C, medium: tryptic soy agar, atmosphere: aerobic	Batch 7	Batch 8	GCF_001592005.1	BBM_507_P110_31_MIA_058	T	T		72204	FALSE
4944	Gardnerella	Gardnerella vaginalis		temperature: 37 °C, medium: Columbia Blood (CB) agar, atmosphere: microaerophilic	Batch 7	Batch 8	GCF_003397685.1	BBM_507_P110_31_MIA_059	T	T		65074	FALSE
QC	Pseudomonas	Pseudomonas aeruginosa		temperature: 30 °C, medium: tryptic soy agar, atmosphere: aerobic	Batch 7	Batch 8	GCF_008801675.1	BBM_507_P110_31_MIA_060	T	T		73911	FALSE
16610	Pseudomonas	Pseudomonas koreensis		temperature: 30 °C, medium: tryptic soy agar, atmosphere: aerobic	Batch 7	Batch 8	GCF_900101415.1	BBM_507_P110_31_MIA_061	T	T		68477	FALSE
20004	Loigolactobacillus	Loigolactobacillus coryniformis	Loigolactobacillus coryniformis subsp. torquens	temperature: 30 °C, medium: DeMan Rogosa & Sharpe (MRS) agar, atmosphere: aerobic	Batch 7	Batch 8	GCF_002706705.1	BBM_507_P110_31_MIA_043	T	T		61720	FALSE
1818	Shewanella	Shewanella putrefaciens		temperature: 30 °C, medium: tryptic soy agar, atmosphere: aerobic	Batch 7	Batch 8	GCF_900457065.1	BBM_507_P110_31_MIA_064	T	T		75995	FALSE
20569	Streptococcus	Streptococcus uberis		temperature: 37 °C, medium: Columbia blood (CB) agar, atmosphere: microaerophilic	Batch 7	Batch 8	GCF_900475595.1	BBM_507_P110_31_MIA_066	T	T		67889	FALSE
20098	Bifidobacterium	Bifidobacterium angulatum		temperature: 37 °C, medium: brain heart infusion (BHI) agar, atmosphere: anaerobic	Batch 7	Batch 8	GCF_000771205.1	BBM_507_P110_31_MIA_067	T	T		64728	FALSE
5705	Secundilactobacillus	Secundilactobacillus malefermentans		temperature: 30 °C, medium: DeMan Rogosa & Sharpe (MRS) agar, atmosphere: anaerobic	Batch 7	Batch 8	GCF_001436395.1	BBM_507_P110_31_MIA_020	T	T		67821	TRUE
20410	Weissella	Weissella viridescens		temperature: 37 °C, medium: DeMan Rogosa & Sharpe (MRS) agar, atmosphere: anaerobic	Batch 7	Batch 8	GCF_001437355.1	BBM_507_P110_31_MIA_073	T	T		65560	FALSE
11724	Sphingobacterium	Sphingobacterium mizutaii		temperature: 30 °C, medium: tryptic soy agar, atmosphere: aerobic	Batch 7	Batch 8	GCF_007990895.1	BBM_507_P110_31_MIA_074	T	T		74105	FALSE
20572	Gemella	Gemella morbillorum		temperature: 30 °C, medium: Columbia blood (CB) agar, atmosphere: anaerobic	Batch 7	Batch 8	GCF_900476045.1	BBM_507_P110_31_MIA_076	T	T		68934	FALSE
9205	Bacillus	Bacillus mojavensis		temperature: 30 °C, medium: tryptic soy agar, atmosphere: aerobic	Batch 7	Batch 8	GCF_000507105.1	BBM_507_P110_31_MIA_077	T	T		71915	FALSE
17967	Pseudomonas	Pseudomonas mandelii		temperature: 30 °C, medium: tryptic soy agar, atmosphere: aerobic	Batch 7	Batch 8	GCF_007858265.1	BBM_507_P110_31_MIA_078	T	T		74423	FALSE
20346	Leuconostoc	Leuconostoc mesenteroides	Leuconostoc mesenteroides subsp. cremoris	temperature: 30 °C, medium: DeMan Rogosa & Sharpe (MRS) agar, atmosphere: anaerobic	Batch 7	Batch 8	GCF_007992255.1	BBM_507_P110_31_MIA_080	T	T		63251	TRUE
5000	Tatumella	Tatumella ptyseos		temperature: 30 °C, medium: brain heart infusion (BHI) agar, atmosphere: aerobic	Batch 7	Batch 8	GCF_000439895.1	BBM_507_P110_31_MIA_082	T	T		66851	FALSE
QC	Pseudomonas	Pseudomonas aeruginosa		temperature: 30 °C, medium: tryptic soy agar, atmosphere: aerobic	Batch 7	Batch 8	GCF_008801675.1	BBM_507_P110_31_MIA_084	T	T		73367	FALSE
22	Geobacillus	Geobacillus stearothermophilus		temperature: 55 °C, medium: tryptic soy agar, atmosphere: aerobic	Batch 7	Batch 8	GCF_001277805.1	BBM_507_P110_31_MIA_085	T	T		67376	FALSE
2134	Streptococcus	Streptococcus agalactiae		temperature: 37 °C, medium: Columbia Blood (CB) agar, atmosphere: microaerophilic	Batch 7	Batch 8	GCF_000186445.1	BBM_507_P110_31_MIA_086	T	T		38511	FALSE

## Sheet: 38 SPD
Supplementary Table 2 -Sample overview of the 38 SPD dataset, PSMs = peptide-spectrum matches
Strain collection	Genus	Species	Subspecies	Cultivation condition	Fasta file	Raw file name	MS2Bac identification result (first iteration)	Include in data analysis	Reason for exclusion	Total number of PSMs
31	Bacillus	Bacillus cereus		temperature: 30 °C, medium: tryptic soy agar, atmosphere: aerobic	GCF_006094295.1	BBM_428_P110_31_MIA_007_30	Bacillus thuringiensis	F	Bacillus cereus is not in DB
30039	Citrobacter	Citrobacter freundii		temperature: 30 °C, medium: tryptic soy agar, atmosphere: aerobic	GCF_011064845.1	BBM_428_P110_31_MIA_008_30	T	T		31031
30054	Enterobacter	Enterobacter cloacae		temperature: 30 °C, medium: tryptic soy agar, atmosphere: aerobic	GCF_000755525.1	BBM_428_P110_31_MIA_009_30	T	T		31983
QC	Pseudomonas	Pseudomonas aeruginosa		temperature: 30 °C, medium: tryptic soy agar, atmosphere: aerobic	GCF_008801675.1	BBM_428_P110_31_MIA_010_30	T	T		33878
2048	Bacillus	Bacillus mycoides		temperature: 30 °C, medium: tryptic soy agar, atmosphere: aerobic	GCF_000832605.1	BBM_428_P110_31_MIA_011_30	T	T		26971
20052	Limosilactobacillus	Limosilactobacillus fermentum		temperature: 30 °C, medium: tryptic soy agar, atmosphere: aerobic	GCF_013394085.1	BBM_428_P110_31_MIA_012_30	T	T		8444
1	Heyndrickxia	Heyndrickxia coagulans		temperature: 30 °C, medium: tryptic soy agar, atmosphere: aerobic	GCF_000832905.1	BBM_428_P110_31_MIA_013_30	T	T		29844
20481	Lactococcus	Lactococcus lactis	Lactococcus lactis subsp. lactis	temperature: 30 °C, medium: tryptic soy agar, atmosphere: aerobic	GCF_004354485.1	BBM_428_P110_31_MIA_015_30	T	T		19566
1321	Peribacillus	Peribacillus simplex		temperature: 30 °C, medium: tryptic soy agar, atmosphere: aerobic	GCF_002243645.1	BBM_428_P110_31_MIA_020_30	T	T		31716
5622	Lacticaseibacillus	Lacticaseibacillus paracasei	Lacticaseibacillus paracasei subsp. paracasei	temperature: 30 °C, medium: tryptic soy agar, atmosphere: aerobic	GCF_001436385.1	BBM_428_P110_31_MIA_022_30	T	T		27481
27	Bacillus	Bacillus pumilus		temperature: 30 °C, medium: tryptic soy agar, atmosphere: aerobic	GCF_900186955.1	BBM_428_P110_31_MIA_023_30	T	T		30795
10	Bacillus	Bacillus subtilis	Bacillus subtilis subsp. subtilis	temperature: 30 °C, medium: tryptic soy agar, atmosphere: aerobic	GCF_006088795.1	BBM_428_P110_31_MIA_024_30	T	T		30369
20443	Lactococcus	Lactococcus raffinolactis		temperature: 30 °C, medium: tryptic soy agar, atmosphere: aerobic	GCF_002441745.1	BBM_428_P110_31_MIA_026_30	T	T		6994
20686	Lactococcus	Lactococcus plantarum		temperature: 30 °C, medium: tryptic soy agar, atmosphere: aerobic	GCF_002441715.1	BBM_428_P110_31_MIA_027_30	T	T		28077
20288	Weissella	Weissella paramesenteroides		temperature: 30 °C, medium: tryptic soy agar, atmosphere: aerobic	GCF_000160575.1	BBM_428_P110_31_MIA_028_30	T	T		29865
20193	Leuconostoc	Leuconostoc pseudomesenteroides		temperature: 30 °C, medium: tryptic soy agar, atmosphere: aerobic	GCF_014634745.1	BBM_428_P110_31_MIA_029_30	T	T		21475
20450	Lactococcus	Lactococcus lactis	Lactococcus lactis subsp. hordniae	temperature: 30 °C, medium: tryptic soy agar, atmosphere: aerobic	GCF_002441785.1	BBM_428_P110_31_MIA_030_30	T	T		29450
20593	Weissella	Weissella kandleri		temperature: 30 °C, medium: tryptic soy agar, atmosphere: aerobic	GCF_001438705.1	BBM_428_P110_31_MIA_031_30	T	T		21539
5576	Leuconostoc	Leuconostoc carnosum		temperature: 30 °C, medium: tryptic soy agar, atmosphere: aerobic	GCF_014207505.1	BBM_428_P110_31_MIA_032_30	T	T		30292
20343	Leuconostoc	Leuconostoc mesenteroides	Leuconostoc mesenteroides subsp. mesenteroides	temperature: 30 °C, medium: tryptic soy agar, atmosphere: microaerophilic	GCF_000014445.1	BBM_428_P110_31_MIA_033_30	T	T		30715
5577	Leuconostoc	Leuconostoc citreum		temperature: 30 °C, medium: tryptic soy agar, atmosphere: aerobic	GCF_004354555.1	BBM_428_P110_31_MIA_034_30	T	T		25025
10667	Lactiplantibacillus	Lactiplantibacillus paraplantarum		temperature: 30 °C, medium: tryptic soy agar, atmosphere: aerobic	GCF_001435655.1	BBM_428_P110_31_MIA_035_30	T	T		16047
QC	Pseudomonas	Pseudomonas aeruginosa		temperature: 30 °C, medium: tryptic soy agar, atmosphere: aerobic	GCF_008801675.1	BBM_428_P110_31_MIA_036_30	T	T		33606
2898	Lysinibacillus	Lysinibacillus fusiformis		temperature: 30 °C, medium: tryptic soy agar, atmosphere: aerobic	GCF_003367495.1	BBM_428_P110_31_MIA_037_30	T	T		31853
20684	Lactococcus	Lactococcus garvieae		temperature: 30 °C, medium: tryptic soy agar, atmosphere: microaerophilic	GCF_002441675.1	BBM_428_P110_31_MIA_039_30	T	T		25690
7378	Weissella	Weissella hellenica		temperature: 30 °C, medium: tryptic soy agar, atmosphere: aerobic	GCF_006540065.1	BBM_428_P110_31_MIA_042_30	T	T		22812
20314	Lactiplantibacillus	Lactiplantibacillus pentosus		temperature: 30 °C, medium: tryptic soy agar, atmosphere: aerobic	GCF_004354685.1	BBM_428_P110_31_MIA_043_30	T	T		31730
2046	Bacillus	Bacillus thuringiensis		temperature: 30 °C, medium: tryptic soy agar, atmosphere: aerobic	GCF_000161615.1	BBM_428_P110_31_MIA_048_30	T	T		12555
QC	Pseudomonas	Pseudomonas aeruginosa		temperature: 30 °C, medium: tryptic soy agar, atmosphere: aerobic	GCF_008801675.1	BBM_428_P110_31_MIA_049_30	T	T		33185
11	Niallia	Niallia circulans		temperature: 30 °C, medium: tryptic soy agar, atmosphere: aerobic	GCF_001591585.1	BBM_428_P110_31_MIA_050_30	T	T		31174
2895	Aneurinibacillus	Aneurinibacillus migulanus		temperature: 30 °C, medium: tryptic soy agar, atmosphere: aerobic	GCF_001274715.1	BBM_428_P110_31_MIA_054_30	T	T		31118
30165	Erwinia	Erwinia amylovora		temperature: 30 °C, medium: tryptic soy agar, atmosphere: aerobic	GCF_000696075.1	BBM_428_P110_31_MIA_055_30	T	T		31021
16657	Enterobacter	Enterobacter cloacae	Enterobacter cloacae subsp. dissolvens	temperature: 30 °C, medium: tryptic soy agar, atmosphere: aerobic	GCF_009660455.1	BBM_428_P110_31_MIA_057_30	T	T		31754
30052	Edwardsiella	Edwardsiella tarda		temperature: 30 °C, medium: tryptic soy agar, atmosphere: aerobic	GCF_003113495.2	BBM_428_P110_31_MIA_059_30	T	T		27845
2777	Obesumbacterium	Obesumbacterium proteus		temperature: 30 °C, medium: tryptic soy agar, atmosphere: aerobic	GCF_001655035.1	BBM_428_P110_31_MIA_060_30	T	T		31437
3591	Providencia	Providencia heimbachae		temperature: 30 °C, medium: tryptic soy agar, atmosphere: aerobic	GCF_001655055.1	BBM_428_P110_31_MIA_061_30	T	T		29305
13699	Tatumella	Tatumella citrea		temperature: 30 °C, medium: tryptic soy agar, atmosphere: aerobic	GCF_002163585.1	BBM_431_P110_31_MIA_004_30	T	T		30463
17636	Staphylococcus	Staphylococcus simiae		temperature: 30 °C, medium: tryptic soy agar, atmosphere: aerobic	GCF_002902085.1	BBM_431_P110_31_MIA_005_30	T	T		11007
16636	Citrobacter	Citrobacter rodentium		temperature: 30 °C, medium: tryptic soy agar, atmosphere: aerobic	GCF_000759815.1	BBM_431_P110_31_MIA_006_30	T	T		31130
15968	Klebsiella	Klebsiella variicola		temperature: 30 °C, medium: tryptic soy agar, atmosphere: aerobic	GCF_000828055.2	BBM_431_P110_31_MIA_007_30	T	T		31041
20342	Carnobacterium	Carnobacterium maltaromaticum		temperature: 30 °C, medium: tryptic soy agar, atmosphere: microaerophilic]	GCF_001437315.1	BBM_431_P110_31_MIA_008_30	T	T		25374
16656	Kosakonia	Kosakonia radicincitans		temperature: 30 °C, medium: tryptic soy agar, atmosphere: aerobic	GCF_000280495.2	BBM_431_P110_31_MIA_009_30	Kosakonia oryzae	F	Kosakonia radicincitans is not in DB
15741	Vagococcus	Vagococcus lutrae		temperature: 30 °C, medium: tryptic soy agar, atmosphere: microaerophilic	GCF_003987555.1	BBM_431_P110_31_MIA_011_30	T	T		28428
18146	Kosakonia	Kosakonia cowanii		temperature: 30 °C, medium: tryptic soy agar, atmosphere: aerobic	GCF_001975225.1	BBM_431_P110_31_MIA_012_30	T	T		30314
20623	Carnobacterium	Carnobacterium divergens		temperature: 30 °C, medium: tryptic soy agar, atmosphere: microaerophilic]	GCF_001437085.1	BBM_431_P110_31_MIA_013_30_R2	T	T		26371
14526	Trichococcus	Trichococcus collinsii		temperature: 30 °C, medium: tryptic soy agar, atmosphere: aerobic	GCF_900107505.1	BBM_431_P110_31_MIA_016_30	T	T		30103
2094	Trichococcus	Trichococcus flocculiformis		temperature: 30 °C, medium: tryptic soy agar, atmosphere: aerobic	GCF_900113645.1	BBM_431_P110_31_MIA_017_30	T	T		30585
17031	Vagococcus	Vagococcus carniphilus		temperature: 30 °C, medium: tryptic soy agar, atmosphere: microaerophilic	GCF_014397115.1	BBM_431_P110_31_MIA_018_30	T	T		19948
13645	Enterobacter	Enterobacter kobei		temperature: 30 °C, medium: tryptic soy agar, atmosphere: aerobic	GCF_001729765.1	BBM_431_P110_31_MIA_020_30	T	T		31551
50259	Pseudomonas	Pseudomonas cichorii		temperature: 30 °C, medium: tryptic soy agar, atmosphere: aerobic	GCF_900104015.1	BBM_431_P110_31_MIA_023_30	T	T		32919
22361	Sphingobacterium	Sphingobacterium lactis		temperature: 30 °C, medium: tryptic soy agar, atmosphere: aerobic	GCF_900107985.1	BBM_431_P110_31_MIA_024_30	T	T		32569
17140	Lysinibacillus	Lysinibacillus boronitolerans		temperature: 30 °C, medium: tryptic soy agar, atmosphere: aerobic	GCF_002200915.1	BBM_431_P110_31_MIA_025_30	T	T		32584
21046	Solibacillus	Solibacillus isronensis		temperature: 30 °C, medium: tryptic soy agar, atmosphere: aerobic	GCF_000298255.1	BBM_431_P110_31_MIA_029_30	T	T		30752
23493	Lysinibacillus	Lysinibacillus xylanilyticus		temperature: 30 °C, medium: tryptic soy agar, atmosphere: aerobic	GCF_001183605.1	BBM_431_P110_31_MIA_030_30	T	T		32531
18869	Lysinibacillus	Lysinibacillus odysseyi		temperature: 30 °C, medium: tryptic soy agar, atmosphere: aerobic	GCF_001591965.1	BBM_431_P110_31_MIA_031_30	T	T		32277
18867	Jeotgalibacillus	Jeotgalibacillus alimentarius		temperature: 30 °C, medium: tryptic soy agar, atmosphere: aerobic	GCF_000829445.1	BBM_431_P110_31_MIA_033_30	T	T		30543
15077	Niallia	Niallia nealsonii		temperature: 30 °C, medium: tryptic soy agar, atmosphere: aerobic	GCF_002835805.1	BBM_431_P110_31_MIA_034_30	T	T		32458
15820	Metabacillus	Metabacillus indicus		temperature: 30 °C, medium: tryptic soy agar, atmosphere: aerobic	GCF_000708755.2	BBM_431_P110_31_MIA_035_30	T	T		26347
26521	Pseudomonas	Pseudomonas deceptionensis		temperature: 30 °C, medium: tryptic soy agar, atmosphere: aerobic	GCF_001042895.1	BBM_431_P110_31_MIA_037_30	T	T		32502
17149	Pseudomonas	Pseudomonas libanensis		temperature: 30 °C, medium: tryptic soy agar, atmosphere: aerobic	GCF_001439685.1	BBM_431_P110_31_MIA_038_30	T	T		33075
6252	Pseudomonas	Pseudomonas lundensis		temperature: 30 °C, medium: tryptic soy agar, atmosphere: aerobic	GCF_001042985.1	BBM_431_P110_31_MIA_039_30	T	T		33010
QC	Pseudomonas	Pseudomonas aeruginosa		temperature: 30 °C, medium: tryptic soy agar, atmosphere: aerobic	GCF_008801675.1	BBM_431_P110_31_MIA_041_30	T	T		34167
23257	Auraticoccus	Auraticoccus monumenti		temperature: 30 °C, medium: tryptic soy agar, atmosphere: aerobic	GCF_900101785.1	BBM_431_P110_31_MIA_042_30	T	T		30823
13124	Pseudomonas	Pseudomonas marginalis		temperature: 30 °C, medium: tryptic soy agar, atmosphere: aerobic	GCF_007858155.1	BBM_431_P110_31_MIA_043_30	T	T		33882
14937	Pseudomonas	Pseudomonas trivialis		temperature: 30 °C, medium: tryptic soy agar, atmosphere: aerobic	GCF_900104885.1	BBM_431_P110_31_MIA_044_30	T	T		33546
16768	Pseudomonas	Pseudomonas lini		temperature: 30 °C, medium: tryptic soy agar, atmosphere: aerobic	GCF_001042905.1	BBM_431_P110_31_MIA_045_30	T	T		33687
17535	Pseudomonas	Pseudomonas psychrophila		temperature: 30 °C, medium: tryptic soy agar, atmosphere: aerobic	GCF_001043005.1	BBM_431_P110_31_MIA_046_30	T	T		33259
18928	Pseudomonas	Pseudomonas synxantha		temperature: 30 °C, medium: tryptic soy agar, atmosphere: aerobic	GCF_001439725.1	BBM_431_P110_31_MIA_047_30	T	T		33177
21104	Pseudomonas	Pseudomonas taetrolens		temperature: 30 °C, medium: tryptic soy agar, atmosphere: aerobic	GCF_001042915.1	BBM_431_P110_31_MIA_048_30	T	T		33427
22905	Bacillus	Bacillus cytotoxicus		temperature: 30 °C, medium: tryptic soy agar, atmosphere: aerobic	GCF_000017425.1	BBM_431_P110_31_MIA_049_30	T	T		23008
17489	Pseudomonas	Pseudomonas orientalis		temperature: 30 °C, medium: tryptic soy agar, atmosphere: aerobic	GCF_001439815.1	BBM_431_P110_31_MIA_051_30	Anoxybacillus voinovskiensis	T
17516	Pseudomonas	Pseudomonas cedrina	Pseudomonas cedrina subsp. cedrina	temperature: 30 °C, medium: tryptic soy agar, atmosphere: aerobic	GCF_001983175.1	BBM_431_P110_31_MIA_054_30	T	T		32984
17626	Granulicoccus	Granulicoccus phenolivorans		temperature: 30 °C, medium: tryptic soy agar, atmosphere: aerobic	GCF_001552335.1	BBM_431_P110_31_MIA_055_30	T	T		18076
17835	Pseudomonas	Pseudomonas extremaustralis		temperature: 30 °C, medium: tryptic soy agar, atmosphere: aerobic	GCF_007858235.1	BBM_431_P110_31_MIA_056_30	T	T		33674
21549	Aestuariimicrobium	Aestuariimicrobium kwangyangense		temperature: 30 °C, medium: tryptic soy agar, atmosphere: aerobic	GCF_000421525.1	BBM_431_P110_31_MIA_058_30	T	T		26544
6905	Enterococcus	Enterococcus sulfureus		temperature: 30 °C, medium: tryptic soy agar, atmosphere: microaerophilic	GCF_000407025.1	BBM_436_P110_31_MIA_001_30	T	T		21920
9393	Buttiauxella	Buttiauxella gaviniae		temperature: 30 °C, medium: tryptic soy agar, atmosphere: aerobic	GCF_001654835.1	BBM_436_P110_31_MIA_002_30	T	T		30875
4480	Serratia	Serratia rubidaea		temperature: 30 °C, medium: tryptic soy agar, atmosphere: aerobic	GCF_001598675.1	BBM_436_P110_31_MIA_003_30	T	T		31206
7532	Shigella	Shigella boydii		temperature: 30 °C, medium: tryptic soy agar, atmosphere: aerobic	GCF_900457095.1	BBM_436_P110_31_MIA_004_30	Shigella sonnei	T
7374	Enterococcus	Enterococcus columbae		temperature: 30 °C, medium: tryptic soy agar, atmosphere: microaerophilic	GCF_000373065.1	BBM_436_P110_31_MIA_005_30	T	T		28233
9245	Pluralibacter	Pluralibacter gergoviae		temperature: 30 °C, medium: tryptic soy agar, atmosphere: aerobic	GCF_001598855.1	BBM_436_P110_31_MIA_006_30	T	T		30734
5075	Budvicia	Budvicia aquatica		temperature: 30 °C, medium: tryptic soy agar, atmosphere: aerobic	GCF_000427805.1	BBM_436_P110_31_MIA_007_30	T	T		30321
9397	Buttiauxella	Buttiauxella izardii		temperature: 30 °C, medium: tryptic soy agar, atmosphere: aerobic	GCF_003601925.1	BBM_436_P110_31_MIA_008_30	T	T		30354
9396	Buttiauxella	Buttiauxella brennerae		temperature: 30 °C, medium: tryptic soy agar, atmosphere: aerobic	GCF_001654925.1	BBM_436_P110_31_MIA_009_30	T	T		30446
9401	Buttiauxella	Buttiauxella noackiae		temperature: 30 °C, medium: tryptic soy agar, atmosphere: aerobic	GCF_001654865.1	BBM_436_P110_31_MIA_010_30	T	T		30677
9404	Buttiauxella	Buttiauxella warmboldiae		temperature: 30 °C, medium: tryptic soy agar, atmosphere: aerobic	GCF_003818135.1	BBM_436_P110_31_MIA_011_30	T	T		29222
4593	Citrobacter	Citrobacter amalonaticus		temperature: 30 °C, medium: tryptic soy agar, atmosphere: aerobic	GCF_018323885.1	BBM_436_P110_31_MIA_012_30	T	T		30949
9390	Buttiauxella	Buttiauxella ferragutiae		temperature: 30 °C, medium: tryptic soy agar, atmosphere: aerobic	GCF_001654915.1	BBM_436_P110_31_MIA_013_30	T	T		31043
QC	Pseudomonas	Pseudomonas aeruginosa		temperature: 30 °C, medium: tryptic soy agar, atmosphere: aerobic	GCF_008801675.1	BBM_436_P110_31_MIA_014_30	T	T		31721
4610	Dickeya	Dickeya chrysanthemi		temperature: 30 °C, medium: tryptic soy agar, atmosphere: aerobic	GCF_000406105.1	BBM_436_P110_31_MIA_015_30	T	T		30321
4586	Buttiauxella	Buttiauxella agrestis		temperature: 30 °C, medium: tryptic soy agar, atmosphere: aerobic	GCF_000735355.1	BBM_436_P110_31_MIA_017_30	T	T		31259
4561	Lonsdalea	Lonsdalea quercina		temperature: 30 °C, medium: tryptic soy agar, atmosphere: aerobic	GCF_900107885.1	BBM_436_P110_31_MIA_019_30	T	T		30051
4486	Lelliottia	Lelliottia amnigena		temperature: 30 °C, medium: tryptic soy agar, atmosphere: aerobic	GCF_001514515.1	BBM_436_P110_31_MIA_020_30	T	T		31067
4485	Cronobacter	Cronobacter sakazakii		temperature: 30 °C, medium: tryptic soy agar, atmosphere: aerobic	GCF_000982825.1	BBM_436_P110_31_MIA_021_30	T	T		30592
4782	Shigella	Shigella flexneri		temperature: 30 °C, medium: tryptic soy agar, atmosphere: aerobic	GCF_002950215.1	BBM_436_P110_31_MIA_022_30	T	T		31250
20184	Companilactobacillus	Companilactobacillus farciminis		temperature: 30 °C, medium: tryptic soy agar, atmosphere: microaerophilic	GCF_001434775.1	BBM_436_P110_31_MIA_023_30	T	T		30548
6630	Enterococcus	Enterococcus dispar		temperature: 30 °C, medium: tryptic soy agar, atmosphere: microaerophilic	GCF_000406945.1	BBM_436_P110_31_MIA_024_30	T	T		13246
5634	Tetragenococcus	Tetragenococcus solitarius		temperature: 30 °C, medium: tryptic soy agar, atmosphere: microaerophilic]	GCF_001544195.1	BBM_436_P110_31_MIA_025_30	T	T		14956
5570	Shigella	Shigella sonnei		temperature: 30 °C, medium: tryptic soy agar, atmosphere: aerobic	GCF_900457155.1	BBM_436_P110_31_MIA_026_30	T	T		29997
3873	Pantoea	Pantoea cypripedii		temperature: 30 °C, medium: tryptic soy agar, atmosphere: aerobic	GCF_002095535.1	BBM_436_P110_31_MIA_028_30	T	T		31196
30163	Hafnia	Hafnia alvei		temperature: 30 °C, medium: tryptic soy agar, atmosphere: aerobic	GCF_003668715.1	BBM_436_P110_31_MIA_029_30	T	T		30537
7464	Raoultella	Raoultella ornithinolytica		temperature: 30 °C, medium: tryptic soy agar, atmosphere: aerobic	GCF_001598295.1	BBM_436_P110_31_MIA_031_30	T	T		31550
4611	Kluyvera	Kluyvera ascorbata		temperature: 30 °C, medium: tryptic soy agar, atmosphere: aerobic	GCF_000735365.1	BBM_436_P110_31_MIA_032_30	T	T		32002
4580	Ewingella	Ewingella americana		temperature: 30 °C, medium: tryptic soy agar, atmosphere: aerobic	GCF_000735345.1	BBM_436_P110_31_MIA_033_30	T	T		30698
4564	Pseudescherichia	Pseudescherichia vulneris		temperature: 30 °C, medium: tryptic soy agar, atmosphere: aerobic	GCF_000759795.1	BBM_436_P110_31_MIA_034_30	T	T		30359
4541	Providencia	Providencia rustigianii		temperature: 30 °C, medium: tryptic soy agar, atmosphere: aerobic	GCF_000156395.1	BBM_436_P110_31_MIA_035_30	T	T		30228
4544	Proteus	Proteus penneri		temperature: 30 °C, medium: tryptic soy agar, atmosphere: aerobic	GCF_003144535.1	BBM_436_P110_31_MIA_037_30	T	T		30963
4576	Serratia	Serratia fonticola		temperature: 30 °C, medium: tryptic soy agar, atmosphere: aerobic	GCF_001006005.1	BBM_436_P110_31_MIA_040_30	T	T		31201
4560	Atlantibacter	Atlantibacter hermannii		temperature: 30 °C, medium: tryptic soy agar, atmosphere: aerobic	GCF_000248015.1	BBM_436_P110_31_MIA_041_30	T	T		30391
5175	Klebsiella	Klebsiella oxytoca		temperature: 30 °C, medium: tryptic soy agar, atmosphere: aerobic	GCF_001598695.1	BBM_436_P110_31_MIA_042_30	T	T		32263
4588	Kluyvera	Kluyvera cryocrescens		temperature: 30 °C, medium: tryptic soy agar, atmosphere: aerobic	GCF_001571285.1	BBM_436_P110_31_MIA_043_30	T	T		30004
6962	Acinetobacter	Acinetobacter haemolyticus		temperature: 30 °C, medium: tryptic soy agar, atmosphere: aerobic	GCF_000369065.1	BBM_440_P110_31_MIA_002_30	T	T		31603
20266	Staphylococcus	Staphylococcus xylosus		temperature: 30 °C, medium: tryptic soy agar, atmosphere: aerobic	GCF_002732165.1	BBM_440_P110_31_MIA_003_30	T	T		19578
30104	Klebsiella	Klebsiella pneumoniae	Klebsiella pneumoniae subsp. pneumoniae	temperature: 30 °C, medium: tryptic soy agar, atmosphere: aerobic	GCF_001590945.1	BBM_440_P110_31_MIA_004_30	T	T		32287
6964	Acinetobacter	Acinetobacter junii		temperature: 30 °C, medium: tryptic soy agar, atmosphere: aerobic	GCF_900444875.1	BBM_440_P110_31_MIA_005_30	T	T		31702
2403	Acinetobacter	Acinetobacter lwoffii		temperature: 30 °C, medium: tryptic soy agar, atmosphere: aerobic	GCF_000836095.1	BBM_440_P110_31_MIA_006_30	T	T		31669
20316	Staphylococcus	Staphylococcus warneri		temperature: 30 °C, medium: tryptic soy agar, atmosphere: aerobic	GCF_900636385.1	BBM_440_P110_31_MIA_007_30	T	T		9239
20263	Staphylococcus	Staphylococcus haemolyticus		temperature: 30 °C, medium: tryptic soy agar, atmosphere: aerobic	GCF_002901805.1	BBM_440_P110_31_MIA_008_30	T	T		19135
4487	Serratia	Serratia liquefaciens		temperature: 30 °C, medium: tryptic soy agar, atmosphere: aerobic	GCF_000422085.1	BBM_440_P110_31_MIA_010_30	T	T		32380
11676	Staphylococcus	Staphylococcus carnosus		temperature: 30 °C, medium: tryptic soy agar, atmosphere: aerobic	GCF_900458365.1	BBM_440_P110_31_MIA_014_30	T	T		14384
50090	Pseudomonas	Pseudomonas fluorescens		temperature: 30 °C, medium: tryptic soy agar, atmosphere: aerobic	GCF_001269845.1	BBM_440_P110_31_MIA_015_30	T	T		33015
20231	Staphylococcus	Staphylococcus aureus		temperature: 30 °C, medium: tryptic soy agar, atmosphere: aerobic	GCF_006094915.1	BBM_440_P110_31_MIA_016_30	T	T		20190
7099	Comamonas	Comamonas terrigena		temperature: 30 °C, medium: tryptic soy agar, atmosphere: aerobic	GCF_900461435.1	BBM_440_P110_31_MIA_017_30	T	T		32757
63	Hydrogenophaga	Hydrogenophaga palleronii		temperature: 30 °C, medium: tryptic soy agar, atmosphere: aerobic	GCF_001571225.1	BBM_440_P110_31_MIA_018_30	T	T		31390
11674	Staphylococcus	Staphylococcus condimenti		temperature: 30 °C, medium: tryptic soy agar, atmosphere: aerobic	GCF_002902505.1	BBM_440_P110_31_MIA_020_30	T	T		14185
50071	Pseudomonas	Pseudomonas aeruginosa		temperature: 30 °C, medium: tryptic soy agar, atmosphere: aerobic	GCF_001042925.1	BBM_440_P110_31_MIA_021_30	T	T		33663
30187	Aeromonas	Aeromonas hydrophila	Aeromonas hydrophila subsp. hydrophila	temperature: 30 °C, medium: tryptic soy agar, atmosphere: aerobic	GCF_000014805.1	BBM_440_P110_31_MIA_022_30	T	T		30947
30006	Acinetobacter	Acinetobacter calcoaceticus		temperature: 30 °C, medium: tryptic soy agar, atmosphere: aerobic	GCF_000368965.1	BBM_440_P110_31_MIA_024_30	T	T		31366
QC	Pseudomonas	Pseudomonas aeruginosa		temperature: 30 °C, medium: tryptic soy agar, atmosphere: aerobic	GCF_008801675.1	BBM_440_P110_31_MIA_025_30	T	T		33638
4587	Cedecea	Cedecea lapagei		temperature: 30 °C, medium: tryptic soy agar, atmosphere: aerobic	GCF_900635955.1	BBM_440_P110_31_MIA_026_30	T	T		31997
6998	Moraxella	Moraxella osloensis		temperature: 30 °C, medium: tryptic soy agar, atmosphere: aerobic	GCF_001679175.1	BBM_440_P110_31_MIA_028_30	T	T		31248
6976	Acinetobacter	Acinetobacter radioresistens		temperature: 30 °C, medium: tryptic soy agar, atmosphere: aerobic	GCF_006757745.1	BBM_440_P110_31_MIA_029_30	T	T		32120
7288	Burkholderia	Burkholderia cepacia		temperature: 30 °C, medium: tryptic soy agar, atmosphere: aerobic	GCF_000473485.1	BBM_440_P110_31_MIA_031_30	T	T		32683
23974	Micrococcus	Micrococcus cohnii		temperature: 30 °C, medium: tryptic soy agar, atmosphere: aerobic	GCF_014205175.1	BBM_440_P110_31_MIA_032_30	T	T		28887
14617	Staphylococcus	Staphylococcus succinus	Staphylococcus succinus subsp. succinus	temperature: 30 °C, medium: tryptic soy agar, atmosphere: aerobic	GCF_001006765.1	BBM_440_P110_31_MIA_034_30	T	T		8174
30007	Acinetobacter	Acinetobacter baumannii		temperature: 30 °C, medium: tryptic soy agar, atmosphere: aerobic	GCF_009759685.1	BBM_440_P110_31_MIA_035_30	T	T		30790
30191	Chromobacterium	Chromobacterium violaceum		temperature: 30 °C, medium: tryptic soy agar, atmosphere: aerobic	GCF_000007705.1	BBM_440_P110_31_MIA_038_30	T	T		29812
30030	Alcaligenes	Alcaligenes faecalis	Alcaligenes faecalis subsp. faecalis	temperature: 30 °C, medium: tryptic soy agar, atmosphere: aerobic	GCF_000739855.1	BBM_440_P110_31_MIA_042_30	T	T		32209
QC	Pseudomonas	Pseudomonas aeruginosa		temperature: 30 °C, medium: tryptic soy agar, atmosphere: aerobic	GCF_008801675.1	BBM_440_P110_31_MIA_043_30	T	T		33546
50188	Pseudomonas	Pseudomonas oleovorans		temperature: 30 °C, medium: tryptic soy agar, atmosphere: aerobic	GCF_002091775.1	BBM_440_P110_31_MIA_044_30	T	T		32972
50083	Pseudomonas	Pseudomonas chlororaphis	Pseudomonas chlororaphis subsp. chlororaphis	temperature: 30 °C, medium: tryptic soy agar, atmosphere: aerobic	GCF_003945765.1	BBM_440_P110_31_MIA_047_30	T	T		33183
30026	Achromobacter	Achromobacter denitrificans		temperature: 30 °C, medium: tryptic soy agar, atmosphere: aerobic	GCF_001571365.1	BBM_440_P110_31_MIA_048_30	T	T		32454
50170	Stenotrophomonas	Stenotrophomonas maltophilia		temperature: 30 °C, medium: tryptic soy agar, atmosphere: aerobic	GCF_001591205.1	BBM_440_P110_31_MIA_050_30	T	T		32936
653	Achromobacter	Achromobacter ruhlandii		temperature: 30 °C, medium: tryptic soy agar, atmosphere: aerobic	GCF_902859695.1	BBM_440_P110_31_MIA_051_30	T	T		33015
531	Cupriavidus	Cupriavidus necator		temperature: 30 °C, medium: tryptic soy agar, atmosphere: aerobic	GCF_001598755.1	BBM_440_P110_31_MIA_053_30	T	T		33027
30034	Variovorax	Variovorax paradoxus		temperature: 30 °C, medium: tryptic soy agar, atmosphere: aerobic	GCF_001591365.1	BBM_440_P110_31_MIA_054_30	T	T		31893
20609	Staphylococcus	Staphylococcus auricularis		temperature: 30 °C, medium: tryptic soy agar, atmosphere: aerobic	GCF_002902455.1	BBM_440_P110_31_MIA_055_30	T	T		19927
20454	Staphylococcus	Staphylococcus chromogenes		temperature: 30 °C, medium: tryptic soy agar, atmosphere: aerobic	GCF_002901945.1	BBM_440_P110_31_MIA_058_30	T	T		5421
20676	Staphylococcus	Staphylococcus kloosii		temperature: 30 °C, medium: tryptic soy agar, atmosphere: aerobic	GCF_003019255.1	BBM_440_P110_31_MIA_059_30	T	T		3375
7373	Staphylococcus	Staphylococcus piscifermentans		temperature: 30 °C, medium: tryptic soy agar, atmosphere: aerobic	GCF_003970555.1	BBM_440_P110_31_MIA_061_30	T	T		2931
10244	Staphylococcus	Staphylococcus lutrae		temperature: 30 °C, medium: tryptic soy agar, atmosphere: aerobic	GCF_002902165.1	BBM_440_P110_31_MIA_062_30	T	T		4356
20459	Staphylococcus	Staphylococcus hyicus		temperature: 30 °C, medium: tryptic soy agar, atmosphere: aerobic	GCF_900474585.1	BBM_440_P110_31_MIA_064_30	T	T		10608
20373	Staphylococcus	Staphylococcus intermedius		temperature: 30 °C, medium: tryptic soy agar, atmosphere: aerobic	GCF_900458545.1	BBM_440_P110_31_MIA_065_30	T	T		10243
20229	Staphylococcus	Staphylococcus saprophyticus		temperature: 30 °C, medium: tryptic soy agar, atmosphere: aerobic	GCF_001997165.1	BBM_440_P110_31_MIA_066_30	T	T		9158
20044	Staphylococcus	Staphylococcus epidermidis		temperature: 30 °C, medium: tryptic soy agar, atmosphere: aerobic	GCF_002087975.1	BBM_440_P110_31_MIA_067_30	T	T		20521
20260	Staphylococcus	Staphylococcus cohnii	Staphylococcus cohnii subsp. cohnii	temperature: 30 °C, medium: tryptic soy agar, atmosphere: aerobic	GCF_007992675.1	BBM_440_P110_31_MIA_069_30	T	T		1560
10656	Staphylococcus	Staphylococcus pasteuri		temperature: 30 °C, medium: tryptic soy agar, atmosphere: aerobic	GCF_003970495.1	BBM_440_P110_31_MIA_070_30	T	T		7517
6628	Staphylococcus	Staphylococcus coagulans		temperature: 30 °C, medium: tryptic soy agar, atmosphere: aerobic	GCF_002901995.1	BBM_440_P110_31_MIA_071_30	T	T		7233
4807	Staphylococcus	Staphylococcus schleiferi	Staphylococcus schleiferi subsp. schleiferi	temperature: 30 °C, medium: tryptic soy agar, atmosphere: aerobic	GCF_003968865.1	BBM_440_P110_31_MIA_072_30	T	T		5824
30175	Brenneria	Brenneria nigrifluens		temperature: 30 °C, medium: tryptic soy agar, atmosphere: aerobic	GCF_003115835.1	BBM_442_P110_31_MIA_001_30	T	T		30913
20021	Lacticaseibacillus	Lacticaseibacillus rhamnosus		temperature: 30 °C, medium: tryptic soy agar, atmosphere: microaerophilic	GCF_001435405.1	BBM_442_P110_31_MIA_002_30	T	T		31040
20160	Enterococcus	Enterococcus hirae		temperature: 30 °C, medium: tryptic soy agar, atmosphere: microaerophilic	GCF_001885955.1	BBM_442_P110_31_MIA_003_30	T	T		25916
30073	Pantoea	Pantoea dispersa		temperature: 30 °C, medium: tryptic soy agar, atmosphere: aerobic	GCF_014155765.1	BBM_442_P110_31_MIA_004_30	T	T		32378
4543	Serratia	Serratia proteamaculans		temperature: 30 °C, medium: tryptic soy agar, atmosphere: aerobic	GCF_008830365.1	BBM_442_P110_31_MIA_005_30	T	T		31178
2687	Raoultella	Raoultella terrigena		temperature: 30 °C, medium: tryptic soy agar, atmosphere: aerobic	GCF_006539725.1	BBM_442_P110_31_MIA_006_30	T	T		32210
3069	Raoultella	Raoultella planticola		temperature: 30 °C, medium: tryptic soy agar, atmosphere: aerobic	GCF_000735435.1	BBM_442_P110_31_MIA_007_30	T	T		31712
6717	Staphylococcus	Staphylococcus capitis	Staphylococcus capitis subsp. urealyticus	temperature: 30 °C, medium: tryptic soy agar, atmosphere: aerobic	GCF_002901925.1	BBM_442_P110_31_MIA_009_30	T	T		6193
4482	Proteus	Proteus myxofaciens		temperature: 30 °C, medium: tryptic soy agar, atmosphere: aerobic	GCF_001654855.1	BBM_442_P110_31_MIA_010_30	T	T		29360
4479	Proteus	Proteus mirabilis		temperature: 30 °C, medium: tryptic soy agar, atmosphere: aerobic	GCF_000160755.1	BBM_442_P110_31_MIA_012_30	T	T		29989
20602	Ligilactobacillus	Ligilactobacillus animalis		temperature: 30 °C, medium: tryptic soy agar, atmosphere: anaerobic	GCF_001434535.1	BBM_442_P110_31_MIA_014_30	T	T		24515
5633	Enterococcus	Enterococcus raffinosus		temperature: 30 °C, medium: tryptic soy agar, atmosphere: microaerophilic	GCF_001886185.1	BBM_442_P110_31_MIA_015_30	T	T		22993
30166	Brenneria	Brenneria salicis		temperature: 30 °C, medium: tryptic soy agar, atmosphere: aerobic	GCF_003666165.1	BBM_442_P110_31_MIA_018_30	T	T		31086
5563	Pragia	Pragia fontium		temperature: 30 °C, medium: tryptic soy agar, atmosphere: aerobic	GCF_004959795.1	BBM_442_P110_31_MIA_019_30	T	T		30012
5078	Leminorella	Leminorella grimontii		temperature: 30 °C, medium: tryptic soy agar, atmosphere: aerobic	GCF_000735425.1	BBM_442_P110_31_MIA_020_30	T	T		30872
4594	Rahnella	Rahnella aquatilis		temperature: 30 °C, medium: tryptic soy agar, atmosphere: aerobic	GCF_000241955.1	BBM_442_P110_31_MIA_021_30	T	T		32063
4569	Serratia	Serratia ficaria		temperature: 30 °C, medium: tryptic soy agar, atmosphere: aerobic	GCF_001590885.1	BBM_442_P110_31_MIA_022_30	T	T		32009
4540	Serratia	Serratia plymuthica		temperature: 30 °C, medium: tryptic soy agar, atmosphere: aerobic	GCF_003634415.1	BBM_442_P110_31_MIA_023_30	T	T		32005
4484	Erwinia	Erwinia rhapontici		temperature: 30 °C, medium: tryptic soy agar, atmosphere: aerobic	GCF_017875455.1	BBM_442_P110_31_MIA_024_30	Erwinia persicina	F	Erwinia rhapontici is not in DB
4582	Serratia	Serratia odorifera		temperature: 30 °C, medium: tryptic soy agar, atmosphere: aerobic	GCF_000163595.1	BBM_442_P110_31_MIA_025_30	T	T		30502
9409	Kluyvera	Kluyvera georgiana		temperature: 30 °C, medium: tryptic soy agar, atmosphere: aerobic	GCF_001654985.1	BBM_442_P110_31_MIA_026_30	T	T		31145
8224	Plesiomonas	Plesiomonas shigelloides		temperature: 30 °C, medium: tryptic soy agar, atmosphere: aerobic	GCF_900087055.1	BBM_442_P110_31_MIA_027_30	T	T		30659
3615	Paenibacillus	Paenibacillus larvae	Paenibacillus larvae subsp. pulvifaciens	temperature: 30 °C, medium: tryptic soy agar, atmosphere: aerobic	GCF_002007765.1	BBM_442_P110_31_MIA_029_30	T	T		30858
7264	Bacillus	Bacillus atrophaeus		temperature: 30 °C, medium: tryptic soy agar, atmosphere: aerobic	GCF_001591925.1	BBM_442_P110_31_MIA_030_30	T	T		31199
8445	Brevibacillus	Brevibacillus centrosporus		temperature: 30 °C, medium: tryptic soy agar, atmosphere: aerobic	GCF_006540045.1	BBM_442_P110_31_MIA_032_30	T	T		31646
20679	Enterococcus	Enterococcus avium		temperature: 30 °C, medium: tryptic soy agar, atmosphere: microaerophilic	GCF_000406965.1	BBM_442_P110_31_MIA_034_30	T	T		26924
20477	Enterococcus	Enterococcus faecium		temperature: 30 °C, medium: tryptic soy agar, atmosphere: microaerophilic	GCF_900447735.1	BBM_442_P110_31_MIA_036_30	T	T		23281
8721	Salipaludibacillus	Salipaludibacillus agaradhaerens		temperature: 30 °C, medium: tryptic soy agar, atmosphere: aerobic	GCF_002019735.1	BBM_442_P110_31_MIA_037_30	T	T		28545
8716	Shouchella	Shouchella clausii		temperature: 30 °C, medium: tryptic soy agar, atmosphere: aerobic	GCF_002250115.1	BBM_442_P110_31_MIA_039_30	T	T		32454
6307	Sutcliffiella	Sutcliffiella cohnii		temperature: 30 °C, medium: tryptic soy agar, atmosphere: aerobic	GCF_001591425.1	BBM_442_P110_31_MIA_040_30	T	T		32513
2	Paenibacillus	Paenibacillus macquariensis	Paenibacillus macquariensis subsp. macquariensis	temperature: 30 °C, medium: tryptic soy agar, atmosphere: aerobic	GCF_001637165.1	BBM_442_P110_31_MIA_041_30	T	T		30540
4838	Enterococcus	Enterococcus mundtii		temperature: 30 °C, medium: tryptic soy agar, atmosphere: microaerophilic	GCF_002813755.1	BBM_442_P110_31_MIA_043_30	T	T		21874
20680	Enterococcus	Enterococcus casseliflavus		temperature: 30 °C, medium: tryptic soy agar, atmosphere: microaerophilic]	GCF_001544095.1	BBM_442_P110_31_MIA_045_30	T	T		22975
20069	Lactococcus	Lactococcus cremoris		temperature: 30 °C, medium: tryptic soy agar, atmosphere: microaerophilic	GCF_002441765.1	BBM_442_P110_31_MIA_046_30	T	T		29310
20726	Enterococcus	Enterococcus saccharolyticus	Enterococcus saccharolyticus subsp. saccharolyticus	temperature: 30 °C, medium: tryptic soy agar, atmosphere: microaerophilic	GCF_000407285.1	BBM_442_P110_31_MIA_048_30	T	T		8834
20345	Mammaliicoccus	Mammaliicoccus sciuri		temperature: 30 °C, medium: tryptic soy agar, atmosphere: aerobic	GCF_900474615.1	BBM_442_P110_31_MIA_051_30	T	T		7654
30164	Morganella	Morganella morganii	Morganella morganii subsp. morganii	temperature: 30 °C, medium: tryptic soy agar, atmosphere: aerobic	GCF_001598895.1	BBM_442_P110_31_MIA_053_30	T	T		30430
20674	Staphylococcus	Staphylococcus equorum	Staphylococcus equorum subsp. equorum	temperature: 30 °C, medium: tryptic soy agar, atmosphere: aerobic	GCF_003970515.1	BBM_442_P110_31_MIA_055_30	T	T		16911
30121	Serratia	Serratia marcescens		temperature: 30 °C, medium: tryptic soy agar, atmosphere: aerobic	GCF_002899365.1	BBM_442_P110_31_MIA_056_30	T	T		31994
30168	Pectobacterium	Pectobacterium carotovorum		temperature: 30 °C, medium: tryptic soy agar, atmosphere: aerobic	GCF_900129615.1	BBM_442_P110_31_MIA_057_30	T	T		30674
20682	Enterococcus	Enterococcus cecorum		temperature: 30 °C, medium: tryptic soy agar, atmosphere: microaerophilic	GCF_000379745.1	BBM_442_P110_31_MIA_059_30	T	T		22268
30053	Klebsiella	Klebsiella aerogenes		temperature: 30 °C, medium: tryptic soy agar, atmosphere: aerobic	GCF_000215745.1	BBM_442_P110_31_MIA_060_30	T	T		30992
20681	Enterococcus	Enterococcus malodoratus		temperature: 30 °C, medium: tryptic soy agar, atmosphere: microaerophilic	GCF_000407185.1	BBM_442_P110_31_MIA_061_30	T	T		24245
30063	Serratia	Serratia grimesii		temperature: 30 °C, medium: tryptic soy agar, atmosphere: aerobic	GCF_001590905.1	BBM_442_P110_31_MIA_062_30	T	T		29984
30120	Providencia	Providencia alcalifaciens		temperature: 30 °C, medium: tryptic soy agar, atmosphere: aerobic	GCF_000173415.1	BBM_442_P110_31_MIA_064_30	T	T		29309
5077	Leclercia	Leclercia adecarboxylata		temperature: 30 °C, medium: tryptic soy agar, atmosphere: aerobic	GCF_001515505.1	BBM_442_P110_31_MIA_067_30	T	T		31706
8324	Aggregatibacter	Aggregatibacter actinomycetemcomitans		temperature: 30 °C, medium: tryptic soy agar, atmosphere: aerobic	GCF_000372365.1	BBM_445_P110_31_MIA_001_30	T	T		29049
11723	Sphingobacterium	Sphingobacterium thalpophilum		temperature: 30 °C, medium: tryptic soy agar, atmosphere: aerobic	GCF_000686625.1	BBM_445_P110_31_MIA_002_30	T	T		31664
20567	Streptococcus	Streptococcus sanguinis		temperature: 30 °C, medium: tryptic soy agar, atmosphere: aerobic	GCF_000194945.1	BBM_445_P110_31_MIA_003_30	T	T		24245
11722	Sphingobacterium	Sphingobacterium spiritivorum		temperature: 30 °C, medium: tryptic soy agar, atmosphere: aerobic	GCF_900457435.1	BBM_445_P110_31_MIA_005_30	T	T		30969
15601	Neobacillus	Neobacillus bataviensis		temperature: 30 °C, medium: tryptic soy agar, atmosphere: aerobic	GCF_000307875.1	BBM_445_P110_31_MIA_006_30	T	T		30769
2923	Neobacillus	Neobacillus niacini		temperature: 30 °C, medium: tryptic soy agar, atmosphere: aerobic	GCF_001591505.1	BBM_445_P110_31_MIA_007_30	T	T		31346
11690	Sphingobacterium	Sphingobacterium faecium		temperature: 30 °C, medium: tryptic soy agar, atmosphere: aerobic	GCF_003054045.1	BBM_445_P110_31_MIA_008_30	T	T		30761
18252	Terribacillus	Terribacillus goriensis		temperature: 30 °C, medium: tryptic soy agar, atmosphere: aerobic	GCF_002884435.1	BBM_445_P110_31_MIA_011_30	T	T		30975
18850	Sphingobacterium	Sphingobacterium composti Yoo et al. 2007 non Ten et al. 2007		temperature: 30 °C, medium: tryptic soy agar, atmosphere: aerobic	GCF_008124885.1	BBM_445_P110_31_MIA_014_30	T	T		30958
24323	Naumannella	Naumannella halotolerans		temperature: 30 °C, medium: tryptic soy agar, atmosphere: aerobic	GCF_004364645.1	BBM_445_P110_31_MIA_019_30	T	T		25841
23019	Paenibacillus	Paenibacillus jilunlii		temperature: 30 °C, medium: tryptic soy agar, atmosphere: aerobic	GCF_900102965.1	BBM_445_P110_31_MIA_024_30	T	T		30875
18246	Oceanobacillus	Oceanobacillus profundus		temperature: 30 °C, medium: tryptic soy agar, atmosphere: aerobic	GCF_003515705.1	BBM_445_P110_31_MIA_025_30	T	T		30496
20549	Planococcus	Planococcus citreus		temperature: 30 °C, medium: tryptic soy agar, atmosphere: aerobic	GCF_003664125.1	BBM_445_P110_31_MIA_026_30	T	T		31560
15140	Paraliobacillus	Paraliobacillus ryukyuensis		temperature: 30 °C, medium: tryptic soy agar, atmosphere: aerobic	GCF_003315295.1	BBM_445_P110_31_MIA_027_30	T	T		30729
15895	Planococcus	Planococcus koreensis		temperature: 30 °C, medium: tryptic soy agar, atmosphere: aerobic	GCF_014202615.1	BBM_445_P110_31_MIA_028_30	T	T		31176
14020	Pseudomonas	Pseudomonas rhodesiae		temperature: 30 °C, medium: tryptic soy agar, atmosphere: aerobic	GCF_900105575.1	BBM_445_P110_31_MIA_032_30	T	T		33013
18529	Pseudomonas	Pseudomonas marginalis		temperature: 30 °C, medium: tryptic soy agar, atmosphere: aerobic	GCF_007858175.1	BBM_445_P110_31_MIA_033_30	T	T		32659
5190	Stutzerimonas	Stutzerimonas stutzeri		temperature: 30 °C, medium: tryptic soy agar, atmosphere: aerobic	GCF_000219605.1	BBM_445_P110_31_MIA_034_30	T	T		32815
15321	Pseudomonas	Pseudomonas proteolytica		temperature: 30 °C, medium: tryptic soy agar, atmosphere: aerobic	GCF_007858275.1	BBM_445_P110_31_MIA_035_30	T	T		32208
17152	Pseudomonas	Pseudomonas gessardii		temperature: 30 °C, medium: tryptic soy agar, atmosphere: aerobic	GCF_001983165.1	BBM_445_P110_31_MIA_036_30	T	T		32750
15294	Pseudomonas	Pseudomonas brenneri		temperature: 30 °C, medium: tryptic soy agar, atmosphere: aerobic	GCF_007858285.1	BBM_445_P110_31_MIA_037_30	T	T		32403
QC	Pseudomonas	Pseudomonas aeruginosa		temperature: 30 °C, medium: tryptic soy agar, atmosphere: aerobic	GCF_008801675.1	BBM_445_P110_31_MIA_041_30	T	T		33277
9386	Salmonella	Salmonella enterica	Salmonella enterica subsp. arizonae	temperature: 30 °C, medium: tryptic soy agar, atmosphere: aerobic	GCF_008692845.1	BBM_445_P110_31_MIA_042_30	T	T		30886
6963	Acinetobacter	Acinetobacter johnsonii		temperature: 30 °C, medium: tryptic soy agar, atmosphere: aerobic	GCF_000949655.1	BBM_445_P110_31_MIA_043_30	T	T		30293
8992	Yersinia	Yersinia pseudotuberculosis		temperature: 30 °C, medium: tryptic soy agar, atmosphere: aerobic	GCF_000511675.1	BBM_445_P110_31_MIA_044_30	T	T		29334
13771	Edwardsiella	Edwardsiella hoshinae		temperature: 30 °C, medium: tryptic soy agar, atmosphere: aerobic	GCF_000474215.1	BBM_445_P110_31_MIA_045_30	T	T		29416
3370	Xenorhabdus	Xenorhabdus nematophila		temperature: 30 °C, medium: tryptic soy agar, atmosphere: aerobic	GCF_000252955.1	BBM_445_P110_31_MIA_047_30	T	T		28583
4568	Cedecea	Cedecea davisae		temperature: 30 °C, medium: tryptic soy agar, atmosphere: aerobic	GCF_000412335.2	BBM_445_P110_31_MIA_048_30	T	T		30531
20315	Micrococcus	Micrococcus lylae		temperature: 30 °C, medium: tryptic soy agar, atmosphere: aerobic	GCF_004563975.1	BBM_445_P110_31_MIA_052_30	T	T		31444
13343	Lacticaseibacillus	Lacticaseibacillus manihotivorans		temperature: 30 °C, medium: tryptic soy agar, atmosphere: aerobic	GCF_001435035.1	BBM_445_P110_31_MIA_055_30	T	T		20032
20509	Ligilactobacillus	Ligilactobacillus agilis		temperature: 30 °C, medium: tryptic soy agar, atmosphere: aerobic	GCF_001436215.1	BBM_445_P110_31_MIA_056_30	T	T		28126
20751	Listeria	Listeria seeligeri		temperature: 30 °C, medium: tryptic soy agar, atmosphere: aerobic	GCF_000027145.1	BBM_445_P110_31_MIA_057_30	T	T		29273
3035	Paenibacillus	Paenibacillus lautus		temperature: 30 °C, medium: tryptic soy agar, atmosphere: aerobic	GCF_004000945.1	BBM_445_P110_31_MIA_058_30	T	T		31021
20650	Listeria	Listeria welshimeri		temperature: 30 °C, medium: tryptic soy agar, atmosphere: aerobic	GCF_900187315.1	BBM_445_P110_31_MIA_059_30	T	T		27606
20750	Listeria	Listeria ivanovii	Listeria ivanovii subsp. ivanovii	temperature: 30 °C, medium: tryptic soy agar, atmosphere: aerobic	GCF_900187025.1	BBM_445_P110_31_MIA_060_30	T	T		24101
13961	Companilactobacillus	Companilactobacillus kimchii		temperature: 30 °C, medium: tryptic soy agar, atmosphere: microaerophilic	GCF_001435445.1	BBM_445_P110_31_MIA_061_30_R2	T	T		25246
20326	Staphylococcus	Staphylococcus capitis		temperature: 30 °C, medium: tryptic soy agar, atmosphere: aerobic	GCF_901482635.1	BBM_445_P110_31_MIA_064_30_R2	T	T		4038
30189	Vibrio	Vibrio proteolyticus		temperature: 30 °C, medium: tryptic soy agar, atmosphere: aerobic	GCF_000467125.1	BBM_445_P110_31_MIA_066_30_R2	T	T		32627
20328	Staphylococcus	Staphylococcus hominis	Staphylococcus hominis subsp. hominis	temperature: 30 °C, medium: tryptic soy agar, atmosphere: aerobic	GCF_002901845.1	BBM_445_P110_31_MIA_067_30_R2	T	T		19647
15150	Staphylococcus	Staphylococcus nepalensis		temperature: 30 °C, medium: tryptic soy agar, atmosphere: aerobic	GCF_002902745.1	BBM_445_P110_31_MIA_070_30	T	T		4889
20597	Macrococcus	Macrococcus caseolyticus		temperature: 30 °C, medium: tryptic soy agar, atmosphere: aerobic	GCF_002902665.1	BBM_445_P110_31_MIA_071_30	T	T		21787
20601	Listeria	Listeria grayi		temperature: 30 °C, medium: tryptic soy agar, atmosphere: aerobic	GCF_000148995.1	BBM_445_P110_31_MIA_072_30	T	T		28399
13698	Escherichia	Escherichia fergusonii		temperature: 30 °C, medium: tryptic soy agar, atmosphere: aerobic	GCF_000026225.1	BBM_445_P110_31_MIA_073_30	T	T		29409
20505	Lacticaseibacillus	Lacticaseibacillus sharpeae		temperature: 30 °C, medium: tryptic soy agar, atmosphere: aerobic	GCF_001436225.1	BBM_451_P110_31_MIA_004_30	T	T		25167
19609	Brooklawnia	Brooklawnia cerclae		temperature: 30 °C, medium: tryptic soy agar, atmosphere: aerobic	GCF_011758645.1	BBM_451_P110_31_MIA_005_30	T	T		32492
20403	Ligilactobacillus	Ligilactobacillus ruminis		temperature: 30 °C, medium: tryptic soy agar, atmosphere: anaerobic	GCF_001436475.1	BBM_451_P110_31_MIA_006_30	T	T		31950
20104	Bifidobacterium	Bifidobacterium animalis	Bifidobacterium animalis subsp. animalis	temperature: 30 °C, medium: tryptic soy agar, atmosphere: aerobic	GCF_000260715.1	BBM_451_P110_31_MIA_008_30	T	T		29673
QC	Pseudomonas	Pseudomonas aeruginosa		temperature: 30 °C, medium: tryptic soy agar, atmosphere: aerobic	GCF_008801675.1	BBM_451_P110_31_MIA_009_30	T	T		34083
6634	Lactococcus	Lactococcus piscium		temperature: 30 °C, medium: tryptic soy agar, atmosphere: anaerobic	GCF_002441695.1	BBM_451_P110_31_MIA_015_30	T	T		29273
QC	Pseudomonas	Pseudomonas aeruginosa		temperature: 30 °C, medium: tryptic soy agar, atmosphere: aerobic	GCF_008801675.1	BBM_451_P110_31_MIA_017_30	T	T		34238
20096	Bifidobacterium	Bifidobacterium subtile		temperature: 30 °C, medium: tryptic soy agar, atmosphere: aerobic	GCF_000426405.1	BBM_451_P110_31_MIA_018_30	T	T		30478
20556	Levilactobacillus	Levilactobacillus brevis		temperature: 30 °C, medium: tryptic soy agar, atmosphere: anaerobic	GCF_002933755.1	BBM_451_P110_31_MIA_021_30	T	T		27263
20054	Levilactobacillus	Levilactobacillus brevis		temperature: 30 °C, medium: tryptic soy agar, atmosphere: microaerophilic	GCF_001433855.1	BBM_451_P110_31_MIA_023_30	T	T		25472
9172	Trichococcus	Trichococcus palustris		temperature: 30 °C, medium: tryptic soy agar, atmosphere: microaerophilic	GCF_900114465.1	BBM_451_P110_31_MIA_027_30	T	T		31095
20533	Amylolactobacillus	Amylolactobacillus amylophilus		temperature: 30 °C, medium: tryptic soy agar, atmosphere: anaerobic	GCF_001936335.1	BBM_451_P110_31_MIA_033_30	T	T		27777
QC	Pseudomonas	Pseudomonas aeruginosa		temperature: 30 °C, medium: tryptic soy agar, atmosphere: aerobic	GCF_008801675.1	BBM_451_P110_31_MIA_037_30	T	T		33909
20207	Lacticaseibacillus	Lacticaseibacillus paracasei		temperature: 30 °C, medium: tryptic soy agar, atmosphere: anaerobic	GCF_000949485.1	BBM_451_P110_31_MIA_039_30	T	T		30754
20478	Enterococcus	Enterococcus faecalis		temperature: 30 °C, medium: tryptic soy agar, atmosphere: aerobic	GCF_000392875.1	BBM_451_P110_31_MIA_041_30	T	T		15917
20092	Bifidobacterium	Bifidobacterium pseudolongum	Bifidobacterium pseudolongum subsp. globosum	temperature: 30 °C, medium: tryptic soy agar, atmosphere: aerobic	GCF_000687595.1	BBM_451_P110_31_MIA_043_30	T	T		29219
10140	Bifidobacterium	Bifidobacterium animalis	Bifidobacterium animalis subsp. lactis	temperature: 30 °C, medium: tryptic soy agar, atmosphere: aerobic	GCF_000022965.1	BBM_451_P110_31_MIA_048_30	T	T		25867
20088	Bifidobacterium	Bifidobacterium longum	Bifidobacterium longum subsp. infantis	temperature: 30 °C, medium: tryptic soy agar, atmosphere: aerobic	GCF_000020425.1	BBM_451_P110_31_MIA_049_30	T	T		23684
20633	Enterococcus	Enterococcus durans		temperature: 30 °C, medium: tryptic soy agar, atmosphere: aerobic	GCF_001544215.1	BBM_451_P110_31_MIA_054_30	T	T		25973
30188	Aeromonas	Aeromonas caviae		temperature: 30 °C, medium: tryptic soy agar, atmosphere: aerobic	GCF_000820265.1	BBM_458_P110_31_MIA_010_30	T	T		33026
QC	Pseudomonas	Pseudomonas aeruginosa		temperature: 30 °C, medium: tryptic soy agar, atmosphere: aerobic	GCF_008801675.1	BBM_458_P110_31_MIA_015_30	T	T		32790
19554	Staphylococcus	Staphylococcus pettenkoferi		temperature: 30 °C, medium: tryptic soy agar, atmosphere: aerobic	GCF_002902685.1	BBM_458_P110_31_MIA_020_30	T	T		3327
29164	Pseudomonas	Pseudomonas paralactis		temperature: 30 °C, medium: tryptic soy agar, atmosphere: aerobic	GCF_001439735.1	BBM_458_P110_31_MIA_021_30	T	T		30130
29165	Pseudomonas	Pseudomonas helleri		temperature: 30 °C, medium: tryptic soy agar, atmosphere: aerobic	GCF_001043025.1	BBM_458_P110_31_MIA_022_30	T	T		30945
QC	Pseudomonas	Pseudomonas aeruginosa		temperature: 30 °C, medium: tryptic soy agar, atmosphere: aerobic	GCF_008801675.1	BBM_458_P110_31_MIA_023_30	T	T		30480
18862	Pseudomonas	Pseudomonas azotoformans		temperature: 30 °C, medium: tryptic soy agar, atmosphere: aerobic	GCF_001983205.1	BBM_458_P110_31_MIA_025_30	T	T		28522
19079	Micrococcus	Micrococcus flavus		temperature: 30 °C, medium: tryptic soy agar, atmosphere: aerobic	GCF_014644875.1	BBM_458_P110_31_MIA_026_30	T	T		30160
26382	Pseudomonas	Pseudomonas chengduensis		temperature: 30 °C, medium: tryptic soy agar, atmosphere: aerobic	GCF_900102635.1	BBM_458_P110_31_MIA_027_30	T	T		31370
6835	Pseudomonas	Pseudomonas oryzihabitans		temperature: 30 °C, medium: tryptic soy agar, atmosphere: aerobic	GCF_000730625.1	BBM_458_P110_31_MIA_035_30	T	T		30647
20596	Listeria	Listeria grayi		temperature: 30 °C, medium: tryptic soy agar, atmosphere: aerobic	GCF_900638015.1	BBM_458_P110_31_MIA_037_30	T	T		24302
287	Shinella	Shinella zoogloeoides		temperature: 30 °C, medium: tryptic soy agar, atmosphere: aerobic	GCF_020883495.1	BBM_458_P110_31_MIA_041_30	T	T		32513
20492	Ligilactobacillus	Ligilactobacillus salivarius		temperature: 30 °C, medium: tryptic soy agar, atmosphere: anaerobic	GCF_002079595.1	BBM_458_P110_31_MIA_045_30	T	T		21892
20725	Streptococcus	Streptococcus porcinus		temperature: 30 °C, medium: tryptic soy agar, atmosphere: anaerobic	GCF_900475415.1	BBM_458_P110_31_MIA_048_30	T	T		18955
16272	Pseudomonas	Pseudomonas veronii		temperature: 30 °C, medium: tryptic soy agar, atmosphere: aerobic	GCF_012985365.1	BBM_458_P110_31_MIA_050_30	T	T		31262
29166	Pseudomonas	Pseudomonas weihenstephanensis		temperature: 30 °C, medium: tryptic soy agar, atmosphere: aerobic	GCF_001043055.1	BBM_458_P110_31_MIA_055_30	T	T		30912
ATCC 25412	Pseudomonas	Pseudomonas mendocina		temperature: 30 °C, medium: tryptic soy agar, atmosphere: aerobic	GCF_900455585.1	BBM_458_P110_31_MIA_059_30	T	T		31695
17945	Micrococcus	Micrococcus endophyticus		temperature: 30 °C, medium: tryptic soy agar, atmosphere: aerobic	GCF_014205115.1	BBM_458_P110_31_MIA_062_30	T	T		30295
20205	Lactiplantibacillus	Lactiplantibacillus plantarum		temperature: 30 °C, medium: tryptic soy agar, atmosphere: anaerobic	GCF_002631775.1	BBM_458_P110_31_MIA_063_30	T	T		14676
QC	Pseudomonas	Pseudomonas aeruginosa		temperature: 30 °C, medium: tryptic soy agar, atmosphere: aerobic	GCF_008801675.1	BBM_458_P110_31_MIA_064_30	T	T		33020
QC	Pseudomonas	Pseudomonas aeruginosa		temperature: 30 °C, medium: tryptic soy agar, atmosphere: aerobic	GCF_008801675.1	BBM_458_P110_31_MIA_068_30	T	T		32882
ATCC 17909	Acinetobacter	Acinetobacter johnsonii		temperature: 30 °C, medium: tryptic soy agar, atmosphere: aerobic	GCF_000949655.1	BBM_458_P110_31_MIA_069_30	T	T		29420
1798	Staphylococcus	Staphylococcus epidermidis		temperature: 30 °C, medium: tryptic soy agar, atmosphere: aerobic	GCF_008868245.1	BBM_458_P110_31_MIA_075_30	T	T		9960
15613	Mammaliicoccus	Mammaliicoccus sciuri		temperature: 30 °C, medium: tryptic soy agar, atmosphere: aerobic	GCF_002902225.1	BBM_458_P110_31_MIA_076_30	T	T		9329
6975	Pseudomonas	Pseudomonas luteola		temperature: 30 °C, medium: tryptic soy agar, atmosphere: aerobic	GCF_002091675.1	BBM_458_P110_31_MIA_079_30	T (identified as Pseudomonas zeshuii; in 2020 postulated to be heterotypic synonym to Pseudomonas luteola; in 2024 this was revised)	T		31995
13212	Mammaliicoccus	Mammaliicoccus fleurettii		temperature: 30 °C, medium: tryptic soy agar, atmosphere: aerobic	GCF_003970575.1	BBM_458_P110_31_MIA_080_30	T	T		2827
21948	Micrococcus	Micrococcus yunnanensis		temperature: 30 °C, medium: tryptic soy agar, atmosphere: aerobic	GCF_014138885.1	BBM_458_P110_31_MIA_083_30	T	T		31117
14847	Salmonella	Salmonella enterica	Salmonella enterica subsp. diarizonae	temperature: 30 °C, medium: tryptic soy agar, atmosphere: aerobic	GCF_008692785.1	BBM_458_P110_31_MIA_084_30	T	T		29202
675	Bacillus	Bacillus atrophaeus		temperature: 30 °C, medium: tryptic soy agar, atmosphere: aerobic	GCF_000204705.1	BBM_458_P110_31_MIA_085_30	T	T		25433
20452	Ligilactobacillus	Ligilactobacillus murinus		temperature: 37 °C, medium: DeMan Rogosa & Sharpe (MRS) agar, atmosphere: aerobic	GCF_001436015.1	BBM_506_P110_31_MIA_002_30	T	T		26045
15758	Pseudomonas	Pseudomonas psychrotolerans		temperature: 30 °C, medium: tryptic soy agar, atmosphere: aerobic	GCF_900102665.1	BBM_506_P110_31_MIA_004_30	Ligilactobacillus murinus	F	picked from wrong well (BBM_506_P110_31_MIA_002_30)
4216	Bacillus	Bacillus smithii		temperature: 55 °C, medium: tryptic soy agar, atmosphere: aerobic	GCF_001050115.1	BBM_506_P110_31_MIA_009_30	T	T		26571
QC	Pseudomonas	Pseudomonas aeruginosa		temperature: 30 °C, medium: tryptic soy agar, atmosphere: aerobic	GCF_008801675.1	BBM_506_P110_31_MIA_010_30	T	T		31218
QC	Pseudomonas	Pseudomonas aeruginosa		temperature: 30 °C, medium: tryptic soy agar, atmosphere: aerobic	GCF_008801675.1	BBM_506_P110_31_MIA_012_30	T	T		32366
20202	Leuconostoc	Leuconostoc lactis		temperature: 30 °C, medium: DeMan Rogosa & Sharpe (MRS) agar, atmosphere: anaerobic	GCF_014651235.1	BBM_506_P110_31_MIA_014_30	T	T		26402
20539	Deinococcus	Deinococcus radiodurans		temperature: 30 °C, medium: Columbia blood (CB) agar, atmosphere: aerobic	GCF_020546685.1	BBM_506_P110_31_MIA_019_30	T	T		31804
5705	Secundilactobacillus	Secundilactobacillus malefermentans		temperature: 30 °C, medium: DeMan Rogosa & Sharpe (MRS) agar, atmosphere: anaerobic	GCF_001436395.1	BBM_506_P110_31_MIA_020_30	T	T		30243
30040	Citrobacter	Citrobacter braakii		temperature: 30 °C, medium: tryptic soy agar, atmosphere: aerobic	GCF_900449345.1	BBM_506_P110_31_MIA_026_30	T	T		30393
6297	Ralstonia	Ralstonia pickettii		temperature: 30 °C, medium: tryptic soy agar, atmosphere: aerobic	GCF_900455835.1	BBM_506_P110_31_MIA_028_30	T	T		30494
20176	Lentilactobacillus	Lentilactobacillus hilgardii		temperature: 30 °C, medium: DeMan Rogosa & Sharpe (MRS) agar, atmosphere: anaerobic	GCF_001434655.1	BBM_506_P110_31_MIA_029_30	T	T		28708
QC	Pseudomonas	Pseudomonas aeruginosa		temperature: 30 °C, medium: tryptic soy agar, atmosphere: aerobic	GCF_008801675.1	BBM_506_P110_31_MIA_032_30	T	T		33108
20448	Dermacoccus	Dermacoccus nishinomiyaensis		temperature: 30 °C, medium: Columbia blood (CB) agar, atmosphere: aerobic	GCF_900447535.1	BBM_506_P110_31_MIA_033_30	T	T		22793
7068	Staphylococcus	Staphylococcus muscae		temperature: 37 °C, medium: Columbia blood (CB) agar, atmosphere: aerobic	GCF_003019275.1	BBM_506_P110_31_MIA_034_30	T	T		28898
20081	Lactobacillus	Lactobacillus delbrueckii	Lactobacillus delbrueckii subsp. bulgaricus	temperature: 37 °C, medium: DeMan Rogosa & Sharpe (MRS) agar, atmosphere: anaerobic	GCF_000056065.1	BBM_506_P110_31_MIA_035_30	T	T		29610
20719	Latilactobacillus	Latilactobacillus graminis		temperature: 30 °C, medium: DeMan Rogosa & Sharpe (MRS) agar, atmosphere: anaerobic	GCF_001436415.1	BBM_506_P110_31_MIA_038_30	T	T		27725
QC	Pseudomonas	Pseudomonas aeruginosa		temperature: 30 °C, medium: tryptic soy agar, atmosphere: aerobic	GCF_008801675.1	BBM_506_P110_31_MIA_040_30	T	T		32289
20004	Loigolactobacillus	Loigolactobacillus coryniformis	Loigolactobacillus coryniformis subsp. torquens	temperature: 30 °C, medium: DeMan Rogosa & Sharpe (MRS) agar, atmosphere: aerobic	GCF_002706705.1	BBM_506_P110_31_MIA_043_30	T	T		22520
1098	Sphingomonas	Sphingomonas paucimobilis		temperature: 30 °C, medium: tryptic soy agar, atmosphere: aerobic	GCF_000739895.2	BBM_506_P110_31_MIA_046_30	T	T		30611
QC	Pseudomonas	Pseudomonas aeruginosa		temperature: 30 °C, medium: tryptic soy agar, atmosphere: aerobic	GCF_008801675.1	BBM_506_P110_31_MIA_047_30	T	T		32453
40313	Streptomyces	Streptomyces albus		temperature: 30 °C, medium: columbia blood (CB) agar, atmosphere: aerobic	GCF_000813365.1	BBM_506_P110_31_MIA_048_30	T	T		31669
5707	Lentilactobacillus	Lentilactobacillus parabuchneri		temperature: 30 °C, medium: DeMan Rogosa & Sharpe (MRS) agar, atmosphere: anaerobic	GCF_001591885.1	BBM_506_P110_31_MIA_049_30	T	T		26721
20074	Lactobacillus	Lactobacillus delbrueckii	Lactobacillus delbrueckii subsp. delbrueckii	temperature: 37 °C, medium: DeMan Rogosa & Sharpe (MRS) agar, atmosphere: anaerobic	GCF_001908495.1	BBM_506_P110_31_MIA_051_30	T	T		25885
QC	Pseudomonas	Pseudomonas aeruginosa		temperature: 30 °C, medium: tryptic soy agar, atmosphere: aerobic	GCF_008801675.1	BBM_506_P110_31_MIA_052_30	T	T		33692
20203	Fructilactobacillus	Fructilactobacillus fructivorans		temperature: 30 °C, medium: DeMan Rogosa & Sharpe (MRS) agar, atmosphere: anaerobic	GCF_003368395.1	BBM_506_P110_31_MIA_057_30	T	T		6939
13779	Bacillus	Bacillus sonorensis		temperature: 30 °C, medium: tryptic soy agar, atmosphere: aerobic	GCF_001592005.1	BBM_506_P110_31_MIA_058_30	T	T		30340
4944	Gardnerella	Gardnerella vaginalis		temperature: 37 °C, medium: Columbia Blood (CB) agar, atmosphere: microaerophilic	GCF_003397685.1	BBM_506_P110_31_MIA_059_30	T	T		27133
QC	Pseudomonas	Pseudomonas aeruginosa		temperature: 30 °C, medium: tryptic soy agar, atmosphere: aerobic	GCF_008801675.1	BBM_506_P110_31_MIA_060_30	T	T		32110
16610	Pseudomonas	Pseudomonas koreensis		temperature: 30 °C, medium: tryptic soy agar, atmosphere: aerobic	GCF_900101415.1	BBM_506_P110_31_MIA_061_30	T	T		31492
20531	Lactobacillus	Lactobacillus amylovorus		temperature: 37 °C, medium: DeMan Rogosa & Sharpe (MRS) agar, atmosphere: anaerobic	GCF_002706375.1	BBM_506_P110_31_MIA_063_30	T	T		29293
1818	Shewanella	Shewanella putrefaciens		temperature: 30 °C, medium: tryptic soy agar, atmosphere: aerobic	GCF_900457065.1	BBM_506_P110_31_MIA_064_30	T	T		439
20569	Streptococcus	Streptococcus uberis		temperature: 37 °C, medium: Columbia blood (CB) agar, atmosphere: microaerophilic	GCF_900475595.1	BBM_506_P110_31_MIA_066_30	T	T		24768
20098	Bifidobacterium	Bifidobacterium angulatum		temperature: 37 °C, medium: brain heart infusion (BHI) agar, atmosphere: anaerobic	GCF_000771205.1	BBM_506_P110_31_MIA_067_30	T	T		28477
20444	Liquorilactobacillus	Liquorilactobacillus mali		temperature: 30 °C, medium: DeMan Rogosa & Sharpe (MRS) agar, atmosphere: anaerobic	GCF_001436535.1	BBM_506_P110_31_MIA_071_30	T	T		28437
20410	Weissella	Weissella viridescens		temperature: 37 °C, medium: DeMan Rogosa & Sharpe (MRS) agar, atmosphere: anaerobic	GCF_001437355.1	BBM_506_P110_31_MIA_073_30	T	T		24143
11724	Sphingobacterium	Sphingobacterium mizutaii		temperature: 30 °C, medium: tryptic soy agar, atmosphere: aerobic	GCF_007990895.1	BBM_506_P110_31_MIA_074_30	T	T		31588
20572	Gemella	Gemella morbillorum		temperature: 30 °C, medium: Columbia blood (CB) agar, atmosphere: anaerobic	GCF_900476045.1	BBM_506_P110_31_MIA_076_30	T	T		28118
9205	Bacillus	Bacillus mojavensis		temperature: 30 °C, medium: tryptic soy agar, atmosphere: aerobic	GCF_000507105.1	BBM_506_P110_31_MIA_077_30	T	T		31168
17967	Pseudomonas	Pseudomonas mandelii		temperature: 30 °C, medium: tryptic soy agar, atmosphere: aerobic	GCF_007858265.1	BBM_506_P110_31_MIA_078_30	Bacillus majovensis	F	picked from wrong well --> BBM_506_P110_31_MIA_077_30 --> true
20346	Leuconostoc	Leuconostoc mesenteroides	Leuconostoc mesenteroides subsp. cremoris	temperature: 30 °C, medium: DeMan Rogosa & Sharpe (MRS) agar, atmosphere: anaerobic	GCF_007992255.1	BBM_506_P110_31_MIA_080_30	T	T		26533
5000	Tatumella	Tatumella ptyseos		temperature: 30 °C, medium: brain heart infusion (BHI) agar, atmosphere: aerobic	GCF_000439895.1	BBM_506_P110_31_MIA_082_30	T	T		29901
QC	Pseudomonas	Pseudomonas aeruginosa		temperature: 30 °C, medium: tryptic soy agar, atmosphere: aerobic	GCF_008801675.1	BBM_506_P110_31_MIA_084_30	T	T		33132
22	Geobacillus	Geobacillus stearothermophilus		temperature: 55 °C, medium: tryptic soy agar, atmosphere: aerobic	GCF_001277805.1	BBM_506_P110_31_MIA_085_30	T	T		29106
2134	Streptococcus	Streptococcus agalactiae		temperature: 37 °C, medium: Columbia Blood (CB) agar, atmosphere: microaerophilic	GCF_000186445.1	BBM_506_P110_31_MIA_086_30	T	T		13858
20322	Staphylococcus	Staphylococcus simulans		temperature: 30 °C, medium: tryptic soy agar, atmosphere: aerobic	GCF_900474685.1	no raw file		F	no raw file

## Sheet: 80 SPD
Supplementary Table S2 -Sample overview of the 38 SPD dataset. Pseudomonas aeruginosa LIUYANG-A/B/C is a derivative of Pseudomonas aeruginosa PAO1, PSMs = peptide-spectrum matches
Strain collection	Genus	Species	Subspecies	Cultivation condition	Fasta file	Raw file name	PyTaxon identification result (first iteration)	Include in data analysis (first iteration)	Reason for exclusion (first iteration)	MS2Bac identification result (second iteration)	Include in data analysis (second iteration)	Comments	Hit rank	Total number of PSMs
31	Bacillus	Bacillus cereus		temperature: 30 °C, medium: tryptic soy agar, atmosphere: aerobic	GCF_006094295.1	BBM_428_P110_31_MIA_007_10	Bacillus thuringiensis	F	Bacillus cereus is not in DB	T	T	FSL M8-0473 = ATCC 14579 = DSM 31	1
30039	Citrobacter	Citrobacter freundii		temperature: 30 °C, medium: tryptic soy agar, atmosphere: aerobic	GCF_011064845.1	BBM_428_P110_31_MIA_008_10	T	T		F	T	Citrobacter freundii RLS1 first hit, then ATCC8090 = DSM 30039	2	11692
30054	Enterobacter	Enterobacter cloacae		temperature: 30 °C, medium: tryptic soy agar, atmosphere: aerobic	GCF_000755525.1	BBM_428_P110_31_MIA_009_10	T	T		T	T	FDAARGOS 1431 = DSM 30054	1	12233
QC	Pseudomonas	Pseudomonas aeruginosa		temperature: 30 °C, medium: tryptic soy agar, atmosphere: aerobic	GCF_008801675.1	BBM_428_P110_31_MIA_010_10	T	T		Pseudomonas aeruginosa; strain=LIUYANG-A and LIUYANG-C (same number of PTAs)	T	LIUYANG strains derived from Pseudomonas aeruginosa PAO1	1	12473
2048	Bacillus	Bacillus mycoides		temperature: 30 °C, medium: tryptic soy agar, atmosphere: aerobic	GCF_000832605.1	BBM_428_P110_31_MIA_011_10	T	T		T	T	ATCC 6462 = DSM 2048	1	11485
20052	Limosilactobacillus	Limosilactobacillus fermentum		temperature: 30 °C, medium: tryptic soy agar, atmosphere: aerobic	GCF_013394085.1	BBM_428_P110_31_MIA_012_10	T	T		T	T	B1 28 = ATCC 14931 = DSM 20052	1	7202
1	Heyndrickxia	Heyndrickxia coagulans		temperature: 30 °C, medium: tryptic soy agar, atmosphere: aerobic	GCF_000832905.1	BBM_428_P110_31_MIA_013_10	T	T		T	T	FDAARGOS 1160 = ATCC 7050 = DSM 1	1	11149
20481	Lactococcus	Lactococcus lactis	Lactococcus lactis subsp. lactis	temperature: 30 °C, medium: tryptic soy agar, atmosphere: aerobic	GCF_004354485.1	BBM_428_P110_31_MIA_015_10	T	T		T	T	NBRC 100933 = DSM 20481	1	9798
1321	Peribacillus	Peribacillus simplex		temperature: 30 °C, medium: tryptic soy agar, atmosphere: aerobic	GCF_002243645.1	BBM_428_P110_31_MIA_020_10	T	T		T	T		1	11963
5622	Lacticaseibacillus	Lacticaseibacillus paracasei	Lacticaseibacillus paracasei subsp. paracasei	temperature: 30 °C, medium: tryptic soy agar, atmosphere: aerobic	GCF_001436385.1	BBM_428_P110_31_MIA_022_10	T	T		T	T		1	11586
27	Bacillus	Bacillus pumilus		temperature: 30 °C, medium: tryptic soy agar, atmosphere: aerobic	GCF_900186955.1	BBM_428_P110_31_MIA_023_10	T	T		T	T	NCTC 10337 = DSM 27	1	11750
10	Bacillus	Bacillus subtilis	Bacillus subtilis subsp. subtilis	temperature: 30 °C, medium: tryptic soy agar, atmosphere: aerobic	GCF_006088795.1	BBM_428_P110_31_MIA_024_10	T	T		F	T	First and second with same PSM number strain FJAT-4 and KBS0812, ranked second NBRC 13719 = DSM 10	2	11818
20443	Lactococcus	Lactococcus raffinolactis		temperature: 30 °C, medium: tryptic soy agar, atmosphere: aerobic	GCF_002441745.1	BBM_428_P110_31_MIA_026_10	T	T		T	T	ATCC 43920 = DSM 20443	1	5564
20686	Lactococcus	Lactococcus plantarum		temperature: 30 °C, medium: tryptic soy agar, atmosphere: aerobic	GCF_002441715.1	BBM_428_P110_31_MIA_027_10	T	T		T	T	NBRC 100936 = DSM 20686	1	11412
20288	Weissella	Weissella paramesenteroides		temperature: 30 °C, medium: tryptic soy agar, atmosphere: aerobic	GCF_000160575.1	BBM_428_P110_31_MIA_028_10	T	T		T	T	ATCC 33313 = DSM 20288	1	11756
20193	Leuconostoc	Leuconostoc pseudomesenteroides		temperature: 30 °C, medium: tryptic soy agar, atmosphere: aerobic	GCF_014634745.1	BBM_428_P110_31_MIA_029_10	T	T		T	T	FDAARGOS 1003 = DSM20193	1	10460
20450	Lactococcus	Lactococcus lactis	Lactococcus lactis subsp. hordniae	temperature: 30 °C, medium: tryptic soy agar, atmosphere: aerobic	GCF_002441785.1	BBM_428_P110_31_MIA_030_10	T	T		T	T	CCUG 32210 = DSM 20450	1	11691
20593	Weissella	Weissella kandleri		temperature: 30 °C, medium: tryptic soy agar, atmosphere: aerobic	GCF_001438705.1	BBM_428_P110_31_MIA_031_10	T	T		T	T		1	10536
5576	Leuconostoc	Leuconostoc carnosum		temperature: 30 °C, medium: tryptic soy agar, atmosphere: aerobic	GCF_014207505.1	BBM_428_P110_31_MIA_032_10	T	T		T	T		1	11537
20343	Leuconostoc	Leuconostoc mesenteroides	Leuconostoc mesenteroides subsp. mesenteroides	temperature: 30 °C, medium: tryptic soy agar, atmosphere: microaerophilic	GCF_000014445.1	BBM_428_P110_31_MIA_033_10	T	T		T	T	FDAARGOS 1033 = ATCC 8293 = DSM 20343	1	11488
5577	Leuconostoc	Leuconostoc citreum		temperature: 30 °C, medium: tryptic soy agar, atmosphere: aerobic	GCF_004354555.1	BBM_428_P110_31_MIA_034_10	T	T		T	T	NRIC 1776 = DSM 5577	1	10808
10667	Lactiplantibacillus	Lactiplantibacillus paraplantarum		temperature: 30 °C, medium: tryptic soy agar, atmosphere: aerobic	GCF_001435655.1	BBM_428_P110_31_MIA_035_10	T	T		T	T		1	9155
QC	Pseudomonas	Pseudomonas aeruginosa		temperature: 30 °C, medium: tryptic soy agar, atmosphere: aerobic	GCF_008801675.1	BBM_428_P110_31_MIA_036_10	T	T		Pseudomonas aeruginosa; strain=LIUYANG-C	T	LIUYANG strains derived from Pseudomonas aeruginosa PAO1	1	12382
2898	Lysinibacillus	Lysinibacillus fusiformis		temperature: 30 °C, medium: tryptic soy agar, atmosphere: aerobic	GCF_003367495.1	BBM_428_P110_31_MIA_037_10	T	T		T	T	NBRC 15717 = DSM 2898	1	11925
20684	Lactococcus	Lactococcus garvieae		temperature: 30 °C, medium: tryptic soy agar, atmosphere: microaerophilic	GCF_002441675.1	BBM_428_P110_31_MIA_039_10	T	T		T	T	CCUG 32208 = DSM 20684	1	11222
7378	Weissella	Weissella hellenica		temperature: 30 °C, medium: tryptic soy agar, atmosphere: aerobic	GCF_006540065.1	BBM_428_P110_31_MIA_042_10	T	T		T	T	NBRC 15553 = DSM 7378	1	10513
20314	Lactiplantibacillus	Lactiplantibacillus pentosus		temperature: 30 °C, medium: tryptic soy agar, atmosphere: aerobic	GCF_004354685.1	BBM_428_P110_31_MIA_043_10	T	T		T	T	ATCC 8041 = DSM 20314	1	12087
2046	Bacillus	Bacillus thuringiensis		temperature: 30 °C, medium: tryptic soy agar, atmosphere: aerobic	GCF_000161615.1	BBM_428_P110_31_MIA_048_10	T	T		T	T	In strain collected denoted as "Bt berliner", ATCC 10792 = DSM 2046	1	8443
QC	Pseudomonas	Pseudomonas aeruginosa		temperature: 30 °C, medium: tryptic soy agar, atmosphere: aerobic	GCF_008801675.1	BBM_428_P110_31_MIA_049_10	T	T		Pseudomonas aeruginosa; strain=LIUYANG-C	T	LIUYANG strains derived from Pseudomonas aeruginosa PAO1	1	12243
11	Niallia	Niallia circulans		temperature: 30 °C, medium: tryptic soy agar, atmosphere: aerobic	GCF_001591585.1	BBM_428_P110_31_MIA_050_10	T	T		T	T	NBRC 136226 = DSM 11	1	11979
2895	Aneurinibacillus	Aneurinibacillus migulanus		temperature: 30 °C, medium: tryptic soy agar, atmosphere: aerobic	GCF_001274715.1	BBM_428_P110_31_MIA_054_10	T	T		T	T		1	11788
30165	Erwinia	Erwinia amylovora		temperature: 30 °C, medium: tryptic soy agar, atmosphere: aerobic	GCF_000696075.1	BBM_428_P110_31_MIA_055_10	T	T		F	T	first four are Ea numbered strains, fifth: NBRC 12687 = DSM 30165	5	12060
16657	Enterobacter	Enterobacter cloacae	Enterobacter cloacae subsp. dissolvens	temperature: 30 °C, medium: tryptic soy agar, atmosphere: aerobic	GCF_009660455.1	BBM_428_P110_31_MIA_057_10	T	T		F		no strain from a strain collection among the top 5 hits	> 5	11982
30052	Edwardsiella	Edwardsiella tarda		temperature: 30 °C, medium: tryptic soy agar, atmosphere: aerobic	GCF_003113495.2	BBM_428_P110_31_MIA_059_10	T	T		F	T	NCTC 10397, second is correct hit with 3 PSMs difference	2	11116
2777	Obesumbacterium	Obesumbacterium proteus		temperature: 30 °C, medium: tryptic soy agar, atmosphere: aerobic	GCF_001655035.1	BBM_428_P110_31_MIA_060_10	T	T		T	T	ATCC 12841 = DSM 2777	1	11765
3591	Providencia	Providencia heimbachae		temperature: 30 °C, medium: tryptic soy agar, atmosphere: aerobic	GCF_001655055.1	BBM_428_P110_31_MIA_061_10	T	T		T	T	NCTC 12003 = DSM 3591	1	11351
13699	Tatumella	Tatumella citrea		temperature: 30 °C, medium: tryptic soy agar, atmosphere: aerobic	GCF_002163585.1	BBM_431_P110_31_MIA_004_10	T	T		T	T		1	11540
17636	Staphylococcus	Staphylococcus simiae		temperature: 30 °C, medium: tryptic soy agar, atmosphere: aerobic	GCF_002902085.1	BBM_431_P110_31_MIA_005_10	T	T		T	T	NCTC 13838 = DSM 17636	1	7552
16636	Citrobacter	Citrobacter rodentium		temperature: 30 °C, medium: tryptic soy agar, atmosphere: aerobic	GCF_000759815.1	BBM_431_P110_31_MIA_006_10	T	T		F	T	first hit had no strain designation, second was ICC 168, third ATCC 51459, forth DSM 16636	4	11796
15968	Klebsiella	Klebsiella variicola		temperature: 30 °C, medium: tryptic soy agar, atmosphere: aerobic	GCF_000828055.2	BBM_431_P110_31_MIA_007_10	T	T		T	T	F2R9T = DSM 15968	1	11691
20342	Carnobacterium	Carnobacterium maltaromaticum		temperature: 30 °C, medium: tryptic soy agar, atmosphere: microaerophilic]	GCF_001437315.1	BBM_431_P110_31_MIA_008_10	T	T		T	T		1	11018
16656	Kosakonia	Kosakonia radicincitans		temperature: 30 °C, medium: tryptic soy agar, atmosphere: aerobic	GCF_000280495.2	BBM_431_P110_31_MIA_009_10	Kosakonia oryzae	F	Kosakonia radicincitans is not in DB	Kosakonia oryzae	F	Kosakonia radicincitans is not in DB	nan
15741	Vagococcus	Vagococcus lutrae		temperature: 30 °C, medium: tryptic soy agar, atmosphere: microaerophilic	GCF_003987555.1	BBM_431_P110_31_MIA_011_10	T	T		T	T	CCUG 39187 = DSM 15741	1	11515
18146	Kosakonia	Kosakonia cowanii		temperature: 30 °C, medium: tryptic soy agar, atmosphere: aerobic	GCF_001975225.1	BBM_431_P110_31_MIA_012_10	T	T		T	T		1	11577
20623	Carnobacterium	Carnobacterium divergens		temperature: 30 °C, medium: tryptic soy agar, atmosphere: microaerophilic]	GCF_001437085.1	BBM_431_P110_31_MIA_013_10_R2	T	T		T	T	NCTC 13772 = DSM 20623	1	11104
14526	Trichococcus	Trichococcus collinsii		temperature: 30 °C, medium: tryptic soy agar, atmosphere: aerobic	GCF_900107505.1	BBM_431_P110_31_MIA_016_10	Tatumella citrea	F	(wrong well picked), BBM_431_P110_31_MIA_016_10_R2	F	F	(wrong well picked), BBM_431_P110_31_MIA_016_10_R2	nan
2094	Trichococcus	Trichococcus flocculiformis		temperature: 30 °C, medium: tryptic soy agar, atmosphere: aerobic	GCF_900113645.1	BBM_431_P110_31_MIA_017_10	T	T		T	T	first strain had no strain designation, second DSM 2094	1	11451
17031	Vagococcus	Vagococcus carniphilus		temperature: 30 °C, medium: tryptic soy agar, atmosphere: microaerophilic	GCF_014397115.1	BBM_431_P110_31_MIA_018_10	T	T		T	T	SS1714 = DSM 17031	1	10066
13645	Enterobacter	Enterobacter kobei		temperature: 30 °C, medium: tryptic soy agar, atmosphere: aerobic	GCF_001729765.1	BBM_431_P110_31_MIA_020_10	T	T		T	T		1	11652
50259	Pseudomonas	Pseudomonas cichorii		temperature: 30 °C, medium: tryptic soy agar, atmosphere: aerobic	GCF_900104015.1	BBM_431_P110_31_MIA_023_10	T	T		F	T	JBC1 --> 1 PSM apart from ATCC 10857 = DSM 50259	2	12139
22361	Sphingobacterium	Sphingobacterium lactis		temperature: 30 °C, medium: tryptic soy agar, atmosphere: aerobic	GCF_900107985.1	BBM_431_P110_31_MIA_024_10	T	T		T	T		1	12099
17140	Lysinibacillus	Lysinibacillus boronitolerans		temperature: 30 °C, medium: tryptic soy agar, atmosphere: aerobic	GCF_002200915.1	BBM_431_P110_31_MIA_025_10	T	T		T	T	JCM 21713 = DSM 17140	1	12017
21046	Solibacillus	Solibacillus isronensis		temperature: 30 °C, medium: tryptic soy agar, atmosphere: aerobic	GCF_000298255.1	BBM_431_P110_31_MIA_029_10	T	T		T	T	B3W22 = DSM 21046	1	11640
23493	Lysinibacillus	Lysinibacillus xylanilyticus		temperature: 30 °C, medium: tryptic soy agar, atmosphere: aerobic	GCF_001183605.1	BBM_431_P110_31_MIA_030_10	T	T		T	T		1	12028
18869	Lysinibacillus	Lysinibacillus odysseyi		temperature: 30 °C, medium: tryptic soy agar, atmosphere: aerobic	GCF_001591965.1	BBM_431_P110_31_MIA_031_10	T	T		T	T	NBRC 100172 = DSM 18869	1	11981
18867	Jeotgalibacillus	Jeotgalibacillus alimentarius		temperature: 30 °C, medium: tryptic soy agar, atmosphere: aerobic	GCF_000829445.1	BBM_431_P110_31_MIA_033_10	T	T		T	T	YKJ-13 = DSM 18867	1	11757
15077	Niallia	Niallia nealsonii		temperature: 30 °C, medium: tryptic soy agar, atmosphere: aerobic	GCF_002835805.1	BBM_431_P110_31_MIA_034_10	T	T		T	T	FO-92 = DSM 15077	1	12307
15820	Metabacillus	Metabacillus indicus		temperature: 30 °C, medium: tryptic soy agar, atmosphere: aerobic	GCF_000708755.2	BBM_431_P110_31_MIA_035_10	T	T		T	T	LMG 22858 = DSM 15820	1	10999
26521	Pseudomonas	Pseudomonas deceptionensis		temperature: 30 °C, medium: tryptic soy agar, atmosphere: aerobic	GCF_001042895.1	BBM_431_P110_31_MIA_037_10	T	T		T	T		1	12111
17149	Pseudomonas	Pseudomonas libanensis		temperature: 30 °C, medium: tryptic soy agar, atmosphere: aerobic	GCF_001439685.1	BBM_431_P110_31_MIA_038_10	T	T		T	T		1	12348
6252	Pseudomonas	Pseudomonas lundensis		temperature: 30 °C, medium: tryptic soy agar, atmosphere: aerobic	GCF_001042985.1	BBM_431_P110_31_MIA_039_10	T	T		T	T		1	12155
QC	Pseudomonas	Pseudomonas aeruginosa		temperature: 30 °C, medium: tryptic soy agar, atmosphere: aerobic	GCF_008801675.1	BBM_431_P110_31_MIA_041_10	T	T		Pseudomonas aeruginosa; strain=LIUYANG-A	T	LIUYANG strains derived from Pseudomonas aeruginosa PAO1	1	12307
23257	Auraticoccus	Auraticoccus monumenti		temperature: 30 °C, medium: tryptic soy agar, atmosphere: aerobic	GCF_900101785.1	BBM_431_P110_31_MIA_042_10	T	T		T	T	MON 2.2 = DSM 23257	1	11987
13124	Pseudomonas	Pseudomonas marginalis		temperature: 30 °C, medium: tryptic soy agar, atmosphere: aerobic	GCF_007858155.1	BBM_431_P110_31_MIA_043_10	T	T		T	T		1	12320
14937	Pseudomonas	Pseudomonas trivialis		temperature: 30 °C, medium: tryptic soy agar, atmosphere: aerobic	GCF_900104885.1	BBM_431_P110_31_MIA_044_10	T	T		T	T		1	12038
16768	Pseudomonas	Pseudomonas lini		temperature: 30 °C, medium: tryptic soy agar, atmosphere: aerobic	GCF_001042905.1	BBM_431_P110_31_MIA_045_10	T	T		T	T	CCUG 51522 = DSM 16768	1	12305
17535	Pseudomonas	Pseudomonas psychrophila		temperature: 30 °C, medium: tryptic soy agar, atmosphere: aerobic	GCF_001043005.1	BBM_431_P110_31_MIA_046_10	T	T		T	T		1	12012
18928	Pseudomonas	Pseudomonas synxantha		temperature: 30 °C, medium: tryptic soy agar, atmosphere: aerobic	GCF_001439725.1	BBM_431_P110_31_MIA_047_10	T	T		T	T		1	11838
21104	Pseudomonas	Pseudomonas taetrolens		temperature: 30 °C, medium: tryptic soy agar, atmosphere: aerobic	GCF_001042915.1	BBM_431_P110_31_MIA_048_10	T	T		T	T	LMG 2336 = DSM 21104	1	12216
22905	Bacillus	Bacillus cytotoxicus		temperature: 30 °C, medium: tryptic soy agar, atmosphere: aerobic	GCF_000017425.1	BBM_431_P110_31_MIA_049_10	T	T		F	T		> 5	10792
17489	Pseudomonas	Pseudomonas orientalis		temperature: 30 °C, medium: tryptic soy agar, atmosphere: aerobic	GCF_001439815.1	BBM_431_P110_31_MIA_051_10	Anoxybacillus voinovskiensis	T		Anoxybacillus voinovskiensis strain JCM 12111/DSM 17075	T	JCM 12111 = DSM 17075	nan	11604
17516	Pseudomonas	Pseudomonas cedrina	Pseudomonas cedrina subsp. cedrina	temperature: 30 °C, medium: tryptic soy agar, atmosphere: aerobic	GCF_001983175.1	BBM_431_P110_31_MIA_054_10	T	T		T	T		1	12020
17626	Granulicoccus	Granulicoccus phenolivorans		temperature: 30 °C, medium: tryptic soy agar, atmosphere: aerobic	GCF_001552335.1	BBM_431_P110_31_MIA_055_10	T	T		T	T		1	9760
17835	Pseudomonas	Pseudomonas extremaustralis		temperature: 30 °C, medium: tryptic soy agar, atmosphere: aerobic	GCF_007858235.1	BBM_431_P110_31_MIA_056_10	T	T		T	T		1	12287
21549	Aestuariimicrobium	Aestuariimicrobium kwangyangense		temperature: 30 °C, medium: tryptic soy agar, atmosphere: aerobic	GCF_000421525.1	BBM_431_P110_31_MIA_058_10	T	T		T	T		1	11057
6905	Enterococcus	Enterococcus sulfureus		temperature: 30 °C, medium: tryptic soy agar, atmosphere: microaerophilic	GCF_000407025.1	BBM_436_P110_31_MIA_001_10	T	T		T	T	ATCC 49903 = DSM 6905	1	10453
9393	Buttiauxella	Buttiauxella gaviniae		temperature: 30 °C, medium: tryptic soy agar, atmosphere: aerobic	GCF_001654835.1	BBM_436_P110_31_MIA_002_10	T	T		T	T	ATCC 51604 = DSM 9393	1	11594
4480	Serratia	Serratia rubidaea		temperature: 30 °C, medium: tryptic soy agar, atmosphere: aerobic	GCF_001598675.1	BBM_436_P110_31_MIA_003_10	T	T		T	T	FDAARGOS 926 = DSM 4480	1	11630
7532	Shigella	Shigella boydii		temperature: 30 °C, medium: tryptic soy agar, atmosphere: aerobic	GCF_900457095.1	BBM_436_P110_31_MIA_004_10	Shigella sonnei	T		T	T	FDAARGOS 1139 = DSM 7532	1	11589
7374	Enterococcus	Enterococcus columbae		temperature: 30 °C, medium: tryptic soy agar, atmosphere: microaerophilic	GCF_000373065.1	BBM_436_P110_31_MIA_005_10	T	T		T	T		1	11099
9245	Pluralibacter	Pluralibacter gergoviae		temperature: 30 °C, medium: tryptic soy agar, atmosphere: aerobic	GCF_001598855.1	BBM_436_P110_31_MIA_006_10	T	T		T	T	ATCC 33028 = DSM 9245	1	11424
5075	Budvicia	Budvicia aquatica		temperature: 30 °C, medium: tryptic soy agar, atmosphere: aerobic	GCF_000427805.1	BBM_436_P110_31_MIA_007_10	T	T		T	T	FDAARGOS 387 = ATCC 35567 = DSM 4075	1	11395
9397	Buttiauxella	Buttiauxella izardii		temperature: 30 °C, medium: tryptic soy agar, atmosphere: aerobic	GCF_003601925.1	BBM_436_P110_31_MIA_008_10	T	T		T	T	CCUG 35510 = DSM 9397	1	11457
9396	Buttiauxella	Buttiauxella brennerae		temperature: 30 °C, medium: tryptic soy agar, atmosphere: aerobic	GCF_001654925.1	BBM_436_P110_31_MIA_009_10	T	T		T	T	ATCC 51605 = DSM 9396	1	11373
9401	Buttiauxella	Buttiauxella noackiae		temperature: 30 °C, medium: tryptic soy agar, atmosphere: aerobic	GCF_001654865.1	BBM_436_P110_31_MIA_010_10	T	T		T	T	ATCC 51607 =DSM 9401	1	11401
9404	Buttiauxella	Buttiauxella warmboldiae		temperature: 30 °C, medium: tryptic soy agar, atmosphere: aerobic	GCF_003818135.1	BBM_436_P110_31_MIA_011_10	T	T		T	T	CCUG 35512 = DSM 9404	1	11209
4593	Citrobacter	Citrobacter amalonaticus		temperature: 30 °C, medium: tryptic soy agar, atmosphere: aerobic	GCF_018323885.1	BBM_436_P110_31_MIA_012_10	T	T		T	T	FDAARGOS 1489 = DSM 4593	1	11482
9390	Buttiauxella	Buttiauxella ferragutiae		temperature: 30 °C, medium: tryptic soy agar, atmosphere: aerobic	GCF_001654915.1	BBM_436_P110_31_MIA_013_10	T	T		T	T	ATCC 51602 = DSM 9390	1	11546
QC	Pseudomonas	Pseudomonas aeruginosa		temperature: 30 °C, medium: tryptic soy agar, atmosphere: aerobic	GCF_008801675.1	BBM_436_P110_31_MIA_014_10	T	T		Pseudomonas aeruginosa; strain=LIUYANG-C	T	LIUYANG strains derived from Pseudomonas aeruginosa PAO1	1	10969
4610	Dickeya	Dickeya chrysanthemi		temperature: 30 °C, medium: tryptic soy agar, atmosphere: aerobic	GCF_000406105.1	BBM_436_P110_31_MIA_015_10	T	T		T	T	NCPPB 402 = DSM 4610	1	11424
4586	Buttiauxella	Buttiauxella agrestis		temperature: 30 °C, medium: tryptic soy agar, atmosphere: aerobic	GCF_000735355.1	BBM_436_P110_31_MIA_017_10	T	T		T	T	ATCC 33320 = DSM 4586	1	11609
4561	Lonsdalea	Lonsdalea quercina		temperature: 30 °C, medium: tryptic soy agar, atmosphere: aerobic	GCF_900107885.1	BBM_436_P110_31_MIA_019_10	T	T		T	T	ATCC 29281 = DSM 4561	1	11342
4486	Lelliottia	Lelliottia amnigena		temperature: 30 °C, medium: tryptic soy agar, atmosphere: aerobic	GCF_001514515.1	BBM_436_P110_31_MIA_020_10	T	T		T	T	FDAARGOS 395 = ATCC 33072 = DSM 4486	1	11444
4485	Cronobacter	Cronobacter sakazakii		temperature: 30 °C, medium: tryptic soy agar, atmosphere: aerobic	GCF_000982825.1	BBM_436_P110_31_MIA_021_10	T	T		T	T	ATCC 29544 = DSM 4485	1	11381
4782	Shigella	Shigella flexneri		temperature: 30 °C, medium: tryptic soy agar, atmosphere: aerobic	GCF_002950215.1	BBM_436_P110_31_MIA_022_10	T	T		T	T	24570 = DSM 4782	1	11566
20184	Companilactobacillus	Companilactobacillus farciminis		temperature: 30 °C, medium: tryptic soy agar, atmosphere: microaerophilic	GCF_001434775.1	BBM_436_P110_31_MIA_023_10	T	T		T	T	ATCC 29644 = DSM 20184	1	11522
6630	Enterococcus	Enterococcus dispar		temperature: 30 °C, medium: tryptic soy agar, atmosphere: microaerophilic	GCF_000406945.1	BBM_436_P110_31_MIA_024_10	T	T		T	T		1	8425
5634	Tetragenococcus	Tetragenococcus solitarius		temperature: 30 °C, medium: tryptic soy agar, atmosphere: microaerophilic]	GCF_001544195.1	BBM_436_P110_31_MIA_025_10	T	T		T	T	NBRC 100494 = DSM 5634	1	8941
5570	Shigella	Shigella sonnei		temperature: 30 °C, medium: tryptic soy agar, atmosphere: aerobic	GCF_900457155.1	BBM_436_P110_31_MIA_026_10	T	T		T	T	NCTC 12984 = DSM 5570	1	11259
3873	Pantoea	Pantoea cypripedii		temperature: 30 °C, medium: tryptic soy agar, atmosphere: aerobic	GCF_002095535.1	BBM_436_P110_31_MIA_028_10	T	T		T	T	LMG 2657 = DSM 3873	1	11516
30163	Hafnia	Hafnia alvei		temperature: 30 °C, medium: tryptic soy agar, atmosphere: aerobic	GCF_003668715.1	BBM_436_P110_31_MIA_029_10	T	T		T	T	ATCC 13337 = DSM 30163	1	11411
7464	Raoultella	Raoultella ornithinolytica		temperature: 30 °C, medium: tryptic soy agar, atmosphere: aerobic	GCF_001598295.1	BBM_436_P110_31_MIA_031_10	T	T		T	T	ATCC 31898 = DSM 7464	1	11656
4611	Kluyvera	Kluyvera ascorbata		temperature: 30 °C, medium: tryptic soy agar, atmosphere: aerobic	GCF_000735365.1	BBM_436_P110_31_MIA_032_10	T	T		T	T	NCTC 9737 = DSM 4611	1	11848
4580	Ewingella	Ewingella americana		temperature: 30 °C, medium: tryptic soy agar, atmosphere: aerobic	GCF_000735345.1	BBM_436_P110_31_MIA_033_10	T	T		T	T	CCUG 14506 = DSM 4580	1	11265
4564	Pseudescherichia	Pseudescherichia vulneris		temperature: 30 °C, medium: tryptic soy agar, atmosphere: aerobic	GCF_000759795.1	BBM_436_P110_31_MIA_034_10	T	T		T	T	NBRC 102420 = DSM 4564	1	11276
4541	Providencia	Providencia rustigianii		temperature: 30 °C, medium: tryptic soy agar, atmosphere: aerobic	GCF_000156395.1	BBM_436_P110_31_MIA_035_10	T	T		T	T	first hit with nan strain designation	1	11296
4544	Proteus	Proteus penneri		temperature: 30 °C, medium: tryptic soy agar, atmosphere: aerobic	GCF_003144535.1	BBM_436_P110_31_MIA_037_10	T	T		T	T	ATCC 33519 = DSM 4544	1	11742
4576	Serratia	Serratia fonticola		temperature: 30 °C, medium: tryptic soy agar, atmosphere: aerobic	GCF_001006005.1	BBM_436_P110_31_MIA_040_10	T	T		T	T		1	11524
4560	Atlantibacter	Atlantibacter hermannii		temperature: 30 °C, medium: tryptic soy agar, atmosphere: aerobic	GCF_000248015.1	BBM_436_P110_31_MIA_041_10	T	T		T	T	FDAARGOS 888 = DSM 4560	1	11320
5175	Klebsiella	Klebsiella oxytoca		temperature: 30 °C, medium: tryptic soy agar, atmosphere: aerobic	GCF_001598695.1	BBM_436_P110_31_MIA_042_10	T	T		T	T	NCTC 13727 = DSM 5175	1	11639
4588	Kluyvera	Kluyvera cryocrescens		temperature: 30 °C, medium: tryptic soy agar, atmosphere: aerobic	GCF_001571285.1	BBM_436_P110_31_MIA_043_10	T	T		T	T	NCTC 102467 = DSM 4588	1	11347
6962	Acinetobacter	Acinetobacter haemolyticus		temperature: 30 °C, medium: tryptic soy agar, atmosphere: aerobic	GCF_000369065.1	BBM_440_P110_31_MIA_002_10	T	T		T	T	FDAARGOS 1392 =DSM 6962	1	11840
20266	Staphylococcus	Staphylococcus xylosus		temperature: 30 °C, medium: tryptic soy agar, atmosphere: aerobic	GCF_002732165.1	BBM_440_P110_31_MIA_003_10	T	T		T	T	NCTC 11043 = DSM 20266	1	10018
30104	Klebsiella	Klebsiella pneumoniae	Klebsiella pneumoniae subsp. pneumoniae	temperature: 30 °C, medium: tryptic soy agar, atmosphere: aerobic	GCF_001590945.1	BBM_440_P110_31_MIA_004_10	T	T		T	T	ATCC 13883 = DSM 30104	1	12023
6964	Acinetobacter	Acinetobacter junii		temperature: 30 °C, medium: tryptic soy agar, atmosphere: aerobic	GCF_900444875.1	BBM_440_P110_31_MIA_005_10	T	T		T	T	NCTC 10307 = DSM 6964	1	11764
2403	Acinetobacter	Acinetobacter lwoffii		temperature: 30 °C, medium: tryptic soy agar, atmosphere: aerobic	GCF_000836095.1	BBM_440_P110_31_MIA_006_10	T	T		T	T	FDAARGOS 1393 = DSM2403	1	11699
20316	Staphylococcus	Staphylococcus warneri		temperature: 30 °C, medium: tryptic soy agar, atmosphere: aerobic	GCF_900636385.1	BBM_440_P110_31_MIA_007_10	T	T		T	T	NCTC 11044 = DSM 20316	1	6617
20263	Staphylococcus	Staphylococcus haemolyticus		temperature: 30 °C, medium: tryptic soy agar, atmosphere: aerobic	GCF_002901805.1	BBM_440_P110_31_MIA_008_10	T	T		T	T	FDAARGOS 1453 = DSM 20264 equal PSMs with ATCC29970 = DSM 20263	1	9365
4487	Serratia	Serratia liquefaciens		temperature: 30 °C, medium: tryptic soy agar, atmosphere: aerobic	GCF_000422085.1	BBM_440_P110_31_MIA_010_10	T	T		T	T	ATCC 27592 = DSM 4487	1	11908
11676	Staphylococcus	Staphylococcus carnosus		temperature: 30 °C, medium: tryptic soy agar, atmosphere: aerobic	GCF_900458365.1	BBM_440_P110_31_MIA_014_10	T	T		T	T	NCTC 13826 = DSM 11676	1	7494
50090	Pseudomonas	Pseudomonas fluorescens		temperature: 30 °C, medium: tryptic soy agar, atmosphere: aerobic	GCF_001269845.1	BBM_440_P110_31_MIA_015_10	T	T		T	T		1	12045
20231	Staphylococcus	Staphylococcus aureus		temperature: 30 °C, medium: tryptic soy agar, atmosphere: aerobic	GCF_006094915.1	BBM_440_P110_31_MIA_016_10	T	T		T	T	ATCC 12600 = DSM 20231 same PSMs as strain PartF-Saureus-RM8376 --> reference standard that includes Staphylococcus aureus ATCC 12600	1	10097
7099	Comamonas	Comamonas terrigena		temperature: 30 °C, medium: tryptic soy agar, atmosphere: aerobic	GCF_900461435.1	BBM_440_P110_31_MIA_017_10	T	T		T	T	FDAARGOS_394 = NCTC 1937 = ATCC 8461 = DSM 7099	1	12260
63	Hydrogenophaga	Hydrogenophaga palleronii		temperature: 30 °C, medium: tryptic soy agar, atmosphere: aerobic	GCF_001571225.1	BBM_440_P110_31_MIA_018_10	T	T		T	T	NBRC 102513 = DSM 63	1	11669
11674	Staphylococcus	Staphylococcus condimenti		temperature: 30 °C, medium: tryptic soy agar, atmosphere: aerobic	GCF_002902505.1	BBM_440_P110_31_MIA_020_10	T	T		T	T	NCTC 13827 = DSM 11674	1	8520
50071	Pseudomonas	Pseudomonas aeruginosa		temperature: 30 °C, medium: tryptic soy agar, atmosphere: aerobic	GCF_001042925.1	BBM_440_P110_31_MIA_021_10	T	T		T	T		1	11881
30187	Aeromonas	Aeromonas hydrophila	Aeromonas hydrophila subsp. hydrophila	temperature: 30 °C, medium: tryptic soy agar, atmosphere: aerobic	GCF_000014805.1	BBM_440_P110_31_MIA_022_10	T	T		T	T	ATCC 7966 = DSM 30187	1	11356
30006	Acinetobacter	Acinetobacter calcoaceticus		temperature: 30 °C, medium: tryptic soy agar, atmosphere: aerobic	GCF_000368965.1	BBM_440_P110_31_MIA_024_10	T	T		T	T	KCTC 2357 = DSM 30006	1	11779
4587	Cedecea	Cedecea lapagei		temperature: 30 °C, medium: tryptic soy agar, atmosphere: aerobic	GCF_900635955.1	BBM_440_P110_31_MIA_026_10	T	T		T	T	NCTC 11466 = DSM 4587	1	11917
6998	Moraxella	Moraxella osloensis		temperature: 30 °C, medium: tryptic soy agar, atmosphere: aerobic	GCF_001679175.1	BBM_440_P110_31_MIA_028_10	T	T		T	T	NCTC 10465 = DSM 6998	1	11614
6976	Acinetobacter	Acinetobacter radioresistens		temperature: 30 °C, medium: tryptic soy agar, atmosphere: aerobic	GCF_006757745.1	BBM_440_P110_31_MIA_029_10	T	T		T	T		1	11888
7288	Burkholderia	Burkholderia cepacia		temperature: 30 °C, medium: tryptic soy agar, atmosphere: aerobic	GCF_000473485.1	BBM_440_P110_31_MIA_031_10	T	T		T	T	FDAARGOS 345 = DSM 7288	1	12025
23974	Micrococcus	Micrococcus cohnii		temperature: 30 °C, medium: tryptic soy agar, atmosphere: aerobic	GCF_014205175.1	BBM_440_P110_31_MIA_032_10	T	T		T	T		1	11629
14617	Staphylococcus	Staphylococcus succinus	Staphylococcus succinus subsp. succinus	temperature: 30 °C, medium: tryptic soy agar, atmosphere: aerobic	GCF_001006765.1	BBM_440_P110_31_MIA_034_10	T	T		T	T		1	5893
30007	Acinetobacter	Acinetobacter baumannii		temperature: 30 °C, medium: tryptic soy agar, atmosphere: aerobic	GCF_009759685.1	BBM_440_P110_31_MIA_035_10	T	T		T	T	ATCC 19606 = DSM 30007	1	11568
30191	Chromobacterium	Chromobacterium violaceum		temperature: 30 °C, medium: tryptic soy agar, atmosphere: aerobic	GCF_000007705.1	BBM_440_P110_31_MIA_038_10	T	T		T	T	NCTC 9757 = 30191	1	11604
30030	Alcaligenes	Alcaligenes faecalis	Alcaligenes faecalis subsp. faecalis	temperature: 30 °C, medium: tryptic soy agar, atmosphere: aerobic	GCF_000739855.1	BBM_440_P110_31_MIA_042_10	T	T		T	T		1	12129
QC	Pseudomonas	Pseudomonas aeruginosa		temperature: 30 °C, medium: tryptic soy agar, atmosphere: aerobic	GCF_008801675.1	BBM_440_P110_31_MIA_043_10	T	T		Pseudomonas aeruginosa; strain=LIUYANG-C	T	LIUYANG strains derived from Pseudomonas aeruginosa PAO1	1	12048
50188	Pseudomonas	Pseudomonas oleovorans		temperature: 30 °C, medium: tryptic soy agar, atmosphere: aerobic	GCF_002091775.1	BBM_440_P110_31_MIA_044_10	T	T		T	T	NBRC 14167 = DSM 50188	1	12136
50083	Pseudomonas	Pseudomonas chlororaphis	Pseudomonas chlororaphis subsp. chlororaphis	temperature: 30 °C, medium: tryptic soy agar, atmosphere: aerobic	GCF_003945765.1	BBM_440_P110_31_MIA_047_10	T	T		T	T	LMG 5004 = DSM 50083	1	11963
30026	Achromobacter	Achromobacter denitrificans		temperature: 30 °C, medium: tryptic soy agar, atmosphere: aerobic	GCF_001571365.1	BBM_440_P110_31_MIA_048_10	T	T		F	T	FDAARGOS_788 = DSM 4612 (hit 1) and FDAARGOS_786 = DSM 30026 (hit 2)	3	11867
50170	Stenotrophomonas	Stenotrophomonas maltophilia		temperature: 30 °C, medium: tryptic soy agar, atmosphere: aerobic	GCF_001591205.1	BBM_440_P110_31_MIA_050_10	T	T		T	T	FDAARGOS 1044 = DSM 50170	1	11871
653	Achromobacter	Achromobacter ruhlandii		temperature: 30 °C, medium: tryptic soy agar, atmosphere: aerobic	GCF_902859695.1	BBM_440_P110_31_MIA_051_10	T	T		T	T		1	12107
531	Cupriavidus	Cupriavidus necator		temperature: 30 °C, medium: tryptic soy agar, atmosphere: aerobic	GCF_001598755.1	BBM_440_P110_31_MIA_053_10	T	T		F	T	FDAARGOS 1030 = DSM 428	> 5	12050
30034	Variovorax	Variovorax paradoxus		temperature: 30 °C, medium: tryptic soy agar, atmosphere: aerobic	GCF_001591365.1	BBM_440_P110_31_MIA_054_10	T	T		T	T	first hit had no strain designation, second NBRC 15149 = DSM 30034	1	11893
20609	Staphylococcus	Staphylococcus auricularis		temperature: 30 °C, medium: tryptic soy agar, atmosphere: aerobic	GCF_002902455.1	BBM_440_P110_31_MIA_055_10	T	T		T	T	FDAARGOS 882 = DSM 20609	1	9774
20454	Staphylococcus	Staphylococcus chromogenes		temperature: 30 °C, medium: tryptic soy agar, atmosphere: aerobic	GCF_002901945.1	BBM_440_P110_31_MIA_058_10	T	T		T	T	NCTC 10530 = DSM 20454	1	4906
20676	Staphylococcus	Staphylococcus kloosii		temperature: 30 °C, medium: tryptic soy agar, atmosphere: aerobic	GCF_003019255.1	BBM_440_P110_31_MIA_059_10	T	T		T	T	ATCC 43959 = DSM 20676	1	3607
7373	Staphylococcus	Staphylococcus piscifermentans		temperature: 30 °C, medium: tryptic soy agar, atmosphere: aerobic	GCF_003970555.1	BBM_440_P110_31_MIA_061_10	T	T		T	T	NCTC 13836 = DSM 7373	1	3875
10244	Staphylococcus	Staphylococcus lutrae		temperature: 30 °C, medium: tryptic soy agar, atmosphere: aerobic	GCF_002902165.1	BBM_440_P110_31_MIA_062_10	T	T		T	T		1	4512
20459	Staphylococcus	Staphylococcus hyicus		temperature: 30 °C, medium: tryptic soy agar, atmosphere: aerobic	GCF_900474585.1	BBM_440_P110_31_MIA_064_10	T	T		T	T	NCTC 10350 = DSM 20459	1	7667
20373	Staphylococcus	Staphylococcus intermedius		temperature: 30 °C, medium: tryptic soy agar, atmosphere: aerobic	GCF_900458545.1	BBM_440_P110_31_MIA_065_10	T	T		T	T	NCTC 11048 = DSM 20373	1	7559
20229	Staphylococcus	Staphylococcus saprophyticus		temperature: 30 °C, medium: tryptic soy agar, atmosphere: aerobic	GCF_001997165.1	BBM_440_P110_31_MIA_066_10	T	T		T	T	NCTC 7292 = DSM 20229	1	7042
20044	Staphylococcus	Staphylococcus epidermidis		temperature: 30 °C, medium: tryptic soy agar, atmosphere: aerobic	GCF_002087975.1	BBM_440_P110_31_MIA_067_10	T	T		T	T	ATCC 14990 = DSM 20044	1	10243
20260	Staphylococcus	Staphylococcus cohnii	Staphylococcus cohnii subsp. cohnii	temperature: 30 °C, medium: tryptic soy agar, atmosphere: aerobic	GCF_007992675.1	BBM_440_P110_31_MIA_069_10	T	T		T	T	NBRC 109713 = DSM 20260	1	2375
10656	Staphylococcus	Staphylococcus pasteuri		temperature: 30 °C, medium: tryptic soy agar, atmosphere: aerobic	GCF_003970495.1	BBM_440_P110_31_MIA_070_10	T	T		T	T	FDAARGOS 1069 = DSM 10656	1	6472
6628	Staphylococcus	Staphylococcus coagulans		temperature: 30 °C, medium: tryptic soy agar, atmosphere: aerobic	GCF_002901995.1	BBM_440_P110_31_MIA_071_10	T	T		T	T	first strain IVB6184, second with same PSMs NCTC 12218 = DSM 4807	1	6407
4807	Staphylococcus	Staphylococcus schleiferi	Staphylococcus schleiferi subsp. schleiferi	temperature: 30 °C, medium: tryptic soy agar, atmosphere: aerobic	GCF_003968865.1	BBM_440_P110_31_MIA_072_10	T	T		T	T	NCTC 12218 = DSM 4807, same number of PSMs as IVB6184	1	5558
30175	Brenneria	Brenneria nigrifluens		temperature: 30 °C, medium: tryptic soy agar, atmosphere: aerobic	GCF_003115835.1	BBM_442_P110_31_MIA_001_10	T	T		F	T	EniD312 first, then DSM 30175	2	11652
20021	Lacticaseibacillus	Lacticaseibacillus rhamnosus		temperature: 30 °C, medium: tryptic soy agar, atmosphere: microaerophilic	GCF_001435405.1	BBM_442_P110_31_MIA_002_10	T	T		T	T	NCTC 13764 = DSM 20021, same number of PSMs as other strains	1	11880
20160	Enterococcus	Enterococcus hirae		temperature: 30 °C, medium: tryptic soy agar, atmosphere: microaerophilic	GCF_001885955.1	BBM_442_P110_31_MIA_003_10	T	T		F (identified as NCTC12204, only 1 hit apart from correct strain	T	FDAARGOS 1123 = DSM 20160	1	10960
30073	Pantoea	Pantoea dispersa		temperature: 30 °C, medium: tryptic soy agar, atmosphere: aerobic	GCF_014155765.1	BBM_442_P110_31_MIA_004_10	T	T		T	T	CCUG 25232 = DSM 30073	1	11954
4543	Serratia	Serratia proteamaculans		temperature: 30 °C, medium: tryptic soy agar, atmosphere: aerobic	GCF_008830365.1	BBM_442_P110_31_MIA_005_10	T	T		T	T	CCUG 14510 = DSM 4543	1	11619
2687	Raoultella	Raoultella terrigena		temperature: 30 °C, medium: tryptic soy agar, atmosphere: aerobic	GCF_006539725.1	BBM_442_P110_31_MIA_006_10	T	T		T	T	NBRC 14941 = DSM 2687	1	11769
3069	Raoultella	Raoultella planticola		temperature: 30 °C, medium: tryptic soy agar, atmosphere: aerobic	GCF_000735435.1	BBM_442_P110_31_MIA_007_10	T	T		T	T	ATCC 33531 = DSM 3069	1	11589
6717	Staphylococcus	Staphylococcus capitis	Staphylococcus capitis subsp. urealyticus	temperature: 30 °C, medium: tryptic soy agar, atmosphere: aerobic	GCF_002901925.1	BBM_442_P110_31_MIA_009_10	T	T		T	T		1	5598
4482	Proteus	Proteus myxofaciens		temperature: 30 °C, medium: tryptic soy agar, atmosphere: aerobic	GCF_001654855.1	BBM_442_P110_31_MIA_010_10	T	T		T	T	ATCC 19692 = DSM 4482	1	11271
4479	Proteus	Proteus mirabilis		temperature: 30 °C, medium: tryptic soy agar, atmosphere: aerobic	GCF_000160755.1	BBM_442_P110_31_MIA_012_10	T	T		T	T	ATCC 29906 = DSM 4479	1	11315
20602	Ligilactobacillus	Ligilactobacillus animalis		temperature: 30 °C, medium: tryptic soy agar, atmosphere: anaerobic	GCF_001434535.1	BBM_442_P110_31_MIA_014_10	T	T		T	T		1	10812
5633	Enterococcus	Enterococcus raffinosus		temperature: 30 °C, medium: tryptic soy agar, atmosphere: microaerophilic	GCF_001886185.1	BBM_442_P110_31_MIA_015_10	T	T		T	T	NBRC 100492 = DSM 5633	1	10748
30166	Brenneria	Brenneria salicis		temperature: 30 °C, medium: tryptic soy agar, atmosphere: aerobic	GCF_003666165.1	BBM_442_P110_31_MIA_018_10	T	T		T	T		1	11654
5563	Pragia	Pragia fontium		temperature: 30 °C, medium: tryptic soy agar, atmosphere: aerobic	GCF_004959795.1	BBM_442_P110_31_MIA_019_10	T	T		T	T		1	11584
5078	Leminorella	Leminorella grimontii		temperature: 30 °C, medium: tryptic soy agar, atmosphere: aerobic	GCF_000735425.1	BBM_442_P110_31_MIA_020_10	T	T		T	T		1	11403
4594	Rahnella	Rahnella aquatilis		temperature: 30 °C, medium: tryptic soy agar, atmosphere: aerobic	GCF_000241955.1	BBM_442_P110_31_MIA_021_10	T	T		T	T	ATCC 33071 = DSM 4594	1	11874
4569	Serratia	Serratia ficaria		temperature: 30 °C, medium: tryptic soy agar, atmosphere: aerobic	GCF_001590885.1	BBM_442_P110_31_MIA_022_10	T	T		T	T	WS3237 = DSM 4569	1	11827
4540	Serratia	Serratia plymuthica		temperature: 30 °C, medium: tryptic soy agar, atmosphere: aerobic	GCF_003634415.1	BBM_442_P110_31_MIA_023_10	T	T		T	T	FDAARGOS 895 = DSM 4540	1	11764
4484	Erwinia	Erwinia rhapontici		temperature: 30 °C, medium: tryptic soy agar, atmosphere: aerobic	GCF_017875455.1	BBM_442_P110_31_MIA_024_10	Erwinia persicina	F	Erwinia rhapontici is not in DB	Erwinia persicina DSM 19328	F	Erwinia rhapontici is not in DB	nan
4582	Serratia	Serratia odorifera		temperature: 30 °C, medium: tryptic soy agar, atmosphere: aerobic	GCF_000163595.1	BBM_442_P110_31_MIA_025_10	T	T		T	T	FDAARGOS 353 = ATCC 33077 = DSM 4582	1	11590
9409	Kluyvera	Kluyvera georgiana		temperature: 30 °C, medium: tryptic soy agar, atmosphere: aerobic	GCF_001654985.1	BBM_442_P110_31_MIA_026_10	T	T		T	T	ATCC 51603 = DSM 9409	1	11551
8224	Plesiomonas	Plesiomonas shigelloides		temperature: 30 °C, medium: tryptic soy agar, atmosphere: aerobic	GCF_900087055.1	BBM_442_P110_31_MIA_027_10	T	T		T	T	NCTC 10360 = DSM 8224	1	11595
3615	Paenibacillus	Paenibacillus larvae	Paenibacillus larvae subsp. pulvifaciens	temperature: 30 °C, medium: tryptic soy agar, atmosphere: aerobic	GCF_002007765.1	BBM_442_P110_31_MIA_029_10	T	T		F			> 5	11681
7264	Bacillus	Bacillus atrophaeus		temperature: 30 °C, medium: tryptic soy agar, atmosphere: aerobic	GCF_001591925.1	BBM_442_P110_31_MIA_030_10	T	T		T	T	NRRL NRS 213 = DSM 7264	1	12137
8445	Brevibacillus	Brevibacillus centrosporus		temperature: 30 °C, medium: tryptic soy agar, atmosphere: aerobic	GCF_006540045.1	BBM_442_P110_31_MIA_032_10	T	T		T	T	NBRC 15540 = DSM 8445	1	11854
20679	Enterococcus	Enterococcus avium		temperature: 30 °C, medium: tryptic soy agar, atmosphere: microaerophilic	GCF_000406965.1	BBM_442_P110_31_MIA_034_10	T	T		T	T	ATCC 14025 = DSM 20679	1	11062
20477	Enterococcus	Enterococcus faecium		temperature: 30 °C, medium: tryptic soy agar, atmosphere: microaerophilic	GCF_900447735.1	BBM_442_P110_31_MIA_036_10	T	T		T	T	LMG 11423 = DSM 20477	1	10672
8721	Salipaludibacillus	Salipaludibacillus agaradhaerens		temperature: 30 °C, medium: tryptic soy agar, atmosphere: aerobic	GCF_002019735.1	BBM_442_P110_31_MIA_037_10	T	T		T	T		1	11753
8716	Shouchella	Shouchella clausii		temperature: 30 °C, medium: tryptic soy agar, atmosphere: aerobic	GCF_002250115.1	BBM_442_P110_31_MIA_039_10	T	T		F	T	first hit 088AE	2	11968
6307	Sutcliffiella	Sutcliffiella cohnii		temperature: 30 °C, medium: tryptic soy agar, atmosphere: aerobic	GCF_001591425.1	BBM_442_P110_31_MIA_040_10	T	T		T	T	NBRC 15565 = DSM 6307	1	11914
2	Paenibacillus	Paenibacillus macquariensis	Paenibacillus macquariensis subsp. macquariensis	temperature: 30 °C, medium: tryptic soy agar, atmosphere: aerobic	GCF_001637165.1	BBM_442_P110_31_MIA_041_10	T	T		T	T		1	11835
4838	Enterococcus	Enterococcus mundtii		temperature: 30 °C, medium: tryptic soy agar, atmosphere: microaerophilic	GCF_002813755.1	BBM_442_P110_31_MIA_043_10	T	T		T	T		1	10448
20680	Enterococcus	Enterococcus casseliflavus		temperature: 30 °C, medium: tryptic soy agar, atmosphere: microaerophilic]	GCF_001544095.1	BBM_442_P110_31_MIA_045_10	T	T		T	T	NBRC 100478 = DSM 20680	1	10617
20069	Lactococcus	Lactococcus cremoris		temperature: 30 °C, medium: tryptic soy agar, atmosphere: microaerophilic	GCF_002441765.1	BBM_442_P110_31_MIA_046_10	T	T		T	T	LMG 6897 = DSM 20069	1	11436
20726	Enterococcus	Enterococcus saccharolyticus	Enterococcus saccharolyticus subsp. saccharolyticus	temperature: 30 °C, medium: tryptic soy agar, atmosphere: microaerophilic	GCF_000407285.1	BBM_442_P110_31_MIA_048_10	T	T		T	T		1	6932
20345	Mammaliicoccus	Mammaliicoccus sciuri		temperature: 30 °C, medium: tryptic soy agar, atmosphere: aerobic	GCF_900474615.1	BBM_442_P110_31_MIA_051_10	T	T		T	T		1	6372
30164	Morganella	Morganella morganii	Morganella morganii subsp. morganii	temperature: 30 °C, medium: tryptic soy agar, atmosphere: aerobic	GCF_001598895.1	BBM_442_P110_31_MIA_053_10	T	T		T	T	NBRC 3848 = DSM 30164	1	11872
20674	Staphylococcus	Staphylococcus equorum	Staphylococcus equorum subsp. equorum	temperature: 30 °C, medium: tryptic soy agar, atmosphere: aerobic	GCF_003970515.1	BBM_442_P110_31_MIA_055_10	T	T		T	T	FDAARGOS 1149 = DSM 20674	1	9712
30121	Serratia	Serratia marcescens		temperature: 30 °C, medium: tryptic soy agar, atmosphere: aerobic	GCF_002899365.1	BBM_442_P110_31_MIA_056_10	Serratia nematodiphila	T		T	T	CDC 81360 = ATCC 13880 = DSM 30121	1	11824
30168	Pectobacterium	Pectobacterium carotovorum		temperature: 30 °C, medium: tryptic soy agar, atmosphere: aerobic	GCF_900129615.1	BBM_442_P110_31_MIA_057_10	T	T		T	T		1	11506
20682	Enterococcus	Enterococcus cecorum		temperature: 30 °C, medium: tryptic soy agar, atmosphere: microaerophilic	GCF_000379745.1	BBM_442_P110_31_MIA_059_10	T	T		T	T	first hit had no strain, second was the correct one	1	10524
30053	Klebsiella	Klebsiella aerogenes		temperature: 30 °C, medium: tryptic soy agar, atmosphere: aerobic	GCF_000215745.1	BBM_442_P110_31_MIA_060_10	T	T		T	T	FDAARGOS 1442 = DSM 30053	1	11613
20681	Enterococcus	Enterococcus malodoratus		temperature: 30 °C, medium: tryptic soy agar, atmosphere: microaerophilic	GCF_000407185.1	BBM_442_P110_31_MIA_061_10	T	T		T	T	NCTC 12365 = DSM 20681	1	10988
30063	Serratia	Serratia grimesii		temperature: 30 °C, medium: tryptic soy agar, atmosphere: aerobic	GCF_001590905.1	BBM_442_P110_31_MIA_062_10	T	T		T	T	NBRC 13537 = DSM 30063	1	11375
30120	Providencia	Providencia alcalifaciens		temperature: 30 °C, medium: tryptic soy agar, atmosphere: aerobic	GCF_000173415.1	BBM_442_P110_31_MIA_064_10	T	T		F	T	FDAARGOS 408 = ATCC 51902	2	11380
5077	Leclercia	Leclercia adecarboxylata		temperature: 30 °C, medium: tryptic soy agar, atmosphere: aerobic	GCF_001515505.1	BBM_442_P110_31_MIA_067_10	T	T		T	T	FDAARGOS 404 = ATCC 23216 = DSM 5077	1	11644
8324	Aggregatibacter	Aggregatibacter actinomycetemcomitans		temperature: 30 °C, medium: tryptic soy agar, atmosphere: aerobic	GCF_000372365.1	BBM_445_P110_31_MIA_001_10	T	T		T	T	NCTC 9710 = DSM 8324	1	11289
11723	Sphingobacterium	Sphingobacterium thalpophilum		temperature: 30 °C, medium: tryptic soy agar, atmosphere: aerobic	GCF_000686625.1	BBM_445_P110_31_MIA_002_10	T	T		T	T	NCTC 11429 = DSM 11723	1	11727
20567	Streptococcus	Streptococcus sanguinis		temperature: 30 °C, medium: tryptic soy agar, atmosphere: aerobic	GCF_000194945.1	BBM_445_P110_31_MIA_003_10	T	T		T	T	ATCC 10556 = DSM 20567	1	10764
11722	Sphingobacterium	Sphingobacterium spiritivorum		temperature: 30 °C, medium: tryptic soy agar, atmosphere: aerobic	GCF_900457435.1	BBM_445_P110_31_MIA_005_10	T	T		T	T	NCTC 11386 = DSM 11722	1	11635
15601	Neobacillus	Neobacillus bataviensis		temperature: 30 °C, medium: tryptic soy agar, atmosphere: aerobic	GCF_000307875.1	BBM_445_P110_31_MIA_006_10	T	T		T	T	LMG 21833 = DSM 15601	1	11474
2923	Neobacillus	Neobacillus niacini		temperature: 30 °C, medium: tryptic soy agar, atmosphere: aerobic	GCF_001591505.1	BBM_445_P110_31_MIA_007_10	T	T		F (identified as Neobacillus bataviensis LMG 21833)	T	NBRC 15566 = DSM 2923	1	11532
11690	Sphingobacterium	Sphingobacterium faecium		temperature: 30 °C, medium: tryptic soy agar, atmosphere: aerobic	GCF_003054045.1	BBM_445_P110_31_MIA_008_10	T	T		T	T	NBRC 15299 = DSM 11690	1	11617
18252	Terribacillus	Terribacillus goriensis		temperature: 30 °C, medium: tryptic soy agar, atmosphere: aerobic	GCF_002884435.1	BBM_445_P110_31_MIA_011_10	T	T		T	T		1	11527
18850	Sphingobacterium	Sphingobacterium composti Yoo et al. 2007 non Ten et al. 2007		temperature: 30 °C, medium: tryptic soy agar, atmosphere: aerobic	GCF_008124885.1	BBM_445_P110_31_MIA_014_10	T	T		T	T		1	11692
24323	Naumannella	Naumannella halotolerans		temperature: 30 °C, medium: tryptic soy agar, atmosphere: aerobic	GCF_004364645.1	BBM_445_P110_31_MIA_019_10	T	T		T	T		1	10981
23019	Paenibacillus	Paenibacillus jilunlii		temperature: 30 °C, medium: tryptic soy agar, atmosphere: aerobic	GCF_900102965.1	BBM_445_P110_31_MIA_024_10	T	T		T	T	CGMCC 1.10239 = DSM 23019	1	11365
18246	Oceanobacillus	Oceanobacillus profundus		temperature: 30 °C, medium: tryptic soy agar, atmosphere: aerobic	GCF_003515705.1	BBM_445_P110_31_MIA_025_10	T	T		T	T		1	11364
20549	Planococcus	Planococcus citreus		temperature: 30 °C, medium: tryptic soy agar, atmosphere: aerobic	GCF_003664125.1	BBM_445_P110_31_MIA_026_10	T	T		T	T		1	11698
15140	Paraliobacillus	Paraliobacillus ryukyuensis		temperature: 30 °C, medium: tryptic soy agar, atmosphere: aerobic	GCF_003315295.1	BBM_445_P110_31_MIA_027_10	T	T		T	T		1	11510
15895	Planococcus	Planococcus koreensis		temperature: 30 °C, medium: tryptic soy agar, atmosphere: aerobic	GCF_014202615.1	BBM_445_P110_31_MIA_028_10	T	T		T	T	strain = 10704 refers most likels to JCM 10704 = DSM 15895	1	11579
14020	Pseudomonas	Pseudomonas rhodesiae		temperature: 30 °C, medium: tryptic soy agar, atmosphere: aerobic	GCF_900105575.1	BBM_445_P110_31_MIA_032_10	T	T		T	T	LMG 17764 = DSM 14020	1	11761
18529	Pseudomonas	Pseudomonas marginalis		temperature: 30 °C, medium: tryptic soy agar, atmosphere: aerobic	GCF_007858175.1	BBM_445_P110_31_MIA_033_10	T	T		F	T	PgKB35 first	2	11725
5190	Stutzerimonas	Stutzerimonas stutzeri		temperature: 30 °C, medium: tryptic soy agar, atmosphere: aerobic	GCF_000219605.1	BBM_445_P110_31_MIA_034_10	T	T		T	T	FDAARGOS 875 =DSM 5190	1	11653
15321	Pseudomonas	Pseudomonas proteolytica		temperature: 30 °C, medium: tryptic soy agar, atmosphere: aerobic	GCF_007858275.1	BBM_445_P110_31_MIA_035_10	T	T		T	T	CCUG 51515 = DSM 15321	1	11688
17152	Pseudomonas	Pseudomonas gessardii		temperature: 30 °C, medium: tryptic soy agar, atmosphere: aerobic	GCF_001983165.1	BBM_445_P110_31_MIA_036_10	T	T		T	T		1	11906
15294	Pseudomonas	Pseudomonas brenneri		temperature: 30 °C, medium: tryptic soy agar, atmosphere: aerobic	GCF_007858285.1	BBM_445_P110_31_MIA_037_10	T	T		T	T	CCUG 51514 = DSM 15294	1	11678
QC	Pseudomonas	Pseudomonas aeruginosa		temperature: 30 °C, medium: tryptic soy agar, atmosphere: aerobic	GCF_008801675.1	BBM_445_P110_31_MIA_041_10	T	T		Pseudomonas aeruginosa; strain=LIUYANG-C	T	LIUYANG strains derived from Pseudomonas aeruginosa PAO1	1	11851
9386	Salmonella	Salmonella enterica	Salmonella enterica subsp. arizonae	temperature: 30 °C, medium: tryptic soy agar, atmosphere: aerobic	GCF_008692845.1	BBM_445_P110_31_MIA_042_10	T	T		T	T	CUGG 6322 = DSM 9386	1	11445
6963	Acinetobacter	Acinetobacter johnsonii		temperature: 30 °C, medium: tryptic soy agar, atmosphere: aerobic	GCF_000949655.1	BBM_445_P110_31_MIA_043_10	T	T		F	T	TG19625 first hit only two PSMs apart from FDAARGOS 910 = DSM 6963	2	11293
8992	Yersinia	Yersinia pseudotuberculosis		temperature: 30 °C, medium: tryptic soy agar, atmosphere: aerobic	GCF_000511675.1	BBM_445_P110_31_MIA_044_10	T	T		F	T	first strain 1, second strain M89	3	11150
13771	Edwardsiella	Edwardsiella hoshinae		temperature: 30 °C, medium: tryptic soy agar, atmosphere: aerobic	GCF_000474215.1	BBM_445_P110_31_MIA_045_10	T	T		T	T	NCTC 12121 = DSM 13771	1	11087
3370	Xenorhabdus	Xenorhabdus nematophila		temperature: 30 °C, medium: tryptic soy agar, atmosphere: aerobic	GCF_000252955.1	BBM_445_P110_31_MIA_047_10	T	T		F	T	first hit AN6/1	2	10745
4568	Cedecea	Cedecea davisae		temperature: 30 °C, medium: tryptic soy agar, atmosphere: aerobic	GCF_000412335.2	BBM_445_P110_31_MIA_048_10	T	T		T	T	first hit had no strain designation, second was DSM 4568	1	11361
20315	Micrococcus	Micrococcus lylae		temperature: 30 °C, medium: tryptic soy agar, atmosphere: aerobic	GCF_004563975.1	BBM_445_P110_31_MIA_052_10	T	T		T	T	NBRC 15355 = DSM 20315	1	11546
13343	Lacticaseibacillus	Lacticaseibacillus manihotivorans		temperature: 30 °C, medium: tryptic soy agar, atmosphere: aerobic	GCF_001435035.1	BBM_445_P110_31_MIA_055_10	T	T		T	T		1	10173
20509	Ligilactobacillus	Ligilactobacillus agilis		temperature: 30 °C, medium: tryptic soy agar, atmosphere: aerobic	GCF_001436215.1	BBM_445_P110_31_MIA_056_10	T	T		T	T		1	11066
20751	Listeria	Listeria seeligeri		temperature: 30 °C, medium: tryptic soy agar, atmosphere: aerobic	GCF_000027145.1	BBM_445_P110_31_MIA_057_10	T	T		T	T	SLCC3954 = DSM 20751	1	11101
3035	Paenibacillus	Paenibacillus lautus		temperature: 30 °C, medium: tryptic soy agar, atmosphere: aerobic	GCF_004000945.1	BBM_445_P110_31_MIA_058_10	T	T		T	T	NBRC 15380 = DSM 3035	1	11214
20650	Listeria	Listeria welshimeri		temperature: 30 °C, medium: tryptic soy agar, atmosphere: aerobic	GCF_900187315.1	BBM_445_P110_31_MIA_059_10	T	T		T	T	F4083 = ATCC 35897 = DSM 20650	1	11145
20750	Listeria	Listeria ivanovii	Listeria ivanovii subsp. ivanovii	temperature: 30 °C, medium: tryptic soy agar, atmosphere: aerobic	GCF_900187025.1	BBM_445_P110_31_MIA_060_10	T	T		T	T	NCTC 11846 = DSM 20750	1	10910
13961	Companilactobacillus	Companilactobacillus kimchii		temperature: 30 °C, medium: tryptic soy agar, atmosphere: microaerophilic	GCF_001435445.1	BBM_445_P110_31_MIA_061_10_R2	T	T		T	T		1	10878
20326	Staphylococcus	Staphylococcus capitis		temperature: 30 °C, medium: tryptic soy agar, atmosphere: aerobic	GCF_901482635.1	BBM_445_P110_31_MIA_064_10_R2	T	T		T	T	NCTC 11045 = DSM 20326	1	4769
30189	Vibrio	Vibrio proteolyticus		temperature: 30 °C, medium: tryptic soy agar, atmosphere: aerobic	GCF_000467125.1	BBM_445_P110_31_MIA_066_10_R2	T	T		T	T	NBRC 13287 = DSM 30189	1	11615
20328	Staphylococcus	Staphylococcus hominis	Staphylococcus hominis subsp. hominis	temperature: 30 °C, medium: tryptic soy agar, atmosphere: aerobic	GCF_002901845.1	BBM_445_P110_31_MIA_067_10_R2	T	T		F	T	FDAARGOS 575 = no information on strain, second hit NCTC 11320 = DSM 20328	2	10189
15150	Staphylococcus	Staphylococcus nepalensis		temperature: 30 °C, medium: tryptic soy agar, atmosphere: aerobic	GCF_002902745.1	BBM_445_P110_31_MIA_070_10	T	T		T	T	NCTC 13834 = DSM 15150	1	5130
20597	Macrococcus	Macrococcus caseolyticus		temperature: 30 °C, medium: tryptic soy agar, atmosphere: aerobic	GCF_002902665.1	BBM_445_P110_31_MIA_071_10	T	T		T	T		1	10419
20601	Listeria	Listeria grayi		temperature: 30 °C, medium: tryptic soy agar, atmosphere: aerobic	GCF_000148995.1	BBM_445_P110_31_MIA_072_10	T	T		T	T		1	11187
13698	Escherichia	Escherichia fergusonii		temperature: 30 °C, medium: tryptic soy agar, atmosphere: aerobic	GCF_000026225.1	BBM_445_P110_31_MIA_073_10	T	T		T	T	FDAARGOS 1032 = ATCC 35469 = DSM 13698	1	11275
20505	Lacticaseibacillus	Lacticaseibacillus sharpeae		temperature: 30 °C, medium: tryptic soy agar, atmosphere: aerobic	GCF_001436225.1	BBM_451_P110_31_MIA_004_10	T	T		T	T		1	10865
19609	Brooklawnia	Brooklawnia cerclae		temperature: 30 °C, medium: tryptic soy agar, atmosphere: aerobic	GCF_011758645.1	BBM_451_P110_31_MIA_005_10	T	T		T	T		1	11867
20403	Ligilactobacillus	Ligilactobacillus ruminis		temperature: 30 °C, medium: tryptic soy agar, atmosphere: anaerobic	GCF_001436475.1	BBM_451_P110_31_MIA_006_10	T	T		T	T	PEL65 = DSM 20403	1	12046
20104	Bifidobacterium	Bifidobacterium animalis	Bifidobacterium animalis subsp. animalis	temperature: 30 °C, medium: tryptic soy agar, atmosphere: aerobic	GCF_000260715.1	BBM_451_P110_31_MIA_008_10	T	T		T	T	ATCC 25527 = DSM 20104	1	11478
QC	Pseudomonas	Pseudomonas aeruginosa		temperature: 30 °C, medium: tryptic soy agar, atmosphere: aerobic	GCF_008801675.1	BBM_451_P110_31_MIA_009_10	T	T		Pseudomonas aeruginosa; strain=LIUYANG-C	T	LIUYANG strains derived from Pseudomonas aeruginosa PAO1	1	12221
6634	Lactococcus	Lactococcus piscium		temperature: 30 °C, medium: tryptic soy agar, atmosphere: anaerobic	GCF_002441695.1	BBM_451_P110_31_MIA_015_10	T	T		T	T		1	11431
QC	Pseudomonas	Pseudomonas aeruginosa		temperature: 30 °C, medium: tryptic soy agar, atmosphere: aerobic	GCF_008801675.1	BBM_451_P110_31_MIA_017_10	T	T		Pseudomonas aeruginosa; strain=LIUYANG-C	T	LIUYANG strains derived from Pseudomonas aeruginosa PAO1	1	12248
20096	Bifidobacterium	Bifidobacterium subtile		temperature: 30 °C, medium: tryptic soy agar, atmosphere: aerobic	GCF_000426405.1	BBM_451_P110_31_MIA_018_10	T	T		T	T	LMG 11597 = DSM 20096	1	11650
20556	Levilactobacillus	Levilactobacillus brevis		temperature: 30 °C, medium: tryptic soy agar, atmosphere: anaerobic	GCF_002933755.1	BBM_451_P110_31_MIA_021_10	T	T		T	T	NCTC 13386 = DSM 20556	1	11172
20054	Levilactobacillus	Levilactobacillus brevis		temperature: 30 °C, medium: tryptic soy agar, atmosphere: microaerophilic	GCF_001433855.1	BBM_451_P110_31_MIA_023_10	T	T		T	T	NCTC 13768 = DSM 20054	1	10833
9172	Trichococcus	Trichococcus palustris		temperature: 30 °C, medium: tryptic soy agar, atmosphere: microaerophilic	GCF_900114465.1	BBM_451_P110_31_MIA_027_10	T	T		T	T	first strain had no strain designation, second DSM 9172	1	11677
20533	Amylolactobacillus	Amylolactobacillus amylophilus		temperature: 30 °C, medium: tryptic soy agar, atmosphere: anaerobic	GCF_001936335.1	BBM_451_P110_31_MIA_033_10	T	T		T	T		1	11201
QC	Pseudomonas	Pseudomonas aeruginosa		temperature: 30 °C, medium: tryptic soy agar, atmosphere: aerobic	GCF_008801675.1	BBM_451_P110_31_MIA_037_10	T	T		Pseudomonas aeruginosa; strain=LIUYANG-A	T	LIUYANG strains derived from Pseudomonas aeruginosa PAO1	1	12285
20207	Lacticaseibacillus	Lacticaseibacillus paracasei		temperature: 30 °C, medium: tryptic soy agar, atmosphere: anaerobic	GCF_000949485.1	BBM_451_P110_31_MIA_039_10	T	T		T	T		1	11652
20478	Enterococcus	Enterococcus faecalis		temperature: 30 °C, medium: tryptic soy agar, atmosphere: aerobic	GCF_000392875.1	BBM_451_P110_31_MIA_041_10	T	T		T	T	PArtL-Efaecalis-RM8376 --> reference standard that includes Enterococcus faecalis ATCC 19433	1	9275
20092	Bifidobacterium	Bifidobacterium pseudolongum	Bifidobacterium pseudolongum subsp. globosum	temperature: 30 °C, medium: tryptic soy agar, atmosphere: aerobic	GCF_000687595.1	BBM_451_P110_31_MIA_043_10	T	T		T	T		1	11405
10140	Bifidobacterium	Bifidobacterium animalis	Bifidobacterium animalis subsp. lactis	temperature: 30 °C, medium: tryptic soy agar, atmosphere: aerobic	GCF_000022965.1	BBM_451_P110_31_MIA_048_10	T	T		F	T		> 5	11045
20088	Bifidobacterium	Bifidobacterium longum	Bifidobacterium longum subsp. infantis	temperature: 30 °C, medium: tryptic soy agar, atmosphere: aerobic	GCF_000020425.1	BBM_451_P110_31_MIA_049_10	T	T		T	T		1	10791
20633	Enterococcus	Enterococcus durans		temperature: 30 °C, medium: tryptic soy agar, atmosphere: aerobic	GCF_001544215.1	BBM_451_P110_31_MIA_054_10	T	T		T	T	KCTC 13289 = DSM 20633	1	11123
30188	Aeromonas	Aeromonas caviae		temperature: 30 °C, medium: tryptic soy agar, atmosphere: aerobic	GCF_000820265.1	BBM_458_P110_31_MIA_010_10	T	T		T	T	CECT 4221 = DSM 30188	1	11932
QC	Pseudomonas	Pseudomonas aeruginosa		temperature: 30 °C, medium: tryptic soy agar, atmosphere: aerobic	GCF_008801675.1	BBM_458_P110_31_MIA_015_10	T	T		Pseudomonas aeruginosa; strain=LIUYANG-C	T	LIUYANG strains derived from Pseudomonas aeruginosa PAO1	1	12002
19554	Staphylococcus	Staphylococcus pettenkoferi		temperature: 30 °C, medium: tryptic soy agar, atmosphere: aerobic	GCF_002902685.1	BBM_458_P110_31_MIA_020_10	T	T		T	T	FDAARGOS 1071 = DSM 19554	1	3695
29164	Pseudomonas	Pseudomonas paralactis		temperature: 30 °C, medium: tryptic soy agar, atmosphere: aerobic	GCF_001439735.1	BBM_458_P110_31_MIA_021_10	T	T		T	T		1	11465
29165	Pseudomonas	Pseudomonas helleri		temperature: 30 °C, medium: tryptic soy agar, atmosphere: aerobic	GCF_001043025.1	BBM_458_P110_31_MIA_022_10	T	T		T	T		1	11774
QC	Pseudomonas	Pseudomonas aeruginosa		temperature: 30 °C, medium: tryptic soy agar, atmosphere: aerobic	GCF_008801675.1	BBM_458_P110_31_MIA_023_10	T	T		Pseudomonas aeruginosa; strain=LIUYANG-C	T	LIUYANG strains derived from Pseudomonas aeruginosa PAO1	1	11572
18862	Pseudomonas	Pseudomonas azotoformans		temperature: 30 °C, medium: tryptic soy agar, atmosphere: aerobic	GCF_001983205.1	BBM_458_P110_31_MIA_025_10	T	T		T	T	first hit had no strain information. The next was the correct one	1	11151
19079	Micrococcus	Micrococcus flavus		temperature: 30 °C, medium: tryptic soy agar, atmosphere: aerobic	GCF_014644875.1	BBM_458_P110_31_MIA_026_10	T	T		T	T	CGMCC 1.5361 = DSM 19070	1	11696
26382	Pseudomonas	Pseudomonas chengduensis		temperature: 30 °C, medium: tryptic soy agar, atmosphere: aerobic	GCF_900102635.1	BBM_458_P110_31_MIA_027_10	T	T		T	T		1	11803
6835	Pseudomonas	Pseudomonas oryzihabitans		temperature: 30 °C, medium: tryptic soy agar, atmosphere: aerobic	GCF_000730625.1	BBM_458_P110_31_MIA_035_10	T	T		T	T	NBRC 102199 = DSM 6835	1	11744
20596	Listeria	Listeria grayi		temperature: 30 °C, medium: tryptic soy agar, atmosphere: aerobic	GCF_900638015.1	BBM_458_P110_31_MIA_037_10	T	T		T	T	NCTC 10812 = DSM 20596	1	10762
287	Shinella	Shinella zoogloeoides		temperature: 30 °C, medium: tryptic soy agar, atmosphere: aerobic	GCF_020883495.1	BBM_458_P110_31_MIA_041_10	T	T		T	T	ATCC 19623 = DSM 287	1	11977
20492	Ligilactobacillus	Ligilactobacillus salivarius		temperature: 30 °C, medium: tryptic soy agar, atmosphere: anaerobic	GCF_002079595.1	BBM_458_P110_31_MIA_045_10	T	T		T	T		1	10612
20725	Streptococcus	Streptococcus porcinus		temperature: 30 °C, medium: tryptic soy agar, atmosphere: anaerobic	GCF_900475415.1	BBM_458_P110_31_MIA_048_10	T	T		T	T	str. Jelinkova 176 = DSM 20725	1	10036
16272	Pseudomonas	Pseudomonas veronii		temperature: 30 °C, medium: tryptic soy agar, atmosphere: aerobic	GCF_012985365.1	BBM_458_P110_31_MIA_050_10	T	T		T	T		1	11764
29166	Pseudomonas	Pseudomonas weihenstephanensis		temperature: 30 °C, medium: tryptic soy agar, atmosphere: aerobic	GCF_001043055.1	BBM_458_P110_31_MIA_055_10	T	T		T	T		1	11653
ATCC 25412	Pseudomonas	Pseudomonas mendocina		temperature: 30 °C, medium: tryptic soy agar, atmosphere: aerobic	GCF_900455585.1	BBM_458_P110_31_MIA_059_10	T	T		T	T	NCTC 10898 = ATCC 25412	1	11846
17945	Micrococcus	Micrococcus endophyticus		temperature: 30 °C, medium: tryptic soy agar, atmosphere: aerobic	GCF_014205115.1	BBM_458_P110_31_MIA_062_10	T	T		T	T		1	11662
20205	Lactiplantibacillus	Lactiplantibacillus plantarum		temperature: 30 °C, medium: tryptic soy agar, atmosphere: anaerobic	GCF_002631775.1	BBM_458_P110_31_MIA_063_10	T	T		F			> 5	8691
QC	Pseudomonas	Pseudomonas aeruginosa		temperature: 30 °C, medium: tryptic soy agar, atmosphere: aerobic	GCF_008801675.1	BBM_458_P110_31_MIA_064_10	T	T		Pseudomonas aeruginosa; strain=LIUYANG-C	T	LIUYANG strains derived from Pseudomonas aeruginosa PAO1	1	12060
QC	Pseudomonas	Pseudomonas aeruginosa		temperature: 30 °C, medium: tryptic soy agar, atmosphere: aerobic	GCF_008801675.1	BBM_458_P110_31_MIA_068_10	T	T		Pseudomonas aeruginosa; strain=LIUYANG-C	T	LIUYANG strains derived from Pseudomonas aeruginosa PAO1	1	11972
ATCC 17909	Acinetobacter	Acinetobacter johnsonii		temperature: 30 °C, medium: tryptic soy agar, atmosphere: aerobic	GCF_000949655.1	BBM_458_P110_31_MIA_069_10	T	T		F	T	TG19625, second hit with one PSM less = FDAARGOS 910 = DSM 6963 = ATCC 17909	2	11287
1798	Staphylococcus	Staphylococcus epidermidis		temperature: 30 °C, medium: tryptic soy agar, atmosphere: aerobic	GCF_008868245.1	BBM_458_P110_31_MIA_075_10	T	T		T	T	NCTC 13360 = DSM 1798	1	6979
15613	Mammaliicoccus	Mammaliicoccus sciuri		temperature: 30 °C, medium: tryptic soy agar, atmosphere: aerobic	GCF_002902225.1	BBM_458_P110_31_MIA_076_10	T	T		T	T	CCUG 39509 = DSM 15613	1	6671
6975	Pseudomonas	Pseudomonas luteola		temperature: 30 °C, medium: tryptic soy agar, atmosphere: aerobic	GCF_002091675.1	BBM_458_P110_31_MIA_079_10	T (identified as Pseudomonas zeshuii; in 2020 postulated to be heterotypic synonym to Pseudomonas luteola; in 2024 this was revised)	T		T	T	NCTC 11842 = DSM 6975	1	11861
13212	Mammaliicoccus	Mammaliicoccus fleurettii		temperature: 30 °C, medium: tryptic soy agar, atmosphere: aerobic	GCF_003970575.1	BBM_458_P110_31_MIA_080_10	T	T		T	T	NCTC 13829 = DSM 13212	1	4269
21948	Micrococcus	Micrococcus yunnanensis		temperature: 30 °C, medium: tryptic soy agar, atmosphere: aerobic	GCF_014138885.1	BBM_458_P110_31_MIA_083_10	T	T		T	T	BCRC 80243 = DSM 21948	1	12017
14847	Salmonella	Salmonella enterica	Salmonella enterica subsp. diarizonae	temperature: 30 °C, medium: tryptic soy agar, atmosphere: aerobic	GCF_008692785.1	BBM_458_P110_31_MIA_084_10	T	T		T	T	CUCUG 30040 = DSM 14847	1	11563
675	Bacillus	Bacillus atrophaeus		temperature: 30 °C, medium: tryptic soy agar, atmosphere: aerobic	GCF_000204705.1	BBM_458_P110_31_MIA_085_10	T	T		F (DSM6127)	T	PCI 246 = DSM 675	1	10875
20452	Ligilactobacillus	Ligilactobacillus murinus		temperature: 37 °C, medium: DeMan Rogosa & Sharpe (MRS) agar, atmosphere: aerobic	GCF_001436015.1	BBM_506_P110_31_MIA_002_10	T	T		T	T		1	11117
15758	Pseudomonas	Pseudomonas psychrotolerans		temperature: 30 °C, medium: tryptic soy agar, atmosphere: aerobic	GCF_900102665.1	BBM_506_P110_31_MIA_004_10	T (identified as Pseudomonas oryzihabitans which is a heterotypic synonym to Pseudomonas psychrotolerans according to LPSN)	T		T	T		1	11495
4216	Bacillus	Bacillus smithii		temperature: 55 °C, medium: tryptic soy agar, atmosphere: aerobic	GCF_001050115.1	BBM_506_P110_31_MIA_009_10	T	T		T	T	NBRC 15311 = DSM 4216	1	10914
QC	Pseudomonas	Pseudomonas aeruginosa		temperature: 30 °C, medium: tryptic soy agar, atmosphere: aerobic	GCF_008801675.1	BBM_506_P110_31_MIA_010_10	T	T		Pseudomonas aeruginosa; strain=LIUYANG-A	T	LIUYANG strains derived from Pseudomonas aeruginosa PAO1	1	11516
QC	Pseudomonas	Pseudomonas aeruginosa		temperature: 30 °C, medium: tryptic soy agar, atmosphere: aerobic	GCF_008801675.1	BBM_506_P110_31_MIA_012_10	T	T		Pseudomonas aeruginosa; strain=LIUYANG-C	T	LIUYANG strains derived from Pseudomonas aeruginosa PAO1	1	11949
20202	Leuconostoc	Leuconostoc lactis		temperature: 30 °C, medium: DeMan Rogosa & Sharpe (MRS) agar, atmosphere: anaerobic	GCF_014651235.1	BBM_506_P110_31_MIA_014_10	T	T		T	T		1	10775
20539	Deinococcus	Deinococcus radiodurans		temperature: 30 °C, medium: Columbia blood (CB) agar, atmosphere: aerobic	GCF_020546685.1	BBM_506_P110_31_MIA_019_10	T	T		T	T	ATCC 13939 = DSM 20539	1	11754
5705	Secundilactobacillus	Secundilactobacillus malefermentans		temperature: 30 °C, medium: DeMan Rogosa & Sharpe (MRS) agar, atmosphere: anaerobic	GCF_001436395.1	BBM_506_P110_31_MIA_020_10	T	T		T	T		1	11241
30040	Citrobacter	Citrobacter braakii		temperature: 30 °C, medium: tryptic soy agar, atmosphere: aerobic	GCF_900449345.1	BBM_506_P110_31_MIA_026_10	T	T		T	T	FDAARGOS 1422 = DSM 30040	1	11348
6297	Ralstonia	Ralstonia pickettii		temperature: 30 °C, medium: tryptic soy agar, atmosphere: aerobic	GCF_900455835.1	BBM_506_P110_31_MIA_028_10	T	T		T	T	FDAARGOS 1535 = DSM 6297	1	11601
20176	Lentilactobacillus	Lentilactobacillus hilgardii		temperature: 30 °C, medium: DeMan Rogosa & Sharpe (MRS) agar, atmosphere: anaerobic	GCF_001434655.1	BBM_506_P110_31_MIA_029_10	T	T		T	T	ATCC 8290 = DSM 20176	1	11206
QC	Pseudomonas	Pseudomonas aeruginosa		temperature: 30 °C, medium: tryptic soy agar, atmosphere: aerobic	GCF_008801675.1	BBM_506_P110_31_MIA_032_10	T	T		Pseudomonas aeruginosa; strain=LIUYANG-C	T	LIUYANG strains derived from Pseudomonas aeruginosa PAO1	1	11779
20448	Dermacoccus	Dermacoccus nishinomiyaensis		temperature: 30 °C, medium: Columbia blood (CB) agar, atmosphere: aerobic	GCF_900447535.1	BBM_506_P110_31_MIA_033_10	T	T		T	T	NCTC 11039 = DSM 20448	1	9426
7068	Staphylococcus	Staphylococcus muscae		temperature: 37 °C, medium: Columbia blood (CB) agar, atmosphere: aerobic	GCF_003019275.1	BBM_506_P110_31_MIA_034_10	T	T		T	T	ATCC 49910 = DSM 7068	1	11474
20081	Lactobacillus	Lactobacillus delbrueckii	Lactobacillus delbrueckii subsp. bulgaricus	temperature: 37 °C, medium: DeMan Rogosa & Sharpe (MRS) agar, atmosphere: anaerobic	GCF_000056065.1	BBM_506_P110_31_MIA_035_10	T	T		T	T	ATCC 11842 = DSM 20081	1	11413
20719	Latilactobacillus	Latilactobacillus graminis		temperature: 30 °C, medium: DeMan Rogosa & Sharpe (MRS) agar, atmosphere: anaerobic	GCF_001436415.1	BBM_506_P110_31_MIA_038_10	T	T		T	T		1	11186
QC	Pseudomonas	Pseudomonas aeruginosa		temperature: 30 °C, medium: tryptic soy agar, atmosphere: aerobic	GCF_008801675.1	BBM_506_P110_31_MIA_040_10	T	T		Pseudomonas aeruginosa; strain=LIUYANG-C	T	LIUYANG strains derived from Pseudomonas aeruginosa PAO1	1	11733
20004	Loigolactobacillus	Loigolactobacillus coryniformis	Loigolactobacillus coryniformis subsp. torquens	temperature: 30 °C, medium: DeMan Rogosa & Sharpe (MRS) agar, atmosphere: aerobic	GCF_002706705.1	BBM_506_P110_31_MIA_043_10	T	T		T	T		1	10669
1098	Sphingomonas	Sphingomonas paucimobilis		temperature: 30 °C, medium: tryptic soy agar, atmosphere: aerobic	GCF_000739895.2	BBM_506_P110_31_MIA_046_10	T	T		T	T	FDAARGOS 908 = DSM 1098	1	11560
QC	Pseudomonas	Pseudomonas aeruginosa		temperature: 30 °C, medium: tryptic soy agar, atmosphere: aerobic	GCF_008801675.1	BBM_506_P110_31_MIA_047_10	T	T		Pseudomonas aeruginosa; strain=LIUYANG-C	T	LIUYANG strains derived from Pseudomonas aeruginosa PAO1	1	11963
40313	Streptomyces	Streptomyces albus		temperature: 30 °C, medium: columbia blood (CB) agar, atmosphere: aerobic	GCF_000813365.1	BBM_506_P110_31_MIA_048_10	T	T		T	T	NRBC = DSM 40313	1	11568
5707	Lentilactobacillus	Lentilactobacillus parabuchneri		temperature: 30 °C, medium: DeMan Rogosa & Sharpe (MRS) agar, atmosphere: anaerobic	GCF_001591885.1	BBM_506_P110_31_MIA_049_10	T	T		T	T		1	11055
20074	Lactobacillus	Lactobacillus delbrueckii	Lactobacillus delbrueckii subsp. delbrueckii	temperature: 37 °C, medium: DeMan Rogosa & Sharpe (MRS) agar, atmosphere: anaerobic	GCF_001908495.1	BBM_506_P110_31_MIA_051_10	T	T		T	T	CIRM-BIA 313 = DSM 20074	1	10769
QC	Pseudomonas	Pseudomonas aeruginosa		temperature: 30 °C, medium: tryptic soy agar, atmosphere: aerobic	GCF_008801675.1	BBM_506_P110_31_MIA_052_10	T	T		Pseudomonas aeruginosa; strain=LIUYANG-C	T	LIUYANG strains derived from Pseudomonas aeruginosa PAO1	1	12279
20203	Fructilactobacillus	Fructilactobacillus fructivorans		temperature: 30 °C, medium: DeMan Rogosa & Sharpe (MRS) agar, atmosphere: anaerobic	GCF_003368395.1	BBM_506_P110_31_MIA_057_10	T	T		T	T		1	5636
13779	Bacillus	Bacillus sonorensis		temperature: 30 °C, medium: tryptic soy agar, atmosphere: aerobic	GCF_001592005.1	BBM_506_P110_31_MIA_058_10	T	T		T	T	KCTC 13918 = DSM 13779	1	11319
4944	Gardnerella	Gardnerella vaginalis		temperature: 37 °C, medium: Columbia Blood (CB) agar, atmosphere: microaerophilic	GCF_003397685.1	BBM_506_P110_31_MIA_059_10	T	T		T	T	NCTC 10287 = DSM 4944	1	10931
QC	Pseudomonas	Pseudomonas aeruginosa		temperature: 30 °C, medium: tryptic soy agar, atmosphere: aerobic	GCF_008801675.1	BBM_506_P110_31_MIA_060_10	T	T		Pseudomonas aeruginosa; strain=LIUYANG-C	T	LIUYANG strains derived from Pseudomonas aeruginosa PAO1	1	11858
16610	Pseudomonas	Pseudomonas koreensis		temperature: 30 °C, medium: tryptic soy agar, atmosphere: aerobic	GCF_900101415.1	BBM_506_P110_31_MIA_061_10	T	T		T	T	CCUG 51519 = DSM 16610	1	11665
20531	Lactobacillus	Lactobacillus amylovorus		temperature: 37 °C, medium: DeMan Rogosa & Sharpe (MRS) agar, atmosphere: anaerobic	GCF_002706375.1	BBM_506_P110_31_MIA_063_10	T	T		T	T	CIRM-BIA 669 = DSM 20531	1	11531
1818	Shewanella	Shewanella putrefaciens		temperature: 30 °C, medium: tryptic soy agar, atmosphere: aerobic	GCF_900457065.1	BBM_506_P110_31_MIA_064_10	T	T		T	T		1	12049
20569	Streptococcus	Streptococcus uberis		temperature: 37 °C, medium: Columbia blood (CB) agar, atmosphere: microaerophilic	GCF_900475595.1	BBM_506_P110_31_MIA_066_10	T	T		T	T	NCTC 3858 = DSM 20569	1	10832
20098	Bifidobacterium	Bifidobacterium angulatum		temperature: 37 °C, medium: brain heart infusion (BHI) agar, atmosphere: anaerobic	GCF_000771205.1	BBM_506_P110_31_MIA_067_10	T	T		T	T		1	11197
20444	Liquorilactobacillus	Liquorilactobacillus mali		temperature: 30 °C, medium: DeMan Rogosa & Sharpe (MRS) agar, atmosphere: anaerobic	GCF_001436535.1	BBM_506_P110_31_MIA_071_10	T	T		T	T		1	11397
20410	Weissella	Weissella viridescens		temperature: 37 °C, medium: DeMan Rogosa & Sharpe (MRS) agar, atmosphere: anaerobic	GCF_001437355.1	BBM_506_P110_31_MIA_073_10	T	T		T	T		1	10459
11724	Sphingobacterium	Sphingobacterium mizutaii		temperature: 30 °C, medium: tryptic soy agar, atmosphere: aerobic	GCF_007990895.1	BBM_506_P110_31_MIA_074_10	T	T		T	T	NBRC 14946 = DSM 11724	1	11997
20572	Gemella	Gemella morbillorum		temperature: 30 °C, medium: Columbia blood (CB) agar, atmosphere: anaerobic	GCF_900476045.1	BBM_506_P110_31_MIA_076_10	T	T		T	T	NCTC 11323 = DSM 20572	1	11408
9205	Bacillus	Bacillus mojavensis		temperature: 30 °C, medium: tryptic soy agar, atmosphere: aerobic	GCF_000507105.1	BBM_506_P110_31_MIA_077_10	T	T		T	T	KCTC 3706 = DSM 9205	1	11446
17967	Pseudomonas	Pseudomonas mandelii		temperature: 30 °C, medium: tryptic soy agar, atmosphere: aerobic	GCF_007858265.1	BBM_506_P110_31_MIA_078_10	T	T		T	T	LMG 21607 = DSM 17967	1	12018
20346	Leuconostoc	Leuconostoc mesenteroides	Leuconostoc mesenteroides subsp. cremoris	temperature: 30 °C, medium: DeMan Rogosa & Sharpe (MRS) agar, atmosphere: anaerobic	GCF_007992255.1	BBM_506_P110_31_MIA_080_10	T	T		T	T	NBRC 107766 = DSM 20346	1	10949
5000	Tatumella	Tatumella ptyseos		temperature: 30 °C, medium: brain heart infusion (BHI) agar, atmosphere: aerobic	GCF_000439895.1	BBM_506_P110_31_MIA_082_10	T	T		T	T	ATCC 33301 = DSM 5000	1	11360
QC	Pseudomonas	Pseudomonas aeruginosa		temperature: 30 °C, medium: tryptic soy agar, atmosphere: aerobic	GCF_008801675.1	BBM_506_P110_31_MIA_084_10	T	T		Pseudomonas aeruginosa; strain=LIUYANG-C	T	LIUYANG strains derived from Pseudomonas aeruginosa PAO1	1	12218
22	Geobacillus	Geobacillus stearothermophilus		temperature: 55 °C, medium: tryptic soy agar, atmosphere: aerobic	GCF_001277805.1	BBM_506_P110_31_MIA_085_10	T	T		F	T	ATCC 7953 = DSM 5934	4	11202
2134	Streptococcus	Streptococcus agalactiae		temperature: 37 °C, medium: Columbia Blood (CB) agar, atmosphere: microaerophilic	GCF_000186445.1	BBM_506_P110_31_MIA_086_10	T	T		F	T		> 5	8303
20322	Staphylococcus	Staphylococcus simulans		temperature: 30 °C, medium: tryptic soy agar, atmosphere: aerobic	GCF_900474685.1	no raw file	F	F	no raw file	F	F	no raw file	nan

## Sheet: Reproducibility
Supplementary Table 2 -Sample overview of reproducibility dataset.
Experiment name (in MaxQuant)	DSMZ	Genus	Species	Fasta file	Cultivation condition	Raw file name	MS2Bac identification result (first iteration)	MS2Bac identification result (second iteration)
BC1.1	31	Bacillus	cereus	bacillus_cereus_DSM31.fasta	30°C, Columbia blood, aerob, 6h	BBM_749_P110_38_MIA_001	Bacillus thuringiensis	Bacillus cereus; strain=FSL M8-0473
BC1.2	31	Bacillus	cereus	bacillus_cereus_DSM31.fasta	30°C, Columbia blood, aerob, 6h	BBM_749_P110_38_MIA_002	Bacillus thuringiensis	Bacillus cereus; strain=FSL M8-0473
BC1.3	31	Bacillus	cereus	bacillus_cereus_DSM31.fasta	30°C, Columbia blood, aerob, 6h	BBM_749_P110_38_MIA_003	Bacillus thuringiensis	Bacillus cereus; strain=FSL M8-0473
BC2.1	31	Bacillus	cereus	bacillus_cereus_DSM31.fasta	30°C, Columbia blood, aerob, 18h	BBM_749_P110_38_MIA_004	Bacillus thuringiensis	Bacillus cereus; strain=FSL M8-0473
BC2.2	31	Bacillus	cereus	bacillus_cereus_DSM31.fasta	30°C, Columbia blood, aerob, 18h	BBM_749_P110_38_MIA_005	Bacillus thuringiensis	Bacillus cereus; strain=FSL M8-0473
BC2.3	31	Bacillus	cereus	bacillus_cereus_DSM31.fasta	30°C, Columbia blood, aerob, 18h	BBM_749_P110_38_MIA_006	Bacillus thuringiensis	Bacillus cereus; strain=FSL M8-0473
BC3.1	31	Bacillus	cereus	bacillus_cereus_DSM31.fasta	30°C, Columbia blood, aerob, 24h	BBM_749_P110_38_MIA_007	Bacillus thuringiensis	Bacillus cereus; strain=FSL M8-0473
BC3.2	31	Bacillus	cereus	bacillus_cereus_DSM31.fasta	30°C, Columbia blood, aerob, 24h	BBM_749_P110_38_MIA_008	Bacillus thuringiensis	Bacillus cereus; strain=FSL M8-0473
BC3.3	31	Bacillus	cereus	bacillus_cereus_DSM31.fasta	30°C, Columbia blood, aerob, 24h	BBM_749_P110_38_MIA_009	Bacillus thuringiensis	Bacillus cereus; strain=FSL M8-0473
BC4.1	31	Bacillus	cereus	bacillus_cereus_DSM31.fasta	30°C, Columbia blood, aerob, 48h	BBM_749_P110_38_MIA_010	Bacillus thuringiensis	Bacillus cereus; strain=FSL M8-0473
BC4.2	31	Bacillus	cereus	bacillus_cereus_DSM31.fasta	30°C, Columbia blood, aerob, 48h	BBM_749_P110_38_MIA_011	Bacillus thuringiensis	Bacillus cereus; strain=FSL M8-0473
BC4.3	31	Bacillus	cereus	bacillus_cereus_DSM31.fasta	30°C, Columbia blood, aerob, 48h	BBM_749_P110_38_MIA_012	Bacillus thuringiensis	Bacillus cereus; strain=FSL M8-0473
BL1.1	31	Bacillus	cereus	bacillus_cereus_DSM31.fasta	30°C, TSB, aerob, 6h	BBM_749_P110_38_MIA_013	Bacillus thuringiensis	Bacillus cereus; strain=FSL M8-0473
BL1.2	31	Bacillus	cereus	bacillus_cereus_DSM31.fasta	30°C, TSB, aerob, 6h	BBM_749_P110_38_MIA_014	Bacillus thuringiensis	Bacillus cereus; strain=FSL M8-0473
BL1.3	31	Bacillus	cereus	bacillus_cereus_DSM31.fasta	30°C, TSB, aerob, 6h	BBM_749_P110_38_MIA_015	Bacillus thuringiensis	Bacillus cereus; strain=FSL M8-0473
BL2.1	31	Bacillus	cereus	bacillus_cereus_DSM31.fasta	30°C, TSB, aerob, 18h	BBM_749_P110_38_MIA_016	Bacillus thuringiensis	Bacillus cereus; strain=FSL M8-0473
BL2.2	31	Bacillus	cereus	bacillus_cereus_DSM31.fasta	30°C, TSB, aerob, 18h	BBM_749_P110_38_MIA_017	Bacillus thuringiensis	Bacillus cereus; strain=FSL M8-0473
BL2.3	31	Bacillus	cereus	bacillus_cereus_DSM31.fasta	30°C, TSB, aerob, 18h	BBM_749_P110_38_MIA_018	Bacillus thuringiensis	Bacillus cereus; strain=FSL M8-0473
BL3.1	31	Bacillus	cereus	bacillus_cereus_DSM31.fasta	30°C, TSB, aerob, 24h	BBM_749_P110_38_MIA_019	Bacillus thuringiensis	Bacillus cereus; strain=FSL M8-0473
BL3.2	31	Bacillus	cereus	bacillus_cereus_DSM31.fasta	30°C, TSB, aerob, 24h	BBM_749_P110_38_MIA_020	Bacillus thuringiensis	Bacillus cereus; strain=FSL M8-0473
BL3.3	31	Bacillus	cereus	bacillus_cereus_DSM31.fasta	30°C, TSB, aerob, 24h	BBM_749_P110_38_MIA_021	Bacillus thuringiensis	Bacillus cereus; strain=FSL M8-0473
BL4.1	31	Bacillus	cereus	bacillus_cereus_DSM31.fasta	30°C, TSB, aerob, 48h	BBM_749_P110_38_MIA_022	Bacillus thuringiensis	Bacillus cereus; strain=FSL M8-0473
BL4.2	31	Bacillus	cereus	bacillus_cereus_DSM31.fasta	30°C, TSB, aerob, 48h	BBM_749_P110_38_MIA_023	Bacillus thuringiensis	Bacillus cereus; strain=FSL M8-0473
BL4.3	31	Bacillus	cereus	bacillus_cereus_DSM31.fasta	30°C, TSB, aerob, 48h	BBM_749_P110_38_MIA_024	Bacillus thuringiensis	Bacillus cereus; strain=FSL M8-0473
BP1.1	31	Bacillus	cereus	bacillus_cereus_DSM31.fasta	30°C, BHI, aerob, 6h	BBM_749_P110_38_MIA_025	Bacillus thuringiensis	Bacillus cereus; strain=FSL M8-0473
BP1.2	31	Bacillus	cereus	bacillus_cereus_DSM31.fasta	30°C, BHI, aerob, 6h	BBM_749_P110_38_MIA_026	Bacillus thuringiensis	Bacillus cereus; strain=FSL M8-0473
BP1.3	31	Bacillus	cereus	bacillus_cereus_DSM31.fasta	30°C, BHI, aerob, 6h	BBM_749_P110_38_MIA_027	Bacillus thuringiensis	Bacillus cereus; strain=FSL M8-0473
BP2.1	31	Bacillus	cereus	bacillus_cereus_DSM31.fasta	30°C, BHI, aerob, 18h	BBM_749_P110_38_MIA_028	Bacillus thuringiensis	Bacillus cereus; strain=FSL M8-0473
BP2.2	31	Bacillus	cereus	bacillus_cereus_DSM31.fasta	30°C, BHI, aerob, 18h	BBM_749_P110_38_MIA_029	Bacillus thuringiensis	Bacillus cereus; strain=FSL M8-0473
BP2.3	31	Bacillus	cereus	bacillus_cereus_DSM31.fasta	30°C, BHI, aerob, 18h	BBM_749_P110_38_MIA_030	Bacillus thuringiensis	Bacillus cereus; strain=FSL M8-0473
BP3.1	31	Bacillus	cereus	bacillus_cereus_DSM31.fasta	30°C, BHI, aerob, 24h	BBM_749_P110_38_MIA_031	Bacillus thuringiensis	Bacillus cereus; strain=FSL M8-0473
BP3.2	31	Bacillus	cereus	bacillus_cereus_DSM31.fasta	30°C, BHI, aerob, 24h	BBM_749_P110_38_MIA_032	Bacillus thuringiensis	Bacillus cereus; strain=FSL M8-0473
BP3.3	31	Bacillus	cereus	bacillus_cereus_DSM31.fasta	30°C, BHI, aerob, 24h	BBM_749_P110_38_MIA_033	Bacillus thuringiensis	Bacillus cereus; strain=FSL M8-0473
BP4.1	31	Bacillus	cereus	bacillus_cereus_DSM31.fasta	30°C, BHI, aerob, 48h	BBM_749_P110_38_MIA_034	Bacillus thuringiensis	Bacillus cereus; strain=FSL M8-0473
BP4.2	31	Bacillus	cereus	bacillus_cereus_DSM31.fasta	30°C, BHI, aerob, 48h	BBM_749_P110_38_MIA_035	Bacillus thuringiensis	Bacillus cereus; strain=FSL M8-0473
BP4.3	31	Bacillus	cereus	bacillus_cereus_DSM31.fasta	30°C, BHI, aerob, 48h	BBM_749_P110_38_MIA_036	Bacillus thuringiensis	Bacillus cereus; strain=FSL M8-0473
BT1.1	31	Bacillus	cereus	bacillus_cereus_DSM31.fasta	30°C, TSA, aerob, 6h	BBM_749_P110_38_MIA_037	Bacillus thuringiensis	Bacillus cereus; strain=FSL M8-0473
BT1.2	31	Bacillus	cereus	bacillus_cereus_DSM31.fasta	30°C, TSA, aerob, 6h	BBM_749_P110_38_MIA_038	Bacillus thuringiensis	Bacillus cereus; strain=FSL M8-0473
BT1.3	31	Bacillus	cereus	bacillus_cereus_DSM31.fasta	30°C, TSA, aerob, 6h	BBM_749_P110_38_MIA_039	Bacillus thuringiensis	Bacillus cereus; strain=FSL M8-0473
BT2.1	31	Bacillus	cereus	bacillus_cereus_DSM31.fasta	30°C, TSA, aerob, 18h	BBM_749_P110_38_MIA_040	Bacillus thuringiensis	Bacillus cereus; strain=FSL M8-0473
BT2.2	31	Bacillus	cereus	bacillus_cereus_DSM31.fasta	30°C, TSA, aerob, 18h	BBM_749_P110_38_MIA_041	Bacillus thuringiensis	Bacillus cereus; strain=FSL M8-0473
BT2.3	31	Bacillus	cereus	bacillus_cereus_DSM31.fasta	30°C, TSA, aerob, 18h	BBM_749_P110_38_MIA_042	Bacillus thuringiensis	Bacillus cereus; strain=FSL M8-0473
BT3.1	31	Bacillus	cereus	bacillus_cereus_DSM31.fasta	30°C, TSA, aerob, 24h	BBM_749_P110_38_MIA_043	Bacillus thuringiensis	Bacillus cereus; strain=FSL M8-0473
BT3.2	31	Bacillus	cereus	bacillus_cereus_DSM31.fasta	30°C, TSA, aerob, 24h	BBM_749_P110_38_MIA_044	Bacillus thuringiensis	Bacillus cereus; strain=FSL M8-0473
BT3.3	31	Bacillus	cereus	bacillus_cereus_DSM31.fasta	30°C, TSA, aerob, 24h	BBM_749_P110_38_MIA_045	Bacillus thuringiensis	Bacillus cereus; strain=FSL M8-0473
BT4.1	31	Bacillus	cereus	bacillus_cereus_DSM31.fasta	30°C, TSA, aerob, 48h	BBM_749_P110_38_MIA_046	Bacillus thuringiensis	Bacillus cereus; strain=FSL M8-0473
BT4.2	31	Bacillus	cereus	bacillus_cereus_DSM31.fasta	30°C, TSA, aerob, 48h	BBM_749_P110_38_MIA_047	Bacillus thuringiensis	Bacillus cereus; strain=FSL M8-0473
BT4.3	31	Bacillus	cereus	bacillus_cereus_DSM31.fasta	30°C, TSA, aerob, 48h	BBM_749_P110_38_MIA_048	Bacillus thuringiensis	Bacillus cereus; strain=FSL M8-0473
EC1.1	MG 1655	Escherichia	coli	escherichia_coli_MG1655	30°C, Columbia blood, aerob, 6h	BBM_749_P110_38_MIA_049	Shigella sonnei	Escherichia coli; strain=WCHEC025943C1G1000M9
EC1.2	MG 1655	Escherichia	coli	escherichia_coli_MG1655	30°C, Columbia blood, aerob, 6h	BBM_749_P110_38_MIA_050	Shigella sonnei	Escherichia coli; strain=WCHEC025943C1G0
EC1.3	MG 1655	Escherichia	coli	escherichia_coli_MG1655	30°C, Columbia blood, aerob, 6h	BBM_749_P110_38_MIA_051	Shigella sonnei	Escherichia coli; strain=SY3626C5
EC2.1	MG 1655	Escherichia	coli	escherichia_coli_MG1655	30°C, Columbia blood, aerob, 18h	BBM_749_P110_38_MIA_052	Shigella sonnei	Escherichia coli; strain=SY3626C5
EC2.2	MG 1655	Escherichia	coli	escherichia_coli_MG1655	30°C, Columbia blood, aerob, 18h	BBM_749_P110_38_MIA_053	Shigella sonnei	Escherichia coli; strain=SY3626C5
EC2.3	MG 1655	Escherichia	coli	escherichia_coli_MG1655	30°C, Columbia blood, aerob, 18h	BBM_749_P110_38_MIA_054	Shigella sonnei	Escherichia coli; strain=WCHEC025943C2G1000M9
EC3.1	MG 1655	Escherichia	coli	escherichia_coli_MG1655	30°C, Columbia blood, aerob, 24h	BBM_749_P110_38_MIA_055	Shigella sonnei	Escherichia coli; strain=SY3626C5
EC3.2	MG 1655	Escherichia	coli	escherichia_coli_MG1655	30°C, Columbia blood, aerob, 24h	BBM_749_P110_38_MIA_056	Shigella sonnei	Escherichia coli; strain=SY3626C5
EC3.3	MG 1655	Escherichia	coli	escherichia_coli_MG1655	30°C, Columbia blood, aerob, 24h	BBM_749_P110_38_MIA_057	Shigella sonnei	Escherichia coli; strain=WCHEC025943C3G1000M9
EC4.1	MG 1655	Escherichia	coli	escherichia_coli_MG1655	30°C, Columbia blood, aerob, 48h	BBM_749_P110_38_MIA_058	Shigella sonnei	Escherichia coli; strain=SY3626C5
EC4.2	MG 1655	Escherichia	coli	escherichia_coli_MG1655	30°C, Columbia blood, aerob, 48h	BBM_749_P110_38_MIA_059	Shigella sonnei	Escherichia coli; strain=SY3626C5
EC4.3	MG 1655	Escherichia	coli	escherichia_coli_MG1655	30°C, Columbia blood, aerob, 48h	BBM_749_P110_38_MIA_060	Shigella sonnei	Escherichia coli; strain=SY3626C1
EL1.1	MG 1655	Escherichia	coli	escherichia_coli_MG1655	30°C, TSB, aerob, 6h	BBM_749_P110_38_MIA_061	Shigella sonnei	Escherichia coli str. K-12 substr. MG1655; strain=K-12 substr. MG1655
EL1.2	MG 1655	Escherichia	coli	escherichia_coli_MG1655	30°C, TSB, aerob, 6h	BBM_749_P110_38_MIA_062	Shigella sonnei	Escherichia coli; strain=SY3626C5
EL1.3	MG 1655	Escherichia	coli	escherichia_coli_MG1655	30°C, TSB, aerob, 6h	BBM_749_P110_38_MIA_063	Shigella sonnei	Escherichia coli; strain=SY3626C5
EL2.1	MG 1655	Escherichia	coli	escherichia_coli_MG1655	30°C, TSB, aerob, 18h	BBM_749_P110_38_MIA_064	Shigella sonnei	Escherichia coli; strain=MOD1-EC6176
EL2.2	MG 1655	Escherichia	coli	escherichia_coli_MG1655	30°C, TSB, aerob, 18h	BBM_749_P110_38_MIA_065	Shigella sonnei	Escherichia coli O141:H4; strain=P13-6
EL2.3	MG 1655	Escherichia	coli	escherichia_coli_MG1655	30°C, TSB, aerob, 18h	BBM_749_P110_38_MIA_066	Shigella sonnei	Escherichia coli; strain=MOD1-EC5278
EL3.1	MG 1655	Escherichia	coli	escherichia_coli_MG1655	30°C, TSB, aerob, 24h	BBM_749_P110_38_MIA_067	Shigella sonnei	Escherichia coli; strain=MOD1-EC6176
EL3.2	MG 1655	Escherichia	coli	escherichia_coli_MG1655	30°C, TSB, aerob, 24h	BBM_749_P110_38_MIA_068	Shigella sonnei	Escherichia coli str. K-12 substr. MG1655; strain=K-12 substr. MG1655
EL3.3	MG 1655	Escherichia	coli	escherichia_coli_MG1655	30°C, TSB, aerob, 24h	BBM_749_P110_38_MIA_069	Shigella sonnei	Escherichia coli; strain=MN067
EL4.1	MG 1655	Escherichia	coli	escherichia_coli_MG1655	30°C, TSB, aerob, 48h	BBM_749_P110_38_MIA_070	Shigella sonnei	Escherichia coli; strain=SY3626C5
EL4.2	MG 1655	Escherichia	coli	escherichia_coli_MG1655	30°C, TSB, aerob, 48h	BBM_749_P110_38_MIA_071	Shigella sonnei	Escherichia coli; strain=SY3626C5
EL4.3	MG 1655	Escherichia	coli	escherichia_coli_MG1655	30°C, TSB, aerob, 48h	BBM_749_P110_38_MIA_072	Shigella sonnei	Escherichia coli; strain=MN067
EP1.1	MG 1655	Escherichia	coli	escherichia_coli_MG1655	30°C, BHI, aerob, 6h	BBM_749_P110_38_MIA_073	Shigella sonnei	Escherichia coli str. K-12 substr. MG1655; strain=K-12 substr. MG1655
EP1.2	MG 1655	Escherichia	coli	escherichia_coli_MG1655	30°C, BHI, aerob, 6h	BBM_749_P110_38_MIA_074	Shigella sonnei	Escherichia coli str. K-12 substr. MG1655; strain=K-12 substr. MG1655
EP1.3	MG 1655	Escherichia	coli	escherichia_coli_MG1655	30°C, BHI, aerob, 6h	BBM_749_P110_38_MIA_075	Shigella sonnei	Escherichia coli str. K-12 substr. MG1655; strain=K-12 substr. MG1655
EP2.1	MG 1655	Escherichia	coli	escherichia_coli_MG1655	30°C, BHI, aerob, 18h	BBM_749_P110_38_MIA_076	Shigella sonnei	Escherichia coli; strain=SY3626C5
EP2.2	MG 1655	Escherichia	coli	escherichia_coli_MG1655	30°C, BHI, aerob, 18h	BBM_749_P110_38_MIA_077	Shigella sonnei	Escherichia coli; strain=SY3626C5
EP2.3	MG 1655	Escherichia	coli	escherichia_coli_MG1655	30°C, BHI, aerob, 18h	BBM_749_P110_38_MIA_078	Shigella sonnei	Escherichia coli; strain=SY3626C5
EP3.1	MG 1655	Escherichia	coli	escherichia_coli_MG1655	30°C, BHI, aerob, 24h	BBM_749_P110_38_MIA_079	Shigella sonnei	Escherichia coli str. K-12 substr. MG1655; strain=K-12 substr. MG1655
EP3.2	MG 1655	Escherichia	coli	escherichia_coli_MG1655	30°C, BHI, aerob, 24h	BBM_749_P110_38_MIA_080	Shigella sonnei	Escherichia coli; strain=SY3626C5
EP3.3	MG 1655	Escherichia	coli	escherichia_coli_MG1655	30°C, BHI, aerob, 24h	BBM_749_P110_38_MIA_081	Shigella sonnei	Escherichia coli str. K-12 substr. MG1655; strain=K-12 substr. MG1655
EP4.1	MG 1655	Escherichia	coli	escherichia_coli_MG1655	30°C, BHI, aerob, 48h	BBM_749_P110_38_MIA_082	Shigella sonnei	Escherichia coli; strain=WCHEC025943C3G1000M9
EP4.2	MG 1655	Escherichia	coli	escherichia_coli_MG1655	30°C, BHI, aerob, 48h	BBM_749_P110_38_MIA_083	Shigella sonnei	Escherichia coli; strain=WCHEC025943C1G1000M9
EP4.3	MG 1655	Escherichia	coli	escherichia_coli_MG1655	30°C, BHI, aerob, 48h	BBM_749_P110_38_MIA_084	Shigella sonnei	Escherichia coli; strain=SY3626C5
ET1.1	MG 1655	Escherichia	coli	escherichia_coli_MG1655	30°C, TSA, aerob, 6h	BBM_749_P110_38_MIA_085	Shigella sonnei	Escherichia coli; strain=SY3626C1
ET1.2	MG 1655	Escherichia	coli	escherichia_coli_MG1655	30°C, TSA, aerob, 6h	BBM_749_P110_38_MIA_086	Shigella sonnei	Escherichia coli; strain=WCHEC025943C2G0
ET1.3	MG 1655	Escherichia	coli	escherichia_coli_MG1655	30°C, TSA, aerob, 6h	BBM_749_P110_38_MIA_087	Shigella sonnei	Escherichia coli str. K-12 substr. MG1655; strain=K-12 substr. MG1655
ET2.1	MG 1655	Escherichia	coli	escherichia_coli_MG1655	30°C, TSA, aerob, 18h	BBM_749_P110_38_MIA_088	Shigella sonnei	Escherichia coli str. K-12 substr. MG1655; strain=K-12 substr. MG1655
ET2.2	MG 1655	Escherichia	coli	escherichia_coli_MG1655	30°C, TSA, aerob, 18h	BBM_749_P110_38_MIA_089	Shigella sonnei	Escherichia coli; strain=WCHEC025943C3G1000M9
ET2.3	MG 1655	Escherichia	coli	escherichia_coli_MG1655	30°C, TSA, aerob, 18h	BBM_749_P110_38_MIA_090	Shigella sonnei	Escherichia coli; strain=SY3626C5
ET3.1	MG 1655	Escherichia	coli	escherichia_coli_MG1655	30°C, TSA, aerob, 24h	BBM_749_P110_38_MIA_091	Shigella sonnei	Escherichia coli; strain=SY3626C5
ET3.2	MG 1655	Escherichia	coli	escherichia_coli_MG1655	30°C, TSA, aerob, 24h	BBM_749_P110_38_MIA_092	Shigella sonnei	Escherichia coli; strain=SY3626C5
ET3.3	MG 1655	Escherichia	coli	escherichia_coli_MG1655	30°C, TSA, aerob, 24h	BBM_749_P110_38_MIA_093	Shigella sonnei	Escherichia coli; strain=SY3626C5
ET4.1	MG 1655	Escherichia	coli	escherichia_coli_MG1655	30°C, TSA, aerob, 48h	BBM_749_P110_38_MIA_094	Shigella sonnei	Escherichia coli; strain=WCHEC025943C1G1000LB
ET4.2	MG 1655	Escherichia	coli	escherichia_coli_MG1655	30°C, TSA, aerob, 48h	BBM_749_P110_38_MIA_095	Shigella sonnei	Escherichia coli; strain=WCHEC025943C1G1000M9
ET4.3	MG 1655	Escherichia	coli	escherichia_coli_MG1655	30°C, TSA, aerob, 48h	BBM_749_P110_38_MIA_096	Shigella sonnei	Escherichia coli; strain=SY3626C5
PC1.1	50071	Pseudomonas	aeruginosa	pseudomonas_aeruginosa_DSM22644.fasta	30°C, Columbia blood, aerob, 6h	BBM_750_P110_38_MIA_001	Pseudomonas aeruginosa	Pseudomonas aeruginosa; strain=LIUYANG-C
PC1.2	50071	Pseudomonas	aeruginosa	pseudomonas_aeruginosa_DSM22644.fasta	30°C, Columbia blood, aerob, 6h	BBM_750_P110_38_MIA_002	Pseudomonas aeruginosa	Pseudomonas aeruginosa; strain=LIUYANG-C
PC1.3	50071	Pseudomonas	aeruginosa	pseudomonas_aeruginosa_DSM22644.fasta	30°C, Columbia blood, aerob, 6h	BBM_750_P110_38_MIA_003	Pseudomonas aeruginosa	Pseudomonas aeruginosa; strain=PAO1-L
PC2.1	50071	Pseudomonas	aeruginosa	pseudomonas_aeruginosa_DSM22644.fasta	30°C, Columbia blood, aerob, 18h	BBM_750_P110_38_MIA_004	Pseudomonas aeruginosa	Pseudomonas aeruginosa; strain=LIUYANG-A
PC2.2	50071	Pseudomonas	aeruginosa	pseudomonas_aeruginosa_DSM22644.fasta	30°C, Columbia blood, aerob, 18h	BBM_750_P110_38_MIA_005	Pseudomonas aeruginosa	Pseudomonas aeruginosa; strain=LIUYANG-A
PC2.3	50071	Pseudomonas	aeruginosa	pseudomonas_aeruginosa_DSM22644.fasta	30°C, Columbia blood, aerob, 18h	BBM_750_P110_38_MIA_006	Pseudomonas aeruginosa	Pseudomonas aeruginosa; strain=LIUYANG-C
PC3.1	50071	Pseudomonas	aeruginosa	pseudomonas_aeruginosa_DSM22644.fasta	30°C, Columbia blood, aerob, 24h	BBM_750_P110_38_MIA_007	Pseudomonas aeruginosa	Pseudomonas aeruginosa; strain=LIUYANG-A
PC3.2	50071	Pseudomonas	aeruginosa	pseudomonas_aeruginosa_DSM22644.fasta	30°C, Columbia blood, aerob, 24h	BBM_750_P110_38_MIA_008	Pseudomonas aeruginosa	Pseudomonas aeruginosa; strain=LIUYANG-A
PC3.3	50071	Pseudomonas	aeruginosa	pseudomonas_aeruginosa_DSM22644.fasta	30°C, Columbia blood, aerob, 24h	BBM_750_P110_38_MIA_009	Pseudomonas aeruginosa	Pseudomonas aeruginosa; strain=LIUYANG-C
PC4.1	50071	Pseudomonas	aeruginosa	pseudomonas_aeruginosa_DSM22644.fasta	30°C, Columbia blood, aerob, 48h	BBM_750_P110_38_MIA_010	Pseudomonas aeruginosa	Pseudomonas aeruginosa; strain=LIUYANG-A
PC4.2	50071	Pseudomonas	aeruginosa	pseudomonas_aeruginosa_DSM22644.fasta	30°C, Columbia blood, aerob, 48h	BBM_750_P110_38_MIA_011	Pseudomonas aeruginosa	Pseudomonas aeruginosa; strain=LIUYANG-A
PC4.3	50071	Pseudomonas	aeruginosa	pseudomonas_aeruginosa_DSM22644.fasta	30°C, Columbia blood, aerob, 48h	BBM_750_P110_38_MIA_012	Pseudomonas aeruginosa	Pseudomonas aeruginosa; strain=LIUYANG-A
PL1.1	50071	Pseudomonas	aeruginosa	pseudomonas_aeruginosa_DSM22644.fasta	30°C, TSB, aerob, 6h	BBM_750_P110_38_MIA_013	Pseudomonas aeruginosa	Pseudomonas aeruginosa; strain=LIUYANG-C
PL1.2	50071	Pseudomonas	aeruginosa	pseudomonas_aeruginosa_DSM22644.fasta	30°C, TSB, aerob, 6h	BBM_750_P110_38_MIA_014	Pseudomonas aeruginosa	Pseudomonas aeruginosa; strain=LIUYANG-A
PL1.3	50071	Pseudomonas	aeruginosa	pseudomonas_aeruginosa_DSM22644.fasta	30°C, TSB, aerob, 6h	BBM_750_P110_38_MIA_015	Pseudomonas aeruginosa	Pseudomonas aeruginosa; strain=LIUYANG-C
PL2.1	50071	Pseudomonas	aeruginosa	pseudomonas_aeruginosa_DSM22644.fasta	30°C, TSB, aerob, 18h	BBM_750_P110_38_MIA_016	Pseudomonas aeruginosa	Pseudomonas aeruginosa; strain=LIUYANG-C
PL2.2	50071	Pseudomonas	aeruginosa	pseudomonas_aeruginosa_DSM22644.fasta	30°C, TSB, aerob, 18h	BBM_750_P110_38_MIA_017	Pseudomonas aeruginosa	Pseudomonas aeruginosa; strain=LIUYANG-C
PL2.3	50071	Pseudomonas	aeruginosa	pseudomonas_aeruginosa_DSM22644.fasta	30°C, TSB, aerob, 18h	BBM_750_P110_38_MIA_018	Pseudomonas aeruginosa	Pseudomonas aeruginosa; strain=LIUYANG-C
PL3.1	50071	Pseudomonas	aeruginosa	pseudomonas_aeruginosa_DSM22644.fasta	30°C, TSB, aerob, 24h	BBM_750_P110_38_MIA_019	Pseudomonas aeruginosa	Pseudomonas aeruginosa; strain=LIUYANG-A
PL3.2	50071	Pseudomonas	aeruginosa	pseudomonas_aeruginosa_DSM22644.fasta	30°C, TSB, aerob, 24h	BBM_750_P110_38_MIA_020	Pseudomonas aeruginosa	Pseudomonas aeruginosa; strain=LIUYANG-C
PL3.3	50071	Pseudomonas	aeruginosa	pseudomonas_aeruginosa_DSM22644.fasta	30°C, TSB, aerob, 24h	BBM_750_P110_38_MIA_021	Pseudomonas aeruginosa	Pseudomonas aeruginosa; strain=LIUYANG-C
PL4.1	50071	Pseudomonas	aeruginosa	pseudomonas_aeruginosa_DSM22644.fasta	30°C, TSB, aerob, 48h	BBM_750_P110_38_MIA_022	Pseudomonas aeruginosa	Pseudomonas aeruginosa; strain=LIUYANG-C
PL4.2	50071	Pseudomonas	aeruginosa	pseudomonas_aeruginosa_DSM22644.fasta	30°C, TSB, aerob, 48h	BBM_750_P110_38_MIA_023	Pseudomonas aeruginosa	Pseudomonas aeruginosa; strain=PAO1-L
PL4.3	50071	Pseudomonas	aeruginosa	pseudomonas_aeruginosa_DSM22644.fasta	30°C, TSB, aerob, 48h	BBM_750_P110_38_MIA_024	Pseudomonas aeruginosa	Pseudomonas aeruginosa; strain=LIUYANG-C
PP1.1	50071	Pseudomonas	aeruginosa	pseudomonas_aeruginosa_DSM22644.fasta	30°C, BHI, aerob, 6h	BBM_750_P110_38_MIA_025	Pseudomonas aeruginosa	Pseudomonas aeruginosa; strain=PAO1-L
PP1.2	50071	Pseudomonas	aeruginosa	pseudomonas_aeruginosa_DSM22644.fasta	30°C, BHI, aerob, 6h	BBM_750_P110_38_MIA_026	Pseudomonas aeruginosa	Pseudomonas aeruginosa; strain=PAO1-L
PP1.3	50071	Pseudomonas	aeruginosa	pseudomonas_aeruginosa_DSM22644.fasta	30°C, BHI, aerob, 6h	BBM_750_P110_38_MIA_027	Pseudomonas aeruginosa	Pseudomonas aeruginosa; strain=PAO1-L
PP2.1	50071	Pseudomonas	aeruginosa	pseudomonas_aeruginosa_DSM22644.fasta	30°C, BHI, aerob, 18h	BBM_750_P110_38_MIA_028	Pseudomonas aeruginosa	Pseudomonas aeruginosa; strain=LIUYANG-C
PP2.2	50071	Pseudomonas	aeruginosa	pseudomonas_aeruginosa_DSM22644.fasta	30°C, BHI, aerob, 18h	BBM_750_P110_38_MIA_029	Pseudomonas aeruginosa	Pseudomonas aeruginosa; strain=LIUYANG-A
PP2.3	50071	Pseudomonas	aeruginosa	pseudomonas_aeruginosa_DSM22644.fasta	30°C, BHI, aerob, 18h	BBM_750_P110_38_MIA_030	Pseudomonas aeruginosa	Pseudomonas aeruginosa; strain=LIUYANG-E
PP3.1	50071	Pseudomonas	aeruginosa	pseudomonas_aeruginosa_DSM22644.fasta	30°C, BHI, aerob, 24h	BBM_750_P110_38_MIA_031	Pseudomonas aeruginosa	Pseudomonas aeruginosa; strain=LIUYANG-C
PP3.2	50071	Pseudomonas	aeruginosa	pseudomonas_aeruginosa_DSM22644.fasta	30°C, BHI, aerob, 24h	BBM_750_P110_38_MIA_032	Pseudomonas aeruginosa	Pseudomonas aeruginosa; strain=LIUYANG-C
PP3.3	50071	Pseudomonas	aeruginosa	pseudomonas_aeruginosa_DSM22644.fasta	30°C, BHI, aerob, 24h	BBM_750_P110_38_MIA_033	Pseudomonas aeruginosa	Pseudomonas aeruginosa; strain=LIUYANG-C
PP4.1	50071	Pseudomonas	aeruginosa	pseudomonas_aeruginosa_DSM22644.fasta	30°C, BHI, aerob, 48h	BBM_750_P110_38_MIA_034	Pseudomonas aeruginosa	Pseudomonas aeruginosa; strain=LIUYANG-C
PP4.2	50071	Pseudomonas	aeruginosa	pseudomonas_aeruginosa_DSM22644.fasta	30°C, BHI, aerob, 48h	BBM_750_P110_38_MIA_035	Pseudomonas aeruginosa	Pseudomonas aeruginosa; strain=LIUYANG-A
PP4.3	50071	Pseudomonas	aeruginosa	pseudomonas_aeruginosa_DSM22644.fasta	30°C, BHI, aerob, 48h	BBM_750_P110_38_MIA_036	Pseudomonas aeruginosa	Pseudomonas aeruginosa; strain=LIUYANG-C
PT1.1	50071	Pseudomonas	aeruginosa	pseudomonas_aeruginosa_DSM22644.fasta	30°C, TSA, aerob, 6h	BBM_750_P110_38_MIA_037	Pseudomonas aeruginosa	Pseudomonas aeruginosa; strain=PAO1-L
PT1.2	50071	Pseudomonas	aeruginosa	pseudomonas_aeruginosa_DSM22644.fasta	30°C, TSA, aerob, 6h	BBM_750_P110_38_MIA_038	Pseudomonas aeruginosa	Pseudomonas aeruginosa; strain=LIUYANG-A
PT1.3	50071	Pseudomonas	aeruginosa	pseudomonas_aeruginosa_DSM22644.fasta	30°C, TSA, aerob, 6h	BBM_750_P110_38_MIA_039	Pseudomonas aeruginosa	Pseudomonas aeruginosa; strain=PAO1-L
PT2.1	50071	Pseudomonas	aeruginosa	pseudomonas_aeruginosa_DSM22644.fasta	30°C, TSA, aerob, 18h	BBM_750_P110_38_MIA_040	Pseudomonas aeruginosa	Pseudomonas aeruginosa; strain=LIUYANG-A
PT2.2	50071	Pseudomonas	aeruginosa	pseudomonas_aeruginosa_DSM22644.fasta	30°C, TSA, aerob, 18h	BBM_750_P110_38_MIA_041	Pseudomonas aeruginosa	Pseudomonas aeruginosa; strain=LIUYANG-A
PT2.3	50071	Pseudomonas	aeruginosa	pseudomonas_aeruginosa_DSM22644.fasta	30°C, TSA, aerob, 18h	BBM_750_P110_38_MIA_042	Pseudomonas aeruginosa	Pseudomonas aeruginosa; strain=LIUYANG-C
PT3.1	50071	Pseudomonas	aeruginosa	pseudomonas_aeruginosa_DSM22644.fasta	30°C, TSA, aerob, 24h	BBM_750_P110_38_MIA_043	Pseudomonas aeruginosa	Pseudomonas aeruginosa; strain=LIUYANG-C
PT3.2	50071	Pseudomonas	aeruginosa	pseudomonas_aeruginosa_DSM22644.fasta	30°C, TSA, aerob, 24h	BBM_750_P110_38_MIA_044	Pseudomonas aeruginosa	Pseudomonas aeruginosa; strain=LIUYANG-A
PT3.3	50071	Pseudomonas	aeruginosa	pseudomonas_aeruginosa_DSM22644.fasta	30°C, TSA, aerob, 24h	BBM_750_P110_38_MIA_045	Pseudomonas aeruginosa	Pseudomonas aeruginosa; strain=LIUYANG-A
PT4.1	50071	Pseudomonas	aeruginosa	pseudomonas_aeruginosa_DSM22644.fasta	30°C, TSA, aerob, 48h	BBM_750_P110_38_MIA_046	Pseudomonas aeruginosa	Pseudomonas aeruginosa; strain=LIUYANG-A
PT4.2	50071	Pseudomonas	aeruginosa	pseudomonas_aeruginosa_DSM22644.fasta	30°C, TSA, aerob, 48h	BBM_750_P110_38_MIA_047	Pseudomonas aeruginosa	Pseudomonas aeruginosa; strain=LIUYANG-A
PT4.3	50071	Pseudomonas	aeruginosa	pseudomonas_aeruginosa_DSM22644.fasta	30°C, TSA, aerob, 48h	BBM_750_P110_38_MIA_048	Pseudomonas aeruginosa	Pseudomonas aeruginosa; strain=LIUYANG-C
SC1.1	20231	Staphylococcus	aureus	staphylococcus_aueus_DSM20231.fasta	30°C, Columbia blood, aerob, 6h	BBM_750_P110_38_MIA_049	Staphylococcus aureus	Staphylococcus aureus; strain=DSM 20231
SC1.2	20231	Staphylococcus	aureus	staphylococcus_aueus_DSM20231.fasta	30°C, Columbia blood, aerob, 6h	BBM_750_P110_38_MIA_050	Staphylococcus aureus	Staphylococcus aureus; strain=DSM 20231
SC1.3	20231	Staphylococcus	aureus	staphylococcus_aueus_DSM20231.fasta	30°C, Columbia blood, aerob, 6h	BBM_750_P110_38_MIA_051	Staphylococcus aureus	Staphylococcus aureus; strain=PartF-Saureus-RM8376
SC2.1	20231	Staphylococcus	aureus	staphylococcus_aueus_DSM20231.fasta	30°C, Columbia blood, aerob, 18h	BBM_750_P110_38_MIA_052	Staphylococcus aureus	Staphylococcus aureus; strain=PartF-Saureus-RM8376
SC2.2	20231	Staphylococcus	aureus	staphylococcus_aueus_DSM20231.fasta	30°C, Columbia blood, aerob, 18h	BBM_750_P110_38_MIA_053	Staphylococcus aureus	Staphylococcus aureus; strain=DSM 20231
SC2.3	20231	Staphylococcus	aureus	staphylococcus_aueus_DSM20231.fasta	30°C, Columbia blood, aerob, 18h	BBM_750_P110_38_MIA_054	Staphylococcus aureus	Staphylococcus aureus; strain=PartF-Saureus-RM8376
SC3.1	20231	Staphylococcus	aureus	staphylococcus_aueus_DSM20231.fasta	30°C, Columbia blood, aerob, 24h	BBM_750_P110_38_MIA_055	Staphylococcus aureus	Staphylococcus aureus; strain=ATCC 12600
SC3.2	20231	Staphylococcus	aureus	staphylococcus_aueus_DSM20231.fasta	30°C, Columbia blood, aerob, 24h	BBM_750_P110_38_MIA_056	Staphylococcus aureus	Staphylococcus aureus; strain=DSM 20231
SC3.3	20231	Staphylococcus	aureus	staphylococcus_aueus_DSM20231.fasta	30°C, Columbia blood, aerob, 24h	BBM_750_P110_38_MIA_057	Staphylococcus aureus	Staphylococcus aureus; strain=ATCC 12600
SC4.1	20231	Staphylococcus	aureus	staphylococcus_aueus_DSM20231.fasta	30°C, Columbia blood, aerob, 48h	BBM_750_P110_38_MIA_058	Staphylococcus aureus	Staphylococcus aureus; strain=PartF-Saureus-RM8376
SC4.2	20231	Staphylococcus	aureus	staphylococcus_aueus_DSM20231.fasta	30°C, Columbia blood, aerob, 48h	BBM_750_P110_38_MIA_059	Staphylococcus aureus	Staphylococcus aureus; strain=DSM 20231
SC4.3	20231	Staphylococcus	aureus	staphylococcus_aueus_DSM20231.fasta	30°C, Columbia blood, aerob, 48h	BBM_750_P110_38_MIA_060	Staphylococcus aureus	Staphylococcus aureus; strain=DSM 20231
SL1.1	20231	Staphylococcus	aureus	staphylococcus_aueus_DSM20231.fasta	30°C, TSB, aerob, 6h	BBM_750_P110_38_MIA_061	Staphylococcus aureus	Staphylococcus aureus; strain=PartF-Saureus-RM8376
SL1.2	20231	Staphylococcus	aureus	staphylococcus_aueus_DSM20231.fasta	30°C, TSB, aerob, 6h	BBM_750_P110_38_MIA_062	Staphylococcus aureus	Staphylococcus aureus; strain=DSM 20231
SL1.3	20231	Staphylococcus	aureus	staphylococcus_aueus_DSM20231.fasta	30°C, TSB, aerob, 6h	BBM_750_P110_38_MIA_063	Staphylococcus aureus	Staphylococcus aureus; strain=FDAARGOS_773
SL2.1	20231	Staphylococcus	aureus	staphylococcus_aueus_DSM20231.fasta	30°C, TSB, aerob, 18h	BBM_750_P110_38_MIA_064	Staphylococcus aureus	Staphylococcus aureus; strain=MOZ66
SL2.2	20231	Staphylococcus	aureus	staphylococcus_aueus_DSM20231.fasta	30°C, TSB, aerob, 18h	BBM_750_P110_38_MIA_065	Staphylococcus aureus	Staphylococcus aureus; strain=CIP 108540
SL2.3	20231	Staphylococcus	aureus	staphylococcus_aueus_DSM20231.fasta	30°C, TSB, aerob, 18h	BBM_750_P110_38_MIA_066	Staphylococcus aureus	Staphylococcus aureus; strain=ATCC 12600
SL3.1	20231	Staphylococcus	aureus	staphylococcus_aueus_DSM20231.fasta	30°C, TSB, aerob, 24h	BBM_750_P110_38_MIA_067	Staphylococcus aureus	Staphylococcus aureus; strain=DSM 20231
SL3.2	20231	Staphylococcus	aureus	staphylococcus_aueus_DSM20231.fasta	30°C, TSB, aerob, 24h	BBM_750_P110_38_MIA_068	Staphylococcus aureus	Staphylococcus aureus; strain=FDAARGOS_773
SL3.3	20231	Staphylococcus	aureus	staphylococcus_aueus_DSM20231.fasta	30°C, TSB, aerob, 24h	BBM_750_P110_38_MIA_069	Staphylococcus aureus	Staphylococcus aureus; strain=DSM 20231
SL4.1	20231	Staphylococcus	aureus	staphylococcus_aueus_DSM20231.fasta	30°C, TSB, aerob, 48h	BBM_750_P110_38_MIA_070	Staphylococcus aureus	Staphylococcus aureus; strain=FDAARGOS_773
SL4.2	20231	Staphylococcus	aureus	staphylococcus_aueus_DSM20231.fasta	30°C, TSB, aerob, 48h	BBM_750_P110_38_MIA_071	Staphylococcus aureus	Staphylococcus aureus; strain=FDAARGOS_773
SL4.3	20231	Staphylococcus	aureus	staphylococcus_aueus_DSM20231.fasta	30°C, TSB, aerob, 48h	BBM_750_P110_38_MIA_072	Staphylococcus aureus	Staphylococcus aureus; strain=PartF-Saureus-RM8376
SP1.1	20231	Staphylococcus	aureus	staphylococcus_aueus_DSM20231.fasta	30°C, BHI, aerob, 6h	BBM_750_P110_38_MIA_073	Staphylococcus aureus	Staphylococcus aureus; strain=ATCC 12600
SP1.2	20231	Staphylococcus	aureus	staphylococcus_aueus_DSM20231.fasta	30°C, BHI, aerob, 6h	BBM_750_P110_38_MIA_074	Staphylococcus aureus	Staphylococcus aureus; strain=ATCC 12600
SP1.3	20231	Staphylococcus	aureus	staphylococcus_aueus_DSM20231.fasta	30°C, BHI, aerob, 6h	BBM_750_P110_38_MIA_075	Staphylococcus aureus	Staphylococcus aureus; strain=ATCC 12600
SP2.1	20231	Staphylococcus	aureus	staphylococcus_aueus_DSM20231.fasta	30°C, BHI, aerob, 18h	BBM_750_P110_38_MIA_076	Staphylococcus aureus	Staphylococcus aureus; strain=PartF-Saureus-RM8376
SP2.2	20231	Staphylococcus	aureus	staphylococcus_aueus_DSM20231.fasta	30°C, BHI, aerob, 18h	BBM_750_P110_38_MIA_077	Staphylococcus aureus	Staphylococcus aureus; strain=PartF-Saureus-RM8376
SP2.3	20231	Staphylococcus	aureus	staphylococcus_aueus_DSM20231.fasta	30°C, BHI, aerob, 18h	BBM_750_P110_38_MIA_078	Staphylococcus aureus	Staphylococcus aureus; strain=PartF-Saureus-RM8376
SP3.1	20231	Staphylococcus	aureus	staphylococcus_aueus_DSM20231.fasta	30°C, BHI, aerob, 24h	BBM_750_P110_38_MIA_079	Staphylococcus aureus	Staphylococcus aureus; strain=PartF-Saureus-RM8376
SP3.2	20231	Staphylococcus	aureus	staphylococcus_aueus_DSM20231.fasta	30°C, BHI, aerob, 24h	BBM_750_P110_38_MIA_080	Staphylococcus aureus	Staphylococcus aureus; strain=ATCC 12600
SP3.3	20231	Staphylococcus	aureus	staphylococcus_aueus_DSM20231.fasta	30°C, BHI, aerob, 24h	BBM_750_P110_38_MIA_081	Staphylococcus aureus	Staphylococcus aureus; strain=PartF-Saureus-RM8376
SP4.1	20231	Staphylococcus	aureus	staphylococcus_aueus_DSM20231.fasta	30°C, BHI, aerob, 48h	BBM_750_P110_38_MIA_082	Staphylococcus aureus	Staphylococcus aureus; strain=PartF-Saureus-RM8376
SP4.2	20231	Staphylococcus	aureus	staphylococcus_aueus_DSM20231.fasta	30°C, BHI, aerob, 48h	BBM_750_P110_38_MIA_083	Staphylococcus aureus	Staphylococcus aureus; strain=PartF-Saureus-RM8376
SP4.3	20231	Staphylococcus	aureus	staphylococcus_aueus_DSM20231.fasta	30°C, BHI, aerob, 48h	BBM_750_P110_38_MIA_084	Staphylococcus aureus	Staphylococcus aureus; strain=DSM 20231
ST1.1	20231	Staphylococcus	aureus	staphylococcus_aueus_DSM20231.fasta	30°C, TSA, aerob, 6h	BBM_750_P110_38_MIA_085	Staphylococcus aureus	Staphylococcus aureus; strain=DSM 20231
ST1.2	20231	Staphylococcus	aureus	staphylococcus_aueus_DSM20231.fasta	30°C, TSA, aerob, 6h	BBM_750_P110_38_MIA_086	Staphylococcus aureus	Staphylococcus aureus; strain=DSM 20231
ST1.3	20231	Staphylococcus	aureus	staphylococcus_aueus_DSM20231.fasta	30°C, TSA, aerob, 6h	BBM_750_P110_38_MIA_087	Staphylococcus aureus	Staphylococcus aureus; strain=ATCC 12600
ST2.1	20231	Staphylococcus	aureus	staphylococcus_aueus_DSM20231.fasta	30°C, TSA, aerob, 18h	BBM_750_P110_38_MIA_088	Staphylococcus aureus	Staphylococcus aureus; strain=PartF-Saureus-RM8376
ST2.2	20231	Staphylococcus	aureus	staphylococcus_aueus_DSM20231.fasta	30°C, TSA, aerob, 18h	BBM_750_P110_38_MIA_089	Staphylococcus aureus	Staphylococcus aureus; strain=PartF-Saureus-RM8376
ST2.3	20231	Staphylococcus	aureus	staphylococcus_aueus_DSM20231.fasta	30°C, TSA, aerob, 18h	BBM_750_P110_38_MIA_090	Staphylococcus aureus	Staphylococcus aureus; strain=ATCC 12600
ST3.1	20231	Staphylococcus	aureus	staphylococcus_aueus_DSM20231.fasta	30°C, TSA, aerob, 24h	BBM_750_P110_38_MIA_091	Staphylococcus aureus	Staphylococcus aureus; strain=PartF-Saureus-RM8376
ST3.2	20231	Staphylococcus	aureus	staphylococcus_aueus_DSM20231.fasta	30°C, TSA, aerob, 24h	BBM_750_P110_38_MIA_092	Staphylococcus aureus	Staphylococcus aureus; strain=PartF-Saureus-RM8376
ST3.3	20231	Staphylococcus	aureus	staphylococcus_aueus_DSM20231.fasta	30°C, TSA, aerob, 24h	BBM_750_P110_38_MIA_093	Staphylococcus aureus	Staphylococcus aureus; strain=ATCC 12600
ST4.1	20231	Staphylococcus	aureus	staphylococcus_aueus_DSM20231.fasta	30°C, TSA, aerob, 48h	BBM_750_P110_38_MIA_094	Staphylococcus aureus	Staphylococcus aureus; strain=PartF-Saureus-RM8376
ST4.2	20231	Staphylococcus	aureus	staphylococcus_aueus_DSM20231.fasta	30°C, TSA, aerob, 48h	BBM_750_P110_38_MIA_095	Staphylococcus aureus	Staphylococcus aureus; strain=PartF-Saureus-RM8376
ST4.3	20231	Staphylococcus	aureus	staphylococcus_aueus_DSM20231.fasta	30°C, TSA, aerob, 48h	BBM_750_P110_38_MIA_096	Staphylococcus aureus	Staphylococcus aureus; strain=PartF-Saureus-RM8376

## Sheet: Pseudomonas
Supplementary Table 2 - Pseudomonas dataset. An in-house script was used for genome assembly and protein coding sequence prediction. WS = Weihenstephan strain collection, G = Glycerin stock number Chair of Microbial Ecology
Strain collection	Genus	Species	Cultivation condition	Raw file name	Fasta file	MS2Bac identification result (first iteration)	MS2Bac identification result (second iteration)	Comments
WS_5009, DSM 17967, G8996	Pseudomonas	mandelii	30°C, TSA, aerob	BBM_334_P110_25_DDA_001_R2	in-house script, GCF_007858265.1		T
WS_5010, MG_489	Pseudomonas	proteolytica	30°C, TSA, aerob	BBM_334_P110_25_DDA_002_R2	in-house script, GCF_012985565.1		T
WS_5118, MG_660	Pseudomonas	lundensis	30°C, TSA, aerob	BBM_334_P110_25_DDA_004_R2	in-house script, GCF_012986305.1		T
WS_5104, MG_1338	Pseudomonas	lundensis	30°C, TSA, aerob	BBM_334_P110_25_DDA_005_R2	in-house script, GCF_012986375.1		T
WS_5126, MG_367	Pseudomonas	proteolytica	30°C, TSA, aerob	BBM_334_P110_25_DDA_006	in-house script, GCF_012986025.1		T
WS_5111, MG_1465	Pseudomonas	proteolytica	30°C, TSA, aerob	BBM_334_P110_25_DDA_007	in-house script, GCF_012985485.1		T
WS_5021, MG_38	Pseudomonas	gessardii	30°C, TSA, aerob	BBM_334_P110_25_DDA_008	in-house script, GCF_012985535.1		T
WS5088, MG_979	Pseudomonas	lundensis	30°C, TSA, aerob	BBM_334_P110_25_DDA_009	in-house script, GCF_012986435.1		T
WS_5011, MG_1321	Pseudomonas	peli	30°C, TSA, aerob	BBM_334_P110_25_DDA_010	in-house script, GCF_012985775.1		T
WS_4996, DSM 29142, G8963	Pseudomonas	lactis	30°C, TSA, aerob	BBM_334_P110_25_DDA_011	in-house script, JYLP00000000		T	Duplicate, shown in Figure 4
WS_5095, MG_1011	Pseudomonas	lundensis	30°C, TSA, aerob	BBM_334_P110_25_DDA_012	in-house script, GCF_012986365.1		T
WS_5049, MG_400, G9072	Pseudomonas	gessardii	30°C, TSA, aerob	BBM_334_P110_25_DDA_013	in-house script,GCF_012986655.1		T
WS_5127, MG_792	Pseudomonas	proteolytica	30°C, TSA, aerob	BBM_334_P110_25_DDA_014	in-house script, GCF_012986005.1		T
WS_5128, MG_1412	Pseudomonas	proteolytica	30°C, TSA, aerob	BBM_334_P110_25_DDA_015	in-house script, GCF_012985975.1		T
WS_5060, MG_565	Pseudomonas	proteolytica	30°C, TSA, aerob	BBM_334_P110_25_DDA_016	in-house script, GCF_012986075.1		T
WS_5026, MG_179	Pseudomonas	lundensis	30°C, TSA, aerob	BBM_334_P110_25_DDA_018	in-house script, GCF_012986485.1		T
WS_5120, MG_766	Pseudomonas	fragi	30°C, TSA, aerob	BBM_334_P110_25_DDA_019	in-house script, GCF_012986735.1		T
WS_4995, DSM 29141, MG_839	Pseudomonas	helleri	30°C, TSA, aerob	BBM_334_P110_25_DDA_020	in-house script, JYLE00000000		T
WS_5008, DSM 17833	Pseudomonas	peli	30°C, TSA, aerob	BBM_334_P110_25_DDA_028	in-house script, GCF_012986145.1		T
WS_5112, MG_1473	Pseudomonas	fragi	30°C, TSA, aerob	BBM_334_P110_25_DDA_21_R2	in-house script, GCF_012986775.1		F	Duplicate, shown in Figure 4
QC	Pseudomonas	aeruginosa	30°C, TSA, aerob	BBM_334_P110_25_DDA_22_R2			T	QC, shown in Figure 4
WS_5065, MG_607	Pseudomonas	fragi	30°C, TSA, aerob	BBM_334_P110_25_DDA_23_R2	in-house script, GCF_012986865.1		T
WS_4974, DSM 17835, G9152	Pseudomonas	extremaustralis	30°C, TSA, aerob	BBM_334_P110_25_DDA_24_R2	in-house script, GCF_007858235.1		T
WS_5006, DSM 15758, G8998	Pseudomonas	psychrotolerans	30°C, TSA, aerob	BBM_334_P110_25_DDA_25	in-house script, GCF_012985915.1		T
WS_5086, MG_965	Pseudomonas	proteolytica	30°C, TSA, aerob	BBM_334_P110_25_DDA_26	in-house script, GCF_012985665.1		T
WS_4854, DMS 17149, G8685	Pseudomonas	libanensis	30°C, TSA, aerob	BBM_334_P110_25_DDA_27	in-house script, JYLH00000000		T
WS_5107, MG_1416	Pseudomonas	rhodesiae	30°C, TSA, aerob	BBM_334_P110_25_DDA_30	in-house script, GCF_012985855.1		T	Duplicate, shown in Figure 4
WS_5148, G7498	Pseudomonas	proteolytica	30°C, TSA, aerob	BBM_334_P110_25_DDA_31	in-house script, GCF_012985945.1		T
WS_5123, G6634	Pseudomonas	fragi	30°C, TSA, aerob	BBM_334_P110_25_DDA_32	in-house script, GCF_012986765.1		T
WS_4858, DSM 18928, NCTC10696, LMG 2190	Pseudomonas	synxantha	30°C, TSA, aerob	BBM_334_P110_25_DDA_33	in-house script, JYLJ00000000		T
DSM 17516, WS_5156, LMG 23661	Pseudomonas	cedrina	30°C, TSA, aerob	BBM_334_P110_25_DDA_34	in-house script, GCF_001983175.1		T
WS_4994, DSM 29140, MG_442	Pseudomonas	weihenstephanensis	30°C, TSA, aerob	BBM_334_P110_25_DDA_35	in-house script, JYLG00000000		T
WS_5081, MG_914	Pseudomonas	lundensis	30°C, TSA, aerob	BBM_334_P110_25_DDA_36	in-house script, GCF_012986425.1		T
WS_5119, MG_727	Pseudomonas	lundensis	30°C, TSA, aerob	BBM_334_P110_25_DDA_37	in-house script, GCF_012986275.1		T
WS_5003, DSM 26382, G8999	Pseudomonas	chengduensis	30°C, TSA, aerob	BBM_334_P110_25_DDA_38_R2	in-house script, GCF_012986985.1		T
WS_4669, G3159	Pseudomonas	rhodesiae	30°C, TSA, aerob	BBM_334_P110_25_DDA_39_R2	in-house script, GCF_012985905.1		T
WS_4660, DSM 16272, G8109	Pseudomonas	veronii	30°C, TSA, aerob	BBM_334_P110_25_DDA_40_R2	in-house script, GCF_012985365.1		T
WS_5031, DSM 108412, MG_229	Pseudomonas	proteolytica	30°C, TSA, aerob	BBM_334_P110_25_DDA_41	in-house script, GCF_012986045.1		T
WS_5037, MG_260	Pseudomonas	fluorescens	30°C, TSA, aerob	BBM_334_P110_25_DDA_42	in-house script, GCF_012986955.1		T
WS_5091, MG_1000	Pseudomonas	brenneri	30°C, TSA, aerob	BBM_334_P110_25_DDA_43	in-house script, strain from https://ccinfo.wdcm.org/details?regnum=1163, Dissertation: 'Biodiversität und enzymatisches Verderbspotential von Rohmilch-Mikrobiota' by Mario George Freiherr von Neubeck 2019		T	Duplicate, shown in Figure 4
WS_5022, MG_49	Pseudomonas	aeruginosa	30°C, TSA, aerob	BBM_334_P110_25_DDA_44	in-house script, GCF_012987005.1		T
WS_5091, MG_1000	Pseudomonas	brenneri	30°C, TSA, aerob	BBM_334_P110_25_DDA_45	in-house script, strain from https://ccinfo.wdcm.org/details?regnum=1163, Dissertation: 'Biodiversität und enzymatisches Verderbspotential von Rohmilch-Mikrobiota' by Mario George Freiherr von Neubeck 2019		T	Duplicate, not shown in Figure 4, excluded from statistics
WS_4996, DSM 29142, MG_775, G8963	Pseudomonas	lactis	30°C, TSA, aerob	BBM_334_P110_25_DDA_46	in-house script, JYLP00000000		T	Duplicate, not shown in Figure 4, excluded from statistics
WS_5013, G7996	Pseudomonas	alcaligenes	30°C, TSA, aerob	BBM_334_P110_25_DDA_47	in-house script, GCF_012985845.1		T
WS_5113, MG_1597	Pseudomonas	veronii	30°C, TSA, aerob	BBM_334_P110_25_DDA_48	in-house script, GCF_012985305.1		T
WS_5005, DSM 14399, G8997, LMG 21614, NBRC 12694	Pseudomonas	nitroreducens	30°C, TSA, aerob	BBM_334_P110_25_DDA_49	in-house script, GCF_012986245.1		T
WS_5087, MG_976	Pseudomonas	fragi	30°C, TSA, aerob	BBM_334_P110_25_DDA_50	in-house script, GCF_012986835.1		T
WS_4993, DSM 29166, MG_339	Pseudomonas	weihenstephanensis	30°C, TSA, aerob	BBM_334_P110_25_DDA_51	in-house script, JYLF00000000		T
WS_4927, DSM 17489, G8783, LMG 23660	Pseudomonas	orientalis	30°C, TSA, aerob	BBM_334_P110_25_DDA_52	in-house script, JYLM00000000		T
WS_5078, MG_790	Pseudomonas	lundensis	30°C, TSA, aerob	BBM_334_P110_25_DDA_53	in-house script, GCF_012985745.1		T
MG_5007, DSM 16610, CCUG 51519, G9001	Pseudomonas	koreensis	30°C, TSA, aerob	BBM_334_P110_25_DDA_54	in-house script, GCF_012986595.1		T
WS_4658, DSM 14020, G8121, LMG 17764	Pseudomonas	rhodesiae	30°C, TSA, aerob	BBM_334_P110_25_DDA_55	in-house script, GCF_007858255.1		T
WS_5124, G7463	Pseudomonas	fragi	30°C, TSA, aerob	BBM_334_P110_25_DDA_56	in-house script, GCF_012986725.1		T
WS_5025, MG_152	Pseudomonas	fragi	30°C, TSA, aerob	BBM_334_P110_25_DDA_57	in-house script, GCF_012986945.1		T
WS_5147, G4642	Pseudomonas	proteolytica	30°C, TSA, aerob	BBM_334_P110_25_DDA_58	in-house script, GCF_012985955.1		T
WS_5071, MG_657	Pseudomonas	lundensis	30°C, TSA, aerob	BBM_334_P110_25_DDA_59	in-house script, GCF_012985765.1		T
MG_109, G10321	Pseudomonas	azotoformans	30°C, TSA, aerob	BBM_334_P110_25_DDA_60	in-house script, strain from https://ccinfo.wdcm.org/details?regnum=1163, Dissertation: 'Biodiversität und enzymatisches Verderbspotential von Rohmilch-Mikrobiota' by Mario George Freiherr von Neubeck 2019		T
WS_5112, MG_1473	Pseudomonas	fragi	30°C, TSA, aerob	BBM_334_P110_25_DDA_62	in-house script, GCF_012986775.1		F	Duplicate, not shown in Figure 4, excluded from statistics
WS_2062, DSM 50071	Pseudomonas	aeruginosa	30°C, TSA, aerob	BBM_334_P110_25_DDA_63	in-house script, JYLC00000000		T
WS_5117, MG_597	Pseudomonas	lundensis	30°C, TSA, aerob	BBM_334_P110_25_DDA_64	in-house script, GCF_012986345.1		T
WS_4853, DSM 26521, G8684	Pseudomonas	deceptionensis	30°C, TSA, aerob	BBM_334_P110_25_DDA_65	in-house script, JYKX00000000		T
WS_4992, DSM 29167, MG_336	Pseudomonas	lactis	30°C, TSA, aerob	BBM_334_P110_25_DDA_66	in-house script, JYLO00000000		T
WS_5027, MG_192	Pseudomonas	proteolytica	30°C, TSA, aerob	BBM_334_P110_25_DDA_67	in-house script, GCF_012985695.1		T
WS_4855, DSM 6252, G8686	Pseudomonas	lundensis	30°C, TSA, aerob	BBM_334_P110_25_DDA_68	in-house script, JYKY00000000		T
WS_5129, BSTT44	Pseudomonas	endophytica	30°C, TSA, aerob	BBM_334_P110_25_DDA_69	in-house script, LLWH00000000		T
WS_4662, DSM 18529, G8124	Pseudomonas	panacis	30°C, TSA, aerob	BBM_334_P110_25_DDA_71	in-house script, GCF_007858175.1		T
MG_1015, G10481	Pseudomonas	azotoformans	30°C, TSA, aerob	BBM_334_P110_25_DDA_72	in-house script, strain from https://ccinfo.wdcm.org/details?regnum=1163, Dissertation: 'Biodiversität und enzymatisches Verderbspotential von Rohmilch-Mikrobiota' by Mario George Freiherr von Neubeck 2019		T
WS_4672, DSM 29164, MG_273	Pseudomonas	paralactis	30°C, TSA, aerob	BBM_334_P110_25_DDA_73	in-house script, JYLN00000000		T
WS_5051, MG_454	Pseudomonas	fragi	30°C, TSA, aerob	BBM_334_P110_25_DDA_74	in-house script, GCF_012985715.1		T
WS_5032, MG_230	Pseudomonas	fragi	30°C, TSA, aerob	BBM_334_P110_25_DDA_75	in-house script, GCF_012986885.1		T
WS_5094, MG_1008	Pseudomonas	fragi	30°C, TSA, aerob	BBM_334_P110_25_DDA_76	in-house script, GCF_012986825.1		T
WS_5019, G7597	Pseudomonas	chengduensis	30°C, TSA, aerob	BBM_334_P110_25_DDA_77	in-house script, GCF_012985785.1		T
WS_5017, G4781	Pseudomonas	psychrotolerans	30°C, TSA, aerob	BBM_334_P110_25_DDA_78	in-house script, GCF_012986165.1		T
WS_5045, MG_343	Pseudomonas	fragi	30°C, TSA, aerob	BBM_334_P110_25_DDA_79	in-house script, GCF_012986895.1		T	Duplicate, shown in Figure 4
WS_5125, G7835	Pseudomonas	fragi	30°C, TSA, aerob	BBM_334_P110_25_DDA_80	in-house script, GCF_012986695.1		T
WS_4857, DSM 17535, G8688	Pseudomonas	psychrophila	30°C, TSA, aerob	BBM_334_P110_25_DDA_81	in-house script, JYKZ00000000		T
WS_4860, DSM 16768	Pseudomonas	lini	30°C, TSA, aerob	BBM_334_P110_25_DDA_82	in-house script, JYLB00000000		T
WS_5059, MG_550	Pseudomonas	proteolytica	30°C, TSA, aerob	BBM_334_P110_25_DDA_83	in-house script, GCF_012985525.1		T
WS_5045, MG_343	Pseudomonas	fragi	30°C, TSA, aerob	BBM_334_P110_25_DDA_85	in-house script, GCF_012986895.1		T	Duplicate, not shown in Figure 4, excluded from statistics
WS_4664, DSM 15321, CCUG 51515, G8126	Pseudomonas	proteolytica	30°C, TSA, aerob	BBM_334_P110_25_DDA_86	in-house script, GCF_007858275.1		T
WS_1625, DSM 50083, LMG 5004, NBRC 3904	Pseudomonas	chlororaphis	30°C, TSA, aerob	BBM_334_P110_25_DDA_87	in-house script, GCF_007858335.1		T
WS_5121, G2949	Pseudomonas	lundensis	30°C, TSA, aerob	BBM_334_P110_25_DDA_88	in-house script, GCF_012986325.1		F
WS_5024, MG_131	Pseudomonas	lundensis	30°C, TSA, aerob	BBM_334_P110_25_DDA_89	in-house script, GCF_012986505.1		T
QC	Pseudomonas	aeruginosa	30°C, TSA, aerob	BBM_334_P110_25_DDA_91			T	QC, shown in Figure 4
MG_694, G10429	Pseudomonas	azotoformans	30°C, TSA, aerob	BBM_334_P110_25_DDA_92	in-house script, strain from https://ccinfo.wdcm.org/details?regnum=1163, Dissertation: 'Biodiversität und enzymatisches Verderbspotential von Rohmilch-Mikrobiota' by Mario George Freiherr von Neubeck 2019		T
WS_4856, DSM 14936, LMG 21465, G8687	Pseudomonas	poae	30°C, TSA, aerob	BBM_334_P110_25_DDA_93	in-house script, JYLI00000000		T
WS_4666, DSM 15294, CCUG 51514, JCM 13307	Pseudomonas	brenneri	30°C, TSA, aerob	BBM_334_P110_25_DDA_94	in-house script, GCF_007858285.1		T
DSM 18862, WS_5157, LMG 21611, NBRC 12693	Pseudomonas	azotoformans	30°C, TSA, aerob	BBM_334_P110_25_DDA_95	in-house script, GCF_001983205.1		T
WS_5004, DSM 6835, G9000, NBRC 102199	Pseudomonas	oryzihabitans	30°C, TSA, aerob	BBM_334_P110_25_DDA_96	in-house script, GCF_012986195.1		T
WS_5107, MG_1416	Pseudomonas	rhodesiae	30°C, TSA, aerob	BBM_338_P110_25_DDA_098	in-house script, GCF_012985855.1		T	Duplicate, not shown in Figure 4, excluded from statistics
WS_5110, MG_1459	Pseudomonas	lundensis	30°C, TSA, aerob	BBM_338_P110_25_DDA_099	in-house script, GCF_012986385.1		T
WS_5014, G2638	Pseudomonas	chlororaphis	30°C, TSA, aerob	BBM_338_P110_25_DDA_100	in-house script, GCF_012986925.1		T
WS_4859, DSM 21104, LMG 2336, NCTC10697	Pseudomonas	taetrolens	30°C, TSA, aerob	BBM_338_P110_25_DDA_101	in-house script, JYLA00000000		T
WS_2330, DSM 50090, G1288, ATCC 13525	Pseudomonas	fluorescens	30°C, TSA, aerob	BBM_338_P110_25_DDA_102	in-house script, GCF_007858165.1		T

## Sheet: Bacillus
Supplementary Table 2 - Bacillus dataset. An in-house script was used for genome assembly and protein coding sequence prediction. WS = Weihenstephan strain collection, G = Glycerin stock number Chair of Microbial Ecology, CVUAS = Chemisches und Veterinäruntersuchungsamt Stuttgart
Strain collection	Genus	Species	Cultivation condition	Raw file name	Fasta file	MS2Bac identification result (first iteration)	MS2Bac identification result (second iteration)
RIVM BC 90, WSBC 10633	Bacillus	cereus	30°C, TSA, aerob	BBM_338_P110_28_DDA_002	in-house script, LABN00000000		T
F528/94, WSBC 10613	Bacillus	cereus	30°C, TSA, aerob	BBM_338_P110_28_DDA_003	in-house script, JYPH00000000		T
CVUAS 2833, WS 5130	Bacillus	cytotoxicus	30°C, TSA, aerob	BBM_338_P110_28_DDA_004	in-house script, JYPG00000000		F, identified as CVUAS644
7/27/S, WSBC 10967	Bacillus	cereus	30°C, TSA, aerob	BBM_338_P110_28_DDA_005	in-house script, LABW00000000		T
RIVM BC 964, WSBC 10850	Bacillus	cereus	30°C, TSA, aerob	BBM_338_P110_28_DDA_006	in-house script, LABQ00000000		T
CVUAS 6688, WS 5140	Bacillus	cytotoxicus	30°C, TSA, aerob	BBM_338_P110_28_DDA_007	in-house script, strain from Chemisches und Veterinäruntersuchungsamt Stuttgart, Dissertation: 'Speziesabgrenzung innerhalb der Gattung Pseudomonas und Bacillus cereus s.l. auf der Basis von Genomsequenzen' by Christopher Oliver Huptas 2018		T
6/27/S, WSBC 10966	Bacillus	cereus	30°C, TSA, aerob	BBM_338_P110_28_DDA_008	in-house script, LABV00000000		T
F4429/71, WSBC 10604	Bacillus	cereus	30°C, TSA, aerob	BBM_338_P110_28_DDA_009	in-house script, JYPJ00000000		T
CVUAS 644, WS 5134	Bacillus	cytotoxicus	30°C, TSA, aerob	BBM_338_P110_28_DDA_010	in-house script, strain from Chemisches und Veterinäruntersuchungsamt Stuttgart, Dissertation: 'Speziesabgrenzung innerhalb der Gattung Pseudomonas und Bacillus cereus s.l. auf der Basis von Genomsequenzen' by Christopher Oliver Huptas 2018		T
CVUAS 10162, WS 5143	Bacillus	cytotoxicus	30°C, TSA, aerob	BBM_338_P110_28_DDA_011	in-house script, strain from Chemisches und Veterinäruntersuchungsamt Stuttgart, Dissertation: 'Speziesabgrenzung innerhalb der Gattung Pseudomonas und Bacillus cereus s.l. auf der Basis von Genomsequenzen' by Christopher Oliver Huptas 2018		T
14294-3, WSBC 10904	Bacillus	cereus	30°C, TSA, aerob	BBM_338_P110_28_DDA_012	in-house script, JYPF00000000		T
CVUAS 6082, WS5138	Bacillus	cytotoxicus	30°C, TSA, aerob	BBM_338_P110_28_DDA_014	in-house script, strain from Chemisches und Veterinäruntersuchungsamt Stuttgart, Dissertation: 'Speziesabgrenzung innerhalb der Gattung Pseudomonas und Bacillus cereus s.l. auf der Basis von Genomsequenzen' by Christopher Oliver Huptas 2018		T
INRA A3, WSBC 10561	Bacillus	cereus	30°C, TSA, aerob	BBM_338_P110_28_DDA_015	in-house script, LABH00000000		T
F3175/03, WSBC 10889	Bacillus	cereus	30°C, TSA, aerob	BBM_338_P110_28_DDA_016	in-house script, JYPI00000000		T
INRA C3, WSBC 10563	Bacillus	cereus	30°C, TSA, aerob	BBM_338_P110_28_DDA_017	in-house script, LABI00000000		T
MHI 226, WSBC10958	Bacillus	cereus	30°C, TSA, aerob	BBM_338_P110_28_DDA_018	in-house script, LABL00000000		T
NVH 0075-95, WSBC 10552, NVH25	Bacillus	cereus	30°C, TSA, aerob	BBM_338_P110_28_DDA_019	in-house script, LABM00000000		T
MHI 86, WSBC 10955	Bacillus	cereus	30°C, TSA, aerob	BBM_338_P110_28_DDA_020	in-house script, LABK00000000		T
WSBC 10035	Bacillus	cereus	30°C, TSA, aerob	BBM_338_P110_28_DDA_021	in-house script, LABS00000000		T
IP5832, WSBC 10968	Bacillus	cereus	30°C, TSA, aerob	BBM_338_P110_28_DDA_022	in-house script, LABJ00000000		T
#17, WSBC 10965	Bacillus	cereus	30°C, TSA, aerob	BBM_338_P110_28_DDA_023	in-house script, JYFW00000000		T
RIVM BC 126, WSBC 10822	Bacillus	cereus	30°C, TSA, aerob	BBM_338_P110_28_DDA_025	in-house script, LABO00000000		T
F3162/04, WSBC 10890	Bacillus	cereus	30°C, TSA, aerob	BBM_338_P110_28_DDA_026	in-house script, JZEV00000000		T
DSM 11821, WSBC 10204	Bacillus	mycoides	30°C, TSA, aerob	BBM_338_P110_28_DDA_027	in-house script, CP009746.1		T
CVUAS 3828, WS 5137	Bacillus	cytotoxicus	30°C, TSA, aerob	BBM_338_P110_28_DDA_028	in-house script, strain from Chemisches und Veterinäruntersuchungsamt Stuttgart, Dissertation: 'Speziesabgrenzung innerhalb der Gattung Pseudomonas und Bacillus cereus s.l. auf der Basis von Genomsequenzen' by Christopher Oliver Huptas 2018		F, identified as CVUAS6688
RIVM BC 934, WSBC 10834	Bacillus	cereus	30°C, TSA, aerob	BBM_338_P110_28_DDA_029	in-house script, LABP00000000		F, identified as 6-27-S
CVUAS 6661, WS 5141	Bacillus	cytotoxicus	30°C, TSA, aerob	BBM_338_P110_28_DDA_030	in-house script, strain from Chemisches und Veterinäruntersuchungsamt Stuttgart, Dissertation: 'Speziesabgrenzung innerhalb der Gattung Pseudomonas und Bacillus cereus s.l. auf der Basis von Genomsequenzen' by Christopher Oliver Huptas 2018		T
SDA KA 96, WSBC 10574	Bacillus	cereus	30°C, TSA, aerob	BBM_338_P110_28_DDA_031	in-house script, LABR00000000		T

## Sheet: Dairy_Product
Supplementary Table 2 - Dairy product isolates
Genus according to 16S rRNA	Species according to 16S rRNA	Cultivation condition	Raw file name	MS2Bac identification result (first iteration)	MS2Bac identification result (second iteration)	MALDI-TOF identification	FTIR identification
Comamonas	testosteroni	TSA, 30 °C, aerob	BBM_505_P209_01_NIL_001	Comamonas testosteroni	Comamonas testosteroni; strain=NCTC10698 (second hit, because first hit was Comamonas sp.)	Comamonas testosteroni	Delftia tsuruhatensis
Macrococcus	caseolyticus	TSA, 30 °C, aerob	BBM_505_P209_01_NIL_002	Macrococcus caseolyticus	Macrococcus caseolyticus; strain=5459_5_49	Macrococcus caseolyticus	Macrococcus caseolyticus
Rhizobium	sp.	TSA, 30 °C, aerob	BBM_505_P209_01_NIL_003	Agrobacterium fabacearum P4	Agrobacterium fabacearum; strain=CG920 (third hit, because first two were Agrobacterium sp.)
Staphylococcus	epidermidis	TSA, 30 °C, aerob	BBM_505_P209_01_NIL_004	Staphylococcus epidermidis	Staphylococcus epidermidis; strain=BB409909V	Staphylococcus epidermidis	Staphylococcus epidermidis
Geobacillus	stearothermophilus	TSA, 55 °C, aerob	BBM_505_P209_01_NIL_005	Geobacillus stearothermophilus ATCC 7953	Geobacillus stearothermophilus; strain=A1	Geobacillus stearothermophilus	Geobacillus stearothermophilus
Bacillus	subtilis	TSA, 30 °C, aerob	BBM_505_P209_01_NIL_006	Bacillus subtilis subsp. subtilis str. 168	Bacillus subtilis; strain=CV16	Bacillus subtilis	Bacillus subtilis
Macrococcus	caseolyticus	TSA, 30 °C, aerob	BBM_505_P209_01_NIL_007	Macrococcus caseolyticus	Macrococcus caseolyticus; strain=5450_CC63A	Macrococcus caseolyticus	Macrococcus caseolyticus
Brevibacterium	frigoritolerans	TSA, 30 °C, aerob	BBM_505_P209_01_NIL_008	Peribacillus frigoritolerans	Peribacillus frigoritolerans; strain=Ant232	no identification (not in DB)	Bacillus simplex
Bacillus	cereus	TSA, 30 °C, aerob	BBM_505_P209_01_NIL_009	Bacillus thuringiensis serovar berliner ATCC 10792	Bacillus cereus INRAC3; strain=INRAC3	Bacillus cereus	Bacillus cereus
Escherichia	sp.	TSA, 30 °C, aerob	BBM_505_P209_01_NIL_010	Shigella sonnei	Escherichia coli; strain=ECOR14		Escherichia coli
Acinetobacter	lactucae	TSA, 30 °C, aerob	BBM_505_P209_01_NIL_011	Acinetobacter pittii PHEA-2	Acinetobacter pittii; strain=ARLG-1952	Acinetobacter pittii	Acinetobacter pittii
Kurthia	gibsonii	TSA, 30 °C, aerob	BBM_505_P209_01_NIL_012	Kurthia gibsonii	Kurthia gibsonii; strain=NBRC 15534	no identification (not in DB)	Kurthia gibsonii
Lactococcus	lactis	TSA, 30 °C, aerob	BBM_505_P209_01_NIL_013	Lactococcus lactis	Lactococcus lactis; strain=R-707-1	Lactococcus lactis	Lactococcus lactis
Enterococcus	faecium	TSA, 30 °C, aerob	BBM_505_P209_01_NIL_014	Enterococcus lactis	Enterococcus faecium; strain=4928STDY7387797	Enterococcus lactis	Enterococcus sp.
Acinetobacter	radioresistens	TSA, 30 °C, aerob	BBM_505_P209_01_NIL_015	Acinetobacter radioresistens	Acinetobacter radioresistens; strain=K60-62	Acinetobacter radioresistens	Acinetobacer Iwoffii
Paenibacillus	odorifer	TSA, 30 °C, aerob	BBM_505_P209_01_NIL_016	Paenibacillus odorifer	Paenibacillus odorifer; strain=DSM 15391	Paenibacillus odorifer	Paenibacillus odorifer
Acinetobacter	baumannii	TSA, 30 °C, aerob	BBM_505_P209_01_NIL_017	Acinetobacter baumannii	Acinetobacter baumannii; strain=TUM16624	Acinetobacter baumannii	Acinetobacter baumannii
Klebsiella	pneumoniae	TSA, 30 °C, aerob	BBM_505_P209_01_NIL_018	Klebsiella pneumoniae subsp. pneumoniae HS11286	Klebsiella pneumoniae; strain=NR1246	Klebsiella pneumoniae	Enterobacter hormaechei
Bacillus	amyloliquefaciens	TSA, 30 °C, aerob	BBM_505_P209_01_NIL_019	Bacillus velezensis	Bacillus velezensis; strain=LB002 (acc. To LPSN a heterotypic synonym for Bacillus amyloliquefaciens subsp. plantarum)	Bacillus siamensis	Bacillus siamensis
Klebsiella	pneumoniae	TSA, 30 °C, aerob	BBM_505_P209_01_NIL_020	Klebsiella pneumoniae subsp. pneumoniae HS11286	Klebsiella pneumoniae; strain=EuSCAPE_RO086	Klebsiella pneumoniae	Serratia sp.
Klebsiella	pneumoniae	TSA, 30 °C, aerob	BBM_505_P209_01_NIL_021	Klebsiella pneumoniae subsp. pneumoniae HS11286	Klebsiella pneumoniae; strain=1050	Klebsiella pneumoniae	Klebsiella pneumoniae
Anoxybacillus	bogrovensis	TSA, 30 °C, aerob	BBM_505_P209_01_NIL_022	Anoxybacillus karvacharensis	Anoxybacillus karvacharensis; strain=K1	no identification (not in DB)	Anoxybacillus flavithermus
Pseudomonas	chlororaphis	TSA, 30 °C, aerob	BBM_505_P209_01_NIL_023	Pseudomonas chlororaphis	Pseudomonas chlororaphis subsp. piscium; strain=DSM 21509	Pseudomonas chlororaphis	Pseudomonas azotoformans
Pseudomonas	aeruginosa	TSA, 30 °C, aerob	BBM_505_P209_01_NIL_024	Pseudomonas aeruginosa PAO1	Pseudomonas aeruginosa; strain=WH-SGI-V-07070	Pseudomonas aeruginosa	Pseudomonoas aeruginosa
QC	QC	TSA, 30 °C, aerob	BBM_505_P209_01_NIL_025	Pseudomonas aeruginosa PAO1	Pseudomonas aeruginosa; strain=LIUYANG-C
Pseudomonas	chlororaphis	TSA, 30 °C, aerob	BBM_505_P209_01_NIL_026	Pseudomonas chlororaphis	Pseudomonas chlororaphis subsp. piscium; strain=DSM 21509	Pseudomonas chlororaphis	Pseudomonas azotoformans
Staphylococcus	hominis	TSA, 30 °C, aerob	BBM_505_P209_01_NIL_027	Staphylococcus hominis	Staphylococcus hominis; strain=DE0188	Staphylococcus hominis	Staphylococcus hominis
Klebsiella	quasipneumoniae	TSA, 30 °C, aerob	BBM_505_P209_01_NIL_028	Klebsiella quasipneumoniae	Klebsiella quasipneumoniae; strain=5012STDY7312751	Klebsiella pneumoniae (quasipneumoniae not in db)	not measured
Klebsiella	grimontii	TSA, 30 °C, aerob	BBM_505_P209_01_NIL_029	Klebsiella grimontii	Klebsiella grimontii; strain=P038I	Klebsiella oxytoca (grimontii not in db)	not measured
Klebsiella	grimontii	TSA, 30 °C, aerob	BBM_505_P209_01_NIL_030	Klebsiella grimontii	Klebsiella grimontii; strain=P038I	Klebsiella oxytoca (grimontii not in db)	Escherichia coli
Citrobacter	freundii	TSA, 30 °C, aerob	BBM_505_P209_01_NIL_031	Citrobacter freundii	Citrobacter freundii; strain=FDAARGOS_549	Citrobacter freundii	Citrobacter freundii
Acinetobacter	junii	TSA, 30 °C, aerob	BBM_505_P209_01_NIL_032	Acinetobacter junii	Acinetobacter junii; strain=AOR28_HL (second hit, because first was Acinetobacter sp.)	Acinetobacter junii	not measured
Acinetobacter	junii	TSA, 30 °C, aerob	BBM_505_P209_01_NIL_033	Acinetobacter junii	Acinetobacter junii; strain=AOR28_HL third hit, because first had no strain designation and second was Acinetobacter sp.)	Acinetobacter junii	not measured
Brevibacterium	frigoritolerans	TSA, 30 °C, aerob	BBM_505_P209_01_NIL_034	Peribacillus frigoritolerans	Peribacillus frigoritolerans; strain=Ant232	Bacillus simplex (Peribacillus frigoritolerans not in db)	Bacillus simplex
Niallia	circulans	TSA, 30 °C, aerob	BBM_505_P209_01_NIL_035	Niallia alba	Niallia alba; strain=UniB3 (second hit, because first was Niallia sp.)	not measured	Bacillus subtilis
Niallia	circulans	TSA, 30 °C, aerob	BBM_505_P209_01_NIL_036	Niallia circulans	Niallia circulans; strain=RIT379	Bacillus circulans	Bacillus subtilis
Cronobacter	sakazakii	TSA, 30 °C, aerob	BBM_505_P209_01_NIL_037	Cronobacter sakazakii	Cronobacter sakazakii 8399; strain=8399	Cronobacter sakazakii	Klebsiella pneumoniae
Priestia	megaterium	TSA, 30 °C, aerob	BBM_505_P209_01_NIL_038	Priestia megaterium	Priestia megaterium; strain=CDC 2008724142	Bacillus megaterium	Bacillus cereus
Paenibacillus	xylanilyticus	TSA, 30 °C, aerob	BBM_505_P209_01_NIL_039	Paenibacillus xylanilyticus	Paenibacillus xylanilyticus; strain=LMG 21957	no identification	Paenibacillus illinoisensis
Enterobacter	cloacae	TSA, 30 °C, aerob	BBM_505_P209_01_NIL_040	Enterobacter cloacae	Enterobacter cloacae; strain=MDR0253, e1340	Enterobacter cloacae	Enterobacter cloacae
Brevibacterium	frigoritolerans	TSA, 30 °C, aerob	BBM_505_P209_01_NIL_041	Peribacillus frigoritolerans	Peribacillus frigoritolerans; strain=p3-SID801	Bacillus simplex (Peribacillus frigoritolerans not in db)	Bacillus simplex
Bacillus	subtilis	TSA, 30 °C, aerob	BBM_505_P209_01_NIL_042	Bacillus subtilis subsp. subtilis str. 168	Bacillus subtilis; strain=RIT-PI-W	Bacillus subtilis	Bacillus subtilis
Acinetobacter	johnsonii	TSA, 30 °C, aerob	BBM_505_P209_01_NIL_043	Acinetobacter johnsonii ANC 3681	Acinetobacter johnsonii; strain=Aj2199	Acinetobacter johnsonii	Acinetobacter johnsonii
no PCR result	no PCR result	TSA, 30 °C, aerob	BBM_505_P209_01_NIL_044	Enterococcus innesii	Enterococcus innesii; strain=C4_m1001262Bd2_200113 (third hit, because first two were Enterococcus sp.)
Bacillus	cereus	TSA, 30 °C, aerob	BBM_505_P209_01_NIL_045	Bacillus thuringiensis serovar berliner ATCC 10792	Bacillus cereus F3175-03; strain=F3175-03	Bacillus cereus	Bacillus cereus
QC	QC	TSA, 30 °C, aerob	BBM_505_P209_01_NIL_046	Pseudomonas aeruginosa PAO1	Pseudomonas aeruginosa; strain=LIUYANG-C
Bacillus	amyloliquefaciens	TSA, 30 °C, aerob	BBM_505_P209_01_NIL_047	Bacillus amyloliquefaciens	Bacillus amyloliquefaciens; strain=T-5 (second hit, because first was Bacillus sp.)	no identification	Bacillus subtilis
Staphylococcus	xylosus	TSA, 30 °C, aerob	BBM_505_P209_01_NIL_048	Staphylococcus xylosus	Staphylococcus xylosus; strain=CJH_74	Staphylococcus xylosus	Staphylococcus saprophyticus
no PCR result	no PCR result	TSA, 30 °C, aerob	BBM_505_P209_01_NIL_049	Klebsiella pneumoniae subsp. pneumoniae HS11286	Klebsiella pneumoniae; strain=EuSCAPE_ES108
no PCR result	no PCR result	TSA, 30 °C, aerob	BBM_505_P209_01_NIL_050	Niallia circulans	Niallia circulans; strain=RIT379
Enterococcus	faecium	TSA, 30 °C, aerob	BBM_505_P209_01_NIL_051	Enterococcus lactis	Enterococcus faecium; strain=4928STDY7387797	Enterococcus faecium	Enterococcus faecium
Bacillus	licheniformis	TSA, 30 °C, aerob	BBM_505_P209_01_NIL_052	Bacillus licheniformis	Bacillus licheniformis; strain=BAC-16736	Bacillus licheniformis	Bacillis licheniformis
Raoultella	ornithinolytica	TSA, 30 °C, aerob	BBM_505_P209_01_NIL_053	Raoultella ornithinolytica	Raoultella ornithinolytica; strain=122E7	Raoultella ornithinolytica	Enterobacterium without ident
Bacillus	altitudinis	TSA, 30 °C, aerob	BBM_505_P209_01_NIL_054	Bacillus altitudinis	Bacillus altitudinis; strain=BIM B-263 (third hit, because first was Bacillus sp. And second had no strain designation)	Bacillus altitudinis	Bacillus pumilus
Brevibacterium	frigoritolerans	TSA, 30 °C, aerob	BBM_505_P209_01_NIL_055	Peribacillus frigoritolerans	Peribacillus frigoritolerans; strain=Ant232	Bacillus simplex (Peribacillus frigoritolerans not in db)	Bacillus simplex
Bacillus	licheniformis	TSA, 30 °C, aerob	BBM_505_P209_01_NIL_056	Bacillus licheniformis	Bacillus licheniformis; strain=LCDD6	Bacillus licheniformis	Bacillus licheniformis
Staphylococcus	haemolyticus	TSA, 30 °C, aerob	BBM_505_P209_01_NIL_057	Staphylococcus haemolyticus	Staphylococcus haemolyticus; strain=NY5	Staphylococcus haemolyticus	Staphylococcus sp.
Acinetobacter	variabilis	TSA, 30 °C, aerob	BBM_505_P209_01_NIL_058	Acinetobacter variabilis	Acinetobacter variabilis; strain=NIPH 2171 (second hit, because first was Acinetobacter sp.)	Acinetobacter sp. (variabilis not in db)	Acinetobacter Iwoffii
Acinetobacter	variabilis	TSA, 30 °C, aerob	BBM_505_P209_01_NIL_059	Acinetobacter variabilis	Acinetobacter variabilis; strain=NIPH 2171 (second hit, because first was Acinetobacter sp.)	no identification (variabilis not in db)	Acinetobacter sp.
Klebsiella	pneumoniae	TSA, 30 °C, aerob	BBM_505_P209_01_NIL_060	Klebsiella pneumoniae subsp. pneumoniae HS11286	Klebsiella pneumoniae; strain=EuSCAPE_ES286	Klebsiella pneumoniae	Klebsiella variicola

## Sheet: Clinics
Supplementary Table 2 - Clinical isolates
Raw file name	MS2Bac identification result (first iteration)	QC	Comments	MS2Bac identification result (second iteration); only for fungi
BBM_543_P110_32_MIA_001	Staphylococcus hominis	pass
BBM_543_P110_32_MIA_002	Staphylococcus aureus subsp. aureus NCTC 8325	pass
BBM_543_P110_32_MIA_003	Staphylococcus epidermidis	pass
BBM_543_P110_32_MIA_004	Pseudomonas aeruginosa PAO1	pass
BBM_543_P110_32_MIA_005	Staphylococcus aureus subsp. aureus NCTC 8325	pass
BBM_543_P110_32_MIA_006	Enterococcus faecalis EnGen0336	pass
BBM_543_P110_32_MIA_007	Staphylococcus epidermidis	pass
BBM_543_P110_32_MIA_008	Enterobacter kobei	pass
BBM_543_P110_32_MIA_009	Klebsiella oxytoca	pass
BBM_543_P110_32_MIA_010	Stenotrophomonas maltophilia	pass
BBM_543_P110_32_MIA_011	Streptococcus gallolyticus	pass
BBM_543_P110_32_MIA_012	Staphylococcus epidermidis	pass
BBM_543_P110_32_MIA_013	Streptococcus salivarius	pass
BBM_543_P110_32_MIA_014	Staphylococcus epidermidis	pass
BBM_543_P110_32_MIA_015	Staphylococcus epidermidis	pass
BBM_543_P110_32_MIA_016	Streptococcus salivarius	pass
BBM_543_P110_32_MIA_017	Streptococcus salivarius	pass
BBM_543_P110_32_MIA_018	Staphylococcus aureus subsp. aureus NCTC 8325	pass
BBM_543_P110_32_MIA_019	Staphylococcus epidermidis	pass
BBM_543_P110_32_MIA_020	Shigella dysenteriae	pass
BBM_543_P110_32_MIA_021	Shigella dysenteriae	pass
BBM_543_P110_32_MIA_022	Streptococcus gallolyticus	pass
BBM_543_P110_32_MIA_023	Streptococcus gallolyticus	pass
BBM_543_P110_32_MIA_024	Shigella dysenteriae	pass
BBM_543_P110_32_MIA_025	Klebsiella oxytoca	pass
BBM_543_P110_32_MIA_026	Enterococcus faecium	pass
BBM_543_P110_32_MIA_027	Shigella sonnei	pass
BBM_543_P110_32_MIA_028	Enterococcus faecalis EnGen0336	pass
BBM_543_P110_32_MIA_029	Shigella sonnei	pass
BBM_543_P110_32_MIA_030	Pseudomonas aeruginosa PAO1	pass
BBM_543_P110_32_MIA_031	Citrobacter koseri ATCC BAA-895	pass
BBM_543_P110_32_MIA_032	Citrobacter koseri ATCC BAA-895	pass
BBM_543_P110_32_MIA_033	Enterococcus faecalis EnGen0336	pass
BBM_543_P110_32_MIA_034	Enterococcus faecium	pass
BBM_543_P110_32_MIA_035	Enterococcus faecium	not pass	other, full raw
BBM_543_P110_32_MIA_036	Staphylococcus haemolyticus	pass
BBM_543_P110_32_MIA_037	Staphylococcus lugdunensis	pass
BBM_543_P110_32_MIA_038	Staphylococcus lugdunensis	pass
BBM_543_P110_32_MIA_039	Staphylococcus epidermidis	pass
BBM_543_P110_32_MIA_040	Staphylococcus hominis	pass
BBM_543_P110_32_MIA_041	Staphylococcus hominis	pass
BBM_543_P110_32_MIA_042	Proteus mirabilis HI4320	pass
BBM_543_P110_32_MIA_043	Enterococcus faecium	pass
BBM_543_P110_32_MIA_044	Enterococcus faecium	pass
BBM_543_P110_32_MIA_045	Enterococcus faecium	pass
BBM_543_P110_32_MIA_046	Shigella sonnei	pass
BBM_543_P110_32_MIA_047	Enterobacter hormaechei	pass
BBM_543_P110_32_MIA_048	Enterococcus faecalis EnGen0336	pass
BBM_543_P110_32_MIA_049	Enterobacter hormaechei	pass
BBM_543_P110_32_MIA_050	Enterococcus faecalis EnGen0336	pass
BBM_543_P110_32_MIA_051	Enterococcus faecium	pass
BBM_543_P110_32_MIA_052	Klebsiella oxytoca	pass
BBM_543_P110_32_MIA_053	Staphylococcus aureus subsp. aureus NCTC 8325	pass
BBM_543_P110_32_MIA_054	Staphylococcus aureus subsp. aureus NCTC 8325	not pass	not enough material on plate
BBM_543_P110_32_MIA_055	Staphylococcus aureus subsp. aureus NCTC 8325	pass
BBM_543_P110_32_MIA_056	Coraliihabitans acroporae	not pass	yeast (not in DB)	Nakaseomyces glabratus; strain=CBS 138
BBM_543_P110_32_MIA_057	Enterococcus faecium	pass
BBM_543_P110_32_MIA_058	Klebsiella pneumoniae subsp. pneumoniae HS11286	pass
BBM_543_P110_32_MIA_059	Shigella dysenteriae	pass
BBM_543_P110_32_MIA_060	Klebsiella variicola	pass
BBM_543_P110_32_MIA_061	Serratia nevei	pass
BBM_543_P110_32_MIA_062	Shigella dysenteriae	pass
BBM_543_P110_32_MIA_063	Shigella sonnei	pass
BBM_543_P110_32_MIA_064	Proteus mirabilis HI4320	pass
BBM_543_P110_32_MIA_065	Staphylococcus aureus subsp. aureus NCTC 8325	pass
BBM_543_P110_32_MIA_066	Shigella sonnei	pass
BBM_543_P110_32_MIA_067	Citrobacter koseri ATCC BAA-895	pass
BBM_543_P110_32_MIA_068	Staphylococcus epidermidis	pass
BBM_543_P110_32_MIA_069	Staphylococcus epidermidis	pass
BBM_543_P110_32_MIA_070	Pseudomonas aeruginosa PAO1	pass
BBM_543_P110_32_MIA_071	Staphylococcus epidermidis	pass
BBM_543_P110_32_MIA_072	Streptococcus oralis ATCC 35037	pass
BBM_543_P110_32_MIA_073	Pseudomonas aeruginosa PAO1	pass
BBM_543_P110_32_MIA_074	Enterococcus faecalis EnGen0336	pass
BBM_543_P110_32_MIA_075	Enterococcus faecium	pass
BBM_543_P110_32_MIA_076	Shigella sonnei	pass
BBM_543_P110_32_MIA_077	Enterobacter ludwigii	pass
BBM_543_P110_32_MIA_078	Enterobacter ludwigii	pass
BBM_543_P110_32_MIA_079	Klebsiella variicola	pass
BBM_543_P110_32_MIA_080	Proteus vulgaris	pass
BBM_543_P110_32_MIA_081	Staphylococcus aureus subsp. aureus NCTC 8325	pass
BBM_543_P110_32_MIA_082	Shigella dysenteriae	pass
BBM_543_P110_32_MIA_083	Staphylococcus aureus subsp. aureus NCTC 8325	pass
BBM_543_P110_32_MIA_084	Staphylococcus aureus subsp. aureus NCTC 8325	pass
BBM_543_P110_32_MIA_085	Staphylococcus aureus subsp. aureus NCTC 8325	pass
BBM_543_P110_32_MIA_086	Staphylococcus aureus subsp. aureus NCTC 8325	pass
BBM_543_P110_32_MIA_087	Klebsiella michiganensis	pass
BBM_543_P110_32_MIA_088	Klebsiella michiganensis	pass
BBM_543_P110_32_MIA_089	Klebsiella michiganensis	pass
BBM_543_P110_32_MIA_090	Staphylococcus caprae	pass
BBM_543_P110_32_MIA_091	Enterobacter hormaechei	pass
BBM_543_P110_32_MIA_092	Streptococcus sanguinis SK405	pass
BBM_543_P110_32_MIA_093	Streptococcus parasanguinis	pass
BBM_543_P110_32_MIA_094	Staphylococcus haemolyticus	pass
BBM_543_P110_32_MIA_095	Enterococcus faecalis EnGen0336	pass
BBM_543_P110_32_MIA_096	Enterococcus faecalis EnGen0336	pass
BBM_544_P110_32_MIA_001	Staphylococcus aureus subsp. aureus NCTC 8325	pass
BBM_544_P110_32_MIA_002	Staphylococcus aureus subsp. aureus NCTC 8325	pass
BBM_544_P110_32_MIA_003	Klebsiella michiganensis	pass
BBM_544_P110_32_MIA_004	Staphylococcus lugdunensis	pass
BBM_544_P110_32_MIA_005	Escherichia coli	pass
BBM_544_P110_32_MIA_006	Staphylococcus aureus subsp. aureus NCTC 8325	pass
BBM_544_P110_32_MIA_007	Staphylococcus aureus subsp. aureus NCTC 8325	pass
BBM_544_P110_32_MIA_008	Staphylococcus epidermidis	pass
BBM_544_P110_32_MIA_009	Staphylococcus aureus subsp. aureus NCTC 8325	pass
BBM_544_P110_32_MIA_010	Staphylococcus epidermidis	pass
BBM_544_P110_32_MIA_011	Staphylococcus epidermidis	pass
BBM_544_P110_32_MIA_012	Staphylococcus aureus subsp. aureus NCTC 8325	pass
BBM_544_P110_32_MIA_013	Staphylococcus aureus subsp. aureus NCTC 8325	pass
BBM_544_P110_32_MIA_014	Shigella sonnei	pass
BBM_544_P110_32_MIA_015	Staphylococcus aureus subsp. aureus NCTC 8325	pass
BBM_544_P110_32_MIA_016	Shigella sonnei	pass
BBM_544_P110_32_MIA_017	Staphylococcus aureus subsp. aureus NCTC 8325	pass
BBM_544_P110_32_MIA_018	Shigella sonnei	pass
BBM_544_P110_32_MIA_019	Staphylococcus aureus subsp. aureus NCTC 8325	pass
BBM_544_P110_32_MIA_020	Staphylococcus epidermidis	pass
BBM_544_P110_32_MIA_021	Enterobacter ludwigii	pass
BBM_544_P110_32_MIA_022	Staphylococcus epidermidis	pass
BBM_544_P110_32_MIA_023	Coraliihabitans acroporae	not pass	yeast (not in DB)	Candida albicans SC5314; strain=SC5314
BBM_544_P110_32_MIA_024	Staphylococcus haemolyticus	pass
BBM_544_P110_32_MIA_025	Enterococcus faecalis EnGen0336	pass
BBM_544_P110_32_MIA_026	Enterococcus faecalis EnGen0336	not pass	not enough material on plate
BBM_544_P110_32_MIA_027	Streptococcus agalactiae	pass
BBM_544_P110_32_MIA_028	Pseudomonas aeruginosa PAO1	pass
BBM_544_P110_32_MIA_029	Escherichia coli	pass
BBM_544_P110_32_MIA_030	Shigella sonnei	pass
BBM_544_P110_32_MIA_031	Escherichia coli	pass
BBM_544_P110_32_MIA_032	Enterococcus faecalis EnGen0336	pass
BBM_544_P110_32_MIA_033	Enterococcus faecalis EnGen0336	pass
BBM_544_P110_32_MIA_034	Enterococcus faecium	pass
BBM_544_P110_32_MIA_035	Enterococcus faecalis EnGen0336	pass
BBM_544_P110_32_MIA_036	Klebsiella pneumoniae subsp. pneumoniae HS11286	pass
BBM_544_P110_32_MIA_037	Streptococcus agalactiae	pass
BBM_544_P110_32_MIA_038	Enterococcus faecium	pass
BBM_544_P110_32_MIA_039	Enterococcus faecium	pass
BBM_544_P110_32_MIA_040	Enterococcus faecalis EnGen0336	pass
BBM_544_P110_32_MIA_041	Shigella dysenteriae	pass
BBM_544_P110_32_MIA_042	Klebsiella grimontii	pass
BBM_544_P110_32_MIA_043	Shigella dysenteriae	pass
BBM_544_P110_32_MIA_044	Klebsiella michiganensis	pass
BBM_544_P110_32_MIA_045	Shigella dysenteriae	pass
BBM_544_P110_32_MIA_046	Staphylococcus epidermidis	pass
BBM_544_P110_32_MIA_047	Shigella sonnei	pass
BBM_544_P110_32_MIA_048	Proteus mirabilis HI4320	pass
BBM_544_P110_32_MIA_049	Klebsiella pneumoniae subsp. pneumoniae HS11286	pass
BBM_544_P110_32_MIA_050	Serratia nevei	pass
BBM_544_P110_32_MIA_051	Enterobacter hormaechei	pass
BBM_544_P110_32_MIA_052	Enterobacter hormaechei	not pass	not enough material on plate
BBM_544_P110_32_MIA_053	Coraliihabitans acroporae	not pass	yeast (not in DB)	Nakaseomyces glabratus; strain=CBS 138
BBM_544_P110_32_MIA_054	Staphylococcus epidermidis	pass
BBM_544_P110_32_MIA_055	Staphylococcus epidermidis	pass
BBM_544_P110_32_MIA_056	Coraliihabitans acroporae	not pass	yeast (not in DB)	Candida parapsilosis; strain=CDC317
BBM_544_P110_32_MIA_057	Klebsiella pneumoniae subsp. pneumoniae HS11286	pass
BBM_544_P110_32_MIA_058	Staphylococcus epidermidis	pass
BBM_544_P110_32_MIA_059	Klebsiella pneumoniae subsp. pneumoniae HS11286	pass
BBM_544_P110_32_MIA_060	Enterococcus faecalis EnGen0336	pass
BBM_544_P110_32_MIA_061	Citrobacter koseri ATCC BAA-895	pass
BBM_544_P110_32_MIA_062	Morganella morganii	pass
BBM_544_P110_32_MIA_063	Enterococcus faecalis EnGen0336	pass
BBM_544_P110_32_MIA_064	Enterococcus faecalis EnGen0336	pass
BBM_544_P110_32_MIA_065	Coraliihabitans acroporae	not pass	yeast (not in DB)	Candida albicans SC5314; strain=SC5314
BBM_544_P110_32_MIA_066	Klebsiella michiganensis	pass
BBM_544_P110_32_MIA_067	Enterococcus faecalis EnGen0336	pass
BBM_544_P110_32_MIA_068	Proteus mirabilis HI4320	pass
BBM_544_P110_32_MIA_069	Klebsiella pneumoniae subsp. pneumoniae HS11286	pass
BBM_544_P110_32_MIA_070	Staphylococcus aureus subsp. aureus NCTC 8325	pass
BBM_544_P110_32_MIA_071	Staphylococcus epidermidis	pass
BBM_544_P110_32_MIA_072	Staphylococcus aureus subsp. aureus NCTC 8325	pass
BBM_544_P110_32_MIA_073	Staphylococcus aureus subsp. aureus NCTC 8325	pass
BBM_544_P110_32_MIA_074	Staphylococcus aureus subsp. aureus NCTC 8325	pass
BBM_544_P110_32_MIA_075	Acinetobacter baumannii	pass
BBM_544_P110_32_MIA_076	Staphylococcus epidermidis	pass
BBM_544_P110_32_MIA_077	Staphylococcus epidermidis	pass
BBM_544_P110_32_MIA_078	Klebsiella oxytoca	pass
BBM_544_P110_32_MIA_079	Shigella sonnei	pass
BBM_544_P110_32_MIA_080	Enterococcus hirae	pass
BBM_544_P110_32_MIA_081	Enterococcus faecium	pass
BBM_544_P110_32_MIA_082	Shigella dysenteriae	pass
BBM_544_P110_32_MIA_083	Enterobacter cloacae	pass
BBM_544_P110_32_MIA_084	Klebsiella michiganensis	pass
BBM_544_P110_32_MIA_085	Pseudomonas aeruginosa PAO1	pass
BBM_544_P110_32_MIA_086	Shigella sonnei	pass
BBM_544_P110_32_MIA_087	Staphylococcus warneri	pass
BBM_544_P110_32_MIA_088	Staphylococcus capitis subsp. capitis	pass
BBM_544_P110_32_MIA_089	Serratia bockelmannii	pass
BBM_544_P110_32_MIA_090	Streptococcus agalactiae	pass
BBM_544_P110_32_MIA_091	Enterococcus faecalis EnGen0336	pass
BBM_544_P110_32_MIA_092	Staphylococcus capitis subsp. capitis	pass
BBM_544_P110_32_MIA_093	Staphylococcus epidermidis	pass
BBM_544_P110_32_MIA_094	Staphylococcus epidermidis	pass
BBM_544_P110_32_MIA_095	Staphylococcus aureus subsp. aureus NCTC 8325	pass
BBM_544_P110_32_MIA_096	Enterobacter hormaechei	pass
BBM_545_P110_32_MIA_001	Enterococcus faecalis EnGen0336	pass
BBM_545_P110_32_MIA_002	Streptococcus shenyangsis	pass
BBM_545_P110_32_MIA_003	Staphylococcus epidermidis	pass
BBM_545_P110_32_MIA_004	Rothia mucilaginosa ATCC 25296	pass
BBM_545_P110_32_MIA_005	Staphylococcus aureus subsp. aureus NCTC 8325	pass
BBM_545_P110_32_MIA_006	Klebsiella aerogenes	pass
BBM_545_P110_32_MIA_007	Pseudomonas oryzihabitans	pass
BBM_545_P110_32_MIA_008	Klebsiella pneumoniae subsp. pneumoniae HS11286	pass
BBM_545_P110_32_MIA_009	Pseudomonas aeruginosa PAO1	pass
BBM_545_P110_32_MIA_010	Staphylococcus epidermidis	pass
BBM_545_P110_32_MIA_011	Staphylococcus epidermidis	pass
BBM_545_P110_32_MIA_012	Dermabacter jinjuensis	pass
BBM_545_P110_32_MIA_013	Streptococcus dysgalactiae subsp. equisimilis	pass
BBM_545_P110_32_MIA_014	Shigella sonnei	pass
BBM_545_P110_32_MIA_015	Coraliihabitans acroporae	not pass	yeast (not in DB)	Candida albicans SC5314; strain=SC5314
BBM_545_P110_32_MIA_016	Shigella sonnei	pass
BBM_545_P110_32_MIA_017	Staphylococcus aureus subsp. aureus NCTC 8325	pass
BBM_545_P110_32_MIA_018	Enterococcus faecalis EnGen0336	pass
BBM_545_P110_32_MIA_019	Coraliihabitans acroporae	not pass	yeast (not in DB)	Candida parapsilosis; strain=CDC317
BBM_545_P110_32_MIA_020	Staphylococcus capitis subsp. capitis	pass
BBM_545_P110_32_MIA_021	Staphylococcus aureus subsp. aureus NCTC 8325	pass
BBM_545_P110_32_MIA_022	Coraliihabitans acroporae	not pass	yeast (not in DB)	Candida albicans SC5314; strain=SC5314
BBM_545_P110_32_MIA_023	Staphylococcus epidermidis	pass
BBM_545_P110_32_MIA_024	Enterococcus faecalis EnGen0336	pass
BBM_545_P110_32_MIA_025	Staphylococcus epidermidis	pass
BBM_545_P110_32_MIA_026	Klebsiella variicola	pass
BBM_545_P110_32_MIA_027	Shigella dysenteriae	pass
BBM_545_P110_32_MIA_028	Klebsiella pneumoniae subsp. pneumoniae HS11286	pass
BBM_545_P110_32_MIA_029	Klebsiella pneumoniae subsp. pneumoniae HS11286	pass
BBM_545_P110_32_MIA_030	Shigella dysenteriae	pass
BBM_545_P110_32_MIA_031	Enterobacter ludwigii	pass
BBM_545_P110_32_MIA_032	Shigella sonnei	pass
BBM_545_P110_32_MIA_033	Staphylococcus epidermidis	pass
BBM_545_P110_32_MIA_034	Staphylococcus epidermidis	pass
BBM_545_P110_32_MIA_035	Staphylococcus epidermidis	pass
BBM_545_P110_32_MIA_036	Shigella sonnei	pass
BBM_545_P110_32_MIA_037	Enterobacter ludwigii	pass
BBM_545_P110_32_MIA_038	Klebsiella aerogenes	pass
BBM_545_P110_32_MIA_039	Enterococcus faecium	pass
BBM_545_P110_32_MIA_040	Staphylococcus epidermidis	pass
BBM_545_P110_32_MIA_041	Micrococcus yunnanensis	pass
BBM_545_P110_32_MIA_042	Klebsiella pneumoniae subsp. pneumoniae HS11286	pass
BBM_545_P110_32_MIA_043	Staphylococcus aureus subsp. aureus NCTC 8325	pass
BBM_545_P110_32_MIA_044	Raoultella planticola	pass
BBM_545_P110_32_MIA_045	Proteus mirabilis HI4320	pass
BBM_545_P110_32_MIA_046	Pseudomonas aeruginosa PAO1	pass
BBM_545_P110_32_MIA_047	Staphylococcus aureus subsp. aureus NCTC 8325	pass
BBM_545_P110_32_MIA_048	Enterobacter kobei	pass
BBM_545_P110_32_MIA_049	Staphylococcus aureus subsp. aureus NCTC 8325	pass
BBM_545_P110_32_MIA_050	Enterobacter hormaechei	pass
BBM_545_P110_32_MIA_051	Klebsiella pneumoniae subsp. pneumoniae HS11286	pass
BBM_545_P110_32_MIA_052	Staphylococcus epidermidis	pass
BBM_545_P110_32_MIA_053	Enterobacter hormaechei	not pass	not enough material on plate
BBM_545_P110_32_MIA_054	Staphylococcus epidermidis	pass
BBM_545_P110_32_MIA_055	Staphylococcus lugdunensis	pass
BBM_545_P110_32_MIA_056	Staphylococcus haemolyticus	pass
BBM_545_P110_32_MIA_057	Staphylococcus epidermidis	pass
BBM_545_P110_32_MIA_058	Staphylococcus epidermidis	pass
BBM_545_P110_32_MIA_059	Streptococcus dysgalactiae subsp. equisimilis	pass
BBM_545_P110_32_MIA_060	Streptococcus anginosus	pass
BBM_545_P110_32_MIA_061	Enterobacter hormaechei	pass
BBM_545_P110_32_MIA_062	Enterobacter hormaechei	not pass	other, full raw
BBM_545_P110_32_MIA_063	Streptococcus intermedius	pass
BBM_545_P110_32_MIA_064	Eikenella halliae	pass
BBM_545_P110_32_MIA_065	Staphylococcus epidermidis	pass
BBM_545_P110_32_MIA_066	Klebsiella oxytoca	pass
BBM_545_P110_32_MIA_067	Klebsiella oxytoca	pass
BBM_545_P110_32_MIA_068	Enterococcus faecium	pass
BBM_545_P110_32_MIA_069	Enterococcus faecium	pass
BBM_545_P110_32_MIA_070	Shigella dysenteriae	pass
BBM_545_P110_32_MIA_071	Staphylococcus aureus subsp. aureus NCTC 8325	pass
BBM_545_P110_32_MIA_072	Staphylococcus haemolyticus	pass
BBM_545_P110_32_MIA_073	Staphylococcus epidermidis	pass
BBM_545_P110_32_MIA_074	Enterococcus faecium	pass
BBM_545_P110_32_MIA_075	Shigella sonnei	pass
BBM_545_P110_32_MIA_076	Streptococcus agalactiae	pass
BBM_545_P110_32_MIA_077	Staphylococcus aureus subsp. aureus NCTC 8325	pass
BBM_545_P110_32_MIA_078	Staphylococcus aureus subsp. aureus NCTC 8325	pass
BBM_545_P110_32_MIA_079	Klebsiella michiganensis	pass
BBM_545_P110_32_MIA_080	Enterococcus faecalis EnGen0336	pass
BBM_545_P110_32_MIA_081	Klebsiella pneumoniae subsp. pneumoniae HS11286	pass
BBM_545_P110_32_MIA_082	Pseudomonas aeruginosa PAO1	pass
BBM_545_P110_32_MIA_083	Pseudomonas aeruginosa PAO1	pass
BBM_545_P110_32_MIA_084	Staphylococcus epidermidis	pass
BBM_545_P110_32_MIA_085	Staphylococcus aureus subsp. aureus NCTC 8325	pass
BBM_545_P110_32_MIA_086	Coraliihabitans acroporae	not pass	yeast (not in DB)	Candida parapsilosis; strain=CDC317
BBM_545_P110_32_MIA_087	Staphylococcus aureus subsp. aureus NCTC 8325	pass
BBM_545_P110_32_MIA_088	Staphylococcus aureus subsp. aureus NCTC 8325	pass
BBM_545_P110_32_MIA_089	Staphylococcus aureus subsp. aureus NCTC 8325	pass
BBM_545_P110_32_MIA_090	Pseudomonas aeruginosa PAO1	pass
BBM_545_P110_32_MIA_091	Morganella morganii	pass
BBM_545_P110_32_MIA_092	Klebsiella pneumoniae subsp. pneumoniae HS11286	pass
BBM_545_P110_32_MIA_093	Enterococcus faecalis EnGen0336	pass
BBM_545_P110_32_MIA_094	Streptococcus anginosus	pass
BBM_545_P110_32_MIA_095	Streptococcus anginosus	not pass	not enough material on plate
BBM_545_P110_32_MIA_096	Staphylococcus epidermidis	pass
BBM_546_P110_32_MIA_001	Enterococcus faecalis EnGen0336	pass
BBM_546_P110_32_MIA_002	Klebsiella aerogenes	pass
BBM_546_P110_32_MIA_003	Citrobacter koseri ATCC BAA-895	pass
BBM_546_P110_32_MIA_004	Staphylococcus aureus subsp. aureus NCTC 8325	pass
BBM_546_P110_32_MIA_005	Streptococcus pyogenes	pass
BBM_546_P110_32_MIA_006	Staphylococcus aureus subsp. aureus NCTC 8325	pass
BBM_546_P110_32_MIA_007	Staphylococcus aureus subsp. aureus NCTC 8325	pass
BBM_546_P110_32_MIA_008	Enterococcus faecalis EnGen0336	pass
BBM_546_P110_32_MIA_009	Shigella dysenteriae	pass
BBM_546_P110_32_MIA_010	Raoultella ornithinolytica	pass
BBM_546_P110_32_MIA_011	Staphylococcus epidermidis	pass
BBM_546_P110_32_MIA_012	Shigella dysenteriae	pass
BBM_546_P110_32_MIA_013	Klebsiella pneumoniae subsp. pneumoniae HS11286	pass
BBM_546_P110_32_MIA_014	Staphylococcus epidermidis	pass
BBM_546_P110_32_MIA_015	Staphylococcus aureus subsp. aureus NCTC 8325	pass
BBM_546_P110_32_MIA_016	Citrobacter koseri ATCC BAA-895	pass
BBM_546_P110_32_MIA_017	Citrobacter freundii	pass
BBM_546_P110_32_MIA_018	Pseudomonas aeruginosa PAO1	pass
BBM_546_P110_32_MIA_019	Staphylococcus epidermidis	pass
BBM_546_P110_32_MIA_020	Klebsiella pneumoniae subsp. pneumoniae HS11286	pass
BBM_546_P110_32_MIA_021	Staphylococcus aureus subsp. aureus NCTC 8325	pass
BBM_546_P110_32_MIA_022	Klebsiella pneumoniae subsp. pneumoniae HS11286	pass
BBM_546_P110_32_MIA_023	Shigella dysenteriae	pass
BBM_546_P110_32_MIA_024	Klebsiella aerogenes	pass
BBM_546_P110_32_MIA_025	Staphylococcus epidermidis	pass
BBM_546_P110_32_MIA_026	Pseudomonas aeruginosa PAO1	pass
BBM_546_P110_32_MIA_027	Staphylococcus epidermidis	pass
BBM_546_P110_32_MIA_028	Streptococcus gallolyticus	pass
BBM_546_P110_32_MIA_029	Shigella sonnei	pass
BBM_546_P110_32_MIA_030	Shigella sonnei	pass
BBM_546_P110_32_MIA_031	Enterococcus faecalis EnGen0336	pass
BBM_546_P110_32_MIA_032	Shigella sonnei	pass
BBM_546_P110_32_MIA_033	Staphylococcus aureus subsp. aureus NCTC 8325	pass
BBM_546_P110_32_MIA_034	Streptococcus anginosus	pass
BBM_546_P110_32_MIA_035	Staphylococcus epidermidis	pass
BBM_546_P110_32_MIA_036	Staphylococcus epidermidis	pass
BBM_546_P110_32_MIA_037	Enterococcus faecalis EnGen0336	pass
BBM_546_P110_32_MIA_038	Enterobacter hormaechei	pass
BBM_546_P110_32_MIA_039	Enterococcus faecalis EnGen0336	pass
BBM_546_P110_32_MIA_040	Enterobacter hormaechei	pass
BBM_546_P110_32_MIA_041	Pseudomonas aeruginosa PAO1	pass
BBM_546_P110_32_MIA_042	Pseudomonas aeruginosa PAO1	pass
BBM_546_P110_32_MIA_043	Citrobacter freundii	pass
BBM_546_P110_32_MIA_044	Raoultella ornithinolytica	pass
BBM_546_P110_32_MIA_045	Klebsiella grimontii	pass
BBM_546_P110_32_MIA_046	Streptococcus pneumoniae	pass
BBM_546_P110_32_MIA_047	Staphylococcus aureus subsp. aureus NCTC 8325	pass
BBM_546_P110_32_MIA_048	Staphylococcus aureus subsp. aureus NCTC 8325	pass
BBM_546_P110_32_MIA_049	Acinetobacter pittii PHEA-2	pass
BBM_546_P110_32_MIA_050	Pseudomonas aeruginosa PAO1	pass
BBM_546_P110_32_MIA_051	Shigella dysenteriae	pass
BBM_546_P110_32_MIA_052	Enterococcus faecalis EnGen0336	pass
BBM_546_P110_32_MIA_053	Enterococcus faecalis EnGen0336	pass
BBM_546_P110_32_MIA_054	Shigella sonnei	pass
BBM_546_P110_32_MIA_055	Enterococcus faecalis EnGen0336	pass
BBM_546_P110_32_MIA_056	Shigella sonnei	pass
BBM_546_P110_32_MIA_057	Enterococcus faecalis EnGen0336	pass
BBM_546_P110_32_MIA_058	Enterococcus faecalis EnGen0336	not pass	not enough material on plate
BBM_546_P110_32_MIA_059	Shigella dysenteriae	pass
BBM_546_P110_32_MIA_060	Shigella sonnei	pass
BBM_546_P110_32_MIA_061	Pseudomonas aeruginosa PAO1	pass
BBM_546_P110_32_MIA_062	Shigella sonnei	pass
BBM_546_P110_32_MIA_063	Shigella sonnei	pass
BBM_546_P110_32_MIA_064	Enterococcus faecalis EnGen0336	not pass	other, empty raw --> most likely desalting
BBM_546_P110_32_MIA_065	Shigella dysenteriae	pass
BBM_546_P110_32_MIA_066	Shigella sonnei	pass
BBM_546_P110_32_MIA_067	Proteus mirabilis HI4320	pass
BBM_546_P110_32_MIA_068	Shigella dysenteriae	pass
BBM_546_P110_32_MIA_069	Pseudomonas aeruginosa PAO1	pass
BBM_546_P110_32_MIA_070	Shigella dysenteriae	not pass	not enough material on plate
BBM_546_P110_32_MIA_071	Klebsiella pneumoniae subsp. pneumoniae HS11286	pass
BBM_546_P110_32_MIA_072	Staphylococcus aureus subsp. aureus NCTC 8325	pass
BBM_546_P110_32_MIA_073	Enterococcus faecalis EnGen0336	pass
BBM_546_P110_32_MIA_074	Klebsiella pneumoniae subsp. pneumoniae HS11286	pass
BBM_546_P110_32_MIA_075	Enterococcus faecalis EnGen0336	pass
BBM_546_P110_32_MIA_076	Staphylococcus epidermidis	not pass	other, empty raw --> most likely desalting
BBM_546_P110_32_MIA_077	Klebsiella aerogenes	not pass	other, empty raw --> most likely desalting
BBM_546_P110_32_MIA_078	Staphylococcus epidermidis	pass
BBM_546_P110_32_MIA_079	Staphylococcus hominis	not pass	other, empty raw --> most likely desalting
BBM_546_P110_32_MIA_080	Shigella sonnei	not pass	other, empty raw --> most likely desalting
BBM_546_P110_32_MIA_081	Enterococcus faecalis EnGen0336	not pass	other, empty raw --> most likely desalting
BBM_546_P110_32_MIA_082	Escherichia coli	pass
BBM_546_P110_32_MIA_083	Shigella sonnei	pass
BBM_546_P110_32_MIA_084	Serratia ureilytica	pass
BBM_546_P110_32_MIA_085	Enterococcus faecalis EnGen0336	pass
BBM_546_P110_32_MIA_086	Pseudomonas aeruginosa PAO1	pass
BBM_546_P110_32_MIA_087	Staphylococcus aureus subsp. aureus NCTC 8325	pass
BBM_546_P110_32_MIA_088	Shigella sonnei	pass
BBM_546_P110_32_MIA_089	Citrobacter koseri ATCC BAA-895	pass
BBM_546_P110_32_MIA_090	Proteus vulgaris	pass
BBM_546_P110_32_MIA_091	Shigella dysenteriae	pass
BBM_546_P110_32_MIA_092	Klebsiella pneumoniae subsp. pneumoniae HS11286	pass
BBM_546_P110_32_MIA_093	Pseudomonas aeruginosa PAO1	pass
BBM_546_P110_32_MIA_094	Citrobacter freundii	pass
BBM_546_P110_32_MIA_095	Citrobacter freundii	pass
BBM_546_P110_32_MIA_096	Citrobacter freundii	pass
BBM_547_P110_32_MIA_001	Klebsiella michiganensis	pass
BBM_547_P110_32_MIA_002	Enterococcus faecium	pass
BBM_547_P110_32_MIA_003	Staphylococcus hominis	pass
BBM_547_P110_32_MIA_004	Shigella sonnei	pass
BBM_547_P110_32_MIA_005	Staphylococcus epidermidis	pass
BBM_547_P110_32_MIA_006	Shigella sonnei	pass
BBM_547_P110_32_MIA_007	Citrobacter koseri ATCC BAA-895	pass
BBM_547_P110_32_MIA_008	Shigella dysenteriae	pass
BBM_547_P110_32_MIA_009	Citrobacter koseri ATCC BAA-895	pass
BBM_547_P110_32_MIA_010	Staphylococcus epidermidis	pass
BBM_547_P110_32_MIA_011	Shigella dysenteriae	pass
BBM_547_P110_32_MIA_012	Raoultella ornithinolytica	pass
BBM_547_P110_32_MIA_013	Citrobacter koseri ATCC BAA-895	pass
BBM_547_P110_32_MIA_014	Escherichia coli	pass
BBM_547_P110_32_MIA_015	Enterococcus faecium	pass
BBM_547_P110_32_MIA_016	Staphylococcus epidermidis	pass
BBM_547_P110_32_MIA_017	Shigella sonnei	pass
BBM_547_P110_32_MIA_018	Staphylococcus epidermidis	pass
BBM_547_P110_32_MIA_019	Klebsiella variicola	pass
BBM_547_P110_32_MIA_020	Staphylococcus epidermidis	pass
BBM_547_P110_32_MIA_021	Pseudomonas aeruginosa PAO1	pass
BBM_547_P110_32_MIA_022	Micrococcus yunnanensis	pass
BBM_547_P110_32_MIA_023	Pseudomonas aeruginosa PAO1	pass
BBM_547_P110_32_MIA_024	Enterococcus faecalis EnGen0336	pass
BBM_547_P110_32_MIA_025	Enterobacter hormaechei	pass
BBM_547_P110_32_MIA_026	Klebsiella aerogenes	pass
BBM_547_P110_32_MIA_027	Staphylococcus aureus subsp. aureus NCTC 8325	pass
BBM_547_P110_32_MIA_028	Staphylococcus epidermidis	pass
BBM_547_P110_32_MIA_029	Staphylococcus epidermidis	pass
BBM_547_P110_32_MIA_030	Enterobacter hormaechei	pass
BBM_547_P110_32_MIA_031	Enterobacter hormaechei	pass
BBM_547_P110_32_MIA_032	Staphylococcus aureus subsp. aureus NCTC 8325	pass
BBM_547_P110_32_MIA_033	Staphylococcus epidermidis	pass
BBM_547_P110_32_MIA_034	Staphylococcus epidermidis	pass
BBM_547_P110_32_MIA_035	Staphylococcus aureus subsp. aureus NCTC 8325	pass
BBM_547_P110_32_MIA_036	Staphylococcus aureus subsp. aureus NCTC 8325	pass
BBM_547_P110_32_MIA_037	Shigella sonnei	pass
BBM_547_P110_32_MIA_038	Staphylococcus aureus subsp. aureus NCTC 8325	pass
BBM_547_P110_32_MIA_039	Staphylococcus aureus subsp. aureus NCTC 8325	pass
BBM_547_P110_32_MIA_040	Staphylococcus aureus subsp. aureus NCTC 8325	pass
BBM_547_P110_32_MIA_041	Enterobacter hormaechei	pass
BBM_547_P110_32_MIA_042	Enterococcus faecalis EnGen0336	pass
BBM_547_P110_32_MIA_043	Enterococcus faecium	pass
BBM_547_P110_32_MIA_044	Shigella sonnei	pass
BBM_547_P110_32_MIA_045	Pseudomonas aeruginosa PAO1	pass
BBM_547_P110_32_MIA_046	Klebsiella pneumoniae subsp. pneumoniae HS11286	pass
BBM_547_P110_32_MIA_047	Proteus mirabilis HI4320	pass
BBM_547_P110_32_MIA_048	Shigella sonnei	pass
BBM_547_P110_32_MIA_049	Serratia nevei	pass
BBM_547_P110_32_MIA_050	Enterococcus faecalis EnGen0336	pass
BBM_547_P110_32_MIA_051	Serratia nevei	pass
BBM_547_P110_32_MIA_052	Klebsiella variicola	pass
BBM_547_P110_32_MIA_053	Enterococcus faecalis EnGen0336	pass
BBM_547_P110_32_MIA_054	Enterobacter hormaechei	pass
BBM_547_P110_32_MIA_055	Enterobacter hormaechei	pass
BBM_547_P110_32_MIA_056	Klebsiella grimontii	pass
BBM_547_P110_32_MIA_057	Staphylococcus epidermidis	pass
BBM_547_P110_32_MIA_058	Staphylococcus epidermidis	pass
BBM_547_P110_32_MIA_059	Enterobacter hormaechei	pass
BBM_547_P110_32_MIA_060	Klebsiella grimontii	pass
BBM_547_P110_32_MIA_061	Shigella dysenteriae	pass
BBM_547_P110_32_MIA_062	Shigella sonnei	pass
BBM_547_P110_32_MIA_063	Coraliihabitans acroporae	not pass	yeast (not in DB)	Pichia kudriavzevii; strain=CBS573
BBM_547_P110_32_MIA_064	Enterococcus faecium	pass
BBM_547_P110_32_MIA_065	Enterococcus faecium	pass
BBM_547_P110_32_MIA_066	Shigella dysenteriae	pass
BBM_547_P110_32_MIA_067	Proteus mirabilis HI4320	pass
BBM_547_P110_32_MIA_068	Escherichia coli	pass
BBM_547_P110_32_MIA_069	Staphylococcus epidermidis	pass
BBM_547_P110_32_MIA_070	Serratia nevei	pass
BBM_547_P110_32_MIA_071	Enterococcus faecium	pass
BBM_547_P110_32_MIA_072	Enterococcus faecium	pass
BBM_547_P110_32_MIA_073	Shigella dysenteriae	pass
BBM_547_P110_32_MIA_074	Shigella sonnei	pass
BBM_547_P110_32_MIA_075	Klebsiella pneumoniae subsp. pneumoniae HS11286	pass
BBM_547_P110_32_MIA_076	Staphylococcus epidermidis	pass
BBM_547_P110_32_MIA_077	Enterococcus faecalis EnGen0336	pass
BBM_547_P110_32_MIA_078	Enterococcus faecalis EnGen0336	pass
BBM_547_P110_32_MIA_079	Klebsiella variicola	pass
BBM_547_P110_32_MIA_080	Enterococcus faecalis EnGen0336	pass
BBM_547_P110_32_MIA_081	Klebsiella oxytoca	pass
BBM_547_P110_32_MIA_082	Klebsiella oxytoca	pass
BBM_547_P110_32_MIA_083	Enterococcus faecalis EnGen0336	pass
BBM_547_P110_32_MIA_084	Enterococcus faecium	pass
BBM_547_P110_32_MIA_085	Enterococcus faecium	pass
BBM_547_P110_32_MIA_086	Klebsiella pneumoniae subsp. pneumoniae HS11286	pass
BBM_547_P110_32_MIA_087	Shigella sonnei	pass
BBM_547_P110_32_MIA_088	Shigella sonnei	pass
BBM_547_P110_32_MIA_089	Enterococcus faecalis EnGen0336	pass
BBM_547_P110_32_MIA_090	Enterococcus faecalis EnGen0336	pass
BBM_547_P110_32_MIA_091	Shigella sonnei	pass
BBM_547_P110_32_MIA_092	Shigella dysenteriae	pass
BBM_547_P110_32_MIA_093	Enterococcus faecalis EnGen0336	pass
BBM_547_P110_32_MIA_094	Enterococcus faecium	pass
BBM_547_P110_32_MIA_095	Shigella dysenteriae	pass
BBM_547_P110_32_MIA_096	Klebsiella pneumoniae subsp. pneumoniae HS11286	pass
BBM_548_P110_32_MIA_001	Corynebacterium aurimucosum ATCC 700975	pass
BBM_548_P110_32_MIA_002	Shigella sonnei	pass
BBM_548_P110_32_MIA_003	Shigella sonnei	pass
BBM_548_P110_32_MIA_004	Morganella morganii	pass
BBM_548_P110_32_MIA_005	Enterobacter hormaechei	pass
BBM_548_P110_32_MIA_006	Citrobacter tructae	pass
BBM_548_P110_32_MIA_007	Shigella sonnei	pass
BBM_548_P110_32_MIA_008	Pseudomonas aeruginosa PAO1	pass
BBM_548_P110_32_MIA_009	Shigella sonnei	pass
BBM_548_P110_32_MIA_010	Citrobacter freundii	pass
BBM_548_P110_32_MIA_011	Pseudomonas aeruginosa PAO1	pass
BBM_548_P110_32_MIA_012	Proteus mirabilis HI4320	pass
BBM_548_P110_32_MIA_013	Shigella dysenteriae	pass
BBM_548_P110_32_MIA_014	Pseudomonas aeruginosa PAO1	pass
BBM_548_P110_32_MIA_015	Klebsiella aerogenes	pass
BBM_548_P110_32_MIA_016	Staphylococcus aureus subsp. aureus NCTC 8325	pass
BBM_548_P110_32_MIA_017	Citrobacter koseri ATCC BAA-895	pass
BBM_548_P110_32_MIA_018	Citrobacter koseri ATCC BAA-895	pass
BBM_548_P110_32_MIA_019	Serratia bockelmannii	pass
BBM_548_P110_32_MIA_020	Klebsiella pneumoniae subsp. pneumoniae HS11286	pass
BBM_548_P110_32_MIA_021	Staphylococcus epidermidis	pass
BBM_548_P110_32_MIA_022	Staphylococcus epidermidis	pass
BBM_548_P110_32_MIA_023	Staphylococcus epidermidis	pass
BBM_548_P110_32_MIA_024	Streptococcus constellatus	pass
BBM_548_P110_32_MIA_025	Streptococcus intermedius	pass
BBM_548_P110_32_MIA_026	Streptococcus periodonticum	pass
BBM_548_P110_32_MIA_027	Klebsiella pneumoniae subsp. pneumoniae HS11286	pass
BBM_548_P110_32_MIA_028	Shigella sonnei	pass
BBM_548_P110_32_MIA_029	Streptococcus anginosus	pass
BBM_548_P110_32_MIA_030	Shigella sonnei	pass
BBM_548_P110_32_MIA_031	Enterococcus lactis	pass
BBM_548_P110_32_MIA_032	Enterococcus lactis	not pass	not enough material on plate
BBM_548_P110_32_MIA_033	Enterobacter hormaechei	pass
BBM_548_P110_32_MIA_034	Enterobacter hormaechei	pass
BBM_548_P110_32_MIA_035	Klebsiella pneumoniae subsp. pneumoniae HS11286	pass
BBM_548_P110_32_MIA_036	Serratia nevei	pass
BBM_548_P110_32_MIA_037	Enterococcus faecalis EnGen0336	pass
BBM_548_P110_32_MIA_038	Staphylococcus epidermidis	pass
BBM_548_P110_32_MIA_039	Pseudomonas aeruginosa PAO1	pass
BBM_548_P110_32_MIA_040	Klebsiella pneumoniae subsp. pneumoniae HS11286	pass
BBM_548_P110_32_MIA_041	Streptococcus periodonticum	pass
BBM_548_P110_32_MIA_042	Enterococcus lactis	pass
BBM_548_P110_32_MIA_043	Pseudomonas aeruginosa PAO1	pass
BBM_548_P110_32_MIA_044	Shigella sonnei	pass
BBM_548_P110_32_MIA_045	Staphylococcus aureus subsp. aureus NCTC 8325	pass
BBM_548_P110_32_MIA_046	Enterococcus faecium	pass
BBM_548_P110_32_MIA_047	Staphylococcus epidermidis	pass
BBM_548_P110_32_MIA_048	Serratia bockelmannii	pass
BBM_548_P110_32_MIA_049	Citrobacter braakii	pass
BBM_548_P110_32_MIA_050	Shigella sonnei	pass
BBM_548_P110_32_MIA_051	Staphylococcus capitis subsp. capitis	pass
BBM_548_P110_32_MIA_052	Enterobacter hormaechei	pass
BBM_548_P110_32_MIA_053	Staphylococcus epidermidis	pass
BBM_548_P110_32_MIA_054	Staphylococcus aureus subsp. aureus NCTC 8325	pass
BBM_548_P110_32_MIA_055	Staphylococcus aureus subsp. aureus NCTC 8325	pass
BBM_548_P110_32_MIA_056	Staphylococcus aureus subsp. aureus NCTC 8325	pass
BBM_548_P110_32_MIA_057	Staphylococcus epidermidis	pass
BBM_548_P110_32_MIA_058	Pseudomonas aeruginosa PAO1	pass
BBM_548_P110_32_MIA_059	Klebsiella oxytoca	pass
BBM_548_P110_32_MIA_060	Streptococcus agalactiae	pass
BBM_548_P110_32_MIA_061	Staphylococcus aureus subsp. aureus NCTC 8325	pass
BBM_548_P110_32_MIA_062	Staphylococcus aureus subsp. aureus NCTC 8325	pass
BBM_548_P110_32_MIA_063	Staphylococcus epidermidis	pass
BBM_548_P110_32_MIA_064	Staphylococcus epidermidis	pass
BBM_548_P110_32_MIA_065	Staphylococcus aureus subsp. aureus NCTC 8325	pass
BBM_548_P110_32_MIA_066	Staphylococcus epidermidis	pass
BBM_548_P110_32_MIA_067	Staphylococcus aureus subsp. aureus NCTC 8325	pass
BBM_548_P110_32_MIA_068	Staphylococcus aureus subsp. aureus NCTC 8325	not pass	other, very empty except for trypsin peaks
BBM_548_P110_32_MIA_069	Staphylococcus aureus subsp. aureus NCTC 8325	pass
BBM_548_P110_32_MIA_070	Staphylococcus epidermidis	pass
BBM_548_P110_32_MIA_071	Klebsiella aerogenes	pass
BBM_548_P110_32_MIA_072	Pseudomonas aeruginosa PAO1	pass
BBM_548_P110_32_MIA_073	Enterococcus lactis	pass
BBM_548_P110_32_MIA_074	Enterococcus faecalis EnGen0336	pass
BBM_548_P110_32_MIA_075	Streptococcus intermedius	pass
BBM_548_P110_32_MIA_076	Enterococcus faecium	pass
BBM_548_P110_32_MIA_077	Staphylococcus epidermidis	pass
BBM_548_P110_32_MIA_078	Enterococcus gallinarum	pass
BBM_548_P110_32_MIA_079	Klebsiella pasteurii	pass
BBM_548_P110_32_MIA_080	Shigella dysenteriae	pass
BBM_548_P110_32_MIA_081	Enterococcus gallinarum	pass
BBM_548_P110_32_MIA_082	Enterococcus avium	pass
BBM_548_P110_32_MIA_083	Klebsiella pneumoniae subsp. pneumoniae HS11286	pass
BBM_548_P110_32_MIA_084	Shigella sonnei	pass
BBM_548_P110_32_MIA_085	Klebsiella pasteurii	pass
BBM_548_P110_32_MIA_086	Shigella dysenteriae	pass
BBM_548_P110_32_MIA_087	Enterococcus avium	pass
BBM_548_P110_32_MIA_088	Enterococcus faecalis EnGen0336	pass
BBM_548_P110_32_MIA_089	Enterococcus avium	pass
BBM_548_P110_32_MIA_090	Enterococcus avium	pass
