# Supplementary material for: Proteomic Diversity in Bacteria: Insights and Implications for Bacterial Identification
Source: Mol Cell Proteomics. 2025 Jan 27;24(3):100917. doi: 10.1016/j.mcpro.2025.100917 (PMC11919601; doi:10.1016/j.mcpro.2025.100917)
Supplement: Supplementary Table S3 [file mmc4.xlsx]

## Sheet: Sheet1
Supplementary Table 3: Overview of sample preparation workflows for the eight datasets. TFA = trifluoroacetic acid, SPE = solid phase extraction.
Experiment	Cell lysis	In-solution digest	SPE cleanup
i. Diversity dataset - 14 SPD	100 % TFA	in-solution digest with ON incubation, 1:50 trypsin:protein ratio, 50 µg protein input material, separate digest	5 disks C18 stage-tips
ii. Diversity - 38 SPD	100 % TFA	in-solution digest with 2 hour incubation, 1:20 trypsin:protein ratio, 20 µg protein input material, same digest as Diversity - 10min dataset	3 disks C18 stage-tips
iii. Diversity - 80 SPD	100 % TFA	in-solution digest with two hour incubation, 1:20 trypsin:protein ratio, 20 µg protein input material, same digest as Diversity - 30min dataset	3 disks C18 stage-tips
iv. Reproducibility dataset	100 % TFA	in-solution digest with two hour incubation, 1:20 trypsin:protein ratio, 20 µg protein input material	3 disks C18 stage-tips
v. Pseudomonas dataset	100 % TFA	in-solution digest with ON incubation, 1:50 trypsin:protein ratio, 50 µg protein input material, separate digest	5 disks C18 stage-tips
vi. Bacillus dataset	100 % TFA	in-solution digest with ON incubation, 1:50 trypsin:protein ratio, 50 µg protein input material, separate digest	5 disks C18 stage-tips
vii. Food routine dataset	100 % TFA	in-solution digest with two hour incubation, 1:20 trypsin:protein ratio, 20 µg protein input material	3 disks C18 stage-tips
viii. Clinical routine dataset	100 % TFA	in-solution digest with two hour incubation, 1:20 trypsin:protein ratio, 20 µg protein input material	3 disks C18 stage-tips
