# Supplementary material for: Proteomic Diversity in Bacteria: Insights and Implications for Bacterial Identification
Source: Mol Cell Proteomics. 2025 Jan 27;24(3):100917. doi: 10.1016/j.mcpro.2025.100917 (PMC11919601; doi:10.1016/j.mcpro.2025.100917)
Supplement: Supplementary Table S4 [file mmc5.xlsx]

## Sheet: Data_acquisition
Table 3: Overview LC-ESI-MS/MS data acquisition DDA = data-dependent acquisition. All liquid chromatography systems and mass spectrometers are from Thermo Fisher Scientific Inc. (MA, USA). Abbreviations: LC=Liquid chromatography, min=minute
Experiment	LC	LC flowrate	LC linear gradient	Mass spectrometer	Acquisition method
i. Diversity dataset - 14 SPD	Vanquish™ Neo UHPLC	microflow [50µl/min]	90 min	Orbitrap Exploris™ 480	DDA
ii. Diversity - 30min dataset	Vanquish™ Neo UHPLC	microflow [50µl/min]	30 min	Orbitrap Exploris™ 480	DDA
iii. Diversity - 10min dataset	Vanquish™ Neo UHPLC	microflow [50µl/min]	10 min	Orbitrap Exploris™ 480	DDA
iv. Reproducibility dataset	Vanquish™ Neo UHPLC	microflow [50µl/min]	10 min	Orbitrap Exploris™ 480	DDA
v. Pseudomonas dataset	UltiMate 3000 RSLCnano	nanoflow [0.3 µl/min]	30 min	Orbitrap Fusion™ Lumos™ Tribrid™	DDA
vi. Bacillus dataset	UltiMate 3000 RSLCnano	nanoflow [0.3 µl/min]	30 min	Orbitrap Fusion™ Lumos™ Tribrid™	DDA
vii. Food routine dataset	Vanquish™ Neo UHPLC	microflow [50µl/min]	10 min	Orbitrap Exploris™ 480	DDA
viii. Clinical routine dataset	Vanquish™ Neo UHPLC	microflow [50µl/min]	10 min	Orbitrap Exploris™ 480	DDA
