# Supplementary material for: Proteomic Diversity in Bacteria: Insights and Implications for Bacterial Identification
Source: Mol Cell Proteomics. 2025 Jan 27;24(3):100917. doi: 10.1016/j.mcpro.2025.100917 (PMC11919601; doi:10.1016/j.mcpro.2025.100917)
Supplement: Supplementary Table S5 [file mmc6.xlsx]

## Sheet: Sheet1
fasta files for orhtogroup mapping and hamming distance calculations	organism
GCF_001571365.1	Achromobacter denitrificans
GCF_902859695.1	Achromobacter ruhlandii
GCF_009759685.1	Acinetobacter baumannii
GCF_000368965.1	Acinetobacter calcoaceticus
GCF_000369065.1	Acinetobacter haemolyticus
GCF_000949655.1	Acinetobacter johnsonii
GCF_000949655.1	Acinetobacter johnsonii
GCF_900444875.1	Acinetobacter junii
GCF_000836095.1	Acinetobacter lwoffii
GCF_006757745.1	Acinetobacter radioresistens
GCF_000820265.1	Aeromonas caviae
GCF_000014805.1	Aeromonas hydrophila
GCF_000421525.1	Aestuariimicrobium kwangyangense
GCF_000372365.1	Aggregatibacter actinomycetemcomitans
GCF_000739855.1	Alcaligenes faecalis
GCF_001936335.1	Amylolactobacillus amylophilus
GCF_001274715.1	Aneurinibacillus migulanus
GCF_000248015.1	Atlantibacter hermannii
GCF_900101785.1	Auraticoccus monumenti
GCF_001591925.1	Bacillus atrophaeus
GCF_000204705.1	Bacillus atrophaeus
GCF_006094295.1	Bacillus cereus
GCF_000017425.1	Bacillus cytotoxicus
GCF_000507105.1	Bacillus mojavensis
GCF_000832605.1	Bacillus mycoides
GCF_900186955.1	Bacillus pumilus
GCF_001050115.1	Bacillus smithii
GCF_001592005.1	Bacillus sonorensis
GCF_006088795.1	Bacillus subtilis
GCF_000161615.1	Bacillus thuringiensis
GCF_000771205.1	Bifidobacterium angulatum
GCF_000260715.1	Bifidobacterium animalis
GCF_000022965.1	Bifidobacterium animalis
GCF_000020425.1	Bifidobacterium longum
GCF_000687595.1	Bifidobacterium pseudolongum
GCF_000426405.1	Bifidobacterium subtile
GCF_003115835.1	Brenneria nigrifluens
GCF_003666165.1	Brenneria salicis
GCF_006540045.1	Brevibacillus centrosporus
GCF_011758645.1	Brooklawnia cerclae
GCF_000427805.1	Budvicia aquatica
GCF_000473485.1	Burkholderia cepacia
GCF_000735355.1	Buttiauxella agrestis
GCF_001654925.1	Buttiauxella brennerae
GCF_001654915.1	Buttiauxella ferragutiae
GCF_001654835.1	Buttiauxella gaviniae
GCF_003601925.1	Buttiauxella izardii
GCF_001654865.1	Buttiauxella noackiae
GCF_003818135.1	Buttiauxella warmboldiae
GCF_001437085.1	Carnobacterium divergens
GCF_001437315.1	Carnobacterium maltaromaticum
GCF_000412335.2	Cedecea davisae
GCF_900635955.1	Cedecea lapagei
GCF_000007705.1	Chromobacterium violaceum
GCF_018323885.1	Citrobacter amalonaticus
GCF_900449345.1	Citrobacter braakii
GCF_011064845.1	Citrobacter freundii
GCF_000759815.1	Citrobacter rodentium
GCF_900461435.1	Comamonas terrigena
GCF_001434775.1	Companilactobacillus farciminis
GCF_001435445.1	Companilactobacillus kimchii
GCF_000982825.1	Cronobacter sakazakii
GCF_001598755.1	Cupriavidus necator
GCF_020546685.1	Deinococcus radiodurans
GCF_900447535.1	Dermacoccus nishinomiyaensis
GCF_000406105.1	Dickeya chrysanthemi
GCF_000474215.1	Edwardsiella hoshinae
GCF_003113495.2	Edwardsiella tarda
GCF_000755525.1	Enterobacter cloacae
GCF_009660455.1	Enterobacter cloacae
GCF_001729765.1	Enterobacter kobei
GCF_000406965.1	Enterococcus avium
GCF_001544095.1	Enterococcus casseliflavus
GCF_000379745.1	Enterococcus cecorum
GCF_000373065.1	Enterococcus columbae
GCF_000406945.1	Enterococcus dispar
GCF_001544215.1	Enterococcus durans
GCF_000392875.1	Enterococcus faecalis
GCF_900447735.1	Enterococcus faecium
GCF_001885955.1	Enterococcus hirae
GCF_000407185.1	Enterococcus malodoratus
GCF_002813755.1	Enterococcus mundtii
GCF_001886185.1	Enterococcus raffinosus
GCF_000407285.1	Enterococcus saccharolyticus
GCF_000407025.1	Enterococcus sulfureus
GCF_000696075.1	Erwinia amylovora
GCF_017875455.1	Erwinia rhapontici
GCF_000026225.1	Escherichia fergusonii
GCF_000735345.1	Ewingella americana
GCF_003368395.1	Fructilactobacillus fructivorans
GCF_003397685.1	Gardnerella vaginalis
GCF_900476045.1	Gemella morbillorum
GCF_001277805.1	Geobacillus stearothermophilus
GCF_001552335.1	Granulicoccus phenolivorans
GCF_003668715.1	Hafnia alvei
GCF_000832905.1	Heyndrickxia coagulans
GCF_001571225.1	Hydrogenophaga palleronii
GCF_000829445.1	Jeotgalibacillus alimentarius
GCF_000215745.1	Klebsiella aerogenes
GCF_001598695.1	Klebsiella oxytoca
GCF_001590945.1	Klebsiella pneumoniae
GCF_000828055.2	Klebsiella variicola
GCF_000735365.1	Kluyvera ascorbata
GCF_001571285.1	Kluyvera cryocrescens
GCF_001654985.1	Kluyvera georgiana
GCF_001975225.1	Kosakonia cowanii
GCF_000280495.2	Kosakonia radicincitans
GCF_001435035.1	Lacticaseibacillus manihotivorans
GCF_001436385.1	Lacticaseibacillus paracasei
GCF_000949485.1	Lacticaseibacillus paracasei
GCF_001435405.1	Lacticaseibacillus rhamnosus
GCF_001436225.1	Lacticaseibacillus sharpeae
GCF_001435655.1	Lactiplantibacillus paraplantarum
GCF_004354685.1	Lactiplantibacillus pentosus
GCF_002631775.1	Lactiplantibacillus plantarum
GCF_002706375.1	Lactobacillus amylovorus
GCF_000056065.1	Lactobacillus delbrueckii
GCF_001908495.1	Lactobacillus delbrueckii
GCF_002441765.1	Lactococcus cremoris
GCF_002441675.1	Lactococcus garvieae
GCF_004354485.1	Lactococcus lactis
GCF_002441785.1	Lactococcus lactis
GCF_002441695.1	Lactococcus piscium
GCF_002441715.1	Lactococcus plantarum
GCF_002441745.1	Lactococcus raffinolactis
GCF_001436415.1	Latilactobacillus graminis
GCF_001515505.1	Leclercia adecarboxylata
GCF_001514515.1	Lelliottia amnigena
GCF_000735425.1	Leminorella grimontii
GCF_001434655.1	Lentilactobacillus hilgardii
GCF_001591885.1	Lentilactobacillus parabuchneri
GCF_014207505.1	Leuconostoc carnosum
GCF_004354555.1	Leuconostoc citreum
GCF_014651235.1	Leuconostoc lactis
GCF_000014445.1	Leuconostoc mesenteroides
GCF_007992255.1	Leuconostoc mesenteroides
GCF_014634745.1	Leuconostoc pseudomesenteroides
GCF_002933755.1	Levilactobacillus brevis
GCF_001433855.1	Levilactobacillus brevis
GCF_001436215.1	Ligilactobacillus agilis
GCF_001434535.1	Ligilactobacillus animalis
GCF_001436015.1	Ligilactobacillus murinus
GCF_001436475.1	Ligilactobacillus ruminis
GCF_002079595.1	Ligilactobacillus salivarius
GCF_013394085.1	Limosilactobacillus fermentum
GCF_001436535.1	Liquorilactobacillus mali
GCF_000148995.1	Listeria grayi
GCF_900638015.1	Listeria grayi
GCF_900187025.1	Listeria ivanovii
GCF_000027145.1	Listeria seeligeri
GCF_900187315.1	Listeria welshimeri
GCF_002706705.1	Loigolactobacillus coryniformis
GCF_900107885.1	Lonsdalea quercina
GCF_002200915.1	Lysinibacillus boronitolerans
GCF_003367495.1	Lysinibacillus fusiformis
GCF_001591965.1	Lysinibacillus odysseyi
GCF_001183605.1	Lysinibacillus xylanilyticus
GCF_002902665.1	Macrococcus caseolyticus
GCF_003970575.1	Mammaliicoccus fleurettii
GCF_900474615.1	Mammaliicoccus sciuri
GCF_002902225.1	Mammaliicoccus sciuri
GCF_000708755.2	Metabacillus indicus
GCF_014205175.1	Micrococcus cohnii
GCF_014205115.1	Micrococcus endophyticus
GCF_014644875.1	Micrococcus flavus
GCF_004563975.1	Micrococcus lylae
GCF_014138885.1	Micrococcus yunnanensis
GCF_001679175.1	Moraxella osloensis
GCF_001598895.1	Morganella morganii
GCF_004364645.1	Naumannella halotolerans
GCF_000307875.1	Neobacillus bataviensis
GCF_001591505.1	Neobacillus niacini
GCF_001591585.1	Niallia circulans
GCF_002835805.1	Niallia nealsonii
GCF_001655035.1	Obesumbacterium proteus
GCF_003515705.1	Oceanobacillus profundus
GCF_900102965.1	Paenibacillus jilunlii
GCF_002007765.1	Paenibacillus larvae
GCF_004000945.1	Paenibacillus lautus
GCF_001637165.1	Paenibacillus macquariensis
GCF_002095535.1	Pantoea cypripedii
GCF_014155765.1	Pantoea dispersa
GCF_003315295.1	Paraliobacillus ryukyuensis
GCF_900129615.1	Pectobacterium carotovorum
GCF_002243645.1	Peribacillus simplex
GCF_003664125.1	Planococcus citreus
GCF_014202615.1	Planococcus koreensis
GCF_900087055.1	Plesiomonas shigelloides
GCF_001598855.1	Pluralibacter gergoviae
GCF_004959795.1	Pragia fontium
GCF_000160755.1	Proteus mirabilis
GCF_001654855.1	Proteus myxofaciens
GCF_003144535.1	Proteus penneri
GCF_000173415.1	Providencia alcalifaciens
GCF_001655055.1	Providencia heimbachae
GCF_000156395.1	Providencia rustigianii
GCF_000759795.1	Pseudescherichia vulneris
GCF_008801675.1	Pseudomonas aeruginosa
GCF_008801675.1	Pseudomonas aeruginosa
GCF_008801675.1	Pseudomonas aeruginosa
GCF_008801675.1	Pseudomonas aeruginosa
GCF_008801675.1	Pseudomonas aeruginosa
GCF_008801675.1	Pseudomonas aeruginosa
GCF_001042925.1	Pseudomonas aeruginosa
GCF_008801675.1	Pseudomonas aeruginosa
GCF_008801675.1	Pseudomonas aeruginosa
GCF_008801675.1	Pseudomonas aeruginosa
GCF_008801675.1	Pseudomonas aeruginosa
GCF_008801675.1	Pseudomonas aeruginosa
GCF_008801675.1	Pseudomonas aeruginosa
GCF_008801675.1	Pseudomonas aeruginosa
GCF_008801675.1	Pseudomonas aeruginosa
GCF_008801675.1	Pseudomonas aeruginosa
GCF_008801675.1	Pseudomonas aeruginosa
GCF_008801675.1	Pseudomonas aeruginosa
GCF_008801675.1	Pseudomonas aeruginosa
GCF_008801675.1	Pseudomonas aeruginosa
GCF_008801675.1	Pseudomonas aeruginosa
GCF_008801675.1	Pseudomonas aeruginosa
GCF_008801675.1	Pseudomonas aeruginosa
GCF_008801675.1	Pseudomonas aeruginosa
GCF_001983205.1	Pseudomonas azotoformans
GCF_007858285.1	Pseudomonas brenneri
GCF_001983175.1	Pseudomonas cedrina
GCF_900102635.1	Pseudomonas chengduensis
GCF_003945765.1	Pseudomonas chlororaphis
GCF_900104015.1	Pseudomonas cichorii
GCF_001042895.1	Pseudomonas deceptionensis
GCF_007858235.1	Pseudomonas extremaustralis
GCF_001269845.1	Pseudomonas fluorescens
GCF_001983165.1	Pseudomonas gessardii
GCF_001043025.1	Pseudomonas helleri
GCF_900101415.1	Pseudomonas koreensis
GCF_001439685.1	Pseudomonas libanensis
GCF_001042905.1	Pseudomonas lini
GCF_001042985.1	Pseudomonas lundensis
GCF_002091675.1	Pseudomonas luteola
GCF_007858265.1	Pseudomonas mandelii
GCF_007858155.1	Pseudomonas marginalis
GCF_007858175.1	Pseudomonas marginalis
GCF_900455585.1	Pseudomonas mendocina
GCF_002091775.1	Pseudomonas oleovorans
GCF_001439815.1	Pseudomonas orientalis
GCF_000730625.1	Pseudomonas oryzihabitans
GCF_001439735.1	Pseudomonas paralactis
GCF_007858275.1	Pseudomonas proteolytica
GCF_001043005.1	Pseudomonas psychrophila
GCF_900102665.1	Pseudomonas psychrotolerans
GCF_900105575.1	Pseudomonas rhodesiae
GCF_001439725.1	Pseudomonas synxantha
GCF_001042915.1	Pseudomonas taetrolens
GCF_900104885.1	Pseudomonas trivialis
GCF_012985365.1	Pseudomonas veronii
GCF_001043055.1	Pseudomonas weihenstephanensis
GCF_000241955.1	Rahnella aquatilis
GCF_900455835.1	Ralstonia pickettii
GCF_001598295.1	Raoultella ornithinolytica
GCF_000735435.1	Raoultella planticola
GCF_006539725.1	Raoultella terrigena
GCF_002019735.1	Salipaludibacillus agaradhaerens
GCF_008692845.1	Salmonella enterica
GCF_008692785.1	Salmonella enterica
GCF_001436395.1	Secundilactobacillus malefermentans
GCF_001590885.1	Serratia ficaria
GCF_001006005.1	Serratia fonticola
GCF_001590905.1	Serratia grimesii
GCF_000422085.1	Serratia liquefaciens
GCF_002899365.1	Serratia marcescens
GCF_000163595.1	Serratia odorifera
GCF_003634415.1	Serratia plymuthica
GCF_008830365.1	Serratia proteamaculans
GCF_001598675.1	Serratia rubidaea
GCF_900457065.1	Shewanella putrefaciens
GCF_900457095.1	Shigella boydii
GCF_002950215.1	Shigella flexneri
GCF_900457155.1	Shigella sonnei
GCF_020883495.1	Shinella zoogloeoides
GCF_002250115.1	Shouchella clausii
GCF_000298255.1	Solibacillus isronensis
GCF_008124885.1	Sphingobacterium composti Yoo et al. 2007 non Ten et al. 2007
GCF_003054045.1	Sphingobacterium faecium
GCF_900107985.1	Sphingobacterium lactis
GCF_007990895.1	Sphingobacterium mizutaii
GCF_900457435.1	Sphingobacterium spiritivorum
GCF_000686625.1	Sphingobacterium thalpophilum
GCF_007990915.1	Sphingomonas aquatilis
GCF_000379045.1	Sphingomonas melonis
GCF_000739895.2	Sphingomonas paucimobilis
GCF_006094915.1	Staphylococcus aureus
GCF_002902455.1	Staphylococcus auricularis
GCF_901482635.1	Staphylococcus capitis
GCF_002901925.1	Staphylococcus capitis
GCF_900458365.1	Staphylococcus carnosus
GCF_002901945.1	Staphylococcus chromogenes
GCF_002901995.1	Staphylococcus coagulans
GCF_007992675.1	Staphylococcus cohnii
GCF_002902505.1	Staphylococcus condimenti
GCF_002087975.1	Staphylococcus epidermidis
GCF_008868245.1	Staphylococcus epidermidis
GCF_003970515.1	Staphylococcus equorum
GCF_002901805.1	Staphylococcus haemolyticus
GCF_002901845.1	Staphylococcus hominis
GCF_900474585.1	Staphylococcus hyicus
GCF_900458545.1	Staphylococcus intermedius
GCF_003019255.1	Staphylococcus kloosii
GCF_002902165.1	Staphylococcus lutrae
GCF_003019275.1	Staphylococcus muscae
GCF_002902745.1	Staphylococcus nepalensis
GCF_003970495.1	Staphylococcus pasteuri
GCF_002902685.1	Staphylococcus pettenkoferi
GCF_003970555.1	Staphylococcus piscifermentans
GCF_001997165.1	Staphylococcus saprophyticus
GCF_003968865.1	Staphylococcus schleiferi
GCF_002902085.1	Staphylococcus simiae
GCF_900474685.1	Staphylococcus simulans
GCF_001006765.1	Staphylococcus succinus
GCF_900636385.1	Staphylococcus warneri
GCF_002732165.1	Staphylococcus xylosus
GCF_001591205.1	Stenotrophomonas maltophilia
GCF_000186445.1	Streptococcus agalactiae
GCF_900475415.1	Streptococcus porcinus
GCF_000194945.1	Streptococcus sanguinis
GCF_900475595.1	Streptococcus uberis
GCF_000813365.1	Streptomyces albus
GCF_000219605.1	Stutzerimonas stutzeri
GCF_001591425.1	Sutcliffiella cohnii
GCF_002163585.1	Tatumella citrea
GCF_000439895.1	Tatumella ptyseos
GCF_002884435.1	Terribacillus goriensis
GCF_001544195.1	Tetragenococcus solitarius
GCF_900107505.1	Trichococcus collinsii
GCF_900113645.1	Trichococcus flocculiformis
GCF_900114465.1	Trichococcus palustris
GCF_014397115.1	Vagococcus carniphilus
GCF_003987555.1	Vagococcus lutrae
GCF_001591365.1	Variovorax paradoxus
GCF_000467125.1	Vibrio proteolyticus
GCF_006540065.1	Weissella hellenica
GCF_001438705.1	Weissella kandleri
GCF_000160575.1	Weissella paramesenteroides
GCF_001437355.1	Weissella viridescens
GCF_000252955.1	Xenorhabdus nematophila
GCF_000511675.1	Yersinia pseudotuberculosis
