# Supplementary material for: Proteomic Diversity in Bacteria: Insights and Implications for Bacterial Identification
Source: Mol Cell Proteomics. 2025 Jan 27;24(3):100917. doi: 10.1016/j.mcpro.2025.100917 (PMC11919601; doi:10.1016/j.mcpro.2025.100917)
Supplement: Supplementary Table S6 [file mmc7.zip › Supplementary_Table_S6_concatenated_ogs.tsv]

Orthogroup	Chromobacterium violaceum DSM 30191	Leuconostoc mesenteroides DSM 20343	Aeromonas hydrophila DSM 30187	Bacillus cytotoxicus DSM 22905	Bifidobacterium longum DSM 20088	Bifidobacterium animalis DSM 10140	Escherichia fergusonii DSM 13698	Listeria seeligeri DSM 20751	Lactobacillus delbrueckii DSM 20081	Listeria grayi DSM 20601	Providencia rustigianii DSM 4541	Weissella paramesenteroides DSM 20288	Proteus mirabilis DSM 4479	Bacillus thuringiensis DSM 2046	Serratia odorifera DSM 4582	Providencia alcalifaciens DSM 30120	Streptococcus agalactiae DSM 2134	Streptococcus sanguinis DSM 20567	Bacillus atrophaeus DSM 675	Klebsiella aerogenes DSM 30053	Stutzerimonas stutzeri DSM 5190	Rahnella aquatilis DSM 4594	Atlantibacter hermannii DSM 4560	Xenorhabdus nematophila DSM 3370	Bifidobacterium animalis DSM 20104	Kosakonia radicincitans DSM 16656	Solibacillus isronensis DSM 21046	Neobacillus bataviensis DSM 15601	Acinetobacter calcoaceticus DSM 30006	Acinetobacter haemolyticus DSM 6962	Aggregatibacter actinomycetemcomitans DSM 8324	Enterococcus columbae DSM 7374	Sphingomonas aquatilis DSM 14444	Enterococcus cecorum DSM 20682	Enterococcus faecalis DSM 20478	Dickeya chrysanthemi DSM 4610	Enterococcus dispar DSM 6630	Enterococcus avium DSM 20679	Enterococcus sulfureus DSM 6905	Enterococcus malodoratus DSM 20681	Enterococcus saccharolyticus DSM 20726	Cedecea davisae DSM 4568	Aestuariimicrobium kwangyangense DSM 21549	Serratia liquefaciens DSM 4487	Bifidobacterium subtile DSM 20096	Budvicia aquatica DSM 5075	Tatumella ptyseos DSM 5000	Vibrio proteolyticus DSM 30189	Burkholderia cepacia DSM 7288
OG0000000	WP_011133672.1, WP_011133992.1, WP_011134410.1, WP_011135842.1, WP_011136251.1, WP_011136510.1, WP_011136528.1, WP_011137281.1, WP_011137489.1, WP_011137490.1, WP_011137750.1, WP_011137943.1, WP_043596182.1, WP_080509093.1	WP_002815509.1, WP_002815685.1, WP_004164488.1, WP_010276780.1, WP_010282405.1, WP_010282672.1, WP_010284856.1, WP_011679044.1, WP_011679074.1, WP_011679081.1, WP_011679101.1, WP_011679141.1, WP_011679205.1, WP_011679226.1, WP_011679234.1, WP_011679237.1, WP_011679268.1, WP_011679278.1, WP_011679288.1, WP_011679434.1, WP_011679440.1, WP_011679552.1, WP_011679588.1, WP_011679610.1, WP_011679794.1,…	WP_005303221.1, WP_005308671.1, WP_011704349.1, WP_011704458.1, WP_011704712.1, WP_011704714.1, WP_011704814.1, WP_011704855.1, WP_011705176.1, WP_011705492.1, WP_011705574.1, WP_011706517.1, WP_011706607.1, WP_011706700.1, WP_011706788.1, WP_011707237.1, WP_011707287.1, WP_011707299.1, WP_011707870.1, WP_011707928.1, WP_020480138.1, WP_164927667.1	WP_011983268.1, WP_011983269.1, WP_011983342.1, WP_011983413.1, WP_011983443.1, WP_011983461.1, WP_011983565.1, WP_011983755.1, WP_011983756.1, WP_011983791.1, WP_011983891.1, WP_011983906.1, WP_011984157.1, WP_011984159.1, WP_012093880.1, WP_012094232.1, WP_012094236.1, WP_012094578.1, WP_012094611.1, WP_012094623.1, WP_012094781.1, WP_012095307.1, WP_012095368.1, WP_012095612.1, WP_012095689.1,…	WP_003828120.1, WP_003829413.1, WP_003829425.1, WP_003829431.1, WP_003829512.1, WP_011068491.1, WP_012576480.1, WP_012576583.1, WP_012576649.1, WP_012576650.1, WP_012576851.1, WP_012576880.1, WP_012576898.1, WP_012576922.1, WP_012576925.1, WP_012576965.1, WP_012577124.1, WP_012577135.1, WP_012577235.1, WP_012577355.1, WP_012577359.1, WP_012577427.1, WP_012577745.1, WP_012577927.1, WP_012577944.1,…	WP_004217576.1, WP_004217659.1, WP_004217792.1, WP_004217948.1, WP_004218095.1, WP_004218096.1, WP_004218146.1, WP_004218456.1, WP_004218459.1, WP_004218485.1, WP_004218542.1, WP_004218548.1, WP_004218716.1, WP_004218772.1, WP_004218790.1, WP_004219114.1, WP_004219227.1, WP_004219235.1, WP_004268413.1, WP_004268790.1, WP_012619898.1, WP_012619994.1, WP_229155990.1	WP_000027199.1, WP_000078352.1, WP_000141875.1, WP_000150637.1, WP_000188205.1, WP_000569085.1, WP_000593991.1, WP_000617723.1, WP_000631384.1, WP_000891656.1, WP_000916293.1, WP_001033707.1, WP_001110563.1, WP_001272975.1, WP_001293612.1, WP_012599925.1, WP_015953564.1	WP_003745494.1, WP_003746816.1, WP_003747114.1, WP_003748283.1, WP_003749317.1, WP_003749619.1, WP_012984589.1, WP_012984705.1, WP_012984706.1, WP_012984780.1, WP_012984855.1, WP_012985046.1, WP_012985077.1, WP_012985095.1, WP_012985174.1, WP_012985230.1, WP_012985282.1, WP_012985438.1, WP_012985673.1, WP_012985770.1, WP_012985889.1, WP_012985901.1, WP_012986080.1, WP_012986205.1, WP_012986224.1,…	WP_003619264.1, WP_003620869.1, WP_003620924.1, WP_003621216.1, WP_003621351.1, WP_003621824.1, WP_003622090.1, WP_003622589.1, WP_003623437.1, WP_003623919.1, WP_003624674.1, WP_011543508.1, WP_011543533.1, WP_011543556.1, WP_011543598.1, WP_011543613.1, WP_011543645.1, WP_011543858.1, WP_011544160.1, WP_011544202.1, WP_011544220.1, WP_011544295.1, WP_011544323.1, WP_011544333.1, WP_011544364.1,…	WP_003754401.1, WP_003754439.1, WP_003754766.1, WP_003754789.1, WP_003755461.1, WP_003755522.1, WP_003755744.1, WP_003756292.1, WP_003756434.1, WP_003756436.1, WP_003757072.1, WP_003757350.1, WP_003757530.1, WP_003757712.1, WP_003758860.1, WP_003758879.1, WP_003758914.1, WP_003758967.1, WP_003759118.1, WP_003759202.1, WP_036106954.1, WP_040486428.1, WP_040486540.1, WP_040486552.1, WP_197531923.1	WP_006812634.1, WP_006812743.1, WP_006812817.1, WP_006813321.1, WP_006814086.1, WP_006814295.1, WP_006815170.1, WP_006815334.1, WP_006815404.1, WP_006815884.1, WP_039854333.1, WP_282552074.1, WP_282552137.1, WP_282666931.1	WP_002827117.1, WP_002827150.1, WP_002827177.1, WP_002827477.1, WP_002827774.1, WP_002827913.1, WP_002827915.1, WP_002827954.1, WP_002828071.1, WP_002828139.1, WP_002828171.1, WP_002828184.1, WP_002828219.1, WP_002828236.1, WP_002828255.1, WP_002828267.1, WP_002828378.1, WP_002828563.1, WP_002828623.1, WP_002828694.1, WP_002828893.1, WP_002828959.1, WP_002829159.1, WP_002829218.1, WP_040760584.1,…	WP_004242790.1, WP_004243310.1, WP_004244258.1, WP_004244454.1, WP_004244480.1, WP_004244556.1, WP_004245037.1, WP_004245385.1, WP_004245446.1, WP_004245527.1, WP_004246043.1, WP_012367698.1, WP_036894187.1	WP_000017471.1, WP_000054363.1, WP_000106426.1, WP_000114529.1, WP_000137747.1, WP_000165837.1, WP_000170868.1, WP_000180627.1, WP_000202605.1, WP_000207730.1, WP_000221100.1, WP_000393250.1, WP_000404443.1, WP_000406539.1, WP_000407086.1, WP_000411132.1, WP_000447851.1, WP_000470295.1, WP_000528820.1, WP_000560922.1, WP_000569232.1, WP_000570167.1, WP_000570205.1, WP_000571320.1, WP_000590203.1,…	WP_004954986.1, WP_004955232.1, WP_004956403.1, WP_004957531.1, WP_004958853.1, WP_004959319.1, WP_004960852.1, WP_004961572.1, WP_004964212.1, WP_004965009.1, WP_004965441.1, WP_004965570.1, WP_004965717.1, WP_004965935.1, WP_039991029.1, WP_039991168.1, WP_039992346.1, WP_039992637.1, WP_088499642.1, WP_164844329.1	WP_006657111.1, WP_006657701.1, WP_006657706.1, WP_006658385.1, WP_006658886.1, WP_006658887.1, WP_006659030.1, WP_006659265.1, WP_006659327.1, WP_006660168.1, WP_006660190.1, WP_006660212.1, WP_006660827.1, WP_006660948.1	WP_000032385.1, WP_000053150.1, WP_000120351.1, WP_000121090.1, WP_000181757.1, WP_000189496.1, WP_000192679.1, WP_000210670.1, WP_000230129.1, WP_000279881.1, WP_000424347.1, WP_000432859.1, WP_000452012.1, WP_000510606.1, WP_000582851.1, WP_000589158.1, WP_000593862.1, WP_000622721.1, WP_000651257.1, WP_000755575.1, WP_000818887.1, WP_000891275.1, WP_000912311.1, WP_000923535.1, WP_000926587.1,…	WP_002893646.1, WP_002894797.1, WP_002895249.1, WP_002895848.1, WP_002895890.1, WP_002899539.1, WP_002899832.1, WP_002900003.1, WP_002900052.1, WP_002900594.1, WP_002900620.1, WP_002900971.1, WP_002900977.1, WP_002901125.1, WP_002901159.1, WP_002902824.1, WP_002907267.1, WP_002911634.1, WP_002913248.1, WP_002913286.1, WP_002913343.1, WP_002913381.1, WP_002913395.1, WP_002913396.1, WP_002913404.1,…	WP_003324968.1, WP_003324971.1, WP_003324976.1, WP_003325320.1, WP_003325366.1, WP_003325513.1, WP_003326221.1, WP_003326389.1, WP_003326499.1, WP_003326742.1, WP_003326802.1, WP_003326827.1, WP_003326952.1, WP_003326953.1, WP_003327016.1, WP_003327053.1, WP_003327239.1, WP_003327240.1, WP_003327369.1, WP_003327490.1, WP_003327742.1, WP_003327760.1, WP_003327975.1, WP_003328050.1, WP_003328118.1,…	WP_004181271.1, WP_015365566.1, WP_015366435.1, WP_015367168.1, WP_015367515.1, WP_015367582.1, WP_015367722.1, WP_015367886.1, WP_015368136.1, WP_015368204.1, WP_015369317.1, WP_015704381.1, WP_015704517.1, WP_015704527.1, WP_015704577.1, WP_015704623.1, WP_015704780.1, WP_015704811.1, WP_015704872.1, WP_015705159.1, WP_015705346.1, WP_015705410.1, WP_015705980.1, WP_015705992.1	WP_011914996.1, WP_013981189.1, WP_013981209.1, WP_013981251.1, WP_013981274.1, WP_013981730.1, WP_013982040.1, WP_013982200.1, WP_013982425.1, WP_013982724.1, WP_013982930.1, WP_013983142.1, WP_013983263.1, WP_013983312.1, WP_013983594.1, WP_013983619.1, WP_013983997.1, WP_013984437.1, WP_017245410.1, WP_019406726.1	WP_013576488.1, WP_014333333.1, WP_014333806.1, WP_015696116.1, WP_015696157.1, WP_015696439.1, WP_015696540.1, WP_015696678.1, WP_015696956.1, WP_015697134.1, WP_015697245.1, WP_015697306.1, WP_015697342.1, WP_015697534.1, WP_015697741.1, WP_015697915.1, WP_015698042.1, WP_015698084.1, WP_015698168.1, WP_015698272.1, WP_015698616.1, WP_015698689.1, WP_015698943.1, WP_015699088.1, WP_086935294.1	WP_002433905.1, WP_002434267.1, WP_002434355.1, WP_002434413.1, WP_002434414.1, WP_002434714.1, WP_002434736.1, WP_002434811.1, WP_002434999.1, WP_002435339.1, WP_002435472.1, WP_002436043.1, WP_002436547.1, WP_002436892.1, WP_002437009.1, WP_002437091.1, WP_002437514.1, WP_002438536.1, WP_002438770.1, WP_002438771.1, WP_002438773.1, WP_002438806.1, WP_002463112.1, WP_002463130.1, WP_002463397.1,…	WP_010845092.1, WP_010845461.1, WP_010848028.1, WP_010848752.1, WP_010848927.1, WP_010848975.1, WP_013183404.1, WP_013183557.1, WP_013183664.1, WP_013183665.1, WP_013183860.1, WP_013183908.1, WP_013184601.1, WP_013185408.1, WP_013185458.1, WP_038220247.1	WP_004218146.1, WP_014697004.1, WP_014697089.1, WP_014697093.1, WP_014697097.1, WP_014697226.1, WP_014697383.1, WP_014697430.1, WP_014697437.1, WP_014697571.1, WP_014697791.1, WP_014697885.1, WP_014697910.1, WP_014697947.1, WP_014697966.1, WP_014698067.1, WP_014698072.1, WP_014698241.1, WP_014698242.1, WP_014698274.1, WP_014698282.1, WP_041776932.1, WP_041776984.1, WP_080571658.1, WP_272941517.1	WP_007369637.1, WP_007369691.1, WP_007369845.1, WP_007369989.1, WP_007370281.1, WP_007370322.1, WP_007370605.1, WP_007370690.1, WP_007370942.1, WP_007371063.1, WP_007371330.1, WP_007371528.1, WP_007372445.1, WP_007372544.1, WP_007372869.1, WP_007372930.1, WP_007373124.1, WP_007373190.1, WP_007373254.1, WP_007373363.1, WP_007373573.1, WP_007373613.1, WP_007373617.1, WP_007373860.1, WP_007373941.1,…	WP_008403223.1, WP_008403596.1, WP_008403828.1, WP_008404068.1, WP_008404103.1, WP_008404160.1, WP_008404975.1, WP_008405954.1, WP_008406051.1, WP_008406274.1, WP_008406287.1, WP_008406392.1, WP_008406436.1, WP_008406457.1, WP_008406537.1, WP_008406662.1, WP_008406712.1, WP_008406713.1, WP_008406974.1, WP_008407255.1, WP_008407431.1, WP_008407528.1, WP_008407922.1, WP_008408022.1, WP_008408432.1,…	WP_007083070.1, WP_007083169.1, WP_007083279.1, WP_007083349.1, WP_007083406.1, WP_007083418.1, WP_007083427.1, WP_007083597.1, WP_007083985.1, WP_007083986.1, WP_007083998.1, WP_007084075.1, WP_007084254.1, WP_007084267.1, WP_007084346.1, WP_007084352.1, WP_007084518.1, WP_007084562.1, WP_007084603.1, WP_007084687.1, WP_007084688.1, WP_007084713.1, WP_007084976.1, WP_007085238.1, WP_007085262.1,…	WP_003650650.1, WP_003650668.1, WP_003651348.1, WP_003652515.1, WP_004641781.1, WP_004642454.1, WP_004642789.1, WP_004643715.1, WP_005044812.1, WP_080595354.1	WP_004638327.1, WP_004640139.1, WP_005080397.1, WP_005081178.1, WP_005081852.1, WP_005082032.1, WP_005084431.1, WP_005084754.1, WP_005085449.1, WP_005085880.1, WP_171055809.1	WP_005544836.1, WP_005545422.1, WP_005545838.1, WP_005545847.1, WP_005546337.1, WP_005546806.1, WP_005547153.1, WP_005548250.1, WP_005567444.1, WP_005571834.1, WP_005574042.1, WP_019518223.1, WP_019518402.1, WP_233418565.1	WP_016182243.1, WP_016182262.1, WP_016182289.1, WP_016182348.1, WP_016182592.1, WP_016182596.1, WP_016182609.1, WP_016182762.1, WP_016182783.1, WP_016182982.1, WP_016183080.1, WP_016183097.1, WP_016183101.1, WP_016183205.1, WP_016183533.1, WP_016183579.1, WP_016183788.1, WP_016183888.1, WP_016184054.1, WP_016184110.1, WP_016184121.1, WP_016184122.1, WP_016184155.1, WP_016184179.1, WP_016184284.1,…	WP_017977555.1, WP_017978623.1, WP_017979674.1, WP_017979712.1, WP_017979713.1, WP_017980289.1, WP_017980485.1, WP_024310477.1	WP_002326551.1, WP_016250316.1, WP_016250317.1, WP_016250450.1, WP_016250538.1, WP_016250658.1, WP_016250665.1, WP_016250694.1, WP_016250734.1, WP_016250735.1, WP_016250752.1, WP_016250762.1, WP_016250872.1, WP_016250939.1, WP_016250964.1, WP_016251041.1, WP_016251262.1, WP_016251639.1, WP_016251756.1, WP_016251785.1, WP_016251839.1, WP_016251951.1, WP_016252368.1, WP_016252479.1, WP_016252495.1,…	WP_002354809.1, WP_002354824.1, WP_002355616.1, WP_002356242.1, WP_002356375.1, WP_002356382.1, WP_002356639.1, WP_002356901.1, WP_002356938.1, WP_002357457.1, WP_002358764.1, WP_002359354.1, WP_002360456.1, WP_002361352.1, WP_002361604.1, WP_002362983.1, WP_002363160.1, WP_002363221.1, WP_002363831.1, WP_002364065.1, WP_002365285.1, WP_002381364.1, WP_002381711.1, WP_002381895.1, WP_002388944.1,…	WP_012770192.1, WP_013318727.1, WP_039998927.1, WP_039998980.1, WP_039999146.1, WP_039999305.1, WP_039999459.1, WP_039999585.1, WP_039999891.1, WP_039999932.1, WP_040000100.1, WP_040000296.1, WP_040000505.1, WP_040000659.1, WP_040000695.1, WP_040000762.1, WP_040001397.1, WP_040001874.1, WP_040001948.1, WP_040001990.1, WP_040002404.1, WP_040002840.1, WP_040003048.1, WP_050583282.1, WP_081642143.1,…	WP_016171252.1, WP_016171307.1, WP_016171434.1, WP_016171662.1, WP_016171724.1, WP_016171774.1, WP_016171775.1, WP_016171872.1, WP_016171902.1, WP_016172174.1, WP_016172371.1, WP_016172479.1, WP_016172572.1, WP_016172601.1, WP_016172856.1, WP_016172863.1, WP_016172875.1, WP_016172896.1, WP_016172923.1, WP_016172976.1, WP_016173001.1, WP_016173235.1, WP_016173364.1, WP_016173373.1, WP_016173516.1,…	WP_002298083.1, WP_010715021.1, WP_010742888.1, WP_016178005.1, WP_016178159.1, WP_016178200.1, WP_016178220.1, WP_016178273.1, WP_016178285.1, WP_016178289.1, WP_016178339.1, WP_016178409.1, WP_016178460.1, WP_016178517.1, WP_016178611.1, WP_016178884.1, WP_016178919.1, WP_016179087.1, WP_016179096.1, WP_016179097.1, WP_016179198.1, WP_016179398.1, WP_016179448.1, WP_016179451.1, WP_016179485.1,…	WP_016184603.1, WP_016184636.1, WP_016184693.1, WP_016184775.1, WP_016184848.1, WP_016184904.1, WP_016184993.1, WP_016185035.1, WP_016185053.1, WP_016185163.1, WP_016185171.1, WP_016185319.1, WP_016185363.1, WP_016185542.1, WP_016185556.1, WP_016185559.1, WP_016185587.1, WP_016185636.1, WP_016185763.1, WP_016185975.1, WP_016186037.1, WP_016186089.1, WP_016186274.1, WP_016186284.1, WP_016186332.1,…	WP_010738925.1, WP_010738962.1, WP_010739245.1, WP_010739276.1, WP_010739279.1, WP_010739338.1, WP_010739380.1, WP_010739381.1, WP_010739464.1, WP_010739572.1, WP_010739591.1, WP_010739606.1, WP_010739921.1, WP_010739939.1, WP_010739992.1, WP_010739993.1, WP_010740089.1, WP_010740131.1, WP_010740184.1, WP_010740187.1, WP_010740198.1, WP_010740304.1, WP_010740387.1, WP_010740449.1, WP_010740543.1,…	WP_016173886.1, WP_016173899.1, WP_016174065.1, WP_016174071.1, WP_016174094.1, WP_016174103.1, WP_016174117.1, WP_016174140.1, WP_016174187.1, WP_016174190.1, WP_016174246.1, WP_016174320.1, WP_016174525.1, WP_016174542.1, WP_016174605.1, WP_016174702.1, WP_016174705.1, WP_016174709.1, WP_016174757.1, WP_016174812.1, WP_016174975.1, WP_016175026.1, WP_016175224.1, WP_016175260.1, WP_016175296.1,…	WP_008461025.1, WP_016534869.1, WP_016534933.1, WP_016534995.1, WP_016535359.1, WP_016535438.1, WP_016535462.1, WP_016535577.1, WP_016535597.1, WP_016535897.1, WP_016535943.1, WP_016535976.1, WP_016536028.1, WP_016536113.1, WP_016536229.1, WP_016537020.1, WP_016537343.1, WP_016537474.1, WP_016537623.1, WP_016537672.1, WP_016538586.1, WP_039898826.1, WP_039898872.1, WP_039899384.1, WP_039899466.1	WP_022908989.1, WP_022909155.1, WP_022909228.1, WP_022909527.1, WP_022909796.1, WP_022910227.1, WP_022910478.1, WP_022910614.1, WP_022910712.1, WP_022910910.1, WP_022910919.1, WP_022911164.1, WP_022911219.1, WP_026378167.1, WP_040437771.1, WP_051139722.1, WP_051139832.1, WP_084707810.1, WP_211217330.1, WP_245558904.1	WP_020824813.1, WP_020825264.1, WP_020825350.1, WP_020825556.1, WP_020825626.1, WP_020825710.1, WP_020825731.1, WP_020825814.1, WP_020825828.1, WP_020825913.1, WP_020826033.1, WP_020826088.1, WP_020826104.1, WP_020826250.1, WP_020826458.1, WP_020826835.1, WP_020827486.1, WP_020827863.1, WP_020828330.1, WP_020828573.1, WP_020837409.1, WP_041415214.1, WP_041415563.1, WP_170868528.1	WP_024462635.1, WP_024462720.1, WP_024462726.1, WP_024462816.1, WP_024462859.1, WP_024462860.1, WP_024462944.1, WP_024463086.1, WP_024463265.1, WP_024463394.1, WP_024463416.1, WP_024463467.1, WP_024463675.1, WP_024463694.1, WP_024463876.1, WP_024463887.1, WP_024463984.1, WP_024464097.1, WP_024464107.1, WP_024464159.1, WP_024464548.1, WP_033502581.1, WP_033503050.1, WP_033503106.1, WP_051245939.1,…	WP_029092728.1, WP_029093054.1, WP_029093340.1, WP_029093393.1, WP_029093648.1, WP_029093699.1, WP_029093895.1, WP_029093994.1, WP_029094060.1, WP_029094462.1, WP_029094571.1, WP_029095087.1, WP_029095296.1, WP_029095509.1, WP_029095813.1, WP_029095892.1, WP_029096485.1, WP_029096588.1, WP_029096752.1, WP_029096832.1, WP_036015794.1, WP_036016090.1, WP_051323100.1, WP_051323273.1, WP_084166932.1,…	WP_025901266.1, WP_025901315.1, WP_025901527.1, WP_025901789.1, WP_025902327.1, WP_025902428.1, WP_025902879.1, WP_025903326.1, WP_025903421.1, WP_025903522.1, WP_025903897.1, WP_029990456.1, WP_029990479.1, WP_029990624.1, WP_029990971.1	WP_021703225.1, WP_021703307.1, WP_021704128.1, WP_021704145.1, WP_021704431.1, WP_021704444.1, WP_021704887.1, WP_021704888.1, WP_021704889.1, WP_021705264.1, WP_021705324.1, WP_021705440.1, WP_021705739.1, WP_021706158.1, WP_021706682.1, WP_021707028.1, WP_021707158.1, WP_156008751.1	WP_021157008.1, WP_021158296.1, WP_021163192.1, WP_021163968.1, WP_021164214.1, WP_027786759.1, WP_027787278.1, WP_027788053.1, WP_027788296.1, WP_027788372.1, WP_027788543.1, WP_027788609.1, WP_027788611.1, WP_027788825.1, WP_027789608.1, WP_027789663.1, WP_027789763.1, WP_027790484.1, WP_027790886.1, WP_027790954.1, WP_027791283.1, WP_027791465.1, WP_027791539.1, WP_027792748.1, WP_027792909.1,…
OG0000001	WP_011134250.1, WP_011134601.1, WP_011135034.1, WP_011135098.1, WP_011135725.1, WP_011135805.1, WP_011135911.1, WP_011136112.1, WP_011136236.1, WP_011136254.1, WP_011136357.1, WP_011136953.1, WP_011136961.1, WP_011137123.1, WP_011137679.1, WP_043596508.1, WP_043596780.1, WP_043598100.1	WP_002815471.1, WP_010277938.1, WP_010290041.1, WP_011679086.1, WP_011679193.1, WP_011679629.1, WP_011679671.1, WP_011679683.1, WP_011679695.1, WP_011679728.1, WP_011679831.1, WP_011679961.1	WP_011704473.1, WP_011704721.1, WP_011704980.1, WP_011705030.1, WP_011705821.1, WP_011705951.1, WP_011705962.1, WP_011706106.1, WP_011706306.1, WP_011706896.1, WP_011706995.1, WP_011707148.1, WP_011707375.1, WP_011707832.1, WP_164927513.1, WP_164927615.1	WP_011983735.1, WP_011984122.1, WP_012093894.1, WP_012093984.1, WP_012094032.1, WP_012094243.1, WP_012094310.1, WP_012094385.1, WP_012094945.1, WP_012095149.1, WP_012095187.1, WP_012095291.1, WP_012095592.1, WP_012095759.1, WP_041810481.1	WP_012577421.1, WP_012578536.1, WP_012578566.1, WP_014484503.1, WP_226746477.1	WP_004218071.1, WP_012619903.1	WP_000018772.1, WP_000079514.1, WP_000091663.1, WP_000148959.1, WP_000195244.1, WP_000347647.1, WP_000517442.1, WP_000559252.1, WP_000560683.1, WP_000843391.1, WP_001008545.1, WP_001016802.1, WP_001189479.1, WP_001192383.1, WP_001212186.1, WP_002431540.1	WP_003747611.1, WP_012984804.1, WP_012985382.1, WP_012985467.1, WP_012985857.1, WP_012985954.1, WP_012986087.1, WP_012986242.1, WP_148213631.1, WP_185468595.1	WP_003618894.1, WP_003619787.1, WP_003619927.1	WP_003754311.1, WP_003754630.1, WP_003754632.1, WP_003755925.1, WP_003756211.1, WP_003756407.1, WP_003756530.1, WP_003756557.1, WP_003756974.1, WP_003756977.1, WP_003757221.1, WP_003757554.1, WP_003757883.1, WP_003758022.1, WP_003758478.1, WP_003758645.1, WP_036106982.1, WP_040486415.1, WP_040486472.1, WP_040486509.1, WP_040486515.1, WP_040486759.1	WP_006812918.1, WP_006813323.1, WP_006815424.1, WP_006815700.1, WP_006815814.1, WP_039855798.1, WP_282666944.1	WP_002827063.1, WP_002827595.1, WP_002827666.1, WP_002828047.1, WP_002828158.1, WP_002828346.1, WP_040760624.1, WP_040761143.1, WP_081443711.1, WP_238335438.1	WP_004242991.1, WP_004243785.1, WP_004244145.1, WP_004244260.1, WP_004245455.1, WP_004246430.1, WP_004246663.1, WP_004246771.1, WP_004247085.1, WP_004248258.1, WP_004248613.1, WP_026090429.1	WP_000029109.1, WP_000147794.1, WP_000218413.1, WP_000250407.1, WP_000258451.1, WP_000286698.1, WP_000395352.1, WP_000551091.1, WP_000660898.1, WP_000716965.1, WP_000759553.1, WP_000759628.1, WP_000768013.1, WP_000792650.1, WP_000818985.1, WP_000878081.1, WP_000911769.1, WP_000911817.1, WP_001034792.1, WP_001037515.1, WP_001048438.1, WP_001136292.1, WP_001189039.1, WP_001208940.1, WP_002024902.1,…	WP_004954437.1, WP_004955073.1, WP_004955612.1, WP_004957184.1, WP_004957215.1, WP_004958017.1, WP_004958418.1, WP_004958491.1, WP_004958536.1, WP_004958537.1, WP_004958633.1, WP_004958644.1, WP_004958655.1, WP_004958933.1, WP_004958948.1, WP_004959006.1, WP_004959386.1, WP_004959733.1, WP_004959835.1, WP_004960205.1, WP_004960959.1, WP_004961007.1, WP_004961022.1, WP_004961306.1, WP_004961323.1,…	WP_006657872.1, WP_006658249.1, WP_006659418.1, WP_006659793.1, WP_006660806.1, WP_006661092.1, WP_036965783.1	WP_000034788.1, WP_000048143.1, WP_000124586.1, WP_000139173.1, WP_000170242.1, WP_000625600.1, WP_001176108.1	WP_002893608.1, WP_002900558.1, WP_002901581.1, WP_002902186.1, WP_002904648.1, WP_002913309.1, WP_002913425.1	WP_003325091.1, WP_003325534.1, WP_003325669.1, WP_003325840.1, WP_003326196.1, WP_003326264.1, WP_003326291.1, WP_003326963.1, WP_003326989.1, WP_003327126.1, WP_003327269.1, WP_003327697.1, WP_003327814.1, WP_003327998.1, WP_003328426.1, WP_003328874.1, WP_003328977.1, WP_004430307.1, WP_004430370.1, WP_004430608.1	WP_008806161.1, WP_015366220.1, WP_015366753.1, WP_015366937.1, WP_015366942.1, WP_015367190.1, WP_015367767.1, WP_015369251.1, WP_015703218.1, WP_015703303.1, WP_015703339.1, WP_015703348.1, WP_015703427.1, WP_015703442.1, WP_015703448.1, WP_015703669.1, WP_015703673.1, WP_015703724.1, WP_015704492.1, WP_015704570.1, WP_015704666.1, WP_015704697.1, WP_015704698.1, WP_015704716.1, WP_015704848.1,…	WP_011913370.1, WP_011913445.1, WP_011913731.1, WP_011913956.1, WP_013981516.1, WP_013981763.1, WP_013981809.1, WP_013981977.1, WP_013982260.1, WP_013982270.1, WP_013982513.1, WP_013982624.1, WP_013982669.1, WP_013982706.1, WP_013982707.1, WP_013982835.1, WP_013982912.1, WP_013983232.1, WP_013983498.1, WP_013983530.1, WP_013983736.1, WP_013983992.1, WP_013984122.1, WP_013984260.1, WP_013984274.1,…	WP_013576245.1, WP_013577755.1, WP_014333338.1, WP_014333410.1, WP_014333854.1, WP_014341634.1, WP_014341638.1, WP_014341727.1, WP_014341913.1, WP_014341973.1, WP_015696055.1, WP_015696205.1, WP_015696505.1, WP_015696506.1, WP_015696768.1, WP_015696870.1, WP_015696878.1, WP_015696998.1, WP_015697019.1, WP_015697030.1, WP_015697040.1, WP_015697109.1, WP_015697239.1, WP_015697297.1, WP_015697322.1,…	WP_002433715.1, WP_002434456.1, WP_002434532.1, WP_002435129.1, WP_002435211.1, WP_002435690.1, WP_002435850.1, WP_002436119.1, WP_002436596.1, WP_002436601.1, WP_002437305.1, WP_002437341.1, WP_002437662.1, WP_002437814.1, WP_002437855.1, WP_002438216.1, WP_002438794.1, WP_002438809.1, WP_002463229.1, WP_002463392.1	WP_010845858.1, WP_010845978.1, WP_010849018.1, WP_013183182.1, WP_013183415.1, WP_013183512.1, WP_013183567.1, WP_013183694.1, WP_013184607.1, WP_013185165.1	WP_014697870.1	WP_007369434.1, WP_007369600.1, WP_007369634.1, WP_007369663.1, WP_007369992.1, WP_007370011.1, WP_007370168.1, WP_007370177.1, WP_007370247.1, WP_007370330.1, WP_007370405.1, WP_007370541.1, WP_007371191.1, WP_007371767.1, WP_007371773.1, WP_007371928.1, WP_007372818.1, WP_007372866.1, WP_007372889.1, WP_007372906.1, WP_007373098.1, WP_007373371.1, WP_007373405.1, WP_007373406.1, WP_007373611.1,…	WP_008403202.1, WP_008403328.1, WP_008403500.1, WP_008403788.1, WP_008403908.1, WP_008403913.1, WP_008403914.1, WP_008403999.1, WP_008404109.1, WP_008404573.1, WP_008404632.1, WP_008404760.1, WP_008404773.1, WP_008404970.1, WP_008405248.1, WP_008405276.1, WP_008405375.1, WP_008405408.1, WP_008405572.1, WP_008405612.1, WP_008406095.1, WP_008406117.1, WP_008406137.1, WP_008406204.1, WP_008406617.1,…	WP_007083046.1, WP_007083176.1, WP_007083530.1, WP_007083753.1, WP_007083813.1, WP_007083818.1, WP_007083825.1, WP_007083827.1, WP_007084309.1, WP_007084964.1, WP_007085251.1, WP_007085432.1, WP_007085540.1, WP_007085686.1, WP_007085687.1, WP_007085690.1, WP_007085728.1, WP_007085780.1, WP_007085972.1, WP_007086110.1, WP_007086203.1, WP_007086215.1, WP_007086400.1, WP_007086417.1, WP_007086781.1,…	WP_003650788.1, WP_003651898.1, WP_003651926.1, WP_003652767.1, WP_003653108.1, WP_003653349.1, WP_004642922.1, WP_005044093.1, WP_005044180.1, WP_005044212.1, WP_005044336.1, WP_005044688.1, WP_005044755.1, WP_005044775.1, WP_005044822.1, WP_005045858.1, WP_005046332.1, WP_005046505.1, WP_005046757.1, WP_005046779.1, WP_005046860.1, WP_005046871.1, WP_005046910.1, WP_005047008.1, WP_005047170.1,…	WP_004638137.1, WP_004638629.1, WP_004639500.1, WP_005080649.1, WP_005081617.1, WP_005082733.1, WP_005083053.1, WP_005083426.1, WP_005084776.1, WP_005084791.1, WP_005085306.1, WP_005085321.1, WP_005085870.1, WP_005086090.1, WP_005087067.1, WP_005087071.1, WP_005087255.1, WP_017394744.1	WP_005545027.1, WP_005545124.1, WP_005546863.1, WP_005547683.1, WP_211205773.1	WP_016182577.1, WP_016182686.1, WP_016183034.1, WP_016183331.1, WP_016184427.1, WP_071856410.1	WP_017977434.1, WP_017977652.1, WP_017977706.1, WP_017977869.1, WP_017977994.1, WP_017978064.1, WP_017978067.1, WP_017978070.1, WP_017978202.1, WP_017978267.1, WP_017978462.1, WP_017978485.1, WP_017978752.1, WP_017978780.1, WP_017978911.1, WP_017978982.1, WP_017979210.1, WP_017979211.1, WP_017979522.1, WP_017979660.1, WP_017979682.1, WP_017979698.1, WP_017979757.1, WP_017979817.1, WP_017979830.1,…	WP_016250641.1, WP_016251421.1, WP_016251563.1, WP_016252214.1, WP_016252335.1, WP_016252377.1	WP_002355987.1, WP_002356283.1, WP_002359155.1, WP_002359245.1, WP_002362994.1, WP_002377298.1, WP_002384442.1, WP_002409468.1	WP_012768726.1, WP_012769688.1, WP_027712781.1, WP_039999026.1, WP_039999644.1, WP_040000247.1, WP_040000333.1, WP_040000452.1, WP_040000630.1, WP_040000709.1, WP_040000938.1, WP_040000965.1, WP_040001053.1, WP_040001211.1, WP_040001213.1, WP_040001349.1, WP_040001350.1, WP_040001433.1, WP_040002244.1, WP_040002331.1, WP_040002334.1, WP_040002491.1, WP_040002591.1, WP_040002653.1, WP_040003140.1,…	WP_016171891.1, WP_016172183.1, WP_016173054.1, WP_016173142.1, WP_016173223.1, WP_016173394.1, WP_016173804.1	WP_016178608.1, WP_016178843.1, WP_016178852.1, WP_016179062.1, WP_016179364.1, WP_016179390.1, WP_016179431.1, WP_016179733.1, WP_016180167.1, WP_016180465.1, WP_016180495.1, WP_016180496.1, WP_016180643.1, WP_016181033.1, WP_016181298.1, WP_016181670.1, WP_016181868.1, WP_016181910.1, WP_034875784.1, WP_227132129.1	WP_016185061.1, WP_016185077.1, WP_016185441.1, WP_016185526.1, WP_016185681.1, WP_016185831.1, WP_016186311.1, WP_016186352.1, WP_281168750.1	WP_010739224.1, WP_010739521.1, WP_010739970.1, WP_010740041.1, WP_010740225.1, WP_010740397.1, WP_010740550.1, WP_010740551.1, WP_010740590.1, WP_010740954.1, WP_010741490.1, WP_010741503.1, WP_010741512.1, WP_010741645.1, WP_010741654.1, WP_010742129.1, WP_010742594.1, WP_010742634.1, WP_010742658.1, WP_010742701.1, WP_010742923.1, WP_034709688.1, WP_276327152.1	WP_016173921.1, WP_016174075.1, WP_016174085.1, WP_016174323.1, WP_016174910.1, WP_016174999.1, WP_016175141.1, WP_016175243.1, WP_016175381.1, WP_016175514.1, WP_016175727.1	WP_016535250.1, WP_016535759.1, WP_016535860.1, WP_016536468.1, WP_016536586.1, WP_016536696.1, WP_016536779.1, WP_016536828.1, WP_016537629.1, WP_016538109.1, WP_016538138.1, WP_016538145.1, WP_016538668.1, WP_016538713.1, WP_039898192.1, WP_039898236.1, WP_039898771.1, WP_039899074.1	WP_022909014.1, WP_022909066.1, WP_022909315.1, WP_022909396.1, WP_022909440.1, WP_022909479.1, WP_022909482.1, WP_022909809.1, WP_022910125.1, WP_022910183.1, WP_022910257.1, WP_022910806.1, WP_022911131.1, WP_022911150.1, WP_026377851.1, WP_026377986.1	WP_020824707.1, WP_020824714.1, WP_020825078.1, WP_020825080.1, WP_020825095.1, WP_020825099.1, WP_020825317.1, WP_020825554.1, WP_020825822.1, WP_020825860.1, WP_020826338.1, WP_020826352.1, WP_020826497.1, WP_020826764.1, WP_020826884.1, WP_020826892.1, WP_020827136.1, WP_020827810.1, WP_020827829.1, WP_020827962.1, WP_020828110.1, WP_020828304.1, WP_020828485.1, WP_020828538.1, WP_020828545.1,…	WP_024462631.1, WP_024462651.1, WP_024462757.1, WP_024462799.1, WP_024463773.1, WP_024463827.1, WP_024464202.1, WP_024464551.1, WP_202805571.1	WP_029092753.1, WP_029092782.1, WP_029092891.1, WP_029093309.1, WP_029093411.1, WP_029094203.1, WP_029094236.1, WP_029094337.1, WP_029094578.1, WP_029094653.1, WP_029094915.1, WP_029095054.1, WP_029095149.1, WP_029095155.1, WP_029095348.1, WP_029095373.1, WP_029095511.1, WP_029095704.1, WP_029096288.1, WP_029096808.1, WP_036015803.1, WP_036016939.1	WP_025901770.1, WP_025901948.1, WP_025902201.1, WP_025902777.1, WP_025903147.1, WP_025903366.1, WP_025903815.1, WP_025903844.1, WP_025903966.1, WP_029990274.1, WP_029990351.1, WP_029990676.1, WP_029991574.1, WP_029991721.1	WP_021703461.1, WP_021703487.1, WP_021703778.1, WP_021703845.1, WP_021704106.1, WP_021704270.1, WP_021704330.1, WP_021704763.1, WP_021705011.1, WP_021705017.1, WP_021705354.1, WP_021705368.1, WP_021705523.1, WP_021706130.1, WP_040902298.1, WP_040903062.1	WP_006476504.1, WP_006491801.1, WP_011351770.1, WP_011548515.1, WP_011548557.1, WP_011548562.1, WP_011548564.1, WP_011548568.1, WP_021156860.1, WP_021160651.1, WP_021162382.1, WP_027786689.1, WP_027786690.1, WP_027786693.1, WP_027786694.1, WP_027786749.1, WP_027786779.1, WP_027786835.1, WP_027786852.1, WP_027786923.1, WP_027787052.1, WP_027787216.1, WP_027787359.1, WP_027788264.1, WP_027788284.1,…
OG0000002	WP_011133773.1, WP_011134319.1, WP_011134394.1, WP_011134705.1, WP_011135047.1, WP_011135379.1, WP_011135434.1, WP_011135435.1, WP_011136113.1, WP_011136229.1, WP_011136608.1, WP_011136691.1, WP_011136836.1, WP_011136838.1, WP_011136925.1, WP_011137122.1, WP_011137212.1, WP_011137303.1, WP_011137690.1, WP_043596569.1, WP_218567051.1	WP_010288105.1, WP_011679144.1, WP_011679756.1, WP_011679960.1, WP_011680565.1	WP_010634254.1, WP_011704174.1, WP_011704576.1, WP_011704739.1, WP_011704893.1, WP_011705050.1, WP_011705248.1, WP_011705410.1, WP_011705524.1, WP_011705547.1, WP_011705688.1, WP_011705957.1, WP_011705966.1, WP_011706900.1, WP_011707011.1, WP_011707270.1, WP_011707490.1, WP_011707518.1, WP_017409206.1, WP_024946193.1, WP_042066814.1	WP_011983402.1, WP_011984047.1, WP_012094238.1, WP_012094646.1, WP_012094762.1, WP_012095780.1, WP_012096170.1, WP_269147660.1	WP_012577765.1, WP_012578547.1, WP_256756166.1	WP_004217901.1, WP_004218406.1, WP_004218415.1, WP_004219078.1	WP_000365790.1, WP_000366526.1, WP_000379255.1, WP_000414569.1, WP_000440803.1, WP_000548321.1, WP_000606283.1, WP_000741904.1, WP_000776238.1, WP_000776567.1, WP_000834296.1, WP_001010985.1, WP_001011449.1, WP_001019566.1, WP_001025935.1, WP_001050010.1, WP_001079091.1	WP_003745596.1, WP_003751877.1, WP_012984897.1, WP_012985154.1, WP_012985165.1, WP_012985897.1, WP_012985934.1, WP_012986023.1, WP_012986228.1, WP_012986280.1, WP_012986453.1	WP_003618674.1, WP_003619763.1, WP_011543510.1, WP_011543518.1, WP_011543815.1, WP_011543989.1, WP_011544144.1, WP_011544259.1, WP_041806453.1, WP_100215418.1, WP_141310644.1, WP_255569997.1	WP_003755014.1, WP_003756278.1, WP_003756579.1, WP_003757694.1, WP_003757843.1, WP_003758580.1, WP_040486685.1	WP_006812881.1, WP_006812924.1, WP_006812952.1, WP_006814635.1, WP_006814907.1, WP_006815205.1, WP_006815212.1, WP_006815699.1, WP_006816243.1, WP_039854896.1, WP_039855364.1, WP_282551931.1, WP_282552054.1, WP_282666947.1	WP_002827625.1, WP_002828151.1, WP_002828291.1, WP_040760173.1	WP_004242999.1, WP_004243041.1, WP_004243703.1, WP_004244494.1, WP_004244812.1, WP_004245431.1, WP_004246362.1, WP_004246397.1, WP_004246524.1, WP_004247069.1, WP_004247811.1, WP_004249700.1, WP_020946213.1, WP_036919565.1, WP_036932149.1	WP_000156774.1, WP_000351678.1, WP_000362538.1, WP_000403896.1, WP_000404995.1, WP_000421921.1, WP_000423026.1, WP_000423186.1, WP_000423235.1, WP_000423356.1, WP_000425898.1, WP_000612240.1, WP_001050610.1, WP_001053119.1, WP_001100008.1, WP_001100325.1, WP_002094125.1	WP_004956458.1, WP_004956481.1, WP_004957354.1, WP_004958028.1, WP_004959358.1, WP_004960165.1, WP_004960227.1, WP_004960536.1, WP_004961013.1, WP_004961122.1, WP_004961125.1, WP_004961184.1, WP_004962477.1, WP_004962576.1, WP_004962752.1, WP_004963241.1, WP_004964559.1, WP_004965329.1, WP_004965578.1, WP_004965661.1, WP_039991396.1, WP_039991502.1, WP_039991796.1, WP_039991901.1, WP_039991928.1,…	WP_006657385.1, WP_006657874.1, WP_006658081.1, WP_006658217.1, WP_006658225.1, WP_006658750.1, WP_006659359.1, WP_006659364.1, WP_006659372.1, WP_006659759.1, WP_006659789.1, WP_006659839.1, WP_006660491.1, WP_006660789.1, WP_006661364.1	WP_000795888.1, WP_001025683.1, WP_001222596.1	WP_002897493.1, WP_002914026.1, WP_032908183.1	WP_003325048.1, WP_003325353.1, WP_003325363.1, WP_003326003.1, WP_003326010.1, WP_003326392.1, WP_003326470.1, WP_003326635.1, WP_003326652.1, WP_003326821.1, WP_003326863.1, WP_003327262.1, WP_013390453.1	WP_013878162.1, WP_015365584.1, WP_015365699.1, WP_015365883.1, WP_015366078.1, WP_015366376.1, WP_015366507.1, WP_015366939.1, WP_015368909.1, WP_015703160.1, WP_015703214.1, WP_015703272.1, WP_015703333.1, WP_015703340.1, WP_015703413.1, WP_015703484.1, WP_015703960.1, WP_015703964.1, WP_015704060.1, WP_015704355.1, WP_015704388.1, WP_015704467.1, WP_015704494.1, WP_015704524.1, WP_015704602.1,…	WP_011911798.1, WP_011912417.1, WP_011913166.1, WP_013981335.1, WP_013981384.1, WP_013982106.1, WP_013982108.1, WP_013982310.1, WP_013982460.1, WP_013982471.1, WP_013982515.1, WP_013982650.1, WP_013982867.1, WP_013983294.1, WP_013983479.1, WP_013983614.1, WP_013983988.1, WP_041771756.1	WP_014341697.1, WP_014341705.1, WP_014341741.1, WP_015696323.1, WP_015696335.1, WP_015696376.1, WP_015696459.1, WP_015696527.1, WP_015696575.1, WP_015696970.1, WP_015696989.1, WP_015697114.1, WP_015697319.1, WP_015697361.1, WP_015697372.1, WP_015697451.1, WP_015697470.1, WP_015697498.1, WP_015697584.1, WP_015697622.1, WP_015697691.1, WP_015697734.1, WP_015698429.1, WP_015698788.1, WP_015698946.1,…	WP_002433970.1, WP_002434535.1, WP_002434891.1, WP_002434892.1, WP_002435606.1, WP_002435772.1, WP_002435818.1, WP_002435828.1, WP_002436799.1, WP_002437345.1, WP_002437726.1, WP_002437860.1, WP_002438016.1, WP_002438030.1, WP_002463252.1, WP_002463560.1, WP_002463566.1, WP_040459577.1	WP_010845345.1, WP_010845893.1, WP_010845971.1, WP_010846040.1, WP_010846616.1, WP_010846714.1, WP_010846749.1, WP_010847882.1, WP_010848525.1, WP_013183244.1, WP_013185528.1	WP_014697059.1, WP_014697708.1	WP_007369192.1, WP_007369207.1, WP_007370165.1, WP_007370265.1, WP_007370304.1, WP_007370442.1, WP_007370915.1, WP_007370960.1, WP_007371086.1, WP_007371166.1, WP_007371388.1, WP_007371389.1, WP_007371390.1, WP_007371825.1, WP_007371933.1, WP_007371991.1, WP_007372013.1, WP_007372051.1, WP_007372482.1, WP_007373002.1, WP_007373557.1, WP_007373698.1, WP_007373791.1, WP_007374070.1, WP_007374277.1,…	WP_008403497.1, WP_008404737.1, WP_008404815.1, WP_008404822.1, WP_008404969.1, WP_008405012.1, WP_008405255.1, WP_008405293.1, WP_008405377.1, WP_008405380.1, WP_008405936.1, WP_008405940.1, WP_008406977.1, WP_008408490.1, WP_008408676.1	WP_007083593.1, WP_007083624.1, WP_007083717.1, WP_007083899.1, WP_007084676.1, WP_007085730.1, WP_007085861.1, WP_007085968.1, WP_007086009.1, WP_007086421.1, WP_007086947.1, WP_007087632.1, WP_007087727.1, WP_007087903.1, WP_007087967.1, WP_040344753.1, WP_040345366.1	WP_003650277.1, WP_003651681.1, WP_003651950.1, WP_003652630.1, WP_003653455.1, WP_003655388.1, WP_003655918.1, WP_004640965.1, WP_005043945.1, WP_005044175.1, WP_005044451.1, WP_005044976.1, WP_005045925.1, WP_005046206.1, WP_005046499.1, WP_005046827.1, WP_005046845.1, WP_005047016.1, WP_005047517.1, WP_005047553.1, WP_005047600.1, WP_005047835.1, WP_005048381.1, WP_005048522.1, WP_005048843.1,…	WP_004639155.1, WP_004639911.1, WP_004639978.1, WP_004641653.1, WP_005081346.1, WP_005082563.1, WP_005082676.1, WP_005083153.1, WP_005083683.1, WP_005084556.1, WP_005084686.1, WP_005087395.1	WP_005539430.1, WP_005546480.1, WP_005546989.1, WP_005575611.1, WP_019518414.1	WP_016182233.1, WP_016183519.1, WP_016183843.1, WP_016183929.1, WP_016184044.1, WP_033415303.1, WP_245555671.1	WP_017977919.1, WP_017978258.1, WP_017978797.1, WP_017979101.1, WP_017980413.1, WP_017980837.1, WP_018250698.1, WP_018250944.1, WP_018250959.1, WP_196801628.1	WP_016250387.1, WP_016250519.1, WP_016250988.1, WP_016251514.1, WP_016251745.1	WP_002357832.1, WP_002358639.1, WP_002360107.1, WP_002361904.1, WP_002376106.1, WP_002378358.1, WP_002382245.1, WP_002410875.1	WP_012885315.1, WP_027712352.1, WP_039999062.1, WP_039999074.1, WP_039999089.1, WP_039999448.1, WP_039999743.1, WP_040000380.1, WP_040000411.1, WP_040000488.1, WP_040000544.1, WP_040000552.1, WP_040000554.1, WP_040000741.1, WP_040000753.1, WP_040000941.1, WP_040000961.1, WP_040001724.1, WP_040002117.1, WP_040002254.1, WP_040002262.1, WP_040002436.1, WP_040002573.1, WP_040002634.1, WP_040002984.1	WP_016171354.1, WP_016172830.1, WP_016173018.1, WP_016173457.1	WP_016178277.1, WP_016178429.1, WP_016178433.1, WP_016178574.1, WP_016178690.1, WP_016179037.1, WP_016179090.1, WP_016179297.1, WP_016179674.1, WP_016179682.1, WP_016179685.1, WP_016179757.1, WP_016181389.1, WP_016181774.1, WP_016181901.1	WP_016184530.1, WP_016186033.1, WP_016186304.1, WP_016186464.1, WP_016186471.1, WP_016186572.1	WP_010739977.1, WP_010741344.1, WP_010741447.1, WP_010741782.1, WP_010742009.1, WP_010742059.1, WP_010742162.1, WP_010742167.1, WP_010742242.1, WP_010742467.1, WP_010742569.1, WP_010742980.1, WP_010742993.1, WP_010743083.1, WP_034708747.1	WP_016173858.1, WP_016173941.1, WP_016174402.1, WP_016174419.1, WP_016174452.1, WP_016174688.1, WP_016175016.1, WP_016175448.1, WP_016176145.1, WP_016176366.1	WP_016517463.1, WP_016534736.1, WP_016534760.1, WP_016535126.1, WP_016536178.1, WP_016536269.1, WP_016536287.1, WP_016536477.1, WP_016536580.1, WP_016536691.1, WP_016537106.1, WP_016537347.1, WP_016537439.1, WP_016537557.1, WP_016537716.1, WP_016538061.1, WP_016538129.1, WP_016538952.1, WP_039898029.1, WP_039898206.1, WP_039898249.1, WP_039898381.1, WP_039899026.1, WP_039899035.1, WP_115586369.1	WP_022909104.1, WP_022910892.1	WP_020824698.1, WP_020825513.1, WP_020825590.1, WP_020825752.1, WP_020825823.1, WP_020825854.1, WP_020825973.1, WP_020825987.1, WP_020826111.1, WP_020826527.1, WP_020826756.1, WP_020826790.1, WP_020826791.1, WP_020826803.1, WP_020826991.1, WP_020827110.1, WP_020827113.1, WP_020827132.1, WP_020827468.1, WP_020827677.1, WP_020827734.1, WP_020827954.1, WP_020827983.1, WP_020828183.1, WP_020828314.1,…	WP_024462593.1, WP_024462791.1, WP_024463038.1, WP_024463565.1, WP_024463776.1, WP_024464113.1, WP_024464130.1, WP_024464473.1	WP_029092845.1, WP_029092861.1, WP_029094114.1, WP_029094196.1, WP_029094243.1, WP_029094344.1, WP_029094827.1, WP_029094927.1, WP_029095050.1, WP_029095399.1, WP_029095407.1, WP_029095563.1, WP_029095572.1, WP_029095627.1, WP_029095796.1, WP_029095808.1, WP_029096085.1, WP_029096222.1, WP_029096358.1, WP_029096474.1, WP_029096545.1, WP_029096571.1	WP_025901028.1, WP_025901160.1, WP_025902364.1, WP_025903085.1, WP_025903095.1, WP_025903143.1, WP_025903333.1, WP_025903913.1, WP_025904052.1, WP_025904059.1, WP_029989548.1, WP_029989601.1, WP_029989619.1, WP_029989849.1, WP_029990433.1, WP_029990616.1, WP_029990638.1, WP_029990689.1, WP_029990827.1, WP_029990939.1, WP_029990983.1, WP_029991007.1, WP_029991708.1, WP_029991763.1, WP_081671422.1	WP_021703365.1, WP_021703484.1, WP_021703554.1, WP_021704024.1, WP_021704077.1, WP_021704517.1, WP_021704709.1, WP_021705021.1, WP_021705088.1, WP_021705300.1, WP_021705541.1, WP_021705914.1, WP_021705997.1, WP_021706026.1, WP_021706138.1, WP_021706316.1, WP_021706496.1, WP_021706586.1, WP_021706754.1, WP_021707318.1, WP_021707417.1, WP_040902549.1, WP_040903231.1	WP_006483664.1, WP_006484201.1, WP_011548554.1, WP_014896306.1, WP_021156700.1, WP_021157065.1, WP_021157296.1, WP_021157347.1, WP_021159618.1, WP_021160208.1, WP_021160509.1, WP_027786717.1, WP_027786785.1, WP_027786944.1, WP_027787316.1, WP_027787364.1, WP_027787414.1, WP_027787486.1, WP_027787692.1, WP_027787709.1, WP_027787754.1, WP_027787799.1, WP_027787802.1, WP_027787899.1, WP_027787909.1,…
OG0000003	WP_011133771.1, WP_011134027.1, WP_011134117.1, WP_011134148.1, WP_011134316.1, WP_011134446.1, WP_011134571.1, WP_011135147.1, WP_011135471.1, WP_011135499.1, WP_011135945.1, WP_011136059.1, WP_011136182.1, WP_011136187.1, WP_011136654.1, WP_011136990.1, WP_011136995.1, WP_011137390.1, WP_043595705.1, WP_043596356.1	WP_004164761.1, WP_010281559.1, WP_011679406.1, WP_011679608.1, WP_011679714.1, WP_011680336.1, WP_011680398.1	WP_005298527.1, WP_010634617.1, WP_011704058.1, WP_011704208.1, WP_011704310.1, WP_011704499.1, WP_011704710.1, WP_011704967.1, WP_011705108.1, WP_011705233.1, WP_011706351.1, WP_011706824.1, WP_011706997.1, WP_011707250.1, WP_011707648.1, WP_011707717.1, WP_011707903.1, WP_016349215.1, WP_016350040.1, WP_042050134.1, WP_077392381.1, WP_164927505.1, WP_164927562.1	WP_002174499.1, WP_011983387.1, WP_011983612.1, WP_011983652.1, WP_011983933.1, WP_011984100.1, WP_011984275.1, WP_012094303.1, WP_012094693.1, WP_012095614.1, WP_012095691.1, WP_012095734.1, WP_012095939.1, WP_012096067.1, WP_012096242.1, WP_012096303.1, WP_041810187.1, WP_176371923.1	WP_012576918.1, WP_012577089.1, WP_012577329.1, WP_012578060.1, WP_014484764.1, WP_029680021.1	WP_004217738.1, WP_004268504.1, WP_004269071.1	WP_000113941.1, WP_000137877.1, WP_000186081.1, WP_000193436.1, WP_000697902.1, WP_000763853.1, WP_000770953.1, WP_001033732.1, WP_001104582.1, WP_001120131.1, WP_001157751.1, WP_001187204.1, WP_001188059.1, WP_001194358.1, WP_001265485.1, WP_015953711.1, WP_024256438.1	WP_003719652.1, WP_003729146.1, WP_003746319.1, WP_003748279.1, WP_003749402.1, WP_012985675.1, WP_012986069.1, WP_012986411.1, WP_012986529.1	WP_003613569.1, WP_003618182.1, WP_003623841.1, WP_003624707.1, WP_011543827.1	WP_003755454.1, WP_003755739.1, WP_003755998.1, WP_003757357.1, WP_003758358.1, WP_003758874.1, WP_115345922.1	WP_006812789.1, WP_006812884.1, WP_006813440.1, WP_006815360.1, WP_006815393.1, WP_006815864.1, WP_282551863.1, WP_282551868.1, WP_282551912.1, WP_282552070.1, WP_282552207.1, WP_282552226.1, WP_282667084.1	WP_002827080.1, WP_002827135.1, WP_002828097.1, WP_002828107.1, WP_002828207.1, WP_002828720.1, WP_040761111.1	WP_004242882.1, WP_004243252.1, WP_004243449.1, WP_004243551.1, WP_004243597.1, WP_004245161.1, WP_004245226.1, WP_004246432.1, WP_004246792.1, WP_004247032.1, WP_004247114.1	WP_000018060.1, WP_000025512.1, WP_000036071.1, WP_000041862.1, WP_000148833.1, WP_000238956.1, WP_000238996.1, WP_000276738.1, WP_000283855.1, WP_000398594.1, WP_000414518.1, WP_000426861.1, WP_000444077.1, WP_000565468.1, WP_000699555.1, WP_000720519.1, WP_000781973.1, WP_000800727.1, WP_000815803.1, WP_000822510.1, WP_000865979.1, WP_000929891.1, WP_000971865.1, WP_001035092.1, WP_001038809.1,…	WP_004709363.1, WP_004954725.1, WP_004955501.1, WP_004955919.1, WP_004956627.1, WP_004958478.1, WP_004958570.1, WP_004958872.1, WP_004959031.1, WP_004959272.1, WP_004959873.1, WP_004960136.1, WP_004960403.1, WP_004961437.1, WP_004961652.1, WP_004965850.1, WP_039991912.1, WP_039992052.1, WP_039992198.1, WP_039992717.1, WP_233092429.1, WP_244263029.1	WP_004909843.1, WP_006657130.1, WP_006657174.1, WP_006658747.1, WP_006658921.1, WP_006659655.1, WP_006659740.1, WP_006660392.1, WP_006660467.1, WP_006660535.1, WP_006660839.1, WP_006661346.1, WP_006662398.1	WP_000076365.1, WP_000161337.1, WP_000192298.1, WP_000276750.1, WP_000516681.1, WP_000590620.1, WP_000590685.1, WP_000638643.1, WP_000699093.1, WP_000722052.1, WP_001008623.1, WP_001238602.1, WP_001261248.1, WP_001264425.1	WP_002894937.1, WP_002897753.1, WP_002899720.1, WP_002900619.1, WP_002903255.1, WP_002903588.1, WP_002914384.1, WP_009659088.1, WP_032907405.1	WP_003324974.1, WP_003325114.1, WP_003326079.1, WP_003326111.1, WP_003326219.1, WP_003326800.1, WP_003326960.1, WP_003326986.1, WP_003327366.1, WP_004429698.1, WP_087941772.1, WP_087941805.1	WP_001157751.1, WP_002887843.1, WP_004099401.1, WP_008807068.1, WP_015365781.1, WP_015367146.1, WP_015367338.1, WP_015367692.1, WP_015368366.1, WP_015368937.1, WP_015369657.1, WP_015704071.1, WP_015704648.1, WP_015704801.1, WP_015704857.1, WP_015705102.1, WP_015705255.1, WP_015705478.1, WP_015706151.1	WP_003282388.1, WP_003282729.1, WP_003287667.1, WP_003297216.1, WP_011911301.1, WP_011911305.1, WP_011911625.1, WP_011911663.1, WP_011912800.1, WP_011913557.1, WP_011913679.1, WP_013981445.1, WP_013981757.1, WP_013981807.1, WP_013981815.1, WP_013982153.1, WP_013982430.1, WP_013983063.1, WP_013983324.1, WP_013983327.1, WP_013983702.1, WP_013984390.1, WP_013984520.1	WP_009635740.1, WP_013575154.1, WP_013576218.1, WP_013576682.1, WP_013577079.1, WP_014333693.1, WP_014341809.1, WP_015696294.1, WP_015696314.1, WP_015696550.1, WP_015697073.1, WP_015697416.1, WP_015697481.1, WP_015697687.1, WP_015697726.1, WP_015698133.1, WP_015698611.1, WP_015699198.1	WP_001157751.1, WP_001188930.1, WP_001572351.1, WP_002433891.1, WP_002433979.1, WP_002434284.1, WP_002434287.1, WP_002435608.1, WP_002435845.1, WP_002436015.1, WP_002436737.1, WP_002436986.1, WP_002437058.1, WP_002437274.1, WP_002462953.1, WP_002463196.1	WP_010846665.1, WP_010847218.1, WP_010848316.1, WP_013183086.1, WP_013183409.1, WP_013183447.1, WP_013184580.1, WP_013184877.1, WP_013185662.1	WP_014697262.1, WP_014697527.1, WP_014697825.1	WP_001157751.1, WP_003856501.1, WP_007370118.1, WP_007370656.1, WP_007371234.1, WP_007371559.1, WP_007371610.1, WP_007371886.1, WP_007372502.1, WP_007373472.1, WP_007373649.1, WP_007373715.1, WP_007373888.1, WP_007373962.1, WP_007374413.1, WP_007374530.1, WP_007374541.1, WP_007374811.1, WP_007374840.1, WP_035889119.1, WP_081120802.1	WP_008403148.1, WP_008404288.1, WP_008404316.1, WP_008404610.1, WP_008406060.1, WP_008406124.1, WP_008406260.1, WP_008406439.1, WP_008406660.1, WP_008406976.1, WP_008407202.1, WP_008407267.1, WP_008407749.1, WP_008407909.1, WP_008408338.1, WP_014824342.1, WP_039966977.1, WP_039967449.1, WP_039967510.1, WP_081483462.1	WP_007083266.1, WP_007083599.1, WP_007083987.1, WP_007084275.1, WP_007084587.1, WP_007084715.1, WP_007084915.1, WP_007085908.1, WP_007085999.1, WP_007086408.1, WP_007086430.1, WP_007086612.1, WP_007086671.1, WP_007087062.1, WP_007087380.1, WP_007087446.1, WP_007087560.1, WP_007087567.1, WP_007088092.1, WP_040344891.1, WP_040346570.1, WP_040347154.1	WP_000060753.1, WP_000389061.1, WP_003653488.1, WP_003654166.1, WP_003655179.1, WP_003655288.1, WP_003655381.1, WP_004643474.1, WP_005046218.1, WP_005046230.1, WP_005046359.1, WP_005047133.1	WP_001221582.1, WP_004638671.1, WP_004639525.1, WP_004640535.1, WP_004640626.1, WP_004640629.1, WP_004641409.1, WP_004641646.1, WP_005081325.1, WP_005082458.1, WP_005083080.1, WP_005083316.1, WP_017395079.1	WP_005539822.1, WP_019518316.1	WP_016182216.1, WP_016182241.1, WP_016182261.1, WP_016182589.1, WP_016183153.1, WP_016183179.1, WP_016183219.1, WP_016183531.1, WP_016184175.1, WP_016184233.1, WP_018451654.1, WP_018451656.1	WP_017977308.1, WP_017977314.1, WP_017977411.1, WP_017977429.1, WP_017977544.1, WP_017977685.1, WP_017977864.1, WP_017978041.1, WP_017978214.1, WP_017978512.1, WP_017978806.1, WP_017978859.1, WP_017979298.1, WP_017979470.1, WP_017979742.1, WP_017979769.1, WP_017980242.1, WP_018250532.1, WP_018251091.1, WP_020486368.1, WP_020486532.1, WP_020486556.1, WP_024310487.1, WP_026189132.1	WP_010709781.1, WP_016250547.1, WP_016251255.1, WP_016251305.1, WP_016251506.1, WP_016251734.1, WP_016251754.1, WP_018345213.1	WP_002285815.1, WP_002355236.1, WP_002355954.1, WP_002355963.1, WP_002356534.1, WP_002357427.1, WP_002357947.1, WP_002358841.1, WP_002363545.1, WP_002381953.1	WP_001157747.1, WP_012768295.1, WP_012768945.1, WP_012769271.1, WP_012769656.1, WP_012769749.1, WP_012770778.1, WP_015848325.1, WP_015848465.1, WP_039999309.1, WP_040000251.1, WP_040000391.1, WP_040000904.1, WP_040001267.1, WP_040001931.1, WP_040002239.1, WP_040003497.1, WP_040003670.1, WP_050583315.1	WP_016171337.1, WP_016171533.1, WP_016171636.1, WP_016171674.1, WP_016171821.1, WP_016172957.1, WP_016173567.1, WP_016173709.1, WP_034864850.1	WP_002285815.1, WP_010740068.1, WP_010740621.1, WP_016178003.1, WP_016178157.1, WP_016178198.1, WP_016178337.1, WP_016178475.1, WP_016178479.1, WP_016178523.1, WP_016178659.1, WP_016179083.1, WP_016179267.1, WP_016179396.1, WP_016180412.1, WP_016180729.1, WP_016180924.1, WP_016181074.1, WP_016181159.1, WP_016181991.1, WP_016182141.1	WP_016184497.1, WP_016184526.1, WP_016184546.1, WP_016184927.1, WP_016185024.1, WP_016185133.1, WP_016185894.1, WP_016186266.1, WP_016186385.1	WP_010739277.1, WP_010739593.1, WP_010740068.1, WP_010740128.1, WP_010740183.1, WP_010740310.1, WP_010740621.1, WP_010740646.1, WP_010740805.1, WP_010741062.1, WP_010741440.1, WP_010741457.1, WP_010741776.1, WP_010741835.1, WP_010741905.1, WP_010741941.1, WP_010742007.1, WP_010742076.1, WP_010742145.1, WP_010742205.1, WP_010742210.1, WP_010742237.1, WP_010742257.1, WP_010742532.1, WP_010742665.1,…	WP_016174148.1, WP_016174205.1, WP_016174276.1, WP_016174435.1, WP_016174511.1, WP_016175539.1, WP_016175569.1, WP_016175582.1, WP_016175638.1, WP_016176012.1, WP_016176143.1	WP_006177890.1, WP_008454506.1, WP_008461663.1, WP_016517473.1, WP_016534686.1, WP_016535391.1, WP_016535730.1, WP_016535912.1, WP_016536164.1, WP_016536303.1, WP_016536462.1, WP_016536743.1, WP_016536974.1, WP_016537263.1, WP_016537902.1, WP_016538105.1, WP_016538373.1, WP_016538911.1, WP_039898829.1	WP_022909094.1, WP_022909338.1, WP_022909401.1, WP_022910470.1, WP_040437401.1, WP_051139703.1, WP_281166918.1	WP_004709363.1, WP_004949989.1, WP_004953234.1, WP_020824945.1, WP_020825443.1, WP_020825449.1, WP_020825653.1, WP_020825935.1, WP_020825945.1, WP_020826469.1, WP_020827453.1, WP_020827532.1, WP_020827675.1, WP_020827880.1, WP_020827993.1, WP_020828095.1, WP_020828474.1, WP_020828488.1, WP_020828567.1, WP_041414129.1, WP_041414889.1, WP_041415408.1, WP_041415428.1	WP_024462887.1, WP_024463737.1, WP_024464099.1, WP_024464287.1, WP_226839145.1	WP_029092751.1, WP_029092755.1, WP_029092817.1, WP_029093017.1, WP_029093238.1, WP_029093482.1, WP_029093870.1, WP_029094190.1, WP_029094853.1, WP_029094884.1, WP_029095354.1, WP_029095444.1, WP_029096750.1, WP_036016825.1, WP_036017168.1, WP_051323545.1	WP_025901177.1, WP_025901501.1, WP_025901799.1, WP_025902397.1, WP_025902513.1, WP_025903051.1, WP_025903133.1, WP_025903407.1, WP_025903594.1, WP_029990307.1	WP_021703349.1, WP_021703658.1, WP_021703674.1, WP_021703692.1, WP_021703994.1, WP_021703997.1, WP_021704055.1, WP_021704636.1, WP_021705176.1, WP_021705274.1, WP_021705432.1, WP_021705508.1, WP_021705674.1, WP_021706096.1, WP_021706128.1, WP_021706502.1, WP_021706574.1, WP_021706748.1, WP_021707215.1, WP_021707249.1, WP_040902179.1, WP_040902228.1, WP_040902232.1, WP_040902505.1, WP_040903067.1	WP_004199523.1, WP_006401494.1, WP_006485893.1, WP_006490421.1, WP_021156343.1, WP_021157388.1, WP_021158397.1, WP_021158495.1, WP_021159240.1, WP_021159887.1, WP_021160456.1, WP_021160488.1, WP_021162521.1, WP_021163978.1, WP_021164091.1, WP_021164383.1, WP_027786844.1, WP_027787824.1, WP_027787869.1, WP_027788205.1, WP_027788760.1, WP_027789212.1, WP_027789482.1, WP_027789596.1, WP_027789830.1,…
OG0000004	WP_011134091.1, WP_011134118.1, WP_011134315.1, WP_011134447.1, WP_011135761.1, WP_011135947.1, WP_011136181.1, WP_011136190.1, WP_011136556.1, WP_011136653.1, WP_011137391.1, WP_011137764.1, WP_043595211.1, WP_043595863.1, WP_043595953.1, WP_052278787.1, WP_052278797.1, WP_052278825.1, WP_052278869.1, WP_080508952.1, WP_080509010.1, WP_080509054.1, WP_085953291.1, WP_147296181.1, WP_158303296.1,…	WP_010280580.1, WP_011679219.1, WP_011679715.1, WP_011680335.1, WP_041775298.1, WP_223319749.1	WP_011704102.1, WP_011704207.1, WP_011704393.1, WP_011704764.1, WP_011704845.1, WP_011704848.1, WP_011705169.1, WP_011705234.1, WP_011706045.1, WP_011706261.1, WP_011706807.1, WP_011706998.1, WP_011707647.1, WP_011707724.1, WP_011707850.1, WP_011707904.1, WP_016348991.1, WP_017410611.1, WP_164927547.1, WP_164927558.1, WP_164927595.1, WP_164927645.1, WP_164927711.1, WP_164927795.1	WP_011983386.1, WP_011983611.1, WP_011983651.1, WP_011983893.1, WP_011983932.1, WP_011984101.1, WP_011984261.1, WP_011984276.1, WP_012094302.1, WP_012095613.1, WP_012095690.1, WP_012095733.1, WP_012095940.1, WP_012096068.1, WP_012096241.1, WP_012096449.1, WP_041810188.1	WP_012576792.1, WP_012576917.1, WP_012577090.1, WP_012578061.1, WP_012578192.1, WP_014485143.1, WP_158309819.1	WP_004217736.1, WP_004268496.1, WP_004268708.1, WP_012754418.1	WP_000157203.1, WP_000186472.1, WP_000580427.1, WP_000673330.1, WP_000675173.1, WP_000732930.1, WP_000809750.1, WP_000876063.1, WP_000893575.1, WP_001054724.1, WP_001219549.1, WP_001253705.1, WP_012599920.1	WP_003747594.1, WP_003748272.1, WP_012984783.1, WP_012985139.1, WP_012985676.1, WP_012986068.1, WP_012986356.1, WP_012986410.1	WP_003618183.1, WP_003621126.1, WP_003623839.1, WP_011543754.1, WP_011543828.1, WP_011543855.1	WP_003755456.1, WP_003755737.1, WP_003755995.1, WP_003757359.1, WP_003758360.1, WP_003758876.1, WP_241762110.1	WP_006813924.1, WP_006814207.1, WP_006814540.1, WP_006815359.1, WP_006815487.1, WP_006815568.1, WP_006815792.1, WP_006816215.1, WP_039855053.1, WP_282666999.1, WP_282667093.1	WP_002827081.1, WP_002827137.1, WP_002828096.1, WP_002828106.1, WP_002828719.1, WP_040760644.1, WP_050755329.1	WP_004243448.1, WP_004243598.1, WP_004243869.1, WP_004245160.1, WP_004245272.1, WP_004246433.1, WP_004246791.1, WP_071587361.1	WP_000002602.1, WP_000023856.1, WP_000041023.1, WP_000054008.1, WP_000201967.1, WP_000247669.1, WP_000494810.1, WP_000621314.1, WP_000719239.1, WP_000755367.1, WP_000765341.1, WP_000797504.1, WP_000798889.1, WP_000822580.1, WP_000824532.1, WP_000832662.1, WP_000839489.1, WP_000865403.1, WP_000964683.1, WP_001010456.1, WP_001020445.1, WP_001032099.1, WP_001037238.1, WP_001084882.1, WP_001084964.1,…	WP_004954723.1, WP_004955320.1, WP_004955921.1, WP_004956351.1, WP_004956433.1, WP_004956628.1, WP_004958181.1, WP_004958481.1, WP_004958517.1, WP_004958874.1, WP_004959033.1, WP_004959594.1, WP_004959877.1, WP_004960405.1, WP_004960940.1, WP_004961618.1, WP_004962689.1, WP_004965761.1, WP_039991728.1, WP_039991842.1, WP_039991888.1, WP_039992622.1	WP_006657175.1, WP_006657992.1, WP_006658920.1, WP_006659117.1, WP_006659741.1, WP_006660253.1, WP_006660391.1, WP_006660536.1, WP_006661296.1, WP_006663097.1, WP_039861645.1, WP_071586600.1	WP_000042576.1, WP_000162283.1, WP_000489522.1, WP_000490537.1, WP_000770238.1, WP_000791105.1, WP_000977993.1, WP_001019996.1, WP_001065469.1, WP_001871915.1, WP_001892052.1	WP_002898336.1, WP_002899723.1, WP_002899938.1, WP_002900618.1, WP_002903589.1, WP_002913284.1, WP_002913582.1, WP_002913659.1	WP_003324975.1, WP_003325115.1, WP_003326078.1, WP_003326112.1, WP_003326220.1, WP_003326801.1, WP_003326961.1, WP_003326985.1, WP_003327365.1, WP_003327974.1, WP_004429699.1	WP_015365607.1, WP_015368938.1, WP_015369373.1, WP_015369963.1, WP_015703178.1, WP_015703609.1, WP_015704248.1, WP_015704331.1, WP_015704551.1, WP_015704800.1, WP_015704858.1, WP_015705253.1, WP_015705477.1, WP_015706068.1, WP_015706143.1	WP_003280459.1, WP_011913556.1, WP_013981223.1, WP_013981224.1, WP_013981399.1, WP_013981446.1, WP_013981462.1, WP_013981562.1, WP_013981806.1, WP_013981816.1, WP_013981995.1, WP_013982152.1, WP_013982414.1, WP_013983065.1, WP_013983325.1, WP_013983326.1, WP_013983701.1, WP_013984155.1, WP_013984256.1, WP_013984259.1, WP_013984391.1, WP_013984403.1, WP_013984519.1, WP_041771892.1, WP_232244028.1	WP_014333528.1, WP_014333692.1, WP_014341810.1, WP_015695886.1, WP_015696295.1, WP_015696485.1, WP_015696551.1, WP_015697415.1, WP_015697482.1, WP_015697725.1, WP_015698354.1, WP_015698876.1, WP_015699199.1, WP_037038457.1, WP_037038473.1, WP_193785529.1	WP_000555733.1, WP_002434198.1, WP_002434285.1, WP_002434613.1, WP_002435607.1, WP_002435847.1, WP_002436446.1, WP_002436614.1, WP_002436736.1, WP_002437056.1, WP_002438078.1, WP_002463195.1, WP_002463376.1	WP_010845130.1, WP_010846985.1, WP_010848388.1, WP_013183087.1, WP_013183448.1, WP_013185511.1, WP_041573913.1, WP_071837855.1	WP_014697261.1, WP_014697350.1, WP_014697528.1, WP_014697826.1	WP_007369293.1, WP_007369741.1, WP_007369890.1, WP_007370117.1, WP_007370788.1, WP_007371124.1, WP_007371235.1, WP_007371611.1, WP_007373286.1, WP_007373473.1, WP_007373491.1, WP_007373716.1, WP_007373961.1, WP_007374412.1, WP_007374420.1, WP_007374531.1, WP_007374810.1, WP_035943199.1, WP_081120780.1	WP_008404290.1, WP_008404608.1, WP_008406058.1, WP_008406122.1, WP_008406212.1, WP_008406261.1, WP_008406437.1, WP_008406658.1, WP_008406975.1, WP_008407203.1, WP_008407748.1, WP_008407908.1, WP_008408107.1, WP_008408337.1, WP_008408436.1, WP_008408747.1, WP_014823824.1	WP_007083267.1, WP_007083414.1, WP_007083600.1, WP_007083988.1, WP_007084119.1, WP_007084276.1, WP_007084914.1, WP_007085909.1, WP_007085998.1, WP_007086407.1, WP_007086429.1, WP_007086613.1, WP_007087063.1, WP_007087379.1, WP_007087561.1, WP_007087568.1, WP_007088093.1, WP_040345688.1, WP_040346892.1, WP_040347152.1, WP_157273205.1	WP_003654168.1, WP_005044098.1, WP_005044764.1, WP_005046093.1, WP_005046220.1, WP_005047131.1, WP_005048758.1, WP_005050129.1, WP_005050173.1, WP_228136219.1	WP_004640791.1, WP_004641411.1, WP_004641648.1, WP_005081075.1, WP_005081329.1, WP_005082456.1, WP_005082600.1, WP_005082617.1, WP_005083079.1, WP_005083318.1, WP_005084019.1, WP_005085315.1	WP_005546145.1, WP_005546582.1, WP_019518315.1	WP_016182217.1, WP_016182242.1, WP_016182260.1, WP_016182595.1, WP_016182608.1, WP_016183152.1, WP_016183178.1, WP_016183220.1, WP_016183530.1, WP_016184174.1	WP_017977307.1, WP_017977410.1, WP_017977686.1, WP_017977865.1, WP_017978275.1, WP_017978513.1, WP_017978807.1, WP_017978860.1, WP_017979159.1, WP_017979223.1, WP_017979299.1, WP_017979469.1, WP_017979514.1, WP_018250551.1, WP_018250821.1, WP_020486433.1, WP_043060762.1	WP_016250546.1, WP_016251253.1, WP_016251306.1, WP_016251334.1, WP_016251505.1, WP_016251735.1, WP_016251755.1	WP_002297866.1, WP_002366540.1, WP_002388828.1, WP_002388912.1, WP_002390658.1, WP_002395290.1, WP_002403698.1, WP_002409405.1	WP_012885297.1, WP_039999218.1, WP_039999307.1, WP_039999838.1, WP_040000171.1, WP_040000256.1, WP_040000392.1, WP_040001268.1, WP_040001726.1, WP_040002092.1, WP_040002238.1, WP_040002273.1, WP_040002770.1, WP_040003009.1, WP_040003182.1, WP_050583295.1, WP_071604766.1	WP_016171338.1, WP_016171532.1, WP_016171637.1, WP_016171820.1, WP_016172956.1, WP_016173708.1, WP_034864735.1, WP_195516277.1	WP_016178002.1, WP_016178158.1, WP_016178197.1, WP_016178338.1, WP_016178476.1, WP_016178522.1, WP_016178660.1, WP_016179084.1, WP_016179268.1, WP_016179397.1, WP_016180413.1, WP_016180436.1, WP_016180728.1, WP_016180801.1, WP_016180925.1, WP_016181075.1, WP_016181158.1, WP_016181992.1, WP_016182142.1, WP_016182176.1	WP_016184496.1, WP_016184525.1, WP_016184547.1, WP_016184926.1, WP_016185134.1, WP_016185893.1, WP_016186265.1, WP_016186384.1	WP_010739592.1, WP_010740067.1, WP_010740127.1, WP_010740181.1, WP_010740311.1, WP_010740620.1, WP_010740645.1, WP_010740806.1, WP_010741061.1, WP_010741441.1, WP_010741777.1, WP_010741834.1, WP_010741907.1, WP_010741942.1, WP_010742077.1, WP_010742078.1, WP_010742144.1, WP_010742176.1, WP_010742206.1, WP_010742236.1, WP_010742256.1, WP_010742533.1, WP_010742666.1, WP_034709055.1, WP_167545837.1,…	WP_016174149.1, WP_016174206.1, WP_016174277.1, WP_016174436.1, WP_016174512.1, WP_016175524.1, WP_016175538.1, WP_016175568.1, WP_016175581.1, WP_016175639.1, WP_016176013.1, WP_016176141.1, WP_016176142.1	WP_016534685.1, WP_016535145.1, WP_016535731.1, WP_016536216.1, WP_016536461.1, WP_016537262.1, WP_016537400.1, WP_016538012.1, WP_016538104.1, WP_016538225.1, WP_016538374.1, WP_016538400.1, WP_016538533.1, WP_016538910.1, WP_039898176.1, WP_174232933.1	WP_022909365.1, WP_022909400.1, WP_040437623.1, WP_084707564.1, WP_245558812.1, WP_281166935.1	WP_020824944.1, WP_020825237.1, WP_020825450.1, WP_020825936.1, WP_020825944.1, WP_020827061.1, WP_020827803.1, WP_020827879.1, WP_020828094.1, WP_020828188.1, WP_020828473.1, WP_020828489.1, WP_020828740.1, WP_020831830.1, WP_020837459.1, WP_020837572.1, WP_041414131.1, WP_041414742.1, WP_041414916.1, WP_041415068.1, WP_041415561.1, WP_169534196.1, WP_236615025.1, WP_236615026.1	WP_024463738.1, WP_024464100.1, WP_024464270.1, WP_033502758.1, WP_162142797.1, WP_226839077.1	WP_029092752.1, WP_029092754.1, WP_029092818.1, WP_029093239.1, WP_029093869.1, WP_029094189.1, WP_029094885.1, WP_029095355.1, WP_029096333.1, WP_029096604.1, WP_029096657.1, WP_029096749.1, WP_029096905.1, WP_029097073.1, WP_036015925.1, WP_227659935.1	WP_025901500.1, WP_025902398.1, WP_025902512.1, WP_029989515.1, WP_029989664.1, WP_029990308.1, WP_029990389.1, WP_029990588.1, WP_029990927.1	WP_021703260.1, WP_021703328.1, WP_021703343.1, WP_021703434.1, WP_021703693.1, WP_021703724.1, WP_021704635.1, WP_021705175.1, WP_021705239.1, WP_021705248.1, WP_021705676.1, WP_021705707.1, WP_021706097.1, WP_021706153.1, WP_021706575.1, WP_021706780.1, WP_021706920.1, WP_021707248.1, WP_040902258.1, WP_040902814.1, WP_052035726.1, WP_081693175.1, WP_156008613.1	WP_027786764.1, WP_027787146.1, WP_027787825.1, WP_027787868.1, WP_027788726.1, WP_027788759.1, WP_027789211.1, WP_027789233.1, WP_027789481.1, WP_027789586.1, WP_027789595.1, WP_027789831.1, WP_027789934.1, WP_027789966.1, WP_027789969.1, WP_027790061.1, WP_027790555.1, WP_027790618.1, WP_027790809.1, WP_027790906.1, WP_027791489.1, WP_027791573.1, WP_027791829.1, WP_027792332.1, WP_027792505.1,…
OG0000005	WP_011133829.1, WP_011134234.1, WP_011134856.1, WP_011135860.1, WP_011136201.1, WP_011136374.1, WP_011137688.1, WP_011137912.1, WP_043595398.1, WP_080509009.1, WP_198403962.1, WP_227590035.1	WP_010293598.1, WP_011679616.1, WP_011679653.1, WP_011679877.1, WP_011679884.1, WP_011679964.1, WP_011680022.1	WP_005298937.1, WP_011704137.1, WP_011704248.1, WP_011704556.1, WP_011705207.1, WP_011705822.1, WP_011706232.1, WP_011707711.1, WP_077392361.1, WP_164927576.1, WP_164927757.1, WP_236590797.1	WP_012095576.1, WP_012096107.1	WP_003833466.1, WP_012578625.1		WP_000019480.1, WP_000091189.1, WP_000163649.1, WP_000235336.1, WP_000274611.1, WP_000275180.1, WP_000332908.1, WP_000371663.1, WP_000622360.1, WP_000648315.1, WP_000840169.1, WP_000983580.1, WP_001067513.1, WP_015953411.1, WP_024256581.1	WP_003749075.1, WP_012984659.1, WP_012985386.1, WP_012985411.1, WP_012986289.1, WP_012986525.1	WP_011543532.1, WP_011543599.1, WP_041806602.1	WP_003757336.1, WP_003757820.1, WP_077904808.1, WP_169308995.1	WP_006813169.1, WP_006813253.1, WP_006813273.1, WP_006815056.1, WP_006815867.1, WP_039854051.1, WP_039854800.1, WP_039855427.1, WP_039855587.1, WP_282667117.1	WP_002827329.1, WP_002827900.1, WP_040760963.1	WP_004242629.1, WP_004242792.1, WP_004242935.1, WP_004243460.1, WP_004244000.1, WP_004244872.1, WP_004245228.1, WP_004246722.1, WP_004246997.1, WP_004247018.1, WP_012367831.1	WP_000162843.1, WP_000377711.1, WP_000428682.1, WP_000446842.1, WP_000548569.1, WP_000762794.1, WP_000997155.1, WP_001002108.1, WP_001097903.1	WP_004954842.1, WP_004955461.1, WP_004955503.1, WP_004955628.1, WP_004955673.1, WP_004955681.1, WP_004957613.1, WP_004958612.1, WP_004959430.1, WP_004961292.1, WP_004961768.1, WP_004962763.1, WP_004963369.1, WP_004965371.1, WP_004965488.1, WP_039992100.1, WP_039992131.1, WP_039992230.1, WP_039992231.1	WP_006657127.1, WP_006657311.1, WP_006658059.1, WP_006658513.1, WP_006658930.1, WP_006659467.1, WP_006659834.1, WP_006659978.1, WP_006660081.1, WP_039862368.1	WP_001086425.1, WP_079255220.1, WP_153299370.1	WP_002901166.1, WP_002901419.1, WP_002902559.1, WP_002903028.1	WP_003325723.1, WP_003325827.1, WP_003326064.1, WP_003327658.1, WP_003327866.1, WP_003327942.1, WP_013390425.1	WP_015366218.1, WP_015366328.1, WP_015366688.1, WP_015366733.1, WP_015366880.1, WP_015367129.1, WP_015367806.1, WP_015368277.1, WP_015368421.1, WP_015368434.1, WP_015368600.1, WP_015368734.1, WP_015368942.1, WP_015369696.1, WP_015703507.1, WP_015703863.1, WP_015703945.1, WP_015704314.1, WP_015704329.1, WP_015705568.1, WP_015705665.1, WP_026612280.1, WP_026612426.1, WP_032712659.1	WP_011912070.1, WP_013981367.1, WP_013982090.1, WP_013982640.1, WP_013982794.1, WP_013982855.1, WP_013982913.1, WP_013983071.1, WP_041771973.1	WP_013199736.1, WP_013574628.1, WP_013575456.1, WP_013577757.1, WP_014333782.1, WP_014333847.1, WP_014341628.1, WP_014341663.1, WP_014341753.1, WP_014341974.1, WP_015696204.1, WP_015696282.1, WP_015696706.1, WP_015697005.1, WP_015697133.1, WP_015697241.1, WP_015697628.1, WP_015698565.1, WP_015698735.1, WP_015698773.1, WP_015698774.1, WP_037039856.1, WP_037040453.1	WP_002434166.1, WP_002434282.1, WP_002434353.1, WP_002435407.1, WP_002435410.1, WP_002435664.1, WP_002435852.1, WP_002435860.1, WP_002436152.1, WP_002437197.1, WP_002437631.1, WP_002437830.1, WP_002438283.1, WP_002438288.1, WP_002438488.1	WP_010847322.1, WP_010848008.1, WP_013183489.1, WP_013183696.1, WP_013184588.1		WP_007369213.1, WP_007369299.1, WP_007369300.1, WP_007370111.1, WP_007370478.1, WP_007370976.1, WP_007371351.1, WP_007371363.1, WP_007371462.1, WP_007371838.1, WP_007372034.1, WP_007372113.1, WP_007372469.1, WP_007372779.1, WP_007372980.1, WP_007373001.1, WP_007373059.1, WP_007373122.1, WP_007373326.1, WP_007373337.1, WP_007373341.1, WP_007373714.1, WP_007373724.1, WP_007373952.1, WP_007374914.1,…	WP_008403648.1, WP_008403822.1, WP_008405801.1, WP_008405935.1, WP_008407082.1, WP_008407982.1, WP_008408968.1	WP_007083631.1, WP_007084636.1, WP_007084643.1, WP_007084653.1, WP_007085151.1, WP_007085446.1, WP_007085963.1, WP_007087248.1, WP_007087251.1, WP_007087292.1, WP_007087728.1, WP_007088008.1, WP_007088133.1, WP_007088145.1, WP_040347161.1, WP_235749601.1	WP_003650631.1, WP_003650972.1, WP_003651218.1, WP_003651571.1, WP_005044155.1, WP_005046158.1, WP_005046790.1, WP_005047339.1, WP_005047542.1, WP_016802061.1, WP_228136218.1	WP_004640920.1, WP_005080871.1, WP_005087075.1	WP_005541277.1, WP_005545098.1	WP_016182463.1, WP_016182554.1, WP_016183671.1, WP_016184163.1, WP_245555689.1	WP_017977998.1, WP_017978293.1, WP_017979442.1, WP_018250930.1, WP_231376771.1	WP_016250238.1	WP_002298159.1, WP_002355312.1, WP_002356429.1, WP_002357554.1, WP_002363000.1, WP_002379037.1, WP_002388930.1, WP_002389077.1, WP_002389323.1, WP_002411398.1, WP_002411461.1	WP_015847931.1, WP_039998978.1, WP_039999263.1, WP_039999519.1, WP_040000951.1, WP_040002619.1, WP_050583314.1, WP_233276332.1	WP_016172539.1, WP_016172632.1, WP_016172932.1, WP_016173131.1, WP_016173292.1, WP_016173382.1, WP_016173754.1	WP_016178045.1, WP_016178049.1, WP_016178112.1, WP_016178123.1, WP_016178125.1, WP_016178128.1, WP_016178240.1, WP_016178275.1, WP_016178424.1, WP_016178545.1, WP_016178621.1, WP_016178629.1, WP_016178687.1, WP_016178714.1, WP_016179004.1, WP_016179025.1, WP_016179059.1, WP_016179372.1, WP_016179731.1, WP_016180215.1, WP_016180510.1, WP_016180723.1, WP_016180989.1, WP_016180992.1, WP_016181273.1,…	WP_016184820.1, WP_016186130.1, WP_016186326.1	WP_010739086.1, WP_010739559.1, WP_010739905.1, WP_010740065.1, WP_010740170.1, WP_010740316.1, WP_010740531.1, WP_010740867.1, WP_010740879.1, WP_010741186.1, WP_010741231.1, WP_010741273.1, WP_010741342.1, WP_010741406.1, WP_010741423.1, WP_010741903.1, WP_010741917.1, WP_010741970.1, WP_010742004.1, WP_010742487.1, WP_010742488.1, WP_010742642.1, WP_010743017.1, WP_034708897.1, WP_034709332.1,…	WP_016174127.1, WP_016174144.1, WP_016175118.1, WP_016175586.1, WP_016175896.1, WP_016175909.1, WP_016176376.1, WP_016176377.1, WP_035009926.1	WP_016517457.1, WP_016534645.1, WP_016534800.1, WP_016535727.1, WP_016536325.1, WP_016536528.1, WP_016536621.1, WP_016538015.1, WP_039898173.1, WP_039898616.1, WP_115586292.1	WP_022909232.1, WP_022909572.1, WP_022910647.1, WP_245558799.1	WP_020825053.1, WP_020825090.1, WP_020825135.1, WP_020825277.1, WP_020825392.1, WP_020825801.1, WP_020825961.1, WP_020826224.1, WP_020826366.1, WP_020826714.1, WP_020826722.1, WP_020826816.1, WP_020827009.1, WP_020827626.1, WP_020828027.1, WP_020828592.1, WP_041414158.1, WP_041414657.1, WP_041415635.1	WP_081672699.1, WP_226839090.1	WP_029092739.1, WP_029093015.1, WP_029093285.1, WP_029093294.1, WP_029093624.1, WP_029093709.1, WP_029094834.1, WP_029094936.1, WP_029094978.1, WP_029095069.1, WP_029095611.1, WP_029095781.1, WP_029095879.1, WP_029096451.1, WP_029096839.1, WP_051323106.1, WP_051323116.1, WP_051323345.1, WP_071605820.1, WP_084167065.1, WP_099044315.1, WP_161628756.1	WP_025901175.1, WP_025901964.1, WP_025904074.1, WP_029990947.1, WP_051170812.1, WP_081671465.1	WP_021703443.1, WP_021703445.1, WP_021703455.1, WP_021704264.1, WP_021704797.1, WP_021704884.1, WP_021705148.1, WP_021705944.1, WP_021706070.1, WP_021706176.1, WP_021706196.1, WP_021706282.1, WP_021706545.1, WP_021707414.1, WP_040902445.1, WP_156008700.1, WP_162147556.1	WP_021163802.1, WP_027788026.1, WP_027788246.1, WP_027788275.1, WP_027788691.1, WP_027789302.1, WP_027789489.1, WP_027789505.1, WP_027789644.1, WP_027789664.1, WP_027789799.1, WP_027790024.1, WP_027790110.1, WP_027790112.1, WP_027790508.1, WP_027790780.1, WP_027791039.1, WP_027791123.1, WP_027791481.1, WP_027791488.1, WP_027791818.1, WP_027791927.1, WP_027791940.1, WP_027792361.1, WP_027792428.1,…
OG0000006	WP_011134110.1, WP_011135399.1, WP_011135474.1, WP_011136584.1, WP_011136849.1, WP_011137277.1, WP_043595543.1, WP_043595557.1, WP_043597085.1	WP_010289471.1, WP_011679277.1, WP_011679345.1, WP_011680498.1	WP_010635556.1, WP_011704352.1, WP_011704535.1, WP_011707564.1, WP_045788862.1, WP_164927609.1	WP_011984156.1, WP_012093905.1, WP_012094884.1, WP_012095209.1, WP_012095234.1, WP_012095369.1, WP_012095746.1, WP_256941455.1	WP_012578140.1, WP_012578144.1, WP_231837878.1	WP_004217790.1	WP_000156811.1, WP_000174305.1, WP_000215572.1, WP_000331776.1, WP_000406500.1, WP_000438651.1, WP_000532836.1, WP_000635462.1, WP_000835134.1, WP_000906846.1, WP_000951466.1, WP_000990913.1, WP_001119570.1, WP_001131158.1, WP_001137891.1, WP_001329803.1, WP_015953895.1, WP_024256539.1	WP_003721021.1, WP_003722779.1, WP_003745452.1, WP_003746003.1, WP_003746009.1, WP_003749198.1, WP_012984853.1, WP_012984962.1, WP_012985109.1, WP_012985111.1, WP_012985215.1, WP_012985222.1, WP_012985248.1, WP_012985493.1, WP_012985890.1, WP_012986106.1, WP_012986107.1	WP_002876367.1, WP_003622513.1, WP_003624268.1, WP_011543692.1, WP_011544164.1, WP_228546893.1	WP_003754605.1, WP_003754609.1, WP_003754923.1, WP_003757006.1, WP_003757454.1, WP_003757589.1, WP_003757605.1, WP_003757646.1, WP_003757739.1, WP_003758003.1, WP_003758074.1, WP_040486381.1	WP_006814276.1, WP_006814983.1, WP_006815503.1, WP_006815587.1, WP_006816094.1	WP_002827453.1, WP_002827875.1, WP_002828063.1, WP_002828268.1, WP_002828621.1, WP_040760062.1	WP_004242631.1, WP_004245441.1, WP_004246086.1, WP_004249867.1, WP_012368227.1	WP_000114182.1, WP_000146276.1, WP_000204444.1, WP_000539259.1, WP_000548027.1, WP_000687503.1, WP_000710775.1, WP_000805185.1, WP_000987242.1, WP_001021349.1, WP_001274919.1, WP_003270099.1, WP_014894892.1, WP_024927975.1, WP_254904515.1	WP_004954508.1, WP_004955269.1, WP_004955617.1, WP_004956846.1, WP_004957001.1, WP_004958216.1, WP_004958808.1, WP_004959133.1, WP_004959845.1, WP_004961949.1, WP_004962747.1, WP_004963020.1, WP_004964159.1, WP_004965556.1, WP_039991099.1, WP_039991774.1, WP_039992761.1, WP_182646427.1	WP_006657929.1, WP_006659048.1, WP_006660233.1, WP_006660376.1, WP_006660668.1, WP_006660777.1	WP_000113632.1, WP_000312256.1, WP_000936162.1, WP_001871920.1	WP_002913569.1, WP_002914224.1, WP_032911121.1	WP_003324967.1, WP_003325268.1, WP_003325365.1, WP_003326083.1, WP_003326178.1, WP_003326764.1, WP_003327965.1, WP_003328635.1, WP_004430038.1, WP_004430699.1, WP_013390399.1, WP_013390735.1, WP_049774969.1, WP_080288976.1, WP_255265377.1	WP_015366754.1, WP_015368060.1, WP_015368223.1, WP_015368695.1, WP_015368986.1, WP_015369039.1, WP_015369049.1, WP_015369184.1, WP_015369577.1, WP_015369707.1, WP_015703493.1, WP_015703621.1, WP_015703622.1, WP_015703875.1, WP_015703931.1, WP_015704791.1, WP_015704828.1, WP_015705421.1, WP_047075569.1	WP_011911666.1, WP_011913173.1, WP_011914179.1, WP_011914395.1, WP_013982750.1, WP_013984272.1	WP_013576986.1, WP_014333369.1, WP_014333731.1, WP_014341633.1, WP_014341701.1, WP_015695989.1, WP_015696036.1, WP_015696048.1, WP_015696145.1, WP_015696281.1, WP_015696713.1, WP_015696761.1, WP_015697142.1, WP_015697280.1, WP_015697340.1, WP_015697431.1, WP_015697458.1, WP_015697497.1, WP_015698862.1, WP_015699017.1, WP_015699262.1, WP_037039227.1, WP_037041069.1, WP_041682445.1, WP_193785514.1	WP_002433995.1, WP_002435398.1, WP_002435526.1, WP_002435571.1, WP_002435689.1, WP_002435711.1, WP_002436414.1, WP_002436452.1, WP_002436758.1, WP_002436857.1, WP_002437116.1, WP_002437586.1, WP_002437850.1, WP_002438458.1, WP_002438529.1, WP_040459848.1, WP_085949490.1	WP_010845539.1, WP_010847003.1, WP_010847550.1, WP_013183373.1	WP_014697792.1	WP_007369350.1, WP_007369523.1, WP_007369978.1, WP_007370105.1, WP_007370345.1, WP_007372109.1, WP_007372528.1, WP_007372560.1, WP_007373174.1, WP_007373303.1, WP_007374013.1, WP_007374285.1, WP_007374552.1, WP_007374902.1, WP_007375062.1, WP_035888544.1, WP_035941965.1	WP_008403214.1, WP_008403222.1, WP_008403543.1, WP_008403829.1, WP_008406032.1, WP_008406052.1, WP_008406217.1, WP_008407233.1, WP_008407445.1, WP_008407460.1, WP_008407768.1, WP_008407919.1, WP_008408594.1	WP_007083198.1, WP_007083348.1, WP_007084032.1, WP_007084135.1, WP_007084149.1, WP_007084382.1, WP_007084512.1, WP_007085350.1, WP_007086064.1, WP_007086109.1, WP_007086115.1, WP_007086578.1, WP_007086595.1, WP_007086841.1, WP_007086871.1, WP_007086878.1, WP_007087141.1, WP_007087288.1, WP_007087687.1, WP_007088123.1, WP_007088225.1, WP_040345600.1, WP_040346515.1, WP_040346717.1, WP_235749676.1,…	WP_003653383.1, WP_004641942.1, WP_005037608.1, WP_005044377.1, WP_005049187.1, WP_017389931.1, WP_080547615.1	WP_004637419.1, WP_004639207.1, WP_005081419.1, WP_005082543.1, WP_005082567.1, WP_005083105.1, WP_005087329.1	WP_019518382.1	WP_016182338.1, WP_016183200.1, WP_016183820.1, WP_016184231.1, WP_016184277.1, WP_016184292.1, WP_018451812.1	WP_017979007.1, WP_017979963.1, WP_017980112.1, WP_020486413.1, WP_020486424.1, WP_081614861.1	WP_010709784.1, WP_016250433.1, WP_016250638.1, WP_016250725.1, WP_016250740.1, WP_016251015.1, WP_016251437.1, WP_016251716.1, WP_016251831.1, WP_016252256.1, WP_026209896.1	WP_002354877.1, WP_002355404.1, WP_002356983.1, WP_002357800.1, WP_002357984.1, WP_002358356.1, WP_002360115.1, WP_002363775.1, WP_002365712.1, WP_010816071.1	WP_012769006.1, WP_015847841.1, WP_038914352.1, WP_039999636.1, WP_039999734.1, WP_039999913.1, WP_040000496.1, WP_040001677.1, WP_040003100.1, WP_040003343.1, WP_226052811.1	WP_016171303.1, WP_016171476.1, WP_016171518.1, WP_016171541.1, WP_016172489.1, WP_016172984.1, WP_016173118.1, WP_016173201.1, WP_016173569.1	WP_016178462.1, WP_016178530.1, WP_016178654.1, WP_016178743.1, WP_016178802.1, WP_016178821.1, WP_016179127.1, WP_016179255.1, WP_016179550.1, WP_016179715.1, WP_016179741.1, WP_016180087.1, WP_016180736.1, WP_016180976.1, WP_016180997.1, WP_016181189.1, WP_016181193.1, WP_016181294.1, WP_016181411.1, WP_016181783.1, WP_016182083.1, WP_034875983.1, WP_034876718.1, WP_034876820.1	WP_016184836.1, WP_016184902.1, WP_016185068.1, WP_016185771.1, WP_016186106.1, WP_016186199.1, WP_016186300.1, WP_211213378.1	WP_010739312.1, WP_010739741.1, WP_010739959.1, WP_010740045.1, WP_010740209.1, WP_010740224.1, WP_010740246.1, WP_010740303.1, WP_010740737.1, WP_010740886.1, WP_010741500.1, WP_010741686.1, WP_010741759.1, WP_010741943.1, WP_010742191.1, WP_010742856.1, WP_010743047.1, WP_010743049.1, WP_010743069.1, WP_010743214.1, WP_010743218.1, WP_034708418.1, WP_244265989.1	WP_016174358.1, WP_016174596.1, WP_016176096.1	WP_016517498.1, WP_016534672.1, WP_016534723.1, WP_016534918.1, WP_016535011.1, WP_016535228.1, WP_016536409.1, WP_016536538.1, WP_016536587.1, WP_016536830.1, WP_016538846.1, WP_039898597.1, WP_039898936.1, WP_039899087.1, WP_244878516.1	WP_022909950.1, WP_022910286.1	WP_020824637.1, WP_020825094.1, WP_020825164.1, WP_020825330.1, WP_020825841.1, WP_020826402.1, WP_020826513.1, WP_020826556.1, WP_020826893.1, WP_020827032.1, WP_020828106.1, WP_020828122.1, WP_020828444.1, WP_020828484.1, WP_020828585.1, WP_020831798.1, WP_020837197.1, WP_020837687.1, WP_041414771.1, WP_201766292.1	WP_024462622.1, WP_024462688.1, WP_024463279.1, WP_024463395.1, WP_024463462.1, WP_024464010.1, WP_024464204.1, WP_024464252.1, WP_024464549.1, WP_152599017.1	WP_029093150.1, WP_029093312.1, WP_029093316.1, WP_029093692.1, WP_029093798.1, WP_029093845.1, WP_029094661.1, WP_029094673.1, WP_029094813.1, WP_029094844.1, WP_029096379.1, WP_029096809.1, WP_029096878.1, WP_036015802.1, WP_036016132.1, WP_227659903.1	WP_025901254.1, WP_025901338.1, WP_025902535.1, WP_029989341.1, WP_029989681.1, WP_029990000.1, WP_051170859.1	WP_021703977.1, WP_021705050.1, WP_021705135.1, WP_021705478.1, WP_021705583.1, WP_021705747.1, WP_021706149.1, WP_021706690.1, WP_021707329.1	WP_021159281.1, WP_021164174.1, WP_027786935.1, WP_027787122.1, WP_027787125.1, WP_027787640.1, WP_027787983.1, WP_027788082.1, WP_027788819.1, WP_027789079.1, WP_027789137.1, WP_027789297.1, WP_027789687.1, WP_027790226.1, WP_027790235.1, WP_027790270.1, WP_027790626.1, WP_027790944.1, WP_027791534.1, WP_027791551.1, WP_027791791.1, WP_027792120.1, WP_027792652.1, WP_027792854.1, WP_034196031.1,…
OG0000007	WP_011133813.1, WP_011134752.1, WP_011134887.1, WP_011135230.1, WP_011135380.1, WP_011135408.1, WP_011135462.1, WP_011135837.1, WP_011136404.1, WP_011136708.1, WP_011137200.1, WP_011137649.1, WP_011137830.1, WP_011137940.1	WP_011679223.1, WP_011679768.1, WP_011679888.1, WP_223317051.1	WP_011704575.1, WP_011704618.1, WP_011705441.1, WP_011705560.1, WP_011705805.1, WP_011706736.1, WP_011707141.1, WP_011707174.1, WP_011707520.1, WP_011707669.1, WP_011707795.1	WP_011983488.1, WP_011983716.1, WP_011984086.1, WP_011984128.1, WP_012094388.1, WP_012094466.1, WP_012095176.1, WP_012095913.1	WP_012577054.1, WP_012578586.1, WP_012578687.1, WP_014484553.1, WP_014484581.1	WP_004217712.1, WP_012754431.1	WP_000021028.1, WP_000179181.1, WP_000220429.1, WP_000531585.1, WP_000569379.1, WP_000593080.1, WP_000907774.1, WP_000942291.1, WP_000985497.1, WP_000996012.1, WP_001090523.1, WP_015953361.1	WP_003747641.1, WP_012984774.1, WP_012985135.1, WP_012985303.1, WP_012985315.1, WP_012985619.1	WP_003622729.1, WP_011543474.1, WP_011543530.1, WP_011543933.1, WP_011544350.1, WP_227671819.1	WP_003755878.1, WP_003755889.1, WP_003755903.1, WP_003757341.1, WP_003757540.1, WP_003758117.1, WP_036106287.1	WP_006813662.1, WP_006813735.1, WP_006814386.1, WP_006814671.1, WP_039855055.1, WP_039855165.1, WP_282667024.1	WP_002827014.1, WP_002827543.1, WP_002828658.1, WP_002828792.1, WP_002828904.1, WP_002828926.1, WP_040760336.1	WP_004243802.1, WP_004245012.1, WP_004245377.1, WP_004245891.1, WP_004246075.1, WP_004246583.1	WP_000006196.1, WP_000009022.1, WP_000016080.1, WP_000027095.1, WP_000218576.1, WP_000355534.1, WP_000370603.1, WP_000571382.1, WP_000614073.1, WP_000720334.1, WP_000818934.1, WP_001256790.1	WP_004955299.1, WP_004955760.1, WP_004956241.1, WP_004957587.1, WP_004957849.1, WP_004959369.1, WP_004960130.1, WP_004961172.1, WP_004961607.1, WP_004964185.1, WP_004964629.1, WP_004964738.1, WP_004965065.1, WP_004965510.1	WP_006657062.1, WP_006657931.1, WP_006658459.1, WP_006658491.1, WP_006658520.1, WP_006658612.1, WP_006659216.1, WP_006659566.1, WP_006660684.1, WP_039861778.1	WP_000181804.1, WP_000184098.1, WP_000529593.1	WP_002896829.1, WP_002898349.1, WP_002899560.1, WP_002906676.1, WP_002913652.1	WP_003324949.1, WP_003326321.1, WP_003326891.1, WP_003326898.1, WP_003327036.1, WP_003328019.1, WP_004430095.1, WP_004430714.1	WP_015365491.1, WP_015367094.1, WP_015367526.1, WP_015368770.1, WP_015370073.1, WP_015703701.1, WP_015703873.1, WP_015704226.1, WP_015704531.1, WP_015704897.1, WP_015704970.1, WP_015705060.1, WP_015705150.1, WP_015705183.1, WP_015705559.1, WP_015705773.1, WP_047076421.1	WP_011911948.1, WP_011915097.1, WP_013981234.1, WP_013981406.1, WP_013982563.1, WP_013982700.1, WP_013982716.1, WP_013982858.1, WP_013983050.1, WP_013983528.1, WP_013983557.1, WP_013983611.1, WP_013983939.1	WP_013576980.1, WP_014333777.1, WP_014341721.1, WP_015695977.1, WP_015696312.1, WP_015696709.1, WP_015696727.1, WP_015696983.1, WP_015697259.1, WP_015697266.1, WP_015697291.1, WP_015697300.1, WP_015697324.1, WP_015697336.1, WP_015697444.1, WP_015697453.1, WP_015697572.1, WP_015698020.1, WP_015698359.1, WP_015698846.1, WP_015699012.1, WP_015699077.1, WP_015699098.1, WP_193785528.1	WP_002433895.1, WP_002435623.1, WP_002435673.1, WP_002436522.1, WP_002437235.1, WP_002437699.1, WP_002437903.1, WP_002438320.1, WP_002438389.1, WP_002438756.1, WP_002463139.1, WP_002463216.1, WP_002463582.1	WP_013184912.1, WP_013185243.1, WP_013185585.1	WP_004218984.1, WP_014697846.1	WP_007369708.1, WP_007370096.1, WP_007370157.1, WP_007370334.1, WP_007370415.1, WP_007370489.1, WP_007370577.1, WP_007370610.1, WP_007370903.1, WP_007370949.1, WP_007371200.1, WP_007371213.1, WP_007371830.1, WP_007372088.1, WP_007372417.1, WP_007372461.1, WP_007372751.1, WP_007372965.1, WP_007373358.1, WP_007374058.1, WP_007374090.1, WP_007374166.1, WP_007374879.1, WP_007375102.1, WP_035886055.1,…	WP_008403481.1, WP_008403717.1, WP_008405006.1, WP_008405062.1, WP_008405139.1, WP_008405504.1, WP_008406018.1, WP_008406524.1, WP_008406525.1, WP_008407538.1, WP_008407750.1, WP_008407833.1	WP_007083343.1, WP_007083713.1, WP_007083842.1, WP_007083845.1, WP_007083854.1, WP_007084240.1, WP_007084682.1, WP_007085716.1, WP_007086507.1, WP_007086558.1, WP_007087732.1, WP_007088095.1, WP_235749553.1, WP_235749738.1, WP_268870143.1	WP_003655806.1, WP_005045836.1, WP_005047574.1, WP_005047789.1	WP_004637708.1, WP_005080667.1, WP_005082553.1, WP_005084441.1, WP_005084558.1, WP_005084613.1	WP_005545226.1, WP_005546022.1, WP_005546209.1, WP_005547376.1, WP_005548400.1, WP_005588380.1, WP_019518135.1	WP_016182253.1, WP_016183650.1, WP_016183791.1, WP_016184403.1	WP_017977934.1, WP_017980225.1	WP_016250511.1, WP_016250534.1, WP_016250970.1, WP_016251038.1, WP_016251766.1	WP_002355822.1, WP_002356508.1, WP_002363150.1, WP_002385276.1, WP_002388977.1, WP_002396535.1, WP_002409985.1, WP_002410992.1, WP_002411316.1, WP_002413403.1	WP_039999666.1, WP_039999740.1, WP_039999910.1, WP_040000095.1, WP_040000135.1, WP_040000434.1, WP_040000550.1, WP_040000653.1, WP_040000769.1, WP_040001000.1, WP_040001141.1, WP_040001206.1, WP_040002251.1, WP_040002389.1, WP_040003020.1, WP_040003780.1	WP_016172602.1, WP_016173188.1, WP_016173412.1, WP_016173428.1, WP_016173689.1, WP_016173729.1, WP_034864840.1	WP_002326114.1, WP_010740680.1, WP_016178851.1, WP_016179351.1, WP_016179556.1, WP_016179575.1, WP_016180111.1, WP_016180276.1, WP_016180365.1, WP_016181376.1, WP_016181757.1, WP_016181859.1, WP_016181915.1	WP_016184907.1, WP_016184995.1, WP_016185374.1, WP_016185645.1, WP_016185868.1	WP_010739133.1, WP_010739287.1, WP_010739763.1, WP_010740680.1, WP_010740691.1, WP_010741327.1, WP_010741646.1, WP_010742621.1, WP_010742846.1, WP_034709093.1, WP_034709641.1	WP_016173859.1, WP_016173933.1, WP_016174034.1, WP_016174182.1, WP_016174468.1, WP_016174474.1, WP_016174530.1, WP_016175528.1, WP_016175652.1	WP_016517419.1, WP_016535489.1, WP_016535563.1, WP_016535646.1, WP_016535661.1, WP_016535904.1, WP_016536292.1, WP_016536379.1, WP_016536391.1, WP_016536839.1, WP_016537100.1, WP_016537569.1, WP_016537956.1, WP_016538258.1, WP_016538570.1, WP_039897980.1, WP_039898610.1	WP_022909172.1, WP_022909283.1, WP_022909293.1, WP_022909416.1	WP_020825874.1, WP_020826079.1, WP_020826155.1, WP_020826770.1, WP_020826986.1, WP_020827006.1, WP_020827043.1, WP_020827659.1, WP_020827665.1, WP_020827997.1, WP_020828180.1, WP_020828310.1, WP_020828531.1, WP_020837178.1, WP_020837192.1, WP_020837273.1, WP_041415470.1	WP_024462592.1, WP_024462766.1, WP_024463124.1, WP_024464198.1, WP_024464227.1, WP_024464598.1, WP_051246254.1, WP_202805537.1, WP_233419501.1	WP_029092887.1, WP_029093385.1, WP_029094595.1, WP_029095637.1, WP_029096148.1, WP_029096754.1	WP_025901214.1, WP_025901521.1, WP_025901795.1, WP_025902340.1, WP_029989688.1, WP_029990070.1, WP_029990925.1, WP_211255098.1	WP_021703488.1, WP_021703988.1, WP_021704002.1, WP_021704744.1, WP_021704879.1, WP_021704908.1, WP_021705048.1, WP_021705070.1, WP_021705211.1, WP_021705718.1, WP_021706144.1, WP_021707096.1, WP_040902071.1, WP_040902178.1, WP_040903056.1	WP_011548503.1, WP_021158111.1, WP_021159403.1, WP_021162872.1, WP_021162897.1, WP_021163438.1, WP_027786767.1, WP_027787298.1, WP_027787393.1, WP_027787478.1, WP_027787629.1, WP_027787935.1, WP_027788219.1, WP_027788561.1, WP_027788757.1, WP_027788941.1, WP_027789033.1, WP_027789253.1, WP_027789311.1, WP_027789433.1, WP_027789883.1, WP_027789885.1, WP_027790233.1, WP_027790514.1, WP_027790638.1,…
OG0000008	WP_011136503.1, WP_011136598.1, WP_043596409.1	WP_011679175.1, WP_011679371.1, WP_011679420.1, WP_011679573.1, WP_011679622.1, WP_011679638.1, WP_011679646.1, WP_011679655.1, WP_011679656.1, WP_011679660.1, WP_011679808.1, WP_014324579.1, WP_041775228.1, WP_041775236.1	WP_011704143.1, WP_011704192.1, WP_011704216.1, WP_011704296.1, WP_011705327.1, WP_011705456.1, WP_011706159.1, WP_011706775.1, WP_011707530.1, WP_011707764.1, WP_016350646.1, WP_017410145.1	WP_011983664.1, WP_011983926.1, WP_012095170.1, WP_012095262.1, WP_012095362.1, WP_012095543.1, WP_012095801.1	WP_012576496.1, WP_012576577.1, WP_012576588.1, WP_012576626.1, WP_012576800.1, WP_012576843.1, WP_012576924.1, WP_012577035.1, WP_012577039.1, WP_012577061.1, WP_012577062.1, WP_012577173.1, WP_012577245.1, WP_012577803.1, WP_012578326.1, WP_012578538.1, WP_012578636.1, WP_012578663.1, WP_014484531.1, WP_041981689.1, WP_256756172.1	WP_004218427.1, WP_004218450.1, WP_004218590.1, WP_004219250.1, WP_004219267.1, WP_004219325.1, WP_004219356.1, WP_004268769.1, WP_004268852.1, WP_012754413.1, WP_225556972.1, WP_225842349.1	WP_000104282.1, WP_000190995.1, WP_000201031.1, WP_000628682.1, WP_000729229.1, WP_000730252.1, WP_000762414.1, WP_000768576.1, WP_001018806.1, WP_001181293.1, WP_015953906.1, WP_032242946.1, WP_048814553.1	WP_003748241.1, WP_012984932.1, WP_012985181.1, WP_012985738.1, WP_012986099.1, WP_012986217.1, WP_012986574.1	WP_011544108.1, WP_014564989.1, WP_014565252.1, WP_232627255.1, WP_232627256.1	WP_003754320.1, WP_003754359.1, WP_003755513.1, WP_003756896.1, WP_003757291.1, WP_003757507.1, WP_003758268.1, WP_003758277.1, WP_003758964.1, WP_036107380.1, WP_040486394.1, WP_040486403.1	WP_006813665.1, WP_006813733.1, WP_006815192.1, WP_006816096.1, WP_006816265.1, WP_039854157.1, WP_039854419.1, WP_039855137.1, WP_039855762.1	WP_002827053.1, WP_002827198.1, WP_002827572.1, WP_002828078.1, WP_002828238.1, WP_002828405.1, WP_002828769.1, WP_002829167.1	WP_004243141.1, WP_004243725.1, WP_004243980.1, WP_004244128.1, WP_004244288.1, WP_004244888.1, WP_004245127.1, WP_004245816.1, WP_004246699.1, WP_004246741.1, WP_004249710.1	WP_000103715.1, WP_000104049.1, WP_000181998.1, WP_000201347.1, WP_000219053.1, WP_000256366.1, WP_001103303.1, WP_001140397.1, WP_001273903.1, WP_001273986.1	WP_004954886.1, WP_004955545.1, WP_004955835.1, WP_004956308.1, WP_004956386.1, WP_004956851.1, WP_004956977.1, WP_004958298.1, WP_004958387.1, WP_004959123.1, WP_004959134.1, WP_004960478.1, WP_004961085.1, WP_004961092.1, WP_004963271.1, WP_004963515.1, WP_004965320.1, WP_039991161.1, WP_039991250.1, WP_039991340.1, WP_039991485.1, WP_039991840.1, WP_039992233.1	WP_006657332.1, WP_006658530.1, WP_006659564.1, WP_006660078.1, WP_006660666.1, WP_006661152.1, WP_006661996.1, WP_006663185.1, WP_006663368.1	WP_000038817.1, WP_000104358.1, WP_000200832.1, WP_000225972.1, WP_000256308.1, WP_000462137.1, WP_001090621.1	WP_002894119.1, WP_002894913.1, WP_002913627.1, WP_002913882.1	WP_003325036.1, WP_003325671.1, WP_003326066.1, WP_003326664.1, WP_003326865.1, WP_003327289.1, WP_003327656.1, WP_003328640.1, WP_013390480.1	WP_009485173.1, WP_015366285.1, WP_015366884.1, WP_015367564.1, WP_015368928.1, WP_015369221.1, WP_015369259.1, WP_015369338.1, WP_015703256.1, WP_015703331.1, WP_015703338.1, WP_015703868.1, WP_015703923.1, WP_015704209.1, WP_015704397.1, WP_015704923.1, WP_015705245.1, WP_015705304.1, WP_015705382.1, WP_015706108.1, WP_032709956.1, WP_161798777.1, WP_162198565.1	WP_013981887.1, WP_013982862.1	WP_014333290.1, WP_014333293.1, WP_014333477.1, WP_014333742.1, WP_014333825.1, WP_014333890.1, WP_014411484.1, WP_015690598.1, WP_015696050.1, WP_015696265.1, WP_015696381.1, WP_015696445.1, WP_015696504.1, WP_015696580.1, WP_015696735.1, WP_015697251.1, WP_015697315.1, WP_015697795.1, WP_015698469.1, WP_015698676.1, WP_015698844.1, WP_015699263.1, WP_049796165.1, WP_169314505.1	WP_002433552.1, WP_002434368.1, WP_002434538.1, WP_002435315.1, WP_002435569.1, WP_002435597.1, WP_002435625.1, WP_002435702.1, WP_002436150.1, WP_002436505.1, WP_002436779.1, WP_002437447.1, WP_002438431.1, WP_002438792.1, WP_002462998.1, WP_002463241.1, WP_040459503.1, WP_174270262.1	WP_010845283.1, WP_010846115.1, WP_010847298.1, WP_013183168.1, WP_013183633.1	WP_004218450.1, WP_004219334.1, WP_014697070.1, WP_014697375.1, WP_014697401.1, WP_014698038.1, WP_014698308.1, WP_014698319.1, WP_041777053.1, WP_041777072.1	WP_007369225.1, WP_007369352.1, WP_007369430.1, WP_007369560.1, WP_007369715.1, WP_007370342.1, WP_007370347.1, WP_007370521.1, WP_007370531.1, WP_007370596.1, WP_007371070.1, WP_007371172.1, WP_007371222.1, WP_007372459.1, WP_007372825.1, WP_007373099.1, WP_007373138.1, WP_007373566.1, WP_007373627.1, WP_007374019.1, WP_007374760.1, WP_081120767.1	WP_008403323.1, WP_008405614.1, WP_008408233.1, WP_008408345.1	WP_007084652.1, WP_007085343.1, WP_007085925.1, WP_007085960.1, WP_007086854.1, WP_007087267.1, WP_007087289.1, WP_007087659.1, WP_007087843.1, WP_083865333.1			WP_005546465.1, WP_005547307.1, WP_005567221.1, WP_005567849.1	WP_016182366.1, WP_016182633.1, WP_016183279.1, WP_016183280.1, WP_016183380.1, WP_016183613.1, WP_016183715.1, WP_016184249.1, WP_016184429.1, WP_018451671.1, WP_033415325.1	WP_017978051.1, WP_017978953.1, WP_017979736.1, WP_017979782.1, WP_017979819.1, WP_024310382.1	WP_016250270.1, WP_016250448.1, WP_016250496.1, WP_016250858.1, WP_016251009.1, WP_016251207.1, WP_016251628.1, WP_016251663.1, WP_016251857.1, WP_016252155.1, WP_016252478.1, WP_026209949.1	WP_002357319.1, WP_002357893.1, WP_002360181.1, WP_002363900.1, WP_002388863.1, WP_002389685.1, WP_002409960.1, WP_010816079.1, WP_010816099.1, WP_010816193.1	WP_039999050.1, WP_039999602.1, WP_039999672.1, WP_039999746.1, WP_039999755.1, WP_040000469.1, WP_040001275.1, WP_040001327.1, WP_040001409.1, WP_040001981.1, WP_040002253.1, WP_040002739.1, WP_040003283.1, WP_040003472.1, WP_200864867.1	WP_016171424.1, WP_016172235.1, WP_016172244.1, WP_016172457.1, WP_016172643.1, WP_016172652.1, WP_016172680.1, WP_016172884.1, WP_016173010.1, WP_016173125.1, WP_016173214.1, WP_016173258.1, WP_016173489.1, WP_016173490.1	WP_010740696.1, WP_016178107.1, WP_016178562.1, WP_016178987.1, WP_016179333.1, WP_016179831.1, WP_016180378.1, WP_016180690.1, WP_016181187.1, WP_016181293.1, WP_016181365.1, WP_016181546.1, WP_016181664.1, WP_016182074.1, WP_016182108.1, WP_016182125.1, WP_071879972.1	WP_016184752.1, WP_016184946.1, WP_016184957.1, WP_016184980.1, WP_016185195.1, WP_016185268.1, WP_016185728.1, WP_016185827.1, WP_016186024.1, WP_016186210.1, WP_016186342.1, WP_016186535.1, WP_016186549.1, WP_211213380.1	WP_010739800.1, WP_010740046.1, WP_010740151.1, WP_010740167.1, WP_010740219.1, WP_010740350.1, WP_010740675.1, WP_010740696.1, WP_010740974.1, WP_010741211.1, WP_010741250.1, WP_010741882.1, WP_010741912.1, WP_010741934.1, WP_010742072.1, WP_010742330.1, WP_010742610.1, WP_010743212.1	WP_016173908.1, WP_016173916.1, WP_016173964.1, WP_016174521.1, WP_016174624.1, WP_016175422.1, WP_016175455.1, WP_016175902.1, WP_016175931.1, WP_016175946.1, WP_016176326.1	WP_016534883.1, WP_016535266.1, WP_016536044.1, WP_016536090.1, WP_016536156.1, WP_016536460.1, WP_016537281.1, WP_016537455.1, WP_016537677.1, WP_016538057.1, WP_016538059.1, WP_016538341.1, WP_016538563.1, WP_016538762.1, WP_016538931.1, WP_039898461.1, WP_039898917.1, WP_039898933.1, WP_039899365.1, WP_071704121.1, WP_083478397.1	WP_022908747.1, WP_022908860.1, WP_022908866.1, WP_022908967.1, WP_022909648.1, WP_022910214.1, WP_022910451.1, WP_022910626.1, WP_022910698.1, WP_022910880.1, WP_022911031.1, WP_022911073.1, WP_022911090.1, WP_026377720.1, WP_169512715.1	WP_020824706.1, WP_020824994.1, WP_020825201.1, WP_020825991.1, WP_020826516.1, WP_020826669.1, WP_020827164.1, WP_020827413.1, WP_020827656.1, WP_020827830.1, WP_020828142.1, WP_020828156.1, WP_020828407.1, WP_020828409.1, WP_020828645.1, WP_020828706.1, WP_020837174.1, WP_020837390.1, WP_020837535.1, WP_020837691.1, WP_041414754.1, WP_041415138.1, WP_041415365.1, WP_041415734.1, WP_144079299.1	WP_024462998.1, WP_024462999.1, WP_024463030.1, WP_024463280.1, WP_024463628.1, WP_024464405.1, WP_024464429.1, WP_081672852.1	WP_029093114.1, WP_029093732.1, WP_029094384.1, WP_029094815.1, WP_029094914.1, WP_029095040.1, WP_029095350.1, WP_029095422.1, WP_029095491.1, WP_029095536.1, WP_029096382.1, WP_029096557.1, WP_029096560.1, WP_029096665.1, WP_036016812.1, WP_084167028.1	WP_025901152.1, WP_025901224.1, WP_025901517.1, WP_025901544.1, WP_025901932.1, WP_025902666.1, WP_025903754.1, WP_029989559.1, WP_029989771.1, WP_029991495.1, WP_111678771.1	WP_021704053.1, WP_021704539.1, WP_021705258.1, WP_021706021.1, WP_021706317.1, WP_021706685.1, WP_021706794.1, WP_040902829.1	WP_011548504.1, WP_021163757.1, WP_027787319.1, WP_027787474.1, WP_027787932.1, WP_027789454.1, WP_027789782.1, WP_027790234.1, WP_027791475.1, WP_027792149.1, WP_027792842.1
OG0000009	WP_011133940.1, WP_011134266.1, WP_011134632.1, WP_011135389.1, WP_011135931.1, WP_011136003.1, WP_011136030.1, WP_011136034.1, WP_011136246.1, WP_011136271.1, WP_011136770.1, WP_011136972.1, WP_011137046.1, WP_011137856.1, WP_043596016.1, WP_043596769.1, WP_225548636.1	WP_011679118.1, WP_011679163.1	WP_011705130.1, WP_011705252.1, WP_011705406.1, WP_011706125.1, WP_011706713.1, WP_011707886.1, WP_016348886.1, WP_016351894.1, WP_017408463.1, WP_164927532.1, WP_164927612.1	WP_011983322.1, WP_011983492.1, WP_011983922.1, WP_012093888.1, WP_012093920.1, WP_012094317.1, WP_012094732.1, WP_012095363.1, WP_012095660.1, WP_012095782.1, WP_012096307.1, WP_012096399.1, WP_041810058.1, WP_202795678.1	WP_012576609.1, WP_012577022.1, WP_012578196.1, WP_025263184.1, WP_070104403.1, WP_231837824.1	WP_004218493.1, WP_004219280.1, WP_004219318.1	WP_000046884.1, WP_000101765.1, WP_000428546.1, WP_000926369.1, WP_001032929.1, WP_001085733.1, WP_002431731.1	WP_003749837.1, WP_012985177.1, WP_012985232.1, WP_012985381.1, WP_012986079.1, WP_012986187.1, WP_012986384.1, WP_012986479.1	WP_011543545.1	WP_003754807.1, WP_003755518.1, WP_003756960.1, WP_003756979.1, WP_003757496.1, WP_003757677.1, WP_003758476.1, WP_003758508.1, WP_003758713.1, WP_003758885.1, WP_040486678.1, WP_077904780.1	WP_006813209.1, WP_006814325.1, WP_006814381.1, WP_006814866.1, WP_006815053.1, WP_006815138.1, WP_006816135.1	WP_002827324.1, WP_002828174.1, WP_002828326.1, WP_040760754.1	WP_004242942.1, WP_004245070.1, WP_004245875.1, WP_004246709.1, WP_004247996.1, WP_036932345.1	WP_000028023.1, WP_000045217.1, WP_000074955.1, WP_000164865.1, WP_000169644.1, WP_000238601.1, WP_000436026.1, WP_000509367.1, WP_000520478.1, WP_000520481.1, WP_000659535.1, WP_000798533.1, WP_000814914.1, WP_000822622.1, WP_000963378.1, WP_001072324.1, WP_001107291.1, WP_001168191.1, WP_001223565.1, WP_001233012.1, WP_001254432.1, WP_002001012.1, WP_002005730.1, WP_003269603.1, WP_003291871.1	WP_004954311.1, WP_004954531.1, WP_004954865.1, WP_004956934.1, WP_004958423.1, WP_004960651.1, WP_004960736.1, WP_004962404.1, WP_004965459.1, WP_039991926.1, WP_039992115.1, WP_081445081.1, WP_102991038.1	WP_006657891.1, WP_006658496.1, WP_006659008.1, WP_006659298.1, WP_006660023.1, WP_006660634.1, WP_006660713.1	WP_000794360.1	WP_002899842.1, WP_002900152.1, WP_002900591.1, WP_002900968.1, WP_002901364.1, WP_002901506.1, WP_002901577.1, WP_002903363.1, WP_002914227.1, WP_002914326.1	WP_003325065.1, WP_003325146.1, WP_003325179.1, WP_003325349.1, WP_003326187.1, WP_003326404.1, WP_003326752.1, WP_003326817.1, WP_003326983.1, WP_003327731.1, WP_003328437.1, WP_003328821.1, WP_004430280.1, WP_013390739.1, WP_034717760.1, WP_034718297.1	WP_015366516.1, WP_015367005.1, WP_015367241.1, WP_015703860.1, WP_015704263.1, WP_015704611.1, WP_015704684.1, WP_015705172.1, WP_015705222.1, WP_015705399.1, WP_047058539.1	WP_003283162.1, WP_011911353.1, WP_011912890.1, WP_011913721.1, WP_011913845.1, WP_011914192.1, WP_013981998.1, WP_013982287.1, WP_013982696.1, WP_013983347.1, WP_013983478.1, WP_013984350.1, WP_041771857.1	WP_014333868.1, WP_014333878.1, WP_015696763.1, WP_015696766.1, WP_015696817.1, WP_015697012.1, WP_015697145.1, WP_015697154.1, WP_015697332.1, WP_015697695.1, WP_015697991.1, WP_015698177.1, WP_015699234.1, WP_015699289.1, WP_037039763.1, WP_037040112.1, WP_238532053.1	WP_002435739.1, WP_002436153.1, WP_002437306.1, WP_002437323.1, WP_002437418.1, WP_002437503.1, WP_002462986.1, WP_002463653.1, WP_002463713.1, WP_040459470.1	WP_010846277.1, WP_013184598.1, WP_013185651.1, WP_041573684.1, WP_143767626.1, WP_269146869.1	WP_014697128.1, WP_014698299.1	WP_007370428.1, WP_007370471.1, WP_007370484.1, WP_007370974.1, WP_007371373.1, WP_007371377.1, WP_007371396.1, WP_007371399.1, WP_007372064.1, WP_007372886.1, WP_007372961.1, WP_007372977.1, WP_007373021.1, WP_007373390.1, WP_007373587.1, WP_007373735.1, WP_007374332.1, WP_007374769.1, WP_035887750.1, WP_035943306.1	WP_008403791.1, WP_008403990.1, WP_008404505.1, WP_008404679.1, WP_008405014.1, WP_008405026.1, WP_008406348.1, WP_008406443.1, WP_008407102.1, WP_008407131.1, WP_008407380.1, WP_039966730.1	WP_007083186.1, WP_007083278.1, WP_007083582.1, WP_007083601.1, WP_007083662.1, WP_007085239.1, WP_007085511.1, WP_007085519.1, WP_007085561.1, WP_007085846.1, WP_007085952.1, WP_007086767.1, WP_007087182.1, WP_007087347.1, WP_007087422.1, WP_007087453.1, WP_007087544.1, WP_007087716.1, WP_007088034.1, WP_040345021.1, WP_235749540.1	WP_003650146.1, WP_003651165.1, WP_003651867.1, WP_003652710.1, WP_003654020.1, WP_003654791.1, WP_003654962.1, WP_003655809.1, WP_004640346.1, WP_004641494.1, WP_004642629.1, WP_004643418.1, WP_004643595.1, WP_005040257.1, WP_005044062.1, WP_005044152.1, WP_005044693.1, WP_005044800.1, WP_005045209.1, WP_005045999.1, WP_005046202.1, WP_005046622.1, WP_005046854.1, WP_005046881.1, WP_005046952.1,…	WP_004637382.1, WP_004637514.1, WP_004638664.1, WP_004639856.1, WP_004639859.1, WP_005080687.1, WP_005080889.1, WP_005080969.1, WP_005081372.1, WP_005081883.1, WP_005082117.1, WP_005082622.1, WP_005083429.1, WP_005083633.1, WP_005085882.1, WP_017394545.1, WP_017394733.1	WP_005544928.1	WP_016183253.1, WP_016184053.1, WP_018451708.1	WP_017977286.1, WP_017979215.1, WP_018250980.1, WP_018250988.1, WP_018251274.1, WP_226341811.1	WP_016250696.1	WP_002355388.1, WP_002388959.1	WP_027713031.1, WP_039999678.1, WP_040000238.1, WP_040001352.1, WP_040002027.1, WP_040002494.1, WP_040003447.1, WP_081642113.1, WP_233276324.1	WP_016173404.1, WP_016173445.1	WP_016178221.1, WP_016178344.1, WP_016178389.1, WP_016179070.1, WP_016179080.1, WP_016179706.1, WP_016179889.1, WP_016180523.1, WP_016180898.1, WP_016181061.1, WP_016181122.1, WP_016181762.1, WP_071621209.1, WP_225844243.1	WP_016186407.1	WP_010739595.1, WP_010739702.1, WP_010739759.1, WP_010740533.1, WP_010740776.1, WP_010740882.1, WP_010741018.1, WP_010741332.1, WP_010741797.1, WP_010741924.1, WP_010741926.1, WP_010742068.1, WP_010742103.1, WP_010742138.1, WP_010742319.1, WP_010742323.1, WP_010743021.1, WP_034708288.1	WP_016174978.1, WP_016175000.1, WP_016175611.1	WP_016535477.1, WP_016535771.1, WP_016536069.1, WP_016536098.1, WP_016536268.1, WP_016536274.1, WP_016537660.1, WP_016538013.1, WP_016538069.1, WP_016538072.1	WP_022908999.1, WP_022910096.1, WP_022910179.1, WP_022910742.1, WP_051139629.1, WP_084707560.1, WP_169512709.1	WP_020825426.1, WP_020825525.1, WP_020825607.1, WP_020825909.1, WP_020826522.1, WP_020826678.1, WP_020826951.1, WP_020826978.1, WP_020827172.1, WP_020827797.1, WP_046373955.1	WP_024463397.1, WP_024463975.1, WP_024464118.1, WP_024464136.1, WP_024464147.1, WP_024464193.1, WP_024464224.1, WP_033502666.1	WP_029094301.1, WP_029094307.1, WP_029095965.1, WP_029096677.1, WP_029096805.1, WP_029096851.1, WP_036016309.1, WP_071605806.1	WP_025901170.1, WP_025903519.1, WP_029990171.1, WP_029990284.1, WP_029990838.1, WP_029991791.1	WP_021703688.1, WP_021705096.1, WP_021705107.1, WP_021705373.1, WP_021705490.1, WP_021705743.1, WP_021705919.1, WP_021706049.1, WP_021706506.1, WP_021706772.1, WP_021707373.1, WP_040903116.1, WP_052035779.1, WP_081693121.1, WP_156008765.1	WP_006751498.1, WP_011350658.1, WP_011548517.1, WP_021161119.1, WP_021161256.1, WP_027787313.1, WP_027787459.1, WP_027787655.1, WP_027788498.1, WP_027789239.1, WP_027789427.1, WP_027790176.1, WP_027790193.1, WP_027790216.1, WP_027790389.1, WP_027790422.1, WP_027790432.1, WP_027790537.1, WP_027790576.1, WP_027790700.1, WP_027790784.1, WP_027790942.1, WP_027791467.1, WP_027791600.1, WP_027792093.1,…
OG0000010	WP_011133586.1, WP_011133650.1, WP_011133812.1, WP_011133820.1, WP_011133950.1, WP_011133951.1, WP_011134182.1, WP_011134568.1, WP_011134572.1, WP_011134635.1, WP_011134636.1, WP_011134912.1, WP_011134969.1, WP_011135006.1, WP_011135268.1, WP_011135402.1, WP_011135464.1, WP_011136010.1, WP_011136056.1, WP_011136193.1, WP_011136406.1, WP_011136454.1, WP_011136832.1, WP_011136867.1, WP_011137196.1,…		WP_011704157.1, WP_011704578.1, WP_011704602.1, WP_011704724.1, WP_011704850.1, WP_011704962.1, WP_011704968.1, WP_011704982.1, WP_011705069.1, WP_011705370.1, WP_011705392.1, WP_011705497.1, WP_011706086.1, WP_011706289.1, WP_011706359.1, WP_011706446.1, WP_011706482.1, WP_011706575.1, WP_011706576.1, WP_011706890.1, WP_011706915.1, WP_011706973.1, WP_011706983.1, WP_011707132.1, WP_011707303.1,…	WP_011983462.1, WP_011983483.1, WP_011983600.1, WP_011983604.1, WP_011983617.1, WP_011983678.1, WP_011983938.1, WP_012094003.1, WP_012096055.1, WP_012096069.1, WP_012096070.1, WP_012096385.1, WP_041810441.1, WP_148206131.1			WP_000097994.1, WP_000483257.1, WP_000919500.1	WP_012985082.1, WP_012985866.1		WP_003754323.1, WP_003754743.1, WP_003757009.1, WP_040486345.1	WP_006813444.1, WP_006814129.1, WP_006814264.1, WP_006815596.1, WP_282551984.1		WP_004243556.1, WP_004243557.1, WP_004245600.1, WP_004245601.1, WP_004246880.1, WP_004249221.1, WP_004250079.1, WP_017827104.1, WP_036932118.1	WP_000273761.1, WP_000410247.1, WP_000422012.1, WP_000422018.1, WP_000455088.1, WP_000486195.1, WP_000495032.1, WP_000517287.1, WP_000761077.1, WP_000761126.1, WP_000878450.1, WP_000901881.1, WP_000932070.1, WP_000946364.1, WP_001012193.1, WP_001169215.1	WP_004955941.1, WP_004965443.1, WP_039991971.1, WP_039991973.1	WP_006657492.1, WP_006657493.1, WP_006659058.1, WP_006659183.1, WP_006660906.1			WP_003326902.1, WP_003328353.1, WP_004429925.1, WP_004429928.1, WP_013390638.1, WP_013390639.1, WP_034718159.1, WP_035699358.1	WP_015367342.1, WP_015704930.1	WP_011913399.1, WP_013981456.1, WP_013981491.1, WP_013981499.1, WP_013981600.1, WP_013981986.1, WP_013982378.1, WP_013982455.1, WP_013982577.1, WP_013982605.1, WP_013982665.1, WP_013982718.1, WP_013982787.1, WP_013982873.1, WP_013982926.1, WP_013983118.1, WP_013983546.1, WP_013983549.1, WP_013983555.1, WP_013983579.1, WP_013983731.1, WP_013983991.1, WP_013984052.1, WP_013984060.1, WP_013984078.1,…	WP_014333319.1, WP_014333665.1, WP_014333680.1, WP_014333824.1, WP_014341838.1, WP_014341980.1, WP_015696208.1, WP_015696710.1, WP_015696932.1, WP_015696933.1, WP_015697633.1, WP_015697696.1, WP_015697865.1, WP_015698079.1, WP_015698139.1, WP_015698535.1, WP_015698951.1, WP_015699295.1	WP_002434144.1, WP_002434192.1, WP_002435737.1, WP_002436148.1, WP_002436513.1, WP_002437094.1, WP_002437625.1, WP_002437730.1, WP_002437803.1, WP_002437838.1, WP_002437848.1, WP_002437908.1, WP_002438103.1, WP_002438335.1, WP_002462957.1, WP_002462959.1, WP_040459834.1, WP_141629646.1	WP_010847222.1, WP_038219591.1		WP_007370141.1, WP_007370175.1, WP_007370588.1, WP_007370632.1, WP_007370929.1, WP_007370966.1, WP_007371225.1, WP_007371555.1, WP_007371556.1, WP_007371868.1, WP_007372009.1, WP_007372110.1, WP_007372712.1, WP_007372762.1, WP_007372777.1, WP_007372795.1, WP_007372910.1, WP_007373013.1, WP_007373660.1, WP_007373710.1, WP_007373813.1, WP_007374259.1, WP_007374565.1, WP_007374568.1, WP_007374858.1,…	WP_008403163.1, WP_008404298.1, WP_008404464.1, WP_008404559.1, WP_008405055.1, WP_008405528.1, WP_008405558.1, WP_008405860.1, WP_008405926.1, WP_008406074.1, WP_008406075.1, WP_008406316.1, WP_008406978.1, WP_008407031.1, WP_008407508.1, WP_008408780.1, WP_008409035.1, WP_039966678.1, WP_039967235.1		WP_005050015.1	WP_005083206.1		WP_016183764.1, WP_016183887.1, WP_016183913.1, WP_016184107.1, WP_016184210.1	WP_017977726.1, WP_017977728.1, WP_017978199.1, WP_017978349.1, WP_017978472.1, WP_017978962.1, WP_017979696.1, WP_017979697.1, WP_017979760.1, WP_017980235.1, WP_017980236.1, WP_018251027.1, WP_024310383.1			WP_039998939.1, WP_039999400.1, WP_039999446.1, WP_039999511.1, WP_039999643.1, WP_039999778.1, WP_039999810.1, WP_039999829.1, WP_040000288.1, WP_040000443.1, WP_040000754.1, WP_040000755.1, WP_040000756.1, WP_040000758.1, WP_040000812.1, WP_040000859.1, WP_040000921.1, WP_040001003.1, WP_040001201.1, WP_040001231.1, WP_040001256.1, WP_040001257.1, WP_040001280.1, WP_040001452.1, WP_040001459.1,…					WP_016173907.1, WP_016173913.1, WP_016174062.1, WP_016174256.1, WP_016174257.1, WP_016175370.1, WP_016175920.1, WP_016175921.1, WP_071859197.1, WP_245558508.1	WP_016534643.1, WP_016534660.1, WP_016534698.1, WP_016534728.1, WP_016535115.1, WP_016536317.1, WP_016536557.1, WP_016536763.1, WP_016536977.1, WP_016536978.1, WP_016537104.1, WP_016537669.1, WP_016538074.1, WP_016538239.1, WP_039898098.1, WP_039898248.1, WP_039898354.1, WP_039898403.1, WP_039898963.1		WP_020824675.1, WP_020824932.1, WP_020825779.1, WP_020825834.1, WP_020825902.1, WP_020827535.1, WP_020827536.1				WP_021703314.1, WP_021703341.1, WP_021703353.1, WP_021703357.1, WP_021703586.1, WP_021703620.1, WP_021703740.1, WP_021703942.1, WP_021704122.1, WP_021704131.1, WP_021704158.1, WP_021704377.1, WP_021704599.1, WP_021704694.1, WP_021704786.1, WP_021704848.1, WP_021705202.1, WP_021706359.1, WP_021706387.1, WP_021706624.1, WP_021706727.1, WP_021706934.1, WP_021707378.1, WP_040902099.1, WP_040902403.1,…	WP_021157319.1, WP_027787472.1, WP_027787725.1, WP_027787794.1, WP_027788646.1, WP_027789068.1, WP_027789337.1, WP_027789507.1, WP_027790351.1, WP_027790458.1, WP_027790459.1, WP_027790648.1, WP_027790731.1, WP_027790996.1, WP_027791495.1, WP_027791571.1, WP_027791654.1, WP_027791954.1, WP_027792089.1, WP_027792826.1, WP_027792845.1, WP_034196142.1
OG0000011	WP_011133674.1, WP_011134408.1, WP_011134409.1, WP_011134827.1, WP_011134828.1, WP_011136529.1, WP_011136633.1, WP_011137599.1, WP_043595178.1, WP_076227544.1	WP_010284857.1, WP_010284859.1, WP_010285713.1, WP_010288921.1, WP_011679099.1, WP_011679100.1, WP_011679231.1, WP_011679233.1, WP_011679287.1, WP_011679289.1, WP_011679399.1, WP_011679460.1, WP_011679957.1, WP_011680478.1	WP_011704621.1, WP_011704622.1, WP_011704715.1, WP_011704716.1, WP_011705576.1, WP_011705577.1, WP_011707929.1, WP_042067304.1, WP_172583086.1	WP_011983459.1, WP_011983648.1, WP_011983790.1, WP_012095308.1, WP_041810221.1	WP_008782666.1, WP_012577101.1, WP_012577102.1, WP_012577133.1, WP_012577134.1, WP_012578231.1, WP_012578293.1	WP_004218142.1, WP_004218144.1, WP_004218546.1, WP_004218547.1, WP_004218787.1	WP_000020941.1, WP_000272805.1, WP_000569957.1, WP_000895401.1, WP_000965505.1, WP_001001698.1, WP_001158201.1, WP_001159057.1, WP_015953776.1	WP_003746380.1, WP_012985902.1, WP_012986295.1	WP_003622595.1, WP_003626333.1, WP_011543539.1, WP_011543579.1, WP_011543686.1, WP_011544363.1, WP_041806547.1	WP_003756294.1, WP_040486688.1, WP_040486689.1, WP_232020875.1	WP_006812637.1, WP_006812815.1, WP_006813820.1, WP_282551965.1	WP_002828068.1, WP_002828070.1, WP_002828170.1, WP_002828296.1, WP_002828327.1, WP_002828564.1, WP_002828691.1, WP_002828692.1, WP_002828895.1	WP_004244548.1, WP_004244549.1, WP_004246042.1, WP_004246783.1, WP_004246784.1, WP_004247440.1	WP_000281501.1, WP_000345984.1, WP_000667177.1, WP_001046915.1, WP_001112681.1, WP_003269335.1	WP_004954989.1, WP_004954994.1, WP_004956954.1, WP_004960450.1, WP_004960455.1, WP_004961568.1, WP_004965053.1, WP_004965055.1, WP_004965440.1, WP_004965933.1, WP_039991476.1, WP_039991904.1, WP_039992372.1, WP_050763140.1	WP_006657698.1, WP_006657699.1, WP_006659646.1, WP_006660949.1, WP_006663091.1	WP_000100034.1, WP_000120401.1, WP_000173639.1, WP_000611497.1, WP_000681011.1, WP_000722379.1, WP_001011647.1, WP_001071293.1	WP_002893524.1, WP_002899085.1, WP_002901448.1, WP_002901449.1, WP_002902204.1, WP_002902426.1, WP_002906089.1, WP_002913378.1, WP_023916347.1	WP_003325316.1, WP_003325317.1, WP_003325511.1, WP_003328065.1, WP_004430249.1	WP_015365564.1, WP_015365565.1, WP_015367517.1, WP_015367581.1, WP_015367720.1, WP_015367721.1, WP_015704525.1, WP_015704859.1, WP_015705158.1, WP_015705412.1, WP_015705541.1, WP_015705981.1, WP_026612388.1, WP_032715563.1	WP_011915107.1, WP_011915108.1, WP_013981190.1, WP_013981191.1, WP_013981272.1, WP_013981273.1, WP_013982039.1, WP_013982975.1, WP_013983616.1, WP_013983617.1	WP_013574682.1, WP_013574753.1, WP_015696155.1, WP_015696437.1, WP_015696438.1, WP_015696588.1, WP_015696957.1, WP_015697246.1, WP_015697247.1, WP_015697305.1, WP_015697424.1, WP_015697425.1, WP_015697535.1, WP_015698156.1, WP_015698157.1, WP_015698169.1, WP_015698569.1, WP_015698942.1, WP_086935291.1	WP_002434738.1, WP_002434997.1, WP_002435468.1, WP_002436041.1, WP_002436042.1, WP_002437512.1, WP_002463132.1, WP_002463133.1, WP_002463481.1, WP_002463483.1, WP_167538939.1	WP_010846883.1, WP_010846884.1, WP_010848379.1, WP_010848753.1, WP_010848754.1, WP_010848976.1, WP_013185656.1	WP_014697436.1, WP_014697538.1, WP_014697539.1, WP_014698068.1, WP_014698069.1	WP_007369636.1, WP_007369846.1, WP_007370940.1, WP_007370941.1, WP_007371061.1, WP_007371062.1, WP_007371527.1, WP_007372446.1, WP_007372479.1, WP_007372480.1, WP_007372553.1, WP_007372870.1, WP_007372871.1, WP_007373861.1, WP_007373862.1, WP_007373997.1, WP_007374098.1, WP_007374099.1, WP_007374296.1, WP_007374297.1, WP_007374581.1, WP_007374582.1, WP_007374751.1, WP_007375068.1, WP_007375127.1,…	WP_008406276.1, WP_008406394.1, WP_008407257.1, WP_008407527.1, WP_039966717.1, WP_039966941.1	WP_007084977.1, WP_007085865.1, WP_007085992.1, WP_007086004.1, WP_007086005.1, WP_007086434.1, WP_007086881.1, WP_007087525.1, WP_007087526.1, WP_007088087.1	WP_002114214.1, WP_003651344.1, WP_005039343.1, WP_005039344.1, WP_005047524.1, WP_005047615.1	WP_004640464.1, WP_004640466.1	WP_005546340.1, WP_005546802.1, WP_005588018.1	WP_016182981.1, WP_016183026.1, WP_016183789.1, WP_016184389.1		WP_016250940.1, WP_016251040.1, WP_016251952.1, WP_016252369.1	WP_002355617.1, WP_002355770.1, WP_002363695.1, WP_002383057.1, WP_002388748.1, WP_002411163.1	WP_012770630.1, WP_039999144.1, WP_039999303.1, WP_039999461.1, WP_039999930.1, WP_040000294.1, WP_040000295.1, WP_040000400.1, WP_040000401.1, WP_040000680.1, WP_040000773.1, WP_040000775.1, WP_040001947.1, WP_040002836.1, WP_040002839.1, WP_040003214.1, WP_081642171.1, WP_200864877.1	WP_016171415.1, WP_016171874.1, WP_016171875.1, WP_016172175.1, WP_016172924.1, WP_016173678.1	WP_010742887.1, WP_016178272.1, WP_016179452.1, WP_016180148.1, WP_016180149.1, WP_016180651.1, WP_016180964.1, WP_016181425.1, WP_016181990.1	WP_016184877.1, WP_016184905.1, WP_016185539.1, WP_016185540.1, WP_016185562.1, WP_016185635.1, WP_016186088.1, WP_016186275.1, WP_016186474.1, WP_016186477.1, WP_245555080.1, WP_248638139.1	WP_010739243.1, WP_010739596.1, WP_010739940.1, WP_010740388.1, WP_010740850.1, WP_010742001.1, WP_010742158.1, WP_010742159.1, WP_010742721.1, WP_010742887.1, WP_034708249.1	WP_016174066.1, WP_016174104.1, WP_016174186.1, WP_016174699.1, WP_016174701.1, WP_016175225.1, WP_016175257.1, WP_016175258.1, WP_016175371.1, WP_016175711.1, WP_016176147.1, WP_016176360.1, WP_016176363.1, WP_275066189.1	WP_016535360.1, WP_016535361.1, WP_016535539.1, WP_016535574.1, WP_016535944.1, WP_016535945.1, WP_016536112.1, WP_016537021.1, WP_016537344.1, WP_016537345.1, WP_016537475.1, WP_016537476.1, WP_016538442.1, WP_016538681.1, WP_039898033.1	WP_022910001.1, WP_022910002.1, WP_026378181.1	WP_017891917.1, WP_020825348.1, WP_020825349.1, WP_020825601.1, WP_020825627.1, WP_020825914.1, WP_020826085.1, WP_020826836.1, WP_020826861.1, WP_020826862.1, WP_020827487.1, WP_020827864.1, WP_020827865.1, WP_020837727.1, WP_041414381.1, WP_044033777.1	WP_024462607.1, WP_024462608.1, WP_024463085.1, WP_024463410.1, WP_024463748.1, WP_024463749.1, WP_024463837.1, WP_024463838.1, WP_024463888.1, WP_024464155.1, WP_024464156.1, WP_024464160.1, WP_033503406.1, WP_051245959.1, WP_051246216.1, WP_226839184.1	WP_029093645.1, WP_029093646.1, WP_029093995.1, WP_029093996.1, WP_029094759.1, WP_029094760.1, WP_029096589.1	WP_025902329.1, WP_025902881.1, WP_025903324.1, WP_025903325.1, WP_025903521.1, WP_025903898.1, WP_025904004.1, WP_029990481.1, WP_029990803.1, WP_029990973.1, WP_029991203.1	WP_021703226.1, WP_021704125.1, WP_021704126.1, WP_021707027.1, WP_040903148.1	WP_011351456.1, WP_011355969.1, WP_021160890.1, WP_021163190.1, WP_027786760.1, WP_027786761.1, WP_027787461.1, WP_027787462.1, WP_027787638.1, WP_027788373.1, WP_027788374.1, WP_027788824.1, WP_027790139.1, WP_027790140.1, WP_027790887.1, WP_027790888.1, WP_027790953.1, WP_027791538.1, WP_027791917.1, WP_027791918.1, WP_027792649.1, WP_027792650.1
OG0000012	WP_011133623.1, WP_011133862.1, WP_011134068.1, WP_011134186.1, WP_011134380.1, WP_011135287.1, WP_011135732.1, WP_011137617.1, WP_043595372.1, WP_052278891.1	WP_011679063.1, WP_011679247.1, WP_011679248.1, WP_011679387.1, WP_011679388.1, WP_011680480.1, WP_011680481.1	WP_011705261.1, WP_011706258.1, WP_011706260.1, WP_011706513.1, WP_011706583.1, WP_011706825.1, WP_011706826.1, WP_269146583.1	WP_011983561.1, WP_011983787.1, WP_011983788.1, WP_012094268.1, WP_012094774.1, WP_012094775.1, WP_041809724.1	WP_012577033.1, WP_012577034.1, WP_012577389.1, WP_012578628.1, WP_012578629.1, WP_012578653.1, WP_012578654.1, WP_014484605.1, WP_014484695.1, WP_231837835.1	WP_004218201.1, WP_004218344.1, WP_004218470.1, WP_004218471.1, WP_004219246.1, WP_004219294.1, WP_171021305.1	WP_000198634.1, WP_000551253.1, WP_000739062.1, WP_001043632.1, WP_001202152.1, WP_001235644.1, WP_001256225.1	WP_003749940.1, WP_012984657.1, WP_012984658.1, WP_012984991.1, WP_012984992.1, WP_012985372.1, WP_012985373.1, WP_012985782.1, WP_012985783.1, WP_012986558.1, WP_012986559.1, WP_012986580.1, WP_012986585.1, WP_049774013.1	WP_003618556.1, WP_003620109.1, WP_011543476.1, WP_011543507.1, WP_011543914.1, WP_011543915.1, WP_011543982.1, WP_011543983.1, WP_011544008.1, WP_035175806.1, WP_041806719.1, WP_232627283.1	WP_003754781.1, WP_003755179.1, WP_003755410.1, WP_003755412.1, WP_003756914.1, WP_003756916.1, WP_003758055.1, WP_003758057.1, WP_003758201.1, WP_003758202.1, WP_040486404.1, WP_050776995.1	WP_006813590.1, WP_006813592.1, WP_006813611.1, WP_006813612.1, WP_006815724.1, WP_006815743.1, WP_282551970.1, WP_282667101.1	WP_002828048.1, WP_002828598.1, WP_002828599.1, WP_002828776.1, WP_002828777.1, WP_040760563.1	WP_000588838.1, WP_001044024.1, WP_004244052.1, WP_004244562.1, WP_004244563.1, WP_004244589.1, WP_004244865.1, WP_004245078.1, WP_004245079.1, WP_223842478.1	WP_000073638.1, WP_000229518.1, WP_000453879.1, WP_000666382.1, WP_000794843.1, WP_000824029.1, WP_000834774.1, WP_000862466.1, WP_000944629.1, WP_000944711.1, WP_000953768.1, WP_001103086.1, WP_001161605.1, WP_001243566.1	WP_004954574.1, WP_004954578.1, WP_004964799.1, WP_004964990.1, WP_004964994.1, WP_039992294.1	WP_006657229.1, WP_006657243.1, WP_006657777.1, WP_006657778.1, WP_006657798.1, WP_006657800.1, WP_006657812.1, WP_039861389.1	WP_000022472.1, WP_000323501.1, WP_000472831.1, WP_000647641.1, WP_000672670.1, WP_000691664.1, WP_000826944.1, WP_000841523.1, WP_000884539.1, WP_001227941.1, WP_001872808.1, WP_001872809.1	WP_002900590.1, WP_002901163.1, WP_002901164.1, WP_002913450.1, WP_002913451.1, WP_002913474.1, WP_002913475.1, WP_002913587.1, WP_002913589.1, WP_002913876.1, WP_002914125.1, WP_032910568.1, WP_032911207.1	WP_003326330.1, WP_003326331.1, WP_003326514.1, WP_003326788.1, WP_003327243.1, WP_003327244.1, WP_003327780.1, WP_004430540.1, WP_013390443.1, WP_013390444.1, WP_013390457.1	WP_015367419.1, WP_015367939.1, WP_015704147.1, WP_015704599.1, WP_015704874.1, WP_015704875.1, WP_015704886.1, WP_015705588.1	WP_011912844.1, WP_013983517.1, WP_013984212.1, WP_013984484.1	WP_014333438.1, WP_015696605.1, WP_015696606.1, WP_015696660.1, WP_015697508.1, WP_015697651.1, WP_015697751.1, WP_015698312.1, WP_015698313.1, WP_041682455.1	WP_002437022.1, WP_002437747.1, WP_002438569.1, WP_002463064.1, WP_002463104.1, WP_002463106.1, WP_002463745.1, WP_002463746.1	WP_013183594.1, WP_013183812.1, WP_013183814.1, WP_013183911.1, WP_013183912.1, WP_013185435.1, WP_038219071.1, WP_041573749.1, WP_113935464.1, WP_231858657.1, WP_232508797.1	WP_014697099.1, WP_014698098.1, WP_014698181.1, WP_048340813.1, WP_237705854.1	WP_007370272.1, WP_007373550.1, WP_007373551.1, WP_007374125.1, WP_007374126.1, WP_007374144.1, WP_007375113.1, WP_035943547.1	WP_008403785.1, WP_008404281.1, WP_008404283.1, WP_008405882.1, WP_008405883.1, WP_008405897.1, WP_008406703.1, WP_008407191.1, WP_008409023.1, WP_039967182.1, WP_155889461.1, WP_179946257.1	WP_007083892.1, WP_007083893.1, WP_007084131.1, WP_007084132.1, WP_007085230.1, WP_007085231.1, WP_007087020.1, WP_007087021.1, WP_007087253.1, WP_007087254.1, WP_007087949.1, WP_235749636.1	WP_003651430.1, WP_004642622.1, WP_005047977.1, WP_005048794.1	WP_004637656.1, WP_004639312.1, WP_005080980.1, WP_005084655.1, WP_005084756.1	WP_005544869.1, WP_005546521.1, WP_005548020.1, WP_005588600.1, WP_019518242.1, WP_019518413.1, WP_026161192.1	WP_016182373.1, WP_016182374.1, WP_016183506.1, WP_016183507.1, WP_016183581.1, WP_016183694.1, WP_016184040.1, WP_018451645.1, WP_026231338.1, WP_211211275.1	WP_017977491.1, WP_017978500.1, WP_017980463.1, WP_020486466.1	WP_016250383.1, WP_016250384.1, WP_016250536.1, WP_016250761.1, WP_016250963.1, WP_016251525.1, WP_016251526.1, WP_016251676.1, WP_016251865.1, WP_016251866.1, WP_034864078.1	WP_002355662.1, WP_002355663.1, WP_002356575.1, WP_002356577.1, WP_002361379.1, WP_002363967.1, WP_002364054.1, WP_002364369.1, WP_002364705.1, WP_002365186.1, WP_002388273.1, WP_002389238.1, WP_002389362.1, WP_002394119.1, WP_002411060.1, WP_002411160.1, WP_002411395.1, WP_010708444.1, WP_010709044.1	WP_040000166.1, WP_040000784.1, WP_040000828.1, WP_040000985.1, WP_040002040.1, WP_040002041.1, WP_040003508.1	WP_016171240.1, WP_016171416.1, WP_016171417.1, WP_016171439.1, WP_016172011.1, WP_016172684.1, WP_016172685.1, WP_016172704.1, WP_016172705.1, WP_016172804.1, WP_016172805.1, WP_016172833.1, WP_016172834.1, WP_016172930.1, WP_016172931.1, WP_211212126.1	WP_016178366.1, WP_016178367.1, WP_016179205.1, WP_016179206.1, WP_016179527.1, WP_016179535.1, WP_016179536.1, WP_016180423.1, WP_016180774.1, WP_016180778.1, WP_016181051.1, WP_016181052.1, WP_016181224.1, WP_016181225.1, WP_016181737.1, WP_016181738.1, WP_016181759.1, WP_016181760.1, WP_102866122.1, WP_172481257.1	WP_016184684.1, WP_016184742.1, WP_016184743.1, WP_016184842.1, WP_016184843.1, WP_016185274.1, WP_016185275.1, WP_016185914.1, WP_016185915.1, WP_016186158.1, WP_016186159.1, WP_016186282.1, WP_016186283.1	WP_010738981.1, WP_010738982.1, WP_010740635.1, WP_010740844.1, WP_010740845.1, WP_010740959.1, WP_010740960.1, WP_010741276.1, WP_010741277.1, WP_010741300.1, WP_010741301.1, WP_010741303.1, WP_010741304.1, WP_010741329.1, WP_010741330.1, WP_010741852.1, WP_010742111.1, WP_010742112.1, WP_010742821.1, WP_010742828.1, WP_010742829.1, WP_010743259.1, WP_010743260.1, WP_034708716.1	WP_016174092.1, WP_016174093.1, WP_016174145.1, WP_016174146.1, WP_016174280.1, WP_016174281.1, WP_016174348.1, WP_016174382.1, WP_016174383.1, WP_016174630.1, WP_016174631.1, WP_016175266.1, WP_016176162.1, WP_016176163.1, WP_016176381.1, WP_016176382.1, WP_245558533.1	WP_016535205.1, WP_016535601.1, WP_016535602.1, WP_016536615.1, WP_016537900.1, WP_039897973.1, WP_039898042.1	WP_022908693.1, WP_022909120.1, WP_022909121.1, WP_022909154.1, WP_022910491.1, WP_026377705.1, WP_040437327.1, WP_051139708.1, WP_157438894.1, WP_169512696.1, WP_281166924.1	WP_020825502.1, WP_020825503.1, WP_020826025.1, WP_020826108.1, WP_020826109.1, WP_020826133.1, WP_020826794.1, WP_020826867.1, WP_020828434.1, WP_020828721.1, WP_020828722.1	WP_024463112.1, WP_024463113.1, WP_024463114.1, WP_024463663.1, WP_024463816.1, WP_024463817.1, WP_024464390.1, WP_033502979.1, WP_081672634.1, WP_081672805.1	WP_029093523.1, WP_029093549.1, WP_029093550.1, WP_029094584.1, WP_029096350.1, WP_029096422.1, WP_029096423.1, WP_036014585.1	WP_025902846.1, WP_025902869.1, WP_025904049.1, WP_029989989.1, WP_029990330.1, WP_029990809.1, WP_029991274.1, WP_029991286.1, WP_029991449.1, WP_029991451.1, WP_280513346.1	WP_021703240.1, WP_021703637.1, WP_021704141.1, WP_021706268.1, WP_021706289.1, WP_021706426.1, WP_040902129.1	WP_027787986.1, WP_027789163.1, WP_027789650.1, WP_027789651.1, WP_027789988.1, WP_027791005.1, WP_027791281.1, WP_027791387.1, WP_027792162.1, WP_034195746.1
OG0000013	WP_011133860.1, WP_011135421.1, WP_011135793.1, WP_011135870.1, WP_011135948.1, WP_011136082.1, WP_011136146.1, WP_011136508.1, WP_080509080.1, WP_217806397.1	WP_041775243.1	WP_011704101.1, WP_011704529.1, WP_011704956.1, WP_011705131.1, WP_011705476.1, WP_011706579.1, WP_011706601.1, WP_011707061.1, WP_011707638.1, WP_011707901.1, WP_164927534.1, WP_164927566.1	WP_011983341.1, WP_011984238.1, WP_012095666.1, WP_012096316.1, WP_041809611.1, WP_041810229.1	WP_012576518.1, WP_012576664.1, WP_012576686.1, WP_012576875.1, WP_012576883.1, WP_012576893.1, WP_012576912.1, WP_012577401.1, WP_012577742.1, WP_012577946.1, WP_012578043.1, WP_012578048.1, WP_012578432.1, WP_041982012.1, WP_143247670.1, WP_158309821.1, WP_231837816.1, WP_231837836.1, WP_232015708.1	WP_004217574.1, WP_004217756.1, WP_004218684.1, WP_004268661.1, WP_004269122.1, WP_012619929.1	WP_000070482.1, WP_000490584.1, WP_000543720.1, WP_000611317.1, WP_000633668.1, WP_001061913.1, WP_001115371.1, WP_001167682.1	WP_003724712.1, WP_003746076.1, WP_003746739.1, WP_003749520.1, WP_012986113.1		WP_003755048.1, WP_003756426.1, WP_003758585.1, WP_036105027.1, WP_040486653.1, WP_040486792.1	WP_004259923.1, WP_006813513.1, WP_006814715.1, WP_006815322.1, WP_006815913.1, WP_006815917.1, WP_006815921.1, WP_039854204.1, WP_039855186.1		WP_004243584.1, WP_004243646.1, WP_004244289.1, WP_004245006.1, WP_004245430.1, WP_004248273.1, WP_109024023.1	WP_000152608.1, WP_000433841.1, WP_000544760.1, WP_000598707.1, WP_000619242.1, WP_000621763.1, WP_000659484.1, WP_000694105.1, WP_000694630.1, WP_000695798.1, WP_000827555.1, WP_000940568.1	WP_004955770.1, WP_004956095.1, WP_004956436.1, WP_004956454.1, WP_004957495.1, WP_004958523.1, WP_004959765.1, WP_004960635.1, WP_004961622.1, WP_004961638.1, WP_004965759.1, WP_004966143.1, WP_039991508.1, WP_039991714.1, WP_039991716.1, WP_039991852.1, WP_039992225.1, WP_088499731.1	WP_006657081.1, WP_006657586.1, WP_006657911.1, WP_006658657.1, WP_006658874.1, WP_006659348.1, WP_006660314.1, WP_006662847.1, WP_006662852.1, WP_311135482.1	WP_000286071.1, WP_000357891.1, WP_000772043.1	WP_002896732.1, WP_002898214.1, WP_002902412.1, WP_002903264.1, WP_032911153.1	WP_003184172.1, WP_003325811.1, WP_003326312.1, WP_003326715.1, WP_003326976.1, WP_003327154.1, WP_003327828.1, WP_003328432.1, WP_003328734.1, WP_003328933.1, WP_013390424.1	WP_015365624.1, WP_015367829.1, WP_015369064.1, WP_015369732.1, WP_015703343.1, WP_015703753.1, WP_015705094.1, WP_015705369.1, WP_015705978.1, WP_015706204.1, WP_020078446.1	WP_003284948.1, WP_011912081.1, WP_011913959.1, WP_013981532.1, WP_013982309.1, WP_013982923.1, WP_041771913.1	WP_013574620.1, WP_014341626.1, WP_015696351.1, WP_015697475.1, WP_015697657.1, WP_015697981.1, WP_015698558.1	WP_002435002.1, WP_002435008.1, WP_002435058.1, WP_002435725.1, WP_002437243.1, WP_002438329.1, WP_002463361.1, WP_002463616.1	WP_010846793.1, WP_010847389.1, WP_010847453.1, WP_013184527.1	WP_014697326.1, WP_014697440.1, WP_014697811.1, WP_014697881.1, WP_014697949.1, WP_014697985.1	WP_007369552.1, WP_007370673.1, WP_007371125.1, WP_007371529.1, WP_007371531.1, WP_007371872.1, WP_007372859.1, WP_007373489.1, WP_007373494.1, WP_007375046.1, WP_035889779.1, WP_161518614.1	WP_008403273.1, WP_008405041.1, WP_008406490.1, WP_008406541.1, WP_008407366.1, WP_008407841.1, WP_008408047.1, WP_008408499.1, WP_238541458.1	WP_007083066.1, WP_007083388.1, WP_007084349.1, WP_007084488.1, WP_007085256.1, WP_007085403.1, WP_007085425.1, WP_007085692.1, WP_007086365.1, WP_007087282.1, WP_007087335.1, WP_007087495.1, WP_007087834.1, WP_040346229.1	WP_003654436.1, WP_005047042.1, WP_005047624.1, WP_005049095.1	WP_005083960.1, WP_005087158.1	WP_005546963.1	WP_016182426.1, WP_016183880.1, WP_016183977.1	WP_017978006.1, WP_017979124.1, WP_018251021.1	WP_016251915.1, WP_018345426.1	WP_002355137.1, WP_002357503.1, WP_002409589.1	WP_012769246.1, WP_013316908.1, WP_039999016.1, WP_040001188.1, WP_040001223.1, WP_040002504.1	WP_016172387.1	WP_016178772.1, WP_016179401.1, WP_016180218.1, WP_016180612.1, WP_016180881.1, WP_016181938.1	WP_016185755.1, WP_016186540.1	WP_010740428.1, WP_010740757.1, WP_010741731.1	WP_016174746.1	WP_016535096.1, WP_016535736.1, WP_016535795.1, WP_016536217.1, WP_016536224.1, WP_016536760.1, WP_016537015.1, WP_016537018.1, WP_016537399.1, WP_016538323.1, WP_039898549.1, WP_039899157.1, WP_039899435.1	WP_022908734.1, WP_022908992.1, WP_022909239.1, WP_022909428.1, WP_022910016.1, WP_022910761.1, WP_026377657.1, WP_211217317.1	WP_004947156.1, WP_020824702.1, WP_020824721.1, WP_020824802.1, WP_020825069.1, WP_020825075.1, WP_020825465.1, WP_020825691.1, WP_020825762.1, WP_020825938.1, WP_020826218.1, WP_020826406.1, WP_020827456.1, WP_020828035.1, WP_020828130.1, WP_020828443.1, WP_041414407.1	WP_024462819.1, WP_024462899.1, WP_024462920.1, WP_024463843.1, WP_024464079.1, WP_024464255.1, WP_024464361.1	WP_029093325.1, WP_029093672.1, WP_029093716.1, WP_029094540.1, WP_029094637.1, WP_029095085.1, WP_029096779.1	WP_025903355.1	WP_021704843.1, WP_021705196.1, WP_021705309.1, WP_021705486.1, WP_021706011.1, WP_021706346.1, WP_021706470.1, WP_021706479.1, WP_021706876.1, WP_021707073.1, WP_021707233.1, WP_040902833.1	WP_006483707.1, WP_006493245.1, WP_021157028.1, WP_027786883.1, WP_027787154.1, WP_027787711.1, WP_027787793.1, WP_027789395.1, WP_027789465.1, WP_027789508.1, WP_027789927.1, WP_027789967.1, WP_027790218.1, WP_027790813.1, WP_027790826.1, WP_027791520.1, WP_027792299.1, WP_027792552.1, WP_027792632.1, WP_027792633.1, WP_051363299.1, WP_057056468.1, WP_080982137.1, WP_225723211.1, WP_230942755.1
OG0000014	WP_011133697.1, WP_011134136.1, WP_011134254.1, WP_011134296.1, WP_011134537.1, WP_011134688.1, WP_011134694.1, WP_011134836.1, WP_011134943.1, WP_011135325.1, WP_011135718.1, WP_011136099.1, WP_011136253.1, WP_011136344.1, WP_011136486.1, WP_011136801.1, WP_011136850.1, WP_011137029.1, WP_011137836.1, WP_043595404.1, WP_043595405.1, WP_043595826.1, WP_052278741.1, WP_158303294.1, WP_218567043.1,…		WP_005307641.1, WP_011704240.1, WP_011704241.1, WP_011704336.1, WP_011704840.1, WP_011705113.1, WP_011705116.1, WP_011705501.1, WP_011705538.1, WP_011705681.1, WP_011705782.1, WP_011705783.1, WP_011705820.1, WP_011705963.1, WP_011706382.1, WP_011706976.1, WP_011707317.1, WP_011707466.1, WP_016349403.1, WP_162498680.1, WP_164927729.1				WP_000440325.1, WP_000648560.1, WP_000910703.1				WP_006813008.1, WP_006814009.1, WP_006814136.1, WP_006815638.1, WP_039854050.1, WP_282552171.1, WP_282667098.1		WP_004242940.1, WP_004244305.1, WP_004244427.1, WP_004244813.1, WP_004247012.1		WP_004954325.1, WP_004954332.1, WP_004954429.1, WP_004954815.1, WP_004955065.1, WP_004955591.1, WP_004957191.1, WP_004958018.1, WP_004958075.1, WP_004958365.1, WP_004958459.1, WP_004958547.1, WP_004958616.1, WP_004959103.1, WP_004959116.1, WP_004959745.1, WP_004960167.1, WP_004961030.1, WP_004961216.1, WP_004961267.1, WP_004963269.1, WP_004963482.1, WP_004963909.1, WP_004965354.1, WP_039991824.1,…	WP_006657094.1, WP_006657384.1, WP_006657425.1, WP_006657864.1, WP_006658933.1, WP_006659176.1, WP_006659856.1, WP_039861403.1				WP_015365754.1, WP_015366508.1, WP_015366976.1, WP_015367198.1, WP_015367227.1, WP_015369250.1, WP_015703228.1, WP_015703290.1, WP_015703477.1, WP_015703623.1, WP_015704358.1, WP_015704461.1, WP_015704917.1, WP_015705386.1, WP_015705387.1, WP_015705466.1, WP_015705486.1, WP_015705498.1, WP_015705545.1, WP_162619651.1, WP_164926746.1	WP_013981576.1, WP_013982198.1, WP_013982346.1, WP_013982799.1, WP_013982820.1, WP_013983040.1, WP_013983500.1, WP_013983503.1, WP_013983705.1, WP_013984372.1, WP_013984488.1	WP_014333821.1, WP_014333853.1, WP_014341673.1, WP_014341864.1, WP_015696040.1, WP_015696051.1, WP_015696135.1, WP_015696186.1, WP_015696218.1, WP_015696559.1, WP_015696869.1, WP_015696995.1, WP_015697000.1, WP_015697036.1, WP_015697045.1, WP_015697049.1, WP_015697052.1, WP_015697131.1, WP_015697227.1, WP_015697428.1, WP_015697712.1, WP_015697716.1, WP_015698186.1, WP_015698576.1, WP_015698743.1,…	WP_002434265.1, WP_002435208.1, WP_002435748.1, WP_002437308.1, WP_002437481.1, WP_002437825.1, WP_002438557.1, WP_052154733.1	WP_010845271.1, WP_010846598.1, WP_010846615.1, WP_013183336.1, WP_013183516.1, WP_050986623.1, WP_230333014.1		WP_007369447.1, WP_007369869.1, WP_007370110.1, WP_007370178.1, WP_007370298.1, WP_007370406.1, WP_007370429.1, WP_007370432.1, WP_007370519.1, WP_007371358.1, WP_007371614.1, WP_007372041.1, WP_007372807.1, WP_007373264.1, WP_007373386.1, WP_007373409.1, WP_007373677.1, WP_007373726.1, WP_007373727.1, WP_007374627.1, WP_007374952.1, WP_007374987.1, WP_007375017.1, WP_007375059.1, WP_035886901.1,…			WP_003650468.1, WP_003650957.1, WP_003653983.1, WP_004639868.1, WP_004640297.1, WP_005044190.1, WP_005044429.1, WP_005044999.1, WP_005046082.1, WP_005046325.1, WP_005046655.1, WP_005046879.1, WP_005047564.1, WP_005047612.1, WP_005047620.1, WP_005047649.1, WP_005047913.1, WP_005047958.1, WP_016801988.1, WP_016801994.1	WP_004639272.1, WP_005081177.1, WP_005084540.1, WP_005084828.1, WP_005087070.1, WP_005087373.1, WP_017394688.1, WP_026057247.1, WP_171057120.1	WP_005546922.1, WP_005547775.1, WP_005574335.1		WP_017978487.1, WP_017978945.1, WP_017979659.1, WP_018250728.1, WP_018251004.1			WP_012885295.1, WP_039999509.1, WP_039999728.1, WP_040000451.1, WP_040000793.1, WP_040000977.1, WP_040002247.1, WP_040002440.1, WP_040002807.1, WP_040002833.1, WP_200864871.1						WP_004958616.1, WP_016534999.1, WP_016535255.1, WP_016535931.1, WP_016536265.1, WP_016536466.1, WP_016536470.1, WP_016536486.1, WP_016536780.1, WP_016536789.1, WP_016537161.1, WP_016537181.1, WP_016537426.1, WP_016537651.1, WP_016538264.1, WP_016538345.1, WP_016538419.1, WP_016538647.1, WP_016538669.1, WP_016538714.1, WP_039897804.1, WP_039897889.1, WP_039898238.1, WP_039899415.1, WP_115586347.1		WP_020824989.1, WP_020825104.1, WP_020825126.1, WP_020825320.1, WP_020825405.1, WP_020825581.1, WP_020825594.1, WP_020825796.1, WP_020825816.1, WP_020825892.1, WP_020826350.1, WP_020826744.1, WP_020826876.1, WP_020826880.1, WP_020826887.1, WP_020827565.1, WP_020827584.1, WP_020827614.1, WP_020827651.1, WP_020827655.1, WP_020827682.1, WP_020827703.1, WP_020827978.1, WP_020828292.1, WP_020828415.1,…		WP_029092801.1, WP_029092833.1, WP_029093008.1, WP_029093379.1, WP_029093445.1, WP_029093629.1, WP_029093741.1, WP_029093781.1, WP_029094339.1, WP_029094788.1, WP_029095074.1, WP_029095624.1, WP_029096957.1, WP_227659933.1, WP_261868123.1	WP_025901949.1, WP_025903206.1, WP_025903208.1, WP_025903363.1, WP_025903801.1, WP_029990271.1, WP_029990500.1, WP_029990559.1, WP_029990726.1, WP_029990891.1	WP_021703429.1, WP_021704231.1, WP_021704502.1, WP_021705038.1, WP_021705146.1, WP_021706046.1, WP_021706076.1, WP_021706085.1, WP_021706213.1, WP_021706354.1, WP_021706360.1, WP_021706473.1, WP_021706489.1, WP_021706557.1, WP_021706610.1, WP_021706785.1, WP_021706791.1, WP_040902237.1, WP_040902254.1	WP_011548558.1, WP_021156406.1, WP_021157042.1, WP_021157442.1, WP_021159074.1, WP_021159534.1, WP_021160247.1, WP_021160675.1, WP_021161804.1, WP_021163408.1, WP_027786686.1, WP_027786691.1, WP_027787132.1, WP_027787190.1, WP_027787273.1, WP_027787360.1, WP_027787376.1, WP_027787721.1, WP_027787735.1, WP_027787768.1, WP_027787832.1, WP_027787993.1, WP_027788248.1, WP_027788687.1, WP_027788845.1,…
OG0000015	WP_011133948.1, WP_011134777.1, WP_011134989.1, WP_011135051.1, WP_011135567.1, WP_011135633.1, WP_011136038.1, WP_011137474.1, WP_011137639.1	WP_011679328.1, WP_011679834.1	WP_011704251.1, WP_011704254.1, WP_011705407.1, WP_011705946.1, WP_011706799.1, WP_011706955.1, WP_011707523.1, WP_077392350.1	WP_011983411.1, WP_011983427.1, WP_011983786.1, WP_011984049.1, WP_011984085.1, WP_012093966.1, WP_012093970.1, WP_012094220.1, WP_012094672.1, WP_237701331.1	WP_012578236.1		WP_000106997.1, WP_000138634.1, WP_000177298.1, WP_000757512.1, WP_000772893.1, WP_001163862.1, WP_015953840.1	WP_012984831.1, WP_012985225.1	WP_011543932.1	WP_003754876.1, WP_036108056.1, WP_040486668.1	WP_006813165.1, WP_006813381.1, WP_006814859.1, WP_006815706.1, WP_006815711.1, WP_006815914.1, WP_256596607.1	WP_002827276.1, WP_002828156.1	WP_004243216.1, WP_004244174.1, WP_004246274.1	WP_000029061.1, WP_000080280.1, WP_000213616.1, WP_000259555.1, WP_000358134.1, WP_000633369.1, WP_000716480.1, WP_000920978.1	WP_004954841.1, WP_004955640.1, WP_004956399.1, WP_004958084.1, WP_004958251.1, WP_004958952.1, WP_004961732.1, WP_004962863.1, WP_004962869.1, WP_004963043.1, WP_004963067.1, WP_004963862.1, WP_004965388.1, WP_004965634.1, WP_039992111.1, WP_039992726.1	WP_006657084.1, WP_006657315.1, WP_006657319.1, WP_006657553.1, WP_006659974.1, WP_243441099.1	WP_000159917.1, WP_000323650.1	WP_002900753.1	WP_003325800.1, WP_003326192.1, WP_003326206.1, WP_003326441.1, WP_003327217.1, WP_003327704.1, WP_003327962.1, WP_003328045.1, WP_003328354.1, WP_004430302.1, WP_013390456.1	WP_008807572.1, WP_015366329.1, WP_015366409.1, WP_015366414.1, WP_015368063.1, WP_015368538.1, WP_015369681.1, WP_015703226.1, WP_015703440.1, WP_015703488.1, WP_015704283.1, WP_015704677.1, WP_015704692.1, WP_015704972.1, WP_015704979.1, WP_015705324.1, WP_015705596.1, WP_015705767.1	WP_011913206.1, WP_013981217.1, WP_013981298.1, WP_013981613.1, WP_013982491.1, WP_013982633.1, WP_013984100.1, WP_013984351.1, WP_041771914.1	WP_014333328.1, WP_014341740.1, WP_014341754.1, WP_015696556.1, WP_015696839.1, WP_015697717.1, WP_015698037.1, WP_015698915.1, WP_037041269.1	WP_002433728.1, WP_002435701.1, WP_002435816.1, WP_002437477.1, WP_002437906.1	WP_010845841.1, WP_013183340.1, WP_013183491.1, WP_013183493.1, WP_013183533.1, WP_013183743.1, WP_013184338.1, WP_013184754.1, WP_013185184.1		WP_007369873.1, WP_007371735.1, WP_007372001.1, WP_007372091.1, WP_007373007.1, WP_007374532.1, WP_007374615.1, WP_007374940.1, WP_007374953.1, WP_035942197.1	WP_008403533.1, WP_008403941.1, WP_008404137.1, WP_008404701.1, WP_008404766.1, WP_008405050.1, WP_008405509.1, WP_008406084.1, WP_008406266.1, WP_008406383.1, WP_008406519.1, WP_008407033.1, WP_008407036.1, WP_008408605.1	WP_007083143.1, WP_007083240.1, WP_007083621.1, WP_007084034.1, WP_007085063.1, WP_007085488.1, WP_007085570.1, WP_007087013.1, WP_007088037.1, WP_040344772.1, WP_040345868.1, WP_040346211.1, WP_157273155.1	WP_003652388.1, WP_003654789.1, WP_004639889.1, WP_004641706.1, WP_004641945.1, WP_005043963.1, WP_005045953.1, WP_005046796.1, WP_005046948.1, WP_005048201.1, WP_005048219.1, WP_005048434.1, WP_005049114.1	WP_004637818.1, WP_005081647.1, WP_005081666.1, WP_005081689.1, WP_005083116.1, WP_005084797.1, WP_005085784.1, WP_005087110.1, WP_005087414.1		WP_016182452.1	WP_017978001.1, WP_017979120.1, WP_017979267.1, WP_017979948.1, WP_018250971.1, WP_018251002.1, WP_020486522.1, WP_024310429.1, WP_024310467.1, WP_024310485.1, WP_051076126.1		WP_002356250.1	WP_039998944.1, WP_040000381.1, WP_040000492.1, WP_040001203.1, WP_040002351.1, WP_040002498.1	WP_051113730.1	WP_016179308.1, WP_016181095.1	WP_016184771.1	WP_010740271.1, WP_010740995.1, WP_010741818.1	WP_016174279.1	WP_016535986.1, WP_016536440.1, WP_016536521.1, WP_016536578.1, WP_016536620.1, WP_016537528.1, WP_016538136.1, WP_016538415.1, WP_016538652.1, WP_039898220.1, WP_039898821.1	WP_022910222.1, WP_022910459.1, WP_022911196.1	WP_020825064.1, WP_020825084.1, WP_020825393.1, WP_020825591.1, WP_020825952.1, WP_020826499.1, WP_020826870.1, WP_020826886.1, WP_020826895.1, WP_020826971.1, WP_020827405.1, WP_020827618.1, WP_020828177.1, WP_020828182.1, WP_020828529.1, WP_020828536.1, WP_020831778.1, WP_020837402.1	WP_024463441.1	WP_029092786.1, WP_029093756.1, WP_029095157.1, WP_029095786.1, WP_036016467.1	WP_025901136.1, WP_025901140.1, WP_025901162.1, WP_025901339.1, WP_025901345.1, WP_025901361.1, WP_025901691.1, WP_025901891.1, WP_029989547.1, WP_029989611.1	WP_021703696.1, WP_021703927.1, WP_021703931.1, WP_021704494.1, WP_021704732.1, WP_021704735.1, WP_021704768.1, WP_021705184.1, WP_021706536.1, WP_021706553.1, WP_021706776.1, WP_040902502.1	WP_021156413.1, WP_021162114.1, WP_027786750.1, WP_027787294.1, WP_027787736.1, WP_027787967.1, WP_027788684.1, WP_027788822.1, WP_027788883.1, WP_027789328.1, WP_027789375.1, WP_027789463.1, WP_027789615.1, WP_027789704.1, WP_027789748.1, WP_027789804.1, WP_027789863.1, WP_027789896.1, WP_027789904.1, WP_027790143.1, WP_027790248.1, WP_027790400.1, WP_027790474.1, WP_027790518.1, WP_027790541.1,…
OG0000016	WP_011134612.1, WP_011134768.1, WP_011135569.1	WP_002815470.1, WP_010277712.1, WP_010278995.1, WP_010279008.1, WP_010280506.1, WP_010280515.1, WP_010288463.1, WP_010288464.1, WP_011679228.1, WP_011680307.1, WP_011680351.1	WP_011704252.1, WP_011705012.1, WP_011706362.1, WP_011706798.1, WP_164927755.1	WP_011983593.1, WP_011983680.1, WP_011983847.1, WP_011984082.1, WP_012094581.1, WP_012094602.1, WP_012095022.1, WP_012095072.1, WP_012095427.1, WP_012095541.1, WP_012096168.1, WP_012096439.1, WP_012096441.1, WP_041809355.1, WP_041809596.1	WP_012576831.1, WP_012577581.1, WP_012578347.1, WP_025221588.1, WP_077323764.1	WP_004217789.1, WP_004218498.1, WP_044059186.1		WP_003749261.1, WP_003751597.1, WP_012984665.1, WP_012984830.1, WP_012985501.1, WP_012985837.1, WP_012986487.1	WP_011544249.1, WP_227671879.1	WP_003755311.1, WP_003756670.1, WP_003756939.1, WP_003758116.1, WP_003759228.1, WP_036108436.1	WP_006813088.1, WP_006813374.1, WP_006813791.1, WP_006813799.1, WP_006813800.1, WP_006813811.1, WP_006813812.1, WP_006813953.1, WP_006814351.1, WP_006815055.1, WP_006815678.1, WP_006815684.1, WP_006815959.1, WP_006815999.1, WP_006816086.1, WP_006816230.1, WP_039854194.1, WP_039854640.1, WP_039854658.1, WP_039854920.1, WP_039855110.1, WP_039855388.1, WP_282552100.1, WP_282666998.1, WP_282667062.1	WP_002828018.1, WP_002828465.1, WP_002828478.1, WP_002829054.1, WP_002829077.1, WP_002829135.1, WP_040760137.1, WP_040760342.1	WP_004243781.1, WP_004244333.1, WP_004244863.1, WP_004244870.1, WP_004244884.1, WP_004244917.1, WP_004244929.1, WP_004244968.1, WP_004245017.1, WP_004245886.1, WP_004245989.1, WP_004246138.1, WP_004246153.1, WP_004246668.1, WP_004247955.1, WP_004248668.1, WP_004248670.1, WP_004250737.1, WP_012367647.1, WP_012368005.1, WP_017628182.1	WP_000004989.1, WP_000021950.1, WP_000028578.1, WP_000154019.1, WP_000277640.1, WP_000301177.1, WP_000387030.1, WP_000389936.1, WP_000391310.1, WP_000425257.1, WP_000427637.1, WP_000428506.1, WP_000511081.1, WP_000527099.1, WP_000538362.1, WP_000577664.1, WP_000578884.1, WP_000579787.1, WP_000581028.1, WP_000649833.1, WP_000661921.1, WP_000669093.1, WP_000776172.1, WP_000813894.1, WP_000896321.1,…	WP_004955749.1, WP_004958457.1, WP_004960821.1, WP_004963856.1, WP_004965482.1, WP_039992228.1, WP_050763127.1	WP_006657249.1, WP_006657347.1, WP_006657353.1, WP_006657461.1, WP_006657464.1, WP_006657885.1, WP_006658097.1, WP_006658271.1, WP_006658315.1, WP_006658533.1, WP_006658591.1, WP_006659428.1, WP_006659621.1, WP_006659629.1, WP_006659639.1, WP_006659640.1, WP_006659732.1, WP_006659753.1, WP_006659757.1, WP_006659897.1, WP_006660032.1, WP_006660674.1, WP_006660711.1, WP_006661320.1, WP_036966831.1,…	WP_000002265.1, WP_000181343.1, WP_000284844.1, WP_000395810.1, WP_000402391.1, WP_000422578.1, WP_000522957.1, WP_000578719.1, WP_000768128.1, WP_000784389.1, WP_001080838.1, WP_001081068.1, WP_001871843.1, WP_001871845.1, WP_021675795.1	WP_000181350.1, WP_002896937.1, WP_002900560.1, WP_002900787.1, WP_002901686.1, WP_002901873.1, WP_002902025.1, WP_002914025.1, WP_002914382.1	WP_003325441.1, WP_003325558.1, WP_003325898.1, WP_003326163.1, WP_003326831.1, WP_003326904.1, WP_003326905.1, WP_003327468.1, WP_003328156.1, WP_003328543.1, WP_004430080.1, WP_004430380.1	WP_002898590.1, WP_015366420.1, WP_015366737.1, WP_015368954.1, WP_015705175.1, WP_015705217.1, WP_015705566.1	WP_003282197.1, WP_011911718.1, WP_013982241.1	WP_013576895.1, WP_014333348.1, WP_015696719.1, WP_015698007.1, WP_015698425.1	WP_002435424.1, WP_002437886.1, WP_002438456.1	WP_010845156.1, WP_010846298.1, WP_013141635.1, WP_013184690.1, WP_013185637.1, WP_071827909.1, WP_197541244.1	WP_014696978.1, WP_014697793.1, WP_014697936.1	WP_007369317.1, WP_007372036.1, WP_007372107.1, WP_035887745.1, WP_081120820.1	WP_008403480.1, WP_008404397.1, WP_008405912.1, WP_008405961.1, WP_008406289.1, WP_008407427.1, WP_008407533.1, WP_008408244.1, WP_008408845.1, WP_155889476.1	WP_007083473.1, WP_007084134.1, WP_007084212.1, WP_007084765.1, WP_007085030.1, WP_007085129.1, WP_007085229.1, WP_007085662.1, WP_007086012.1, WP_007086074.1, WP_007086984.1, WP_007087886.1, WP_007088075.1	WP_005044199.1, WP_005047497.1, WP_026055548.1	WP_005085348.1, WP_005087120.1	WP_005546544.1	WP_016182524.1, WP_016182601.1, WP_016182612.1, WP_016182768.1, WP_016182812.1, WP_016183251.1, WP_016183567.1	WP_017979531.1, WP_017979643.1	WP_000395511.1, WP_002331379.1, WP_010709780.1, WP_016250396.1, WP_016250650.1, WP_016250885.1, WP_016251381.1	WP_002287726.1, WP_002296546.1, WP_002355748.1, WP_002356481.1, WP_002356507.1, WP_002365589.1, WP_002385819.1, WP_002388948.1, WP_002389465.1, WP_002406160.1, WP_002411081.1, WP_048941565.1	WP_012768900.1, WP_012769232.1, WP_039999389.1, WP_040002695.1, WP_071604730.1, WP_152486950.1	WP_016172168.1, WP_016172169.1, WP_016172664.1, WP_016173239.1	WP_002298398.1, WP_002301912.1, WP_002404111.1, WP_010743618.1, WP_016178007.1, WP_016178179.1, WP_016178291.1, WP_016178390.1, WP_016178401.1, WP_016178606.1, WP_016178814.1, WP_016178876.1, WP_016179232.1, WP_016179233.1, WP_016179410.1, WP_016179521.1, WP_016180031.1, WP_016180746.1, WP_016180789.1, WP_016181128.1, WP_016181199.1, WP_016181253.1, WP_016181291.1, WP_016181342.1, WP_016181684.1,…	WP_016184850.1, WP_016184911.1, WP_016185854.1, WP_016186070.1, WP_016186071.1, WP_016186665.1, WP_016186667.1, WP_035020898.1, WP_245555066.1	WP_010739281.1, WP_010739675.1, WP_010739714.1, WP_010739811.1, WP_010740048.1, WP_010740190.1, WP_010740201.1, WP_010740292.1, WP_010740540.1, WP_010740736.1, WP_010741027.1, WP_010741149.1, WP_010741194.1, WP_010741313.1, WP_010741349.1, WP_010741619.1, WP_010741694.1, WP_010742021.1, WP_010742067.1, WP_010742294.1, WP_010742383.1, WP_010742677.1, WP_010742815.1, WP_010742933.1, WP_010743224.1,…	WP_016174049.1, WP_016174059.1, WP_016174155.1, WP_016174966.1, WP_016176300.1	WP_016517442.1, WP_016536204.1, WP_016536363.1	WP_026377900.1	WP_020825881.1, WP_020826196.1, WP_020826197.1, WP_020826500.1, WP_020826707.1, WP_020826957.1, WP_020827687.1, WP_020827747.1	WP_024463644.1, WP_024463970.1	WP_029096911.1, WP_051323110.1	WP_025901360.1	WP_021703926.1, WP_021704734.1, WP_021706413.1, WP_021706801.1, WP_040902420.1, WP_040902896.1	WP_021156738.1, WP_021158233.1, WP_021158662.1, WP_021160158.1, WP_021162455.1, WP_021163465.1, WP_027787334.1, WP_027787996.1, WP_027788914.1, WP_027788947.1, WP_027790196.1, WP_027790261.1, WP_027792410.1, WP_027792451.1, WP_034195787.1
OG0000017	WP_011134655.1, WP_011134656.1, WP_011135394.1, WP_011136232.1, WP_011137871.1, WP_011137872.1, WP_043595965.1	WP_011680473.1, WP_011680474.1	WP_011705748.1, WP_011705749.1, WP_011706426.1, WP_011706427.1, WP_011706885.1, WP_011706886.1, WP_011707092.1, WP_011707193.1, WP_011707194.1	WP_011983317.1, WP_011983318.1, WP_011983349.1, WP_011983350.1, WP_011983659.1, WP_011983660.1, WP_011983987.1, WP_011983988.1	WP_012576508.1, WP_012577047.1, WP_012577048.1, WP_012577210.1, WP_012577291.1, WP_012578281.1, WP_012578282.1, WP_014484724.1, WP_167315863.1	WP_004218656.1, WP_004218804.1, WP_004218805.1, WP_004269171.1	WP_000082113.1, WP_000107013.1, WP_000110929.1, WP_000230466.1, WP_000994660.1, WP_001120553.1, WP_001128850.1, WP_001196486.1	WP_003749116.1, WP_012986254.1	WP_003618492.1, WP_003618494.1, WP_003619471.1, WP_011543591.1	WP_003754494.1, WP_003754496.1, WP_003757622.1, WP_003757625.1	WP_006812897.1, WP_006813236.1, WP_112835975.1, WP_282552003.1, WP_282552033.1	WP_002828686.1, WP_002828851.1, WP_002828852.1, WP_002829192.1, WP_040761060.1, WP_040761228.1	WP_004243109.1, WP_004243110.1, WP_004243227.1, WP_004243241.1, WP_004243243.1, WP_004246731.1, WP_004246732.1, WP_004246844.1, WP_004248213.1, WP_036895743.1	WP_000057272.1, WP_000085617.1, WP_000166350.1, WP_000205647.1, WP_000544136.1, WP_000798236.1, WP_000854346.1, WP_001196381.1, WP_001291177.1, WP_001294500.1	WP_004955853.1, WP_004957243.1, WP_004957246.1, WP_004960718.1, WP_004961071.1, WP_004962268.1, WP_004962270.1, WP_004962382.1, WP_004962386.1, WP_004962583.1, WP_004962587.1, WP_004962790.1, WP_004962984.1, WP_004964544.1, WP_004964547.1, WP_004965340.1, WP_039992093.1, WP_039992730.1	WP_006658733.1, WP_006659582.1, WP_006659583.1, WP_006660063.1, WP_006660064.1, WP_039861794.1	WP_000138505.1, WP_000410286.1, WP_000436156.1, WP_000959470.1	WP_002901101.1, WP_002901103.1, WP_002901220.1, WP_002902455.1, WP_002913866.1, WP_032908911.1	WP_003327407.1, WP_003327583.1, WP_003327594.1, WP_010788372.1, WP_087941865.1	WP_015365679.1, WP_015366242.1, WP_015366243.1, WP_015367066.1, WP_015367556.1, WP_015368700.1, WP_015369233.1, WP_015703224.1, WP_015703225.1, WP_015703737.1, WP_015703738.1, WP_015703765.1, WP_015705106.1, WP_015705198.1, WP_015705199.1, WP_015705509.1, WP_015705631.1	WP_013982911.1	WP_013573448.1, WP_014333381.1, WP_014333390.1, WP_014333726.1, WP_014341622.1, WP_014341623.1, WP_014341690.1, WP_014341706.1, WP_014341707.1, WP_014341773.1, WP_014341790.1, WP_014341791.1, WP_014341837.1, WP_015690069.1, WP_015696510.1, WP_015696569.1, WP_015696881.1, WP_015697060.1, WP_015697061.1, WP_015697070.1, WP_015697082.1, WP_015697387.1, WP_015697388.1, WP_015697439.1, WP_015697492.1,…	WP_002435271.1, WP_002435272.1, WP_002436198.1, WP_002437290.1, WP_002437292.1, WP_002437362.1, WP_002437363.1, WP_002463175.1, WP_002463276.1, WP_085949477.1	WP_010846021.1, WP_010846022.1, WP_010848431.1, WP_013184547.1, WP_013184548.1, WP_013185688.1	WP_014697448.1, WP_014697449.1, WP_014697995.1, WP_041777032.1	WP_007369441.1, WP_007369442.1, WP_007369572.1, WP_007369573.1, WP_007369645.1, WP_007369646.1, WP_007370493.1, WP_007370494.1, WP_007370934.1, WP_007370935.1, WP_007371146.1, WP_007371900.1, WP_007371901.1, WP_007371952.1, WP_007371953.1, WP_007372523.1, WP_007373304.1, WP_007373305.1, WP_007373695.1, WP_007373696.1, WP_007373744.1, WP_007373745.1, WP_007374028.1, WP_035943469.1	WP_008403359.1, WP_008403661.1, WP_008404004.1, WP_008405314.1, WP_008405317.1, WP_008405511.1, WP_008405512.1, WP_008405631.1, WP_008405634.1, WP_008405730.1, WP_008405732.1, WP_008407551.1, WP_039967333.1, WP_039967464.1, WP_269764168.1	WP_007083077.1, WP_007083078.1, WP_007083163.1, WP_007083802.1, WP_007083803.1, WP_007083909.1, WP_007083910.1, WP_007085378.1, WP_007085379.1, WP_007085596.1, WP_007085597.1, WP_007086057.1, WP_007086058.1, WP_007086600.1, WP_007087105.1, WP_007087106.1, WP_007087115.1, WP_007087116.1, WP_007087970.1, WP_007087971.1, WP_157273068.1	WP_005047425.1, WP_100224328.1	WP_005081466.1, WP_005081987.1	WP_005545403.1, WP_005545405.1, WP_019518434.1, WP_019518435.1	WP_016183344.1, WP_016183345.1, WP_016183771.1, WP_016183772.1, WP_016183943.1		WP_016251058.1, WP_016251059.1, WP_016251151.1, WP_016251152.1	WP_002354942.1, WP_002355794.1, WP_002361357.1, WP_002367425.1	WP_039998899.1, WP_040000561.1, WP_040000727.1, WP_040000889.1, WP_040000911.1, WP_040000912.1, WP_040001261.1, WP_040001262.1, WP_040001301.1, WP_040001302.1, WP_040001691.1, WP_040002616.1, WP_040002635.1, WP_040002719.1, WP_040002967.1, WP_040002978.1, WP_040002979.1, WP_040003077.1, WP_040003079.1, WP_040003695.1, WP_050583288.1, WP_050583331.1, WP_081642168.1, WP_081642224.1, WP_233276326.1	WP_016173225.1, WP_016173556.1, WP_016173557.1, WP_143139799.1	WP_016180432.1, WP_016180433.1, WP_016181008.1, WP_034876608.1	WP_016184890.1, WP_016184891.1, WP_016185183.1, WP_016185184.1, WP_016185962.1, WP_016185963.1	WP_010740625.1, WP_010740626.1, WP_010740899.1, WP_010741859.1, WP_010741860.1, WP_172463191.1	WP_016173988.1, WP_016173989.1, WP_016174199.1, WP_016176225.1, WP_016176226.1, WP_016176249.1, WP_016176250.1, WP_035010032.1	WP_016517493.1, WP_016534692.1, WP_016534693.1, WP_016534807.1, WP_016535109.1, WP_016535110.1, WP_016536356.1, WP_016536401.1, WP_016536666.1, WP_016536667.1, WP_016536724.1, WP_016536999.1, WP_016537000.1, WP_016537311.1, WP_016537381.1, WP_016538750.1, WP_016538751.1, WP_039898291.1	WP_022908859.1, WP_022909761.1, WP_022909762.1, WP_022910076.1, WP_022910077.1, WP_022910380.1, WP_022910381.1, WP_022910667.1, WP_022910694.1, WP_022910695.1, WP_022910802.1, WP_026377912.1, WP_026378026.1, WP_040438053.1, WP_051139623.1, WP_245558813.1, WP_245558871.1	WP_020824730.1, WP_020824731.1, WP_020824978.1, WP_020825979.1, WP_020826827.1, WP_020826828.1, WP_020827107.1, WP_020827108.1, WP_020827182.1, WP_020827183.1, WP_020827225.1, WP_020827416.1, WP_020827417.1, WP_020827461.1, WP_020827462.1, WP_020827697.1, WP_020827780.1, WP_041414626.1	WP_024462701.1, WP_024462702.1, WP_024463400.1, WP_024463516.1, WP_024463908.1, WP_226839140.1, WP_241442298.1	WP_029092855.1, WP_029092856.1, WP_029092915.1, WP_029092916.1, WP_029094127.1, WP_029094600.1, WP_029094601.1, WP_051323576.1	WP_025903061.1, WP_025904010.1, WP_025904104.1, WP_025904105.1, WP_029990291.1, WP_029990343.1, WP_029990359.1, WP_029990361.1, WP_029990442.1, WP_029990634.1, WP_029990660.1, WP_029990661.1, WP_029990957.1, WP_081671447.1, WP_081671448.1	WP_021703938.1, WP_021703971.1, WP_021703972.1, WP_021704170.1, WP_021704171.1, WP_021704809.1, WP_021705711.1, WP_021705712.1, WP_021707117.1, WP_021707118.1, WP_021707433.1, WP_040903239.1, WP_040903388.1	WP_021162449.1, WP_021163769.1, WP_021163770.1, WP_027787060.1, WP_027787339.1, WP_027789301.1, WP_027790319.1, WP_027791362.1, WP_027791894.1, WP_027791895.1, WP_027791926.1, WP_027791942.1, WP_027792822.1, WP_226153373.1, WP_248602890.1
OG0000018	WP_011134247.1, WP_011134263.1, WP_011134274.1, WP_011136790.1, WP_043595434.1, WP_052278734.1, WP_220468469.1	WP_011679273.1, WP_011679302.1, WP_011679373.1, WP_011679721.1, WP_011679822.1, WP_011680429.1, WP_011680440.1	WP_011704334.1, WP_011707550.1, WP_011707777.1, WP_164927719.1	WP_011983663.1, WP_012094249.1, WP_012095160.1, WP_012095712.1, WP_012095832.1, WP_012096412.1	WP_012576860.1, WP_012576975.1, WP_012577037.1, WP_012577107.1, WP_012577959.1, WP_014484636.1, WP_014484984.1, WP_014484985.1, WP_231837854.1, WP_231837855.1	WP_004218138.1, WP_004218188.1, WP_004218332.1, WP_004219373.1	WP_000130825.1, WP_001174554.1, WP_012599898.1	WP_003749638.1, WP_012984922.1, WP_012985277.1, WP_012985755.1, WP_012986626.1	WP_011543531.1, WP_011544059.1, WP_041806617.1	WP_003755480.1, WP_003755561.1, WP_003756158.1, WP_003757936.1, WP_003758706.1, WP_003758714.1, WP_003758788.1, WP_040486388.1	WP_006813875.1, WP_006814133.1, WP_006814135.1, WP_006816095.1, WP_006816136.1, WP_006816137.1, WP_112836343.1	WP_002828145.1, WP_002829199.1, WP_040760150.1, WP_040760192.1, WP_040760281.1, WP_040760569.1	WP_004242941.1, WP_004244429.1, WP_004244581.1, WP_004246608.1, WP_004246708.1, WP_036932467.1	WP_000005140.1, WP_000095296.1, WP_000229636.1, WP_000437647.1, WP_000438116.1, WP_000449905.1, WP_000513864.1, WP_000644935.1, WP_001057560.1, WP_001228029.1	WP_004959419.1, WP_004961050.1, WP_004962396.1, WP_004963205.1, WP_004963756.1, WP_039991823.1, WP_039991848.1, WP_039992121.1, WP_039992734.1, WP_039992826.1, WP_244263027.1	WP_006659177.1, WP_006659698.1, WP_006660631.1, WP_006660633.1, WP_006660667.1, WP_006662343.1	WP_000162145.1, WP_000208365.1, WP_000958254.1	WP_002900151.1	WP_003324963.1, WP_003326603.1, WP_003326751.1, WP_004430044.1, WP_004430277.1, WP_004430566.1, WP_010789880.1, WP_063638858.1, WP_072053294.1	WP_015368987.1, WP_015369093.1, WP_015703213.1, WP_015703236.1, WP_015704682.1, WP_015705407.1, WP_015705531.1, WP_015705664.1, WP_015705935.1, WP_015705969.1, WP_015706067.1	WP_013982286.1, WP_013983962.1	WP_014333437.1, WP_014333862.1, WP_014341672.1, WP_014341766.1, WP_014341950.1, WP_015695965.1, WP_015696296.1, WP_015696929.1, WP_015696974.1, WP_015697152.1, WP_015697447.1, WP_015697608.1, WP_015697847.1, WP_015698050.1, WP_015698577.1	WP_002435570.1, WP_002435636.1, WP_002437686.1, WP_002462864.1, WP_002463194.1	WP_010845270.1, WP_010846114.1, WP_010847556.1, WP_010848727.1, WP_013185652.1	WP_014697543.1, WP_014698088.1, WP_014698176.1, WP_014698326.1	WP_007369351.1, WP_007370569.1, WP_007370971.1, WP_007371236.1, WP_007371627.1, WP_007371763.1, WP_007372941.1, WP_007373260.1, WP_007374008.1, WP_007375041.1, WP_007375097.1, WP_035942047.1, WP_035942228.1	WP_008404138.1, WP_008405015.1, WP_008405934.1, WP_008406131.1, WP_008406347.1, WP_008407099.1, WP_008407823.1	WP_007083696.1, WP_007083704.1, WP_007084421.1, WP_007085049.1, WP_007085510.1, WP_007085518.1, WP_007086381.1, WP_007086948.1, WP_007087050.1, WP_040346470.1, WP_051186019.1, WP_051186053.1	WP_005045267.1, WP_005046513.1, WP_005047045.1, WP_005047784.1, WP_005048568.1	WP_005080630.1, WP_005081610.1, WP_005082745.1, WP_005084056.1	WP_005545812.1, WP_019518410.1	WP_016182669.1, WP_016182732.1, WP_033415317.1	WP_017977412.1, WP_017978630.1, WP_017978809.1, WP_017978818.1, WP_017979052.1, WP_018251279.1, WP_231376741.1	WP_016251276.1, WP_016252189.1, WP_016252258.1	WP_002364774.1, WP_002382490.1, WP_002385351.1, WP_002389187.1, WP_002391405.1	WP_027711082.1, WP_040000517.1, WP_040001290.1, WP_040002257.1, WP_040002368.1, WP_050583332.1	WP_016172772.1, WP_016173032.1, WP_016173442.1, WP_016173764.1	WP_016178140.1, WP_016178443.1, WP_016179272.1, WP_016181180.1, WP_016181786.1	WP_016185223.1, WP_016185824.1, WP_016186324.1, WP_016186465.1, WP_016186569.1, WP_245555056.1	WP_010741037.1, WP_010741084.1, WP_010741257.1, WP_010741348.1, WP_010742172.1, WP_010742537.1, WP_010742950.1, WP_010743184.1	WP_016175022.1, WP_016175040.1, WP_016175423.1, WP_016176179.1, WP_035009942.1	WP_016534731.1, WP_016535122.1, WP_016536275.1, WP_016536911.1, WP_016537183.1, WP_016537261.1, WP_016537963.1, WP_016538077.1, WP_016538079.1, WP_039898523.1, WP_039898983.1, WP_039899334.1	WP_022909653.1, WP_022910812.1, WP_022911015.1, WP_026377941.1, WP_051139785.1	WP_020825880.1, WP_020825891.1, WP_020825895.1, WP_020826760.1, WP_020826766.1, WP_020826841.1, WP_020826950.1, WP_020827173.1, WP_020828093.1, WP_020828293.1, WP_020828321.1, WP_041415120.1, WP_041415335.1	WP_024463396.1, WP_024463800.1, WP_024464469.1, WP_024464472.1, WP_051246033.1, WP_081672848.1, WP_155803816.1, WP_202805546.1, WP_211222960.1	WP_029093179.1, WP_029093422.1, WP_029094188.1, WP_029094812.1, WP_029096815.1, WP_029096819.1	WP_025901642.1, WP_025903180.1, WP_029989338.1, WP_029990935.1, WP_029991759.1, WP_051170787.1, WP_276973686.1	WP_021705091.1, WP_021705097.1, WP_021706035.1, WP_040902095.1, WP_040903088.1	WP_021162400.1, WP_027787353.1, WP_027787645.1, WP_027788232.1, WP_027788686.1, WP_027788746.1, WP_027789141.1, WP_027789294.1, WP_027789338.1, WP_027789477.1, WP_027789532.1, WP_027789610.1, WP_027789743.1, WP_027789998.1, WP_027790217.1, WP_027790304.1, WP_027790520.1, WP_027790970.1, WP_027791038.1, WP_027791090.1, WP_027791110.1, WP_027791130.1, WP_027791220.1, WP_027791326.1, WP_027791768.1,…
OG0000019	WP_011133602.1, WP_011134094.1, WP_011134132.1, WP_011134324.1, WP_011134421.1, WP_011135328.1, WP_011135362.1, WP_011136273.1, WP_011136391.1, WP_011136707.1, WP_011137452.1, WP_043595207.1	WP_010285549.1, WP_011679190.1, WP_011679705.1, WP_011679720.1, WP_011680264.1, WP_011680442.1	WP_011704689.1, WP_011705156.1, WP_011705436.1, WP_011707436.1, WP_016350842.1, WP_016351946.1	WP_011983662.1, WP_012093899.1, WP_012094562.1, WP_012095239.1, WP_012095282.1, WP_012096074.1, WP_041809554.1, WP_041810288.1	WP_012578655.1	WP_004218202.1, WP_004218469.1	WP_000100015.1, WP_000378442.1, WP_000543926.1, WP_000764576.1, WP_000843269.1, WP_000856957.1, WP_001208086.1	WP_003747160.1, WP_003748033.1, WP_003748479.1, WP_003749905.1, WP_003751277.1, WP_012984763.1, WP_012985284.1, WP_012985884.1, WP_012986619.1, WP_049774009.1, WP_139591431.1	WP_011543604.1, WP_231536425.1	WP_003755478.1, WP_003756154.1, WP_003756442.1, WP_003756696.1, WP_003757865.1, WP_003758054.1, WP_003758540.1, WP_003759375.1, WP_040486355.1, WP_050776979.1	WP_006812974.1, WP_006815703.1, WP_039854149.1, WP_039855745.1	WP_002827118.1, WP_002827601.1, WP_040760037.1, WP_040761247.1	WP_004243123.1, WP_004243787.1, WP_004244947.1, WP_004246081.1	WP_000081434.1, WP_000111424.1, WP_000133921.1, WP_000192923.1, WP_000198940.1, WP_000203336.1, WP_000204172.1, WP_000343680.1, WP_000372892.1, WP_000378333.1, WP_000445819.1, WP_000608841.1, WP_000817654.1, WP_000845467.1, WP_000942494.1, WP_001003307.1, WP_001048563.1, WP_001059783.1, WP_001132365.1, WP_001205523.1	WP_004955647.1, WP_004957232.1, WP_004957496.1, WP_004959349.1, WP_004963166.1, WP_039991813.1, WP_039992143.1	WP_006657322.1, WP_006659815.1, WP_006660925.1, WP_006661932.1, WP_006663331.1	WP_000455488.1, WP_000526288.1, WP_169308493.1	WP_000225125.1, WP_002900536.1, WP_002901186.1, WP_002901624.1, WP_002913464.1, WP_002913878.1	WP_003325055.1, WP_003325056.1, WP_003325192.1, WP_003325718.1, WP_003326369.1, WP_003326480.1, WP_003326607.1, WP_003326828.1, WP_003326915.1, WP_003326944.1, WP_003327313.1, WP_003327900.1, WP_003328029.1, WP_003328070.1, WP_004430049.1, WP_004430569.1, WP_010788404.1, WP_013390486.1, WP_034717770.1, WP_087941822.1	WP_015366352.1, WP_015366732.1, WP_015368454.1, WP_015369893.1, WP_015369894.1, WP_015370069.1, WP_015703289.1, WP_015704296.1, WP_015704644.1, WP_015705747.1, WP_020078997.1	WP_013982265.1, WP_013983076.1	WP_014333864.1, WP_015695968.1, WP_015696822.1, WP_015697355.1, WP_015697784.1, WP_037040768.1	WP_002437689.1, WP_002437801.1, WP_040459468.1, WP_040459814.1	WP_010845814.1, WP_010846236.1, WP_010847293.1, WP_010848729.1, WP_013183496.1	WP_014697098.1, WP_014698099.1	WP_007370394.1, WP_007370571.1, WP_007371761.1, WP_007371842.1, WP_007371992.1, WP_007372993.1, WP_007373020.1, WP_007374915.1, WP_035885521.1, WP_035889059.1, WP_035889248.1	WP_008403514.1, WP_008403691.1, WP_008403915.1, WP_008404154.1, WP_008404661.1, WP_008404678.1, WP_008404743.1, WP_008405042.1, WP_008405540.1, WP_008407208.1, WP_008407898.1	WP_007083703.1, WP_007083947.1, WP_007084086.1, WP_007084521.1, WP_007085046.1, WP_007085669.1, WP_007086191.1, WP_007086214.1, WP_007087022.1, WP_007087332.1, WP_083865537.1	WP_002121027.1, WP_005044704.1, WP_005048198.1, WP_017389882.1	WP_004637923.1, WP_005081694.1, WP_005087201.1		WP_016183038.1, WP_016183695.1, WP_016184014.1, WP_016184404.1	WP_017977415.1, WP_017978811.1, WP_017979016.1, WP_017979050.1, WP_017979082.1, WP_024310385.1, WP_081614868.1, WP_172436182.1	WP_016250627.1, WP_016250677.1, WP_016251675.1, WP_016252381.1	WP_002359022.1, WP_002362455.1, WP_002362972.1, WP_002380343.1	WP_012768174.1, WP_012769444.1, WP_039998958.1, WP_039999681.1, WP_039999900.1, WP_040000683.1, WP_040001276.1, WP_040001690.1, WP_040002366.1, WP_040003257.1	WP_016171241.1, WP_016172025.1, WP_016172187.1, WP_016173101.1, WP_016173751.1, WP_016173765.1	WP_016178556.1, WP_016178615.1, WP_016178927.1, WP_016179393.1, WP_016179534.1, WP_016179959.1, WP_016180083.1, WP_016180640.1, WP_016181739.1, WP_016181742.1	WP_016185685.1, WP_016186559.1, WP_016186561.1, WP_016186618.1	WP_010739315.1, WP_010739417.1, WP_010739520.1, WP_010740172.1, WP_010740401.1, WP_010740958.1, WP_010741305.1, WP_010741369.1, WP_010741563.1, WP_010741753.1, WP_010742299.1, WP_010742309.1, WP_010742827.1, WP_034708731.1	WP_016173888.1, WP_016174172.1, WP_016174882.1, WP_016175385.1, WP_016175716.1	WP_016534766.1, WP_016535124.1, WP_016536105.1, WP_016537961.1, WP_039898250.1, WP_039898258.1	WP_022908731.1, WP_022909018.1, WP_022909299.1, WP_022909313.1, WP_022909654.1, WP_022910127.1, WP_022911003.1, WP_022911014.1, WP_026377765.1, WP_051139811.1	WP_012144945.1, WP_020824719.1, WP_020826787.1, WP_020828318.1, WP_020828349.1, WP_041415197.1	WP_024463214.1, WP_033502624.1, WP_033502950.1, WP_152599115.1	WP_029093181.1, WP_029095104.1, WP_029095387.1, WP_029095789.1, WP_051323325.1	WP_025901941.1, WP_029990187.1, WP_029991197.1	WP_021703550.1, WP_021704882.1, WP_021705077.1, WP_021705458.1, WP_021705660.1, WP_021706033.1, WP_021706109.1, WP_021706140.1, WP_021706500.1	WP_021160399.1, WP_021161333.1, WP_021162076.1, WP_021163015.1, WP_021164054.1, WP_027787371.1, WP_027787402.1, WP_027787644.1, WP_027787684.1, WP_027788730.1, WP_027788745.1, WP_027789304.1, WP_027789419.1, WP_027790251.1, WP_027790785.1, WP_027790922.1, WP_027790972.1, WP_027791066.1, WP_027791509.1, WP_027791650.1, WP_027791842.1, WP_027791868.1, WP_027792188.1
OG0000020	WP_011134355.1, WP_011134652.1, WP_011135529.1, WP_011136235.1, WP_011136973.1, WP_011137875.1, WP_043596773.1	WP_011680391.1, WP_011680424.1, WP_011680477.1	WP_011705871.1, WP_011706344.1, WP_011706430.1, WP_011706882.1, WP_011707091.1, WP_011707382.1, WP_164927694.1, WP_164927791.1	WP_011983319.1, WP_011983346.1, WP_011983656.1, WP_011983990.1, WP_012093929.1, WP_012093952.1, WP_012094019.1, WP_012094412.1, WP_012094685.1, WP_012094686.1	WP_012576505.1, WP_012577045.1, WP_012577209.1, WP_012577241.1, WP_012577288.1, WP_012578285.1, WP_012578640.1, WP_014484535.1, WP_014484941.1	WP_004218187.1, WP_004218720.1, WP_004218801.1, WP_004219131.1	WP_000152884.1, WP_000609319.1, WP_000626974.1, WP_001216570.1, WP_001222892.1, WP_015953432.1	WP_003753364.1, WP_012984671.1, WP_012984673.1, WP_012984682.1, WP_012986467.1	WP_003622508.1, WP_011543558.1, WP_011543587.1, WP_011543588.1, WP_011543631.1, WP_011543795.1, WP_011543895.1, WP_011544022.1, WP_011544143.1, WP_041806566.1, WP_050899090.1, WP_232627313.1	WP_003754478.1, WP_003754595.1, WP_003756564.1, WP_003756937.1, WP_003757633.1, WP_003757763.1, WP_003757869.1, WP_050777041.1	WP_006812892.1, WP_039854029.1, WP_039854134.1, WP_039854558.1, WP_039854940.1, WP_282552004.1	WP_002827045.1, WP_002827547.1, WP_040760407.1, WP_040760975.1, WP_040761041.1, WP_040761226.1	WP_004243091.1, WP_004243105.1, WP_004243231.1, WP_004243232.1, WP_004245682.1, WP_004246728.1, WP_004249098.1, WP_170827679.1	WP_000714086.1, WP_000725188.1, WP_000726449.1, WP_000727213.1, WP_000727243.1, WP_000727535.1, WP_000727719.1, WP_000728442.1, WP_000728482.1, WP_000730676.1, WP_000731059.1, WP_000823498.1, WP_000824273.1, WP_001039729.1	WP_004955723.1, WP_004962370.1, WP_004962373.1, WP_004962599.1, WP_004962976.1, WP_004963081.1, WP_004964557.1, WP_004965338.1, WP_039992496.1, WP_039992710.1, WP_039992716.1, WP_050763117.1, WP_227745727.1	WP_006658740.1, WP_006659171.1, WP_006660048.1, WP_006660060.1, WP_006661680.1, WP_036959677.1	WP_000093973.1, WP_000170504.1, WP_001253836.1	WP_002900456.1, WP_002901093.1, WP_002901104.1, WP_002908884.1, WP_002913958.1, WP_002914124.1, WP_032908236.1	WP_003327587.1, WP_003327593.1, WP_013390485.1	WP_015367070.1, WP_015367409.1, WP_015367555.1, WP_015370099.1, WP_015703734.1, WP_015705202.1, WP_015705506.1, WP_015705554.1, WP_015705657.1, WP_015705667.1, WP_047042524.1, WP_047079439.1		WP_014333384.1, WP_014333387.1, WP_014341621.1, WP_014341696.1, WP_014341788.1, WP_015696441.1, WP_015696570.1, WP_015696884.1, WP_015697057.1, WP_015697067.1, WP_015697080.1, WP_015697385.1, WP_015697432.1, WP_015697495.1, WP_015697503.1, WP_015697519.1, WP_015697524.1, WP_015697899.1, WP_015697997.1, WP_037039835.1, WP_086935307.1, WP_193785537.1, WP_231572412.1, WP_238532080.1	WP_002435275.1, WP_002437286.1, WP_002437366.1, WP_002437378.1, WP_002463174.1, WP_052154745.1	WP_010848434.1, WP_013184467.1, WP_013184468.1, WP_013184545.1, WP_045107651.1, WP_143767622.1	WP_014697445.1, WP_014697964.1, WP_014697998.1, WP_014698080.1, WP_014698229.1	WP_007369438.1, WP_007370497.1, WP_007371897.1, WP_007371956.1, WP_007371968.1, WP_007372030.1, WP_007372103.1, WP_007373306.1, WP_007373748.1, WP_007374029.1, WP_007374197.1, WP_007375085.1, WP_035886750.1, WP_035889726.1, WP_035941982.1, WP_035942146.1	WP_008403356.1, WP_008404001.1, WP_008405324.1, WP_008405521.1, WP_008405640.1, WP_008405734.1, WP_008407556.1	WP_007083076.1, WP_007083159.1, WP_007083797.1, WP_007083799.1, WP_007083906.1, WP_007085382.1, WP_007085593.1, WP_007086061.1, WP_007087107.1, WP_007087972.1, WP_007087975.1, WP_051186067.1	WP_005047429.1, WP_080547590.1	WP_005081456.1, WP_005081459.1	WP_005545353.1, WP_005545401.1, WP_019518366.1	WP_016183348.1, WP_016183495.1, WP_016183777.1, WP_016183946.1, WP_016184237.1, WP_018451793.1	WP_024310503.1	WP_016251053.1, WP_016251054.1, WP_016251148.1, WP_016251602.1	WP_002359061.1, WP_002361487.1, WP_002362523.1, WP_002364090.1, WP_002381303.1, WP_002388924.1, WP_002389253.1, WP_002389392.1, WP_002389449.1, WP_002409356.1	WP_039998904.1, WP_040000555.1, WP_040000667.1, WP_040000908.1, WP_040001260.1, WP_040001315.1, WP_040001697.1, WP_040002375.1, WP_040002638.1, WP_040002723.1, WP_040002968.1, WP_040002982.1, WP_040003084.1, WP_050583330.1, WP_152486961.1, WP_233276365.1	WP_016173230.1, WP_016173232.1, WP_016173560.1	WP_016180428.1, WP_016181006.1	WP_016184840.1, WP_016184895.1, WP_016184896.1, WP_016185187.1, WP_016185959.1	WP_010740630.1, WP_010740897.1, WP_010741858.1	WP_016173985.1, WP_016174184.1, WP_016174193.1, WP_016174194.1, WP_016174410.1, WP_016176114.1, WP_016176164.1, WP_016176229.1, WP_016176246.1	WP_016534696.1, WP_016534804.1, WP_016535685.1, WP_016536193.1, WP_016536359.1, WP_016536408.1, WP_016536542.1, WP_016536651.1, WP_016536663.1, WP_016536728.1, WP_016537003.1, WP_016537310.1, WP_016538747.1, WP_039897960.1	WP_022908856.1, WP_022909763.1, WP_022910037.1, WP_022910384.1, WP_022910410.1, WP_022910670.1, WP_022910803.1, WP_026377740.1, WP_084707776.1, WP_169512694.1	WP_020824727.1, WP_020825012.1, WP_020825384.1, WP_020825980.1, WP_020826824.1, WP_020827104.1, WP_020827186.1, WP_020827187.1, WP_020827227.1, WP_020827420.1, WP_020827460.1, WP_020827465.1, WP_041414588.1, WP_041414747.1, WP_041414800.1, WP_051150513.1	WP_024462844.1, WP_024463145.1, WP_024463404.1, WP_024463519.1, WP_024463911.1, WP_081672595.1	WP_029092859.1, WP_029092912.1, WP_029095561.1, WP_029096720.1, WP_036015311.1, WP_036015782.1	WP_025903058.1, WP_025904009.1, WP_029990280.1, WP_029990292.1, WP_029990363.1, WP_029990373.1, WP_029990429.1, WP_029990440.1, WP_029990637.1, WP_029990705.1, WP_029990962.1, WP_241964868.1	WP_021703959.1, WP_021703975.1, WP_021704174.1, WP_021705498.1, WP_021705708.1, WP_021707114.1, WP_021707432.1	WP_027788902.1, WP_027789004.1, WP_027790316.1, WP_027791363.1, WP_027791883.1, WP_027791891.1, WP_027791923.1, WP_027791945.1, WP_027792825.1, WP_051363312.1
OG0000021	WP_011133794.1, WP_011133795.1, WP_011134086.1, WP_011134519.1, WP_011135219.1, WP_011136629.1, WP_011136739.1, WP_011136799.1, WP_011137051.1, WP_011137634.1, WP_011137783.1, WP_043595205.1, WP_043595801.1, WP_043595909.1, WP_043596581.1, WP_043596814.1, WP_043598385.1, WP_052278759.1, WP_052278767.1, WP_052278826.1, WP_052278870.1, WP_147296198.1, WP_158303291.1, WP_158303295.1, WP_158303305.1,…	WP_011680220.1	WP_011704091.1, WP_011704423.1, WP_011704684.1, WP_011705077.1, WP_011705188.1, WP_011705199.1, WP_011705738.1, WP_011705763.1, WP_011706201.1, WP_011706561.1, WP_011706604.1, WP_011706766.1, WP_011707007.1, WP_011707012.1, WP_011707069.1, WP_011707409.1, WP_011707510.1, WP_011707646.1, WP_011707652.1, WP_011707671.1, WP_017409683.1, WP_024944559.1, WP_029301567.1, WP_164927556.1, WP_164927636.1,…	WP_041810521.1			WP_000042965.1, WP_000086928.1, WP_000426306.1, WP_000438625.1, WP_000477642.1, WP_000592744.1, WP_001182147.1, WP_001280778.1, WP_015953457.1, WP_015953479.1, WP_024256445.1, WP_024256461.1, WP_024256468.1, WP_104917940.1	WP_012986041.1, WP_012986042.1, WP_012986241.1	WP_003623420.1, WP_011543635.1, WP_011543746.1, WP_011543863.1, WP_041806694.1, WP_231541135.1, WP_232627298.1				WP_004246548.1	WP_000942875.1, WP_001023193.1	WP_004954322.1, WP_004955509.1, WP_004955598.1, WP_004961252.1, WP_004961984.1, WP_004962842.1, WP_004964382.1, WP_227745704.1				WP_003325062.1, WP_004430025.1	WP_015365896.1, WP_015367511.1, WP_015368393.1, WP_015370262.1, WP_015704253.1, WP_015705307.1, WP_015705787.1, WP_015705793.1, WP_015705798.1, WP_047079351.1, WP_047079401.1, WP_164926751.1	WP_013981182.1, WP_013981226.1, WP_013981836.1, WP_013982011.1, WP_013982290.1, WP_013982877.1, WP_013983344.1, WP_013983372.1, WP_013983718.1, WP_013984022.1, WP_013984077.1, WP_013984080.1, WP_013984377.1, WP_013984392.1, WP_013984404.1, WP_041771863.1, WP_041771876.1, WP_232243993.1	WP_014333856.1, WP_014341825.1, WP_015696221.1, WP_015696271.1, WP_015697772.1, WP_015697855.1, WP_015698184.1, WP_015698264.1, WP_015698771.1, WP_015698785.1, WP_037041254.1	WP_002433957.1, WP_002434925.1, WP_002435286.1, WP_002435457.1, WP_002435810.1, WP_002435820.1, WP_002436605.1, WP_002437071.1, WP_002437131.1, WP_002437381.1, WP_002437555.1, WP_002437779.1, WP_002462992.1, WP_002463185.1, WP_040459866.1, WP_052154744.1	WP_013184649.1		WP_007369550.1, WP_007370307.1, WP_007370318.1, WP_007370518.1, WP_007370943.1, WP_007371243.1, WP_007371504.1, WP_007371768.1, WP_007371970.1, WP_007372466.1, WP_007374314.1, WP_007375103.1, WP_035885766.1, WP_035885767.1, WP_035888278.1, WP_035942435.1, WP_035943134.1, WP_035943463.1, WP_071921791.1, WP_081120774.1	WP_008403862.1, WP_008404533.1, WP_008404535.1, WP_008405076.1, WP_008405332.1, WP_008406064.1, WP_008407270.1, WP_008407497.1, WP_008407521.1, WP_008407800.1, WP_008407911.1, WP_008408816.1, WP_008408936.1, WP_155889477.1	WP_007086621.1, WP_007086653.1, WP_007087424.1, WP_007087550.1, WP_007088126.1, WP_157273124.1	WP_005044222.1, WP_005044290.1, WP_005044654.1, WP_005047354.1, WP_005048289.1, WP_005048755.1	WP_005080788.1, WP_005081333.1, WP_005081993.1, WP_005086724.1, WP_005087152.1, WP_005087217.1		WP_016184158.1	WP_017977263.1, WP_017977420.1, WP_017977809.1, WP_017978121.1, WP_017978278.1, WP_017979276.1, WP_017980036.1, WP_017980333.1, WP_018250524.1, WP_018250942.1, WP_026189061.1, WP_156487367.1, WP_231376774.1	WP_016250521.1		WP_039999535.1, WP_040000162.1, WP_040000537.1, WP_040001255.1, WP_040002123.1, WP_040003206.1, WP_040003409.1, WP_233276287.1, WP_233276315.1, WP_233276316.1			WP_016184712.1, WP_016184717.1		WP_016174099.1, WP_016174312.1, WP_016174508.1, WP_016174633.1, WP_016174998.1, WP_016175087.1, WP_016175088.1	WP_016534774.1, WP_016535117.1, WP_016535726.1, WP_016536515.1, WP_016537252.1, WP_016537882.1, WP_039898096.1, WP_039898368.1, WP_115586342.1, WP_244878507.1, WP_244878508.1, WP_255315095.1		WP_020825102.1, WP_020825129.1, WP_020825596.1, WP_020825609.1, WP_020826153.1, WP_020826453.1, WP_020826982.1, WP_020827591.1		WP_029093229.1, WP_029095064.1, WP_029096829.1, WP_029096917.1, WP_036017029.1, WP_051323544.1, WP_161628767.1		WP_021703282.1, WP_021703367.1, WP_021703483.1, WP_021703513.1, WP_021703564.1, WP_021704029.1, WP_021704720.1, WP_021705067.1, WP_021705268.1, WP_021705677.1, WP_021706064.1, WP_021706222.1, WP_021706238.1, WP_021706467.1, WP_021706675.1, WP_021706697.1, WP_021707060.1, WP_021707244.1, WP_021707328.1, WP_021707341.1, WP_040902560.1, WP_237668139.1, WP_245580790.1, WP_245580804.1	WP_027787038.1, WP_027787173.1, WP_027787492.1, WP_027787782.1, WP_027788808.1, WP_027789683.1, WP_027790203.1, WP_027790220.1, WP_027790937.1, WP_027790995.1, WP_027791238.1, WP_027791504.1, WP_027791606.1, WP_027791637.1, WP_027791789.1, WP_027792810.1, WP_027792890.1
OG0000022	WP_011133628.1, WP_011134243.1, WP_011134591.1, WP_011136685.1, WP_011136695.1, WP_011137139.1, WP_011137766.1, WP_011137805.1, WP_043595294.1		WP_010635441.1, WP_011704073.1, WP_011704146.1, WP_011704939.1, WP_011705165.1, WP_011705722.1, WP_011705753.1, WP_011705761.1, WP_011706018.1, WP_011706322.1, WP_011706626.1, WP_011706865.1, WP_011707722.1, WP_017409846.1, WP_172583089.1	WP_011983425.1, WP_012094176.1, WP_012095321.1, WP_012096196.1, WP_041810239.1			WP_000010716.1, WP_000122678.1, WP_000148523.1, WP_000159927.1, WP_000608870.1, WP_000941021.1, WP_001232892.1, WP_001235477.1, WP_012599921.1, WP_015953882.1, WP_024256448.1, WP_024256550.1	WP_003752810.1, WP_012985122.1		WP_003756252.1, WP_003757436.1, WP_139028109.1	WP_006812730.1, WP_006813224.1, WP_006813785.1, WP_006814418.1, WP_006814710.1, WP_006814930.1, WP_282666966.1		WP_004243093.1, WP_004243104.1, WP_004243867.1, WP_004245418.1, WP_004245628.1, WP_004246799.1	WP_000225138.1, WP_000810972.1, WP_000820949.1, WP_000881393.1, WP_000885734.1, WP_001258420.1, WP_023521852.1	WP_004956815.1, WP_004958326.1, WP_004958439.1, WP_004959600.1, WP_004962155.1, WP_004962607.1, WP_004962926.1, WP_039992082.1	WP_006658071.1, WP_006658455.1, WP_006658652.1, WP_006659614.1, WP_006660059.1, WP_006660178.1, WP_039862110.1			WP_003325498.1, WP_003325708.1, WP_003326292.1, WP_004430525.1, WP_034717663.1	WP_015366278.1, WP_015366900.1, WP_015368806.1, WP_015368973.1, WP_015703177.1, WP_015703227.1, WP_015703251.1, WP_015703267.1, WP_015703546.1, WP_015704028.1, WP_047058081.1, WP_162198567.1	WP_011915056.1, WP_013981242.1, WP_013981350.1, WP_013981495.1, WP_013981507.1, WP_013983199.1, WP_013983202.1, WP_013983486.1, WP_013983794.1, WP_013983861.1, WP_013983971.1, WP_013984009.1, WP_013984447.1, WP_041772001.1	WP_014333905.1, WP_015696237.1, WP_015696372.1, WP_015697222.1, WP_015697763.1, WP_015699252.1	WP_002434520.1, WP_002435700.1, WP_002436244.1, WP_002436635.1, WP_002437374.1, WP_002438075.1, WP_002438480.1, WP_002463378.1, WP_040460207.1	WP_010847153.1, WP_010847270.1, WP_010847276.1, WP_010848362.1, WP_013183735.1, WP_013184267.1		WP_007369336.1, WP_007370503.1, WP_007370537.1, WP_007370790.1, WP_007370863.1, WP_007371732.1, WP_007371734.1, WP_007371964.1, WP_007372540.1, WP_007374958.1, WP_009653098.1, WP_035943454.1, WP_172745715.1, WP_236946466.1	WP_008405508.1, WP_008406100.1, WP_008406624.1	WP_007083817.1, WP_007083832.1, WP_007084738.1, WP_007085004.1, WP_007085136.1, WP_007085388.1, WP_007085544.1, WP_007085973.1, WP_007086398.1, WP_007086413.1, WP_007086614.1, WP_007087582.1, WP_007087930.1, WP_040345031.1, WP_268870141.1	WP_004640656.1, WP_005046122.1, WP_005046624.1, WP_005047345.1	WP_004638982.1, WP_005082464.1, WP_005083966.1	WP_005545394.1, WP_233143748.1	WP_016182446.1, WP_016183317.1, WP_016183664.1, WP_016183827.1	WP_017978243.1, WP_017978831.1, WP_017978833.1, WP_017979666.1, WP_017980100.1, WP_018250526.1, WP_018251119.1, WP_024310346.1	WP_016251170.1, WP_016251455.1, WP_016251936.1	WP_002355912.1, WP_002411245.1, WP_002411367.1, WP_010709064.1, WP_010816131.1	WP_015848447.1, WP_039998875.1, WP_039998985.1, WP_039999442.1, WP_040000174.1, WP_040000471.1, WP_040001187.1, WP_040001298.1, WP_040001762.1, WP_040003560.1, WP_050583377.1	WP_016172057.1, WP_016172414.1, WP_016172547.1, WP_016173094.1	WP_016177912.1, WP_016178205.1, WP_016178458.1, WP_016179244.1, WP_016179266.1, WP_016179665.1, WP_016179836.1, WP_016180094.1, WP_016180371.1, WP_016180395.1, WP_016181418.1	WP_016184597.1, WP_016186567.1	WP_010739305.1, WP_010739947.1, WP_010740686.1, WP_010741510.1, WP_010741840.1, WP_010742186.1, WP_010742308.1, WP_010742971.1, WP_010743032.1	WP_016174678.1, WP_016175593.1, WP_016175696.1, WP_016175954.1	WP_016535499.1, WP_016536655.1, WP_016536662.1, WP_016537683.1, WP_016537783.1, WP_016538858.1, WP_039897983.1, WP_039899479.1		WP_020825838.1, WP_020826853.1, WP_020826916.1, WP_020827094.1, WP_020827100.1, WP_020828186.1, WP_020828692.1, WP_041415118.1, WP_041415377.1		WP_029092903.1, WP_029092911.1, WP_029093066.1, WP_029093911.1, WP_029094098.1, WP_029094627.1, WP_029095094.1, WP_029095135.1, WP_029095318.1, WP_029095555.1, WP_029096354.1, WP_029096695.1, WP_029096904.1, WP_029097028.1, WP_051323373.1, WP_211231001.1	WP_029990045.1, WP_029990365.1, WP_029990371.1, WP_029990724.1, WP_051170771.1	WP_021703329.1, WP_021703605.1, WP_021704007.1, WP_021704092.1, WP_021704209.1, WP_021704353.1, WP_021704682.1, WP_021704966.1, WP_021705191.1, WP_021705645.1, WP_021706525.1, WP_021706552.1, WP_021707098.1, WP_021707113.1, WP_021707315.1, WP_040902224.1, WP_156008604.1, WP_169727792.1	WP_021157654.1, WP_027787214.1, WP_027787305.1, WP_027787661.1, WP_027788001.1, WP_027788036.1, WP_027789045.1, WP_027789628.1, WP_027790327.1, WP_027790336.1, WP_027790480.1, WP_027790657.1, WP_027790742.1, WP_027790919.1, WP_027791042.1, WP_027791572.1, WP_027792508.1, WP_027792509.1, WP_027792858.1, WP_034196042.1, WP_049096304.1, WP_051363322.1
OG0000023	WP_011133669.1, WP_011133692.1, WP_011134212.1, WP_011134563.1, WP_011134588.1, WP_011134589.1, WP_011134886.1, WP_011135130.1, WP_011135172.1, WP_011135498.1, WP_011135763.1, WP_011136052.1, WP_011136115.1, WP_011136438.1, WP_011136500.1, WP_011136807.1, WP_011136974.1, WP_011137925.1, WP_043595699.1, WP_045051821.1, WP_052278760.1, WP_052278812.1, WP_147296211.1	WP_011680221.1	WP_011704125.1, WP_011704806.1, WP_011704943.1, WP_011704951.1, WP_011704996.1, WP_011705454.1, WP_011706314.1, WP_011706358.1, WP_011707108.1, WP_011707220.1, WP_011707234.1, WP_011707555.1, WP_011707890.1, WP_024944322.1, WP_164927516.1, WP_164927597.1, WP_164927632.1, WP_164927633.1, WP_164927790.1	WP_012095148.1, WP_012096268.1	WP_012577032.1		WP_000024699.1, WP_000286911.1, WP_000493376.1, WP_000521932.1, WP_000555951.1, WP_000706843.1, WP_000772602.1, WP_000778563.1, WP_001246544.1, WP_001260376.1, WP_001266373.1, WP_002431580.1, WP_077626309.1	WP_012984661.1, WP_012984669.1, WP_012986044.1	WP_003620047.1, WP_041806647.1, WP_141310612.1, WP_232627304.1		WP_039854550.1		WP_004246847.1	WP_000564307.1, WP_000657160.1, WP_000745010.1, WP_000773568.1, WP_000893346.1, WP_001225479.1, WP_015055216.1, WP_024927992.1	WP_004960732.1, WP_004961836.1, WP_039991513.1	WP_006663054.1			WP_003327268.1	WP_013878157.1, WP_015365683.1, WP_015366042.1, WP_015703158.1, WP_015703758.1, WP_015704056.1, WP_015704606.1, WP_015704783.1, WP_015705283.1, WP_015705742.1, WP_015705743.1, WP_015706014.1, WP_015706205.1, WP_020078005.1, WP_047079493.1	WP_011912307.1, WP_013981375.1, WP_013981512.1, WP_013981617.1, WP_013981639.1, WP_013982244.1, WP_013982676.1, WP_013983235.1, WP_013983699.1, WP_013983724.1, WP_013984110.1, WP_013984190.1, WP_013984231.1, WP_013984286.1, WP_013984338.1, WP_041771638.1, WP_232243998.1	WP_014333399.1, WP_014333767.1, WP_014341679.1, WP_015696514.1, WP_015697248.1, WP_015697419.1, WP_015697647.1, WP_015697775.1, WP_015697883.1, WP_015698261.1, WP_015698950.1	WP_002433959.1, WP_002434328.1, WP_002435256.1, WP_002436603.1, WP_002437086.1, WP_002437358.1, WP_002438423.1, WP_002463270.1, WP_002463556.1, WP_002463649.1, WP_040459489.1, WP_040459529.1, WP_232239481.1, WP_278185460.1	WP_010848429.1, WP_013141556.1, WP_013184402.1, WP_158309328.1		WP_007369850.1, WP_007370314.1, WP_007370979.1, WP_007371150.1, WP_007371640.1, WP_007371948.1, WP_007371971.1, WP_007372066.1, WP_007372467.1, WP_007372939.1, WP_007373661.1, WP_007373945.1, WP_007374570.1, WP_007374735.1, WP_007374871.1, WP_007375034.1, WP_007375061.1, WP_035941980.1, WP_035942128.1, WP_050998900.1, WP_050998979.1, WP_079518327.1	WP_008404629.1, WP_008404843.1, WP_008405127.1, WP_008405907.1, WP_008406304.1, WP_008407163.1, WP_008407567.1, WP_008407605.1, WP_008408509.1, WP_008408828.1, WP_039966357.1	WP_007084628.1, WP_007084990.1, WP_007086951.1	WP_005044802.1, WP_005046049.1, WP_005046645.1, WP_035359004.1	WP_005082026.1, WP_005082097.1			WP_017977352.1, WP_017978167.1, WP_017978467.1, WP_017978690.1, WP_017979268.1, WP_017979275.1, WP_017979415.1, WP_017979606.1, WP_018250679.1, WP_018250684.1, WP_231292034.1			WP_040001154.1, WP_040001401.1, WP_233276319.1			WP_016184716.1		WP_016175226.1	WP_016517456.1, WP_016535725.1, WP_016535954.1, WP_016536316.1, WP_016536673.1, WP_016536718.1, WP_016536892.1, WP_016537377.1, WP_016537681.1, WP_016537704.1, WP_039899270.1, WP_039899468.1, WP_244878517.1		WP_020827298.1, WP_020828084.1, WP_020837469.1, WP_041414101.1, WP_041414560.1, WP_041414764.1, WP_236615014.1		WP_029093948.1, WP_029094091.1	WP_029990017.1, WP_029991731.1, WP_162139946.1	WP_021703346.1, WP_021703416.1, WP_021704683.1, WP_021704757.1, WP_021705307.1, WP_021705327.1, WP_021705550.1, WP_021705606.1, WP_021705656.1, WP_021706468.1, WP_021707072.1, WP_021707299.1, WP_040902455.1, WP_081693218.1	WP_027786788.1, WP_027787944.1, WP_027788987.1, WP_027789293.1, WP_027790035.1, WP_027790583.1, WP_027790776.1, WP_027791237.1, WP_027792053.1, WP_027792698.1, WP_027792699.1, WP_034195847.1, WP_080982111.1, WP_194290282.1
OG0000024	WP_011133779.1, WP_011134407.1, WP_011136516.1, WP_011136530.1, WP_011136632.1, WP_011137600.1, WP_043595639.1	WP_011679082.1, WP_011679087.1, WP_011679098.1, WP_011679232.1, WP_011679400.1, WP_011679958.1, WP_011680479.1	WP_005307144.1, WP_011704620.1, WP_011704713.1, WP_011705575.1, WP_011706519.1, WP_016351298.1	WP_011983460.1, WP_011983646.1, WP_011983789.1, WP_012095309.1	WP_012577100.1, WP_012577136.1, WP_012577147.1, WP_012578230.1, WP_012578294.1, WP_012578295.1, WP_014484766.1	WP_004218550.1, WP_004218778.1, WP_004218779.1, WP_004269083.1, WP_012754419.1	WP_000714397.1, WP_000737632.1, WP_000748239.1, WP_000756580.1, WP_000810815.1, WP_000843549.1, WP_015953305.1, WP_015953333.1	WP_012985900.1	WP_003622591.1, WP_003622599.1, WP_011543581.1, WP_035169896.1	WP_003756290.1, WP_003757707.1, WP_040486687.1	WP_006812635.1, WP_006813821.1	WP_002828169.1, WP_002828298.1, WP_002828562.1, WP_002828693.1, WP_096740521.1	WP_004244550.1, WP_004246785.1	WP_000732858.1, WP_000737678.1, WP_000823755.1, WP_000916477.1, WP_001232346.1	WP_004954996.1, WP_004955228.1, WP_004956951.1, WP_004957997.1, WP_004960440.1, WP_004965050.1, WP_004965626.1, WP_039992279.1, WP_039992324.1	WP_006657700.1, WP_006659648.1	WP_000037656.1, WP_000152904.1, WP_000473467.1, WP_000751026.1, WP_000946171.1, WP_000955379.1	WP_002901451.1, WP_002902202.1, WP_002903010.1, WP_002913380.1, WP_002913834.1	WP_003325510.1, WP_003328066.1, WP_013390755.1, WP_087941883.1	WP_015365561.1, WP_015365563.1, WP_015365902.1, WP_015367516.1, WP_015367519.1, WP_015367580.1, WP_015703221.1, WP_015704663.1, WP_015705157.1, WP_015705578.1, WP_026612306.1, WP_045362535.1, WP_164926771.1	WP_011911268.1, WP_011915106.1, WP_013981271.1, WP_013982974.1, WP_013983615.1	WP_013574683.1, WP_013574754.1, WP_013575490.1, WP_015696436.1, WP_015696587.1, WP_015696760.1, WP_015697244.1, WP_015697421.1, WP_015697536.1, WP_015698071.1, WP_015698170.1, WP_015698427.1, WP_015698568.1, WP_015698994.1, WP_193785500.1	WP_002434739.1, WP_002434993.1, WP_002435474.1, WP_002437873.1, WP_002463131.1, WP_002463134.1, WP_002463485.1, WP_002463487.1	WP_010848974.1, WP_013183344.1, WP_013183907.1, WP_013185657.1	WP_014697434.1, WP_014697435.1, WP_014697537.1, WP_014697605.1, WP_014698066.1	WP_007370689.1, WP_007370939.1, WP_007371059.1, WP_007371060.1, WP_007372018.1, WP_007372444.1, WP_007372476.1, WP_007372556.1, WP_007372562.1, WP_007372872.1, WP_007373998.1, WP_007374097.1, WP_007374100.1, WP_007374295.1, WP_007374579.1, WP_035887547.1, WP_035889233.1	WP_008405246.1, WP_008406278.1, WP_008406391.1, WP_008406396.1, WP_008407259.1, WP_008407526.1	WP_007084978.1, WP_007085864.1, WP_007085991.1, WP_007086007.1, WP_007086435.1, WP_007086879.1, WP_007087527.1, WP_007088086.1	WP_005046083.1, WP_005047613.1, WP_005047614.1		WP_005546341.1, WP_005546804.1	WP_016183027.1, WP_016183787.1		WP_016251042.1, WP_016252370.1	WP_002409607.1, WP_002409875.1	WP_015848158.1, WP_027712256.1, WP_027712358.1, WP_039999142.1, WP_039999716.1, WP_040000399.1, WP_040000440.1, WP_040000772.1, WP_040001985.1, WP_040003300.1, WP_040003688.1, WP_040003786.1, WP_050583354.1, WP_081642115.1, WP_081642125.1	WP_016171414.1, WP_016171873.1, WP_016171903.1, WP_016172176.1, WP_034864858.1	WP_010742889.1, WP_016179193.1, WP_016180147.1, WP_016180650.1, WP_016180965.1, WP_016181427.1, WP_016181989.1	WP_016184876.1, WP_016184903.1, WP_016185541.1, WP_016185561.1, WP_016186090.1, WP_016186475.1, WP_016186476.1	WP_010738992.1, WP_010739244.1, WP_010739938.1, WP_010740389.1, WP_010740390.1, WP_010740851.1, WP_010742160.1, WP_010742889.1, WP_034708622.1	WP_016174102.1, WP_016174188.1, WP_016174539.1, WP_016174700.1, WP_016175259.1, WP_016175295.1, WP_016175372.1, WP_016175712.1, WP_016176148.1, WP_016176361.1, WP_016176362.1, WP_281169697.1	WP_016535540.1, WP_016535568.1, WP_016535942.1, WP_016537023.1, WP_016537477.1, WP_016537478.1, WP_039898034.1, WP_039898167.1, WP_039899366.1, WP_167344803.1	WP_022910003.1, WP_022911063.1	WP_020825265.1, WP_020825347.1, WP_020825784.1, WP_020825915.1, WP_020826084.1, WP_020826087.1, WP_020826860.1, WP_020827488.1, WP_020827736.1, WP_020827866.1, WP_020837157.1, WP_020837726.1	WP_024463084.1, WP_024463411.1, WP_024463836.1, WP_024463889.1, WP_024464580.1, WP_033502588.1, WP_033502869.1, WP_051246226.1, WP_155803837.1, WP_226839153.1	WP_029093647.1, WP_029094245.1, WP_029094761.1, WP_029096590.1, WP_051323469.1	WP_025901357.1, WP_025902297.1, WP_025903429.1, WP_025903523.1, WP_029989498.1, WP_029989742.1, WP_029990804.1, WP_029990854.1, WP_029990975.1, WP_029991201.1	WP_021704127.1, WP_021705979.1, WP_021707026.1, WP_021707050.1	WP_021158492.1, WP_021162906.1, WP_027787463.1, WP_027787637.1, WP_027787964.1, WP_027788228.1, WP_027788526.1, WP_027788696.1, WP_027788707.1, WP_027788823.1, WP_027790141.1, WP_027790268.1, WP_027790415.1, WP_027790448.1, WP_027790756.1, WP_027790860.1, WP_027790952.1, WP_027791044.1, WP_027791282.1, WP_027791537.1, WP_027792648.1, WP_226112734.1
OG0000025	WP_011134885.1, WP_043595652.1, WP_043596367.1	WP_011679241.1, WP_011679530.1, WP_011679540.1	WP_005302068.1, WP_011704503.1, WP_011705432.1, WP_011705562.1, WP_011707323.1, WP_162901982.1, WP_164927644.1	WP_011984109.1, WP_012094205.1, WP_012094261.1, WP_012094311.1, WP_012095946.1, WP_012095970.1, WP_048723930.1, WP_176371939.1	WP_012578344.1	WP_004218304.1	WP_000247640.1, WP_000600515.1, WP_000701084.1, WP_000773309.1	WP_012985846.1, WP_012986377.1, WP_012986528.1	WP_011543543.1	WP_003756184.1	WP_006812983.1, WP_006813589.1, WP_006815520.1, WP_039855283.1	WP_002827043.1, WP_002827768.1	WP_004243671.1, WP_004244388.1	WP_000136603.1, WP_000498271.1, WP_000540875.1, WP_000594875.1, WP_000640331.1, WP_000817352.1, WP_000819487.1, WP_000819815.1, WP_001015204.1, WP_001074311.1, WP_001103349.1, WP_001290786.1, WP_033794979.1	WP_004957498.1, WP_004958618.1, WP_004958947.1, WP_004960597.1, WP_004962684.1, WP_004962759.1, WP_004963030.1, WP_004963176.1, WP_004963398.1, WP_004964504.1, WP_004965120.1, WP_004965871.1, WP_039991073.1	WP_006657801.1, WP_006659825.1, WP_006660300.1, WP_039862433.1	WP_000138571.1	WP_002899887.1, WP_002900524.1, WP_002900582.1, WP_002903021.1, WP_002913677.1, WP_002914057.1, WP_002914373.1	WP_003324915.1, WP_003325060.1, WP_003325830.1, WP_003327183.1, WP_003327645.1, WP_003327933.1, WP_003328054.1, WP_003328496.1, WP_004430601.1	WP_015367245.1, WP_015703443.1, WP_015703491.1, WP_015704638.1, WP_015704754.1, WP_015705265.1, WP_015705555.1, WP_015706155.1	WP_013981369.1, WP_013981504.1, WP_013982104.1, WP_013983548.1, WP_013983569.1, WP_013984043.1, WP_041771717.1	WP_014333448.1, WP_014333869.1, WP_014341902.1, WP_015696230.1, WP_015696965.1, WP_015697197.1, WP_015697646.1, WP_015697994.1, WP_037038577.1, WP_037040027.1	WP_002435605.1, WP_002436022.1, WP_002436095.1, WP_002437822.1, WP_002463432.1	WP_010845697.1, WP_010848412.1, WP_013183437.1, WP_013183818.1, WP_013184657.1	WP_014698157.1	WP_007370295.1, WP_007371106.1, WP_007371359.1, WP_007371737.1, WP_007372098.1, WP_007373884.1, WP_007374328.1, WP_007374737.1, WP_007375055.1, WP_071531999.1	WP_008404074.1, WP_008405337.1, WP_008405448.1, WP_008406203.1, WP_008407103.1, WP_008407959.1, WP_008407961.1, WP_008408140.1, WP_008408624.1	WP_007083172.1, WP_007083792.1, WP_007083816.1, WP_007085409.1, WP_007085423.1, WP_007085427.1, WP_007085434.1, WP_007086493.1, WP_007086570.1, WP_007086583.1, WP_007086587.1, WP_007086983.1, WP_007087134.1, WP_007087142.1, WP_040347340.1, WP_083865266.1	WP_003653050.1, WP_004641778.1, WP_004643050.1, WP_005045762.1, WP_005046739.1, WP_005046799.1, WP_005046825.1, WP_005046849.1, WP_005046861.1, WP_005047891.1, WP_005048436.1, WP_080026185.1	WP_004639976.1, WP_005080562.1, WP_005081760.1, WP_005082517.1, WP_005083906.1, WP_020846361.1, WP_026057327.1	WP_005547454.1, WP_005568364.1	WP_016184433.1	WP_017977821.1, WP_017978604.1, WP_017979265.1, WP_017980233.1, WP_018250937.1, WP_020486498.1, WP_020486564.1, WP_070240672.1, WP_081614866.1, WP_231376761.1	WP_016250855.1	WP_002363009.1, WP_002388840.1	WP_040001998.1, WP_050583320.1	WP_016172351.1	WP_016178387.1, WP_016178446.1, WP_016179930.1	WP_016185240.1, WP_016186057.1	WP_010739447.1, WP_010742070.1, WP_010742071.1, WP_010742174.1	WP_016175112.1, WP_016175502.1	WP_004958618.1, WP_016534742.1, WP_016535384.1, WP_016536485.1, WP_016537420.1, WP_016538139.1, WP_039897989.1	WP_022910360.1, WP_157438975.1	WP_020825648.1, WP_020826201.1, WP_020826784.1, WP_020826808.1, WP_020826925.1, WP_020827012.1, WP_020827823.1, WP_020828539.1	WP_024463115.1, WP_024463790.1, WP_275039976.1	WP_029093376.1, WP_029094017.1, WP_029094159.1, WP_029095638.1, WP_084167096.1	WP_025901825.1, WP_025902135.1, WP_029990192.1, WP_029990272.1, WP_029991085.1	WP_021703849.1, WP_021703956.1, WP_021704257.1, WP_040902243.1, WP_040903271.1	WP_021157441.1, WP_021157880.1, WP_027786982.1, WP_027787218.1, WP_027787707.1, WP_027787979.1, WP_027788826.1, WP_027789352.1, WP_027789380.1, WP_027789623.1, WP_027790075.1, WP_027790095.1, WP_027790478.1, WP_027790556.1, WP_027790881.1, WP_027790940.1, WP_027791367.1, WP_027791379.1, WP_027791674.1, WP_027791707.1, WP_027791716.1, WP_027792079.1, WP_027792107.1, WP_027792269.1, WP_027792637.1,…
OG0000026	WP_011134708.1, WP_011135331.1, WP_011135635.1, WP_011136340.1, WP_011136782.1, WP_011137782.1, WP_043597261.1	WP_010284476.1, WP_010289022.1, WP_010295482.1	WP_005309469.1, WP_010635698.1, WP_011705027.1, WP_011705325.1, WP_011705940.1, WP_011706522.1, WP_016350830.1, WP_164927722.1	WP_012094306.1, WP_012094595.1, WP_012094817.1, WP_012096019.1, WP_012096331.1, WP_041810121.1	WP_003829442.1, WP_012576594.1, WP_012576767.1, WP_012576828.1	WP_004269247.1, WP_225842332.1	WP_000285607.1, WP_000412441.1, WP_001026747.1	WP_003719570.1, WP_003749912.1, WP_012984925.1, WP_012985147.1, WP_012985353.1, WP_012985375.1, WP_012986449.1, WP_012986568.1, WP_269446259.1	WP_003621045.1, WP_011543898.1	WP_003754634.1, WP_003755372.1, WP_003756405.1, WP_003756410.1, WP_003756466.1, WP_003756560.1, WP_003757219.1, WP_003757574.1, WP_003757690.1, WP_003759373.1, WP_040486469.1	WP_006816022.1, WP_039855171.1, WP_039855953.1, WP_282666945.1	WP_002827800.1, WP_002828211.1, WP_002828359.1, WP_002829184.1	WP_004244100.1, WP_004244266.1, WP_004245279.1, WP_004245851.1, WP_004246939.1	WP_000043962.1, WP_000178776.1, WP_000260341.1, WP_000276560.1, WP_000276605.1, WP_000285639.1, WP_000287981.1, WP_000288061.1, WP_000362246.1, WP_000472620.1, WP_000656783.1, WP_000744421.1, WP_000925940.1, WP_001219212.1, WP_014481997.1	WP_004954450.1, WP_004956140.1, WP_004965649.1, WP_197718879.1	WP_006658247.1, WP_006659271.1, WP_006659800.1, WP_006663526.1	WP_000519349.1, WP_000664338.1, WP_000859575.1, WP_001292013.1, WP_025193623.1	WP_001863748.1, WP_002898467.1, WP_002902341.1, WP_032911381.1	WP_003326580.1, WP_003327358.1, WP_003327796.1, WP_003327893.1, WP_003328348.1, WP_003328687.1, WP_003328804.1, WP_034717654.1	WP_015367894.1, WP_015368733.1, WP_015369432.1, WP_015705067.1, WP_015705238.1, WP_196776115.1	WP_003131969.1, WP_008175821.1, WP_011912782.1, WP_011914294.1, WP_013981832.1, WP_013982392.1, WP_013982535.1, WP_013982683.1, WP_013984051.1	WP_014333608.1, WP_015698278.1	WP_002433962.1, WP_002437206.1, WP_002438683.1, WP_002438813.1	WP_010845086.1, WP_010847502.1	WP_014697055.1, WP_041777066.1, WP_041777179.1	WP_007369827.1, WP_007371738.1, WP_007371853.1, WP_007373607.1, WP_035886898.1	WP_008403969.1, WP_008405388.1, WP_008405533.1, WP_008405896.1, WP_008406035.1, WP_008406183.1, WP_008407195.1, WP_008407589.1, WP_008408113.1, WP_008408134.1, WP_306460343.1	WP_007083079.1, WP_007083612.1, WP_007083883.1, WP_007085170.1, WP_007085590.1, WP_007086391.1, WP_007086438.1, WP_235749649.1, WP_268870146.1	WP_005044210.1, WP_005045149.1, WP_005045281.1, WP_005047710.1, WP_005048061.1, WP_005048318.1	WP_000480876.1, WP_004638414.1, WP_005085327.1	WP_005544990.1, WP_005545029.1, WP_005547504.1	WP_016182199.1, WP_016182228.1, WP_016182847.1, WP_016184255.1, WP_016184430.1	WP_007406847.1, WP_017978715.1, WP_017980795.1, WP_017980798.1, WP_018250936.1, WP_018251207.1, WP_020486487.1	WP_016251712.1, WP_016251741.1, WP_016252036.1, WP_016252293.1, WP_018345416.1	WP_002377293.1, WP_002388239.1, WP_002395516.1, WP_010709058.1	WP_040000249.1, WP_040002009.1, WP_040002565.1	WP_001863748.1, WP_016171347.1, WP_016172686.1, WP_016172695.1	WP_010744471.1, WP_016178151.1, WP_016178505.1, WP_016178555.1, WP_016178581.1, WP_016178650.1, WP_016178718.1, WP_016179207.1, WP_016179271.1, WP_016179388.1, WP_016180466.1, WP_016180721.1, WP_016181020.1, WP_016181618.1, WP_016181647.1, WP_016181705.1, WP_016182086.1, WP_225844257.1	WP_016185021.1, WP_016185440.1, WP_016185908.1, WP_016186337.1, WP_016186570.1	WP_010738980.1, WP_010739609.1, WP_010739743.1, WP_010740206.1, WP_010740221.1, WP_010740258.1, WP_010740318.1, WP_010740589.1, WP_010740910.1, WP_010740948.1, WP_010741156.1, WP_010741253.1, WP_010741261.1, WP_010741632.1, WP_010741770.1, WP_010742232.1, WP_010742301.1, WP_010742536.1, WP_010742656.1, WP_010743044.1, WP_244266031.1	WP_016174390.1, WP_016174484.1, WP_016174694.1, WP_016174984.1, WP_016175201.1, WP_016175728.1	WP_016517458.1, WP_016536781.1, WP_016537634.1, WP_039898877.1	WP_022909063.1, WP_022909352.1, WP_022910089.1	WP_020825549.1, WP_020825768.1, WP_020826924.1, WP_020826929.1, WP_020827081.1, WP_020837229.1	WP_024462798.1, WP_024463004.1, WP_024464550.1, WP_081672741.1, WP_081672824.1, WP_161787746.1	WP_029094941.1, WP_029095517.1, WP_029095699.1, WP_036017161.1	WP_025901025.1, WP_025903759.1, WP_029990825.1	WP_021704178.1, WP_021704770.1, WP_021704798.1, WP_021705108.1, WP_021706399.1, WP_021707214.1, WP_040902437.1	WP_014895515.1, WP_027786885.1, WP_027787212.1, WP_027787224.1, WP_027787310.1, WP_027789345.1, WP_027789424.1, WP_027789778.1, WP_027790063.1, WP_027791328.1, WP_027792075.1, WP_027792078.1
OG0000027	WP_011135919.1, WP_011135943.1, WP_011137217.1	WP_011679912.1, WP_011680309.1, WP_041775244.1	WP_011704449.1, WP_011707046.1, WP_077392302.1	WP_011984073.1, WP_012094923.1, WP_012095075.1, WP_012095247.1, WP_048722897.1, WP_235590145.1, WP_255815252.1	WP_012576724.1, WP_012577272.1, WP_012577287.1, WP_012577497.1, WP_012577810.1, WP_012577979.1, WP_012578038.1, WP_012578076.1, WP_014484771.1, WP_014484899.1, WP_231837874.1, WP_231837875.1	WP_004218675.1, WP_004218701.1, WP_004218718.1, WP_004219153.1	WP_000015958.1, WP_000130691.1, WP_000806646.1, WP_224219351.1	WP_012985516.1, WP_012985838.1, WP_012986073.1	WP_003618694.1, WP_011543884.1, WP_011543892.1, WP_041806451.1, WP_050899098.1, WP_231533784.1, WP_258577383.1	WP_003754281.1, WP_003755151.1, WP_003757090.1, WP_003758151.1, WP_003758172.1, WP_003758348.1, WP_003759152.1, WP_040486419.1, WP_040486423.1	WP_006813061.1, WP_006813455.1, WP_006814592.1, WP_006815279.1, WP_006816218.1, WP_282552114.1	WP_002827004.1, WP_002827370.1, WP_002827681.1, WP_002827776.1, WP_002827782.1, WP_002827785.1, WP_002828483.1, WP_040760672.1, WP_050755307.1	WP_004242875.1, WP_004243486.1, WP_004244032.1, WP_004245724.1, WP_004246325.1, WP_004247323.1, WP_223307207.1	WP_000039108.1, WP_000071024.1, WP_000237488.1, WP_000262043.1, WP_000382147.1, WP_000386598.1, WP_000390088.1, WP_000432941.1, WP_000477499.1, WP_000675858.1, WP_000861877.1, WP_001021537.1, WP_001060959.1, WP_001101245.1, WP_003270646.1	WP_004954114.1, WP_004957386.1, WP_004959041.1, WP_004966048.1, WP_039991426.1, WP_039992287.1, WP_244263021.1	WP_006658050.1, WP_006658116.1, WP_006658186.1, WP_006659469.1, WP_039861398.1	WP_000110712.1, WP_000257255.1, WP_000275842.1, WP_000653266.1, WP_000700115.1, WP_000817924.1, WP_001217740.1, WP_001872365.1, WP_047209588.1, WP_229021357.1	WP_002913566.1, WP_002914042.1	WP_003325568.1, WP_003328154.1, WP_003328802.1, WP_003328954.1, WP_080453834.1, WP_235206272.1, WP_250541087.1	WP_015369873.1, WP_015703357.1, WP_015703420.1, WP_015703983.1, WP_015705921.1, WP_260766234.1	WP_011911741.1, WP_013982052.1, WP_037005223.1, WP_257719837.1	WP_015689581.1, WP_015696000.1, WP_015698246.1, WP_015699126.1, WP_238532041.1	WP_002434475.1, WP_002437959.1, WP_002462824.1, WP_002463410.1	WP_010845297.1, WP_013184689.1, WP_013184698.1, WP_013184837.1, WP_013184855.1, WP_013185107.1, WP_013185177.1, WP_013185194.1, WP_038219764.1, WP_230333026.1	WP_014697965.1, WP_014697975.1, WP_148266772.1	WP_000174662.1, WP_007369164.1, WP_007369290.1, WP_007370015.1, WP_007370256.1, WP_007370743.1, WP_063436918.1, WP_236946469.1	WP_008403297.1, WP_008404392.1, WP_008404393.1, WP_008404394.1, WP_008404395.1, WP_008407226.1, WP_008408078.1, WP_008408115.1, WP_008408807.1, WP_008408863.1, WP_081502362.1, WP_081502364.1, WP_081502365.1	WP_007084943.1, WP_007085100.1, WP_007085634.1, WP_007085681.1, WP_007086416.1, WP_007087018.1	WP_004640667.1, WP_005048871.1, WP_080595434.1	WP_020846365.1, WP_161414287.1, WP_228127565.1	WP_019518154.1, WP_019518421.1, WP_233112506.1	WP_016182274.1, WP_016182741.1, WP_016183073.1, WP_016183134.1, WP_245555682.1	WP_017978662.1, WP_018250624.1, WP_250638205.1	WP_016250575.1, WP_016250882.1, WP_016251082.1, WP_016251304.1, WP_016252217.1, WP_016252441.1, WP_231940249.1	WP_002297659.1, WP_002355365.1, WP_002357488.1, WP_002360354.1, WP_002362715.1, WP_002389015.1, WP_002389338.1, WP_002389366.1, WP_010816189.1, WP_071623404.1	WP_039999159.1, WP_040001169.1, WP_040003701.1, WP_161624084.1	WP_002406008.1, WP_016171453.1, WP_016171552.1, WP_016171694.1, WP_016171850.1, WP_016172172.1, WP_016172326.1, WP_016172341.1, WP_016172669.1, WP_016172848.1, WP_016173355.1, WP_016173606.1, WP_034864496.1	WP_002287705.1, WP_010742871.1, WP_016178076.1, WP_016178311.1, WP_016178386.1, WP_016178393.1, WP_016179863.1, WP_016179937.1, WP_016180024.1, WP_016180045.1, WP_016180387.1, WP_016180782.1, WP_016180861.1, WP_016182063.1, WP_071879967.1	WP_016185345.1, WP_016185855.1, WP_016186596.1, WP_035020743.1	WP_010739373.1, WP_010739440.1, WP_010739682.1, WP_010740116.1, WP_010740249.1, WP_010740562.1, WP_010740665.1, WP_010741244.1, WP_010741526.1, WP_010741541.1, WP_010741555.1, WP_010742046.1, WP_010742064.1, WP_010742089.1, WP_010742407.1, WP_010742871.1, WP_010743181.1, WP_034708328.1, WP_034709385.1, WP_051104497.1, WP_081631746.1, WP_244265984.1	WP_016173850.1, WP_016174781.1, WP_016175405.1, WP_016175491.1, WP_035010165.1	WP_016538995.1, WP_039898686.1, WP_039898799.1	WP_022909828.1, WP_022909935.1	WP_020824771.1, WP_020825568.1, WP_020828470.1, WP_041414112.1, WP_041415151.1	WP_024463366.1, WP_024463551.1, WP_024463553.1, WP_024463917.1, WP_024464556.1, WP_033502924.1	WP_029094697.1, WP_029094890.1, WP_029095478.1, WP_029096468.1, WP_051323526.1	WP_025902108.1, WP_025902700.1, WP_244875086.1	WP_021706457.1, WP_021707136.1, WP_040902734.1	WP_027788874.1, WP_027789276.1, WP_027791770.1, WP_027791980.1, WP_027792433.1
OG0000028	WP_011134070.1, WP_011134372.1, WP_011134376.1, WP_011134444.1, WP_043595465.1, WP_043596843.1, WP_052278764.1	WP_011679028.1, WP_011679029.1, WP_011679039.1, WP_011679249.1, WP_011679250.1, WP_011680121.1, WP_011680470.1	WP_011706686.1	WP_012093748.1, WP_012093865.1, WP_012094535.1, WP_012094539.1, WP_012096380.1	WP_012577027.1, WP_012577797.1, WP_012578213.1, WP_012578366.1, WP_012578373.1	WP_004217609.1, WP_004217953.1, WP_004218871.1, WP_014483165.1	WP_000227796.1, WP_000634276.1, WP_000862656.1, WP_001023055.1, WP_015953884.1	WP_003753813.1, WP_012984892.1, WP_012984893.1, WP_012986458.1	WP_003620688.1, WP_003621467.1, WP_003622518.1, WP_011544268.1, WP_041806675.1	WP_003755922.1, WP_003756742.1, WP_003757315.1, WP_003758758.1, WP_003758762.1	WP_006816207.1, WP_006816208.1, WP_039855875.1, WP_282552232.1	WP_002827465.1, WP_002828761.1, WP_002828824.1, WP_002828838.1, WP_002828839.1, WP_002828876.1, WP_002828877.1	WP_004246442.1, WP_004246467.1, WP_004246469.1, WP_004246470.1, WP_004246479.1, WP_004246481.1	WP_000684272.1, WP_000686380.1, WP_000731029.1, WP_000768317.1, WP_001023702.1, WP_001221236.1, WP_001238639.1, WP_001261649.1	WP_004956676.1, WP_004956702.1, WP_004956704.1, WP_004961679.1, WP_004965250.1, WP_039992298.1	WP_006660545.1, WP_006660551.1, WP_006660581.1, WP_131657920.1	WP_000219540.1, WP_000428971.1, WP_000866344.1, WP_001219472.1	WP_002899996.1, WP_002900503.1, WP_002904961.1, WP_002913364.1, WP_002913701.1	WP_003324910.1, WP_003325407.1, WP_003325630.1, WP_003326704.1, WP_003326841.1, WP_003327916.1, WP_013390662.1	WP_015703804.1, WP_015703805.1, WP_015704482.1, WP_015705994.1	WP_013982295.1, WP_013982499.1, WP_013984218.1, WP_013984224.1	WP_014333796.1, WP_014333797.1, WP_014333799.1, WP_015698511.1, WP_015698513.1, WP_015698544.1, WP_015698547.1, WP_015699207.1, WP_015699219.1, WP_037040244.1	WP_002434797.1, WP_002434822.1, WP_002436705.1, WP_002436709.1	WP_013183126.1, WP_013183127.1, WP_013183134.1, WP_013183136.1	WP_014697488.1, WP_014697922.1, WP_041777126.1, WP_050858017.1	WP_007369498.1, WP_007369499.1, WP_007369512.1, WP_007371270.1, WP_007371288.1	WP_008403175.1, WP_008404880.1, WP_008407067.1, WP_008407383.1	WP_007083637.1, WP_007084851.1, WP_007085027.1, WP_007085028.1, WP_007085034.1, WP_007085035.1, WP_007085038.1, WP_007085225.1, WP_007086017.1, WP_007086019.1, WP_007086024.1, WP_007086324.1, WP_007086608.1, WP_007088205.1, WP_083865232.1	WP_005044942.1, WP_005048774.1, WP_005049226.1, WP_080595444.1	WP_004637407.1, WP_005083393.1, WP_005085834.1		WP_016183041.1, WP_016183370.1, WP_016183459.1, WP_016183460.1, WP_016183461.1, WP_016183464.1, WP_016183465.1	WP_017977404.1, WP_017977493.1, WP_017979132.1, WP_017979135.1, WP_017979263.1, WP_017979391.1, WP_017980643.1, WP_017980646.1, WP_018250760.1, WP_024310529.1, WP_026189165.1	WP_016251578.1, WP_016251580.1, WP_016251603.1, WP_016252384.1, WP_248622587.1	WP_002359375.1, WP_010708953.1	WP_040001842.1, WP_040002556.1, WP_040002943.1, WP_040002947.1, WP_200864839.1	WP_016172191.1, WP_016172555.1	WP_016178083.1, WP_016178732.1, WP_016178737.1, WP_016180634.1, WP_016180635.1, WP_016181038.1	WP_016184729.1, WP_016185688.1, WP_016185689.1, WP_016186420.1	WP_010740405.1, WP_010740406.1, WP_010740929.1, WP_010740933.1, WP_010741468.1, WP_010741473.1	WP_016175389.1, WP_016175390.1	WP_016537227.1, WP_016538888.1, WP_016538890.1	WP_022909041.1, WP_022909042.1, WP_022909604.1, WP_022909647.1, WP_022910083.1, WP_022910592.1, WP_022910597.1, WP_022910732.1, WP_051139776.1, WP_245558825.1	WP_020826012.1, WP_020826035.1, WP_020827445.1, WP_020837593.1, WP_020837604.1, WP_041414373.1, WP_081667696.1	WP_024463960.1, WP_024464636.1, WP_024464685.1, WP_051246299.1, WP_152599278.1, WP_161787763.1	WP_029093251.1, WP_029093255.1, WP_029093256.1, WP_029096736.1, WP_029096737.1, WP_051323198.1, WP_051323446.1, WP_084167135.1, WP_127526484.1, WP_161628780.1, WP_282705585.1	WP_029990598.1, WP_029991675.1, WP_029991679.1	WP_021703330.1, WP_021703331.1, WP_021703332.1, WP_021703338.1, WP_021704588.1, WP_021704592.1, WP_021705225.1, WP_021705536.1	WP_027786855.1, WP_027787185.1, WP_027787985.1, WP_027788177.1, WP_027788650.1, WP_027789317.1, WP_027789643.1, WP_027789946.1, WP_027790071.1, WP_027791033.1, WP_027791034.1, WP_027791401.1, WP_027791406.1, WP_027791407.1
OG0000029	WP_011133648.1, WP_011134453.1, WP_011135011.1, WP_011135036.1, WP_011135332.1, WP_011137598.1	WP_011679886.1, WP_011680537.1	WP_011704500.1, WP_011704679.1, WP_011705768.1, WP_011706041.1, WP_011706061.1, WP_011706309.1, WP_011706993.1, WP_011707831.1	WP_011983808.1, WP_011983929.1, WP_012094312.1, WP_012094716.1, WP_012095685.1, WP_012095775.1, WP_012095944.1, WP_041810358.1	WP_012576845.1, WP_012577007.1, WP_012577407.1, WP_012577896.1	WP_004218015.1, WP_004218345.1, WP_012619963.1	WP_000026790.1, WP_000577560.1, WP_000896081.1, WP_002431578.1, WP_024256367.1	WP_012985844.1, WP_012986562.1		WP_003756180.1, WP_003756906.1, WP_003757546.1	WP_006813106.1, WP_006815518.1, WP_006815614.1, WP_248696642.1	WP_002828111.1, WP_002828652.1, WP_002828654.1	WP_004242778.1, WP_004243666.1, WP_004244130.1, WP_004245795.1, WP_080544257.1	WP_000282009.1, WP_000414744.1, WP_000449576.1, WP_000513159.1, WP_000546726.1, WP_000817727.1, WP_000909584.1, WP_000960112.1, WP_000980199.1, WP_001055187.1, WP_003271117.1	WP_004955399.1, WP_004959137.1, WP_004960203.1, WP_004960600.1, WP_004960974.1, WP_039992038.1	WP_006657411.1, WP_006659916.1, WP_006660303.1, WP_006660745.1	WP_000894045.1		WP_003324917.1, WP_003325073.1, WP_003325178.1, WP_003327128.1, WP_003327720.1, WP_003328772.1, WP_004430366.1	WP_015703330.1, WP_015704713.1, WP_015705057.1, WP_015705923.1, WP_015706153.1	WP_013981306.1, WP_013981397.1, WP_013981811.1, WP_013981991.1, WP_013983580.1, WP_013983581.1, WP_013983784.1	WP_015696059.1, WP_015696476.1, WP_015697185.1, WP_015698678.1	WP_002434539.1, WP_002436123.1, WP_002462841.1, WP_002463427.1	WP_010845572.1, WP_013183693.1, WP_013184293.1, WP_013184660.1, WP_041573655.1	WP_014697620.1, WP_014697749.1, WP_014698182.1, WP_048340834.1	WP_007370348.1, WP_007371109.1, WP_007371456.1, WP_007371649.1, WP_007373770.1	WP_008404005.1, WP_008404762.1, WP_008405024.1, WP_008405265.1, WP_008405629.1, WP_008406036.1, WP_008406127.1, WP_008406207.1, WP_008406433.1, WP_008406498.1, WP_008406514.1, WP_008407791.1, WP_008408142.1, WP_179946242.1	WP_007083177.1, WP_007083796.1, WP_007083805.1, WP_007083806.1, WP_007083819.1, WP_007083837.1, WP_007083902.1, WP_007083912.1, WP_007084061.1, WP_007084251.1, WP_007084284.1, WP_007085061.1, WP_007085413.1, WP_007085433.1, WP_007085541.1, WP_007085588.1, WP_007086394.1, WP_007086397.1, WP_007086410.1, WP_007086495.1, WP_007086733.1, WP_007086773.1, WP_007087183.1, WP_007087348.1, WP_007087417.1,…	WP_005044738.1, WP_005045255.1, WP_005046914.1, WP_005047164.1, WP_005047644.1, WP_005047861.1, WP_005049093.1	WP_005080691.1, WP_005084046.1, WP_005084745.1, WP_005085303.1, WP_005085781.1	WP_005547641.1, WP_005547927.1	WP_016184436.1	WP_017977996.1, WP_017978186.1, WP_017978355.1, WP_017978714.1, WP_017978895.1, WP_017979605.1, WP_017980321.1, WP_018250709.1	WP_016250852.1	WP_002363006.1	WP_039999011.1, WP_039999600.1, WP_039999759.1, WP_040000335.1, WP_040001050.1, WP_040001995.1, WP_152486917.1			WP_016186060.1		WP_016175109.1	WP_016537417.1, WP_016538056.1, WP_039897892.1, WP_147293949.1	WP_022909072.1, WP_022910844.1, WP_022910877.1, WP_022911002.1, WP_169512710.1	WP_020826944.1, WP_020827244.1, WP_020827820.1, WP_020827964.1, WP_020828405.1, WP_041414194.1, WP_230090323.1	WP_024462976.1, WP_024464538.1, WP_024464543.1, WP_081672725.1	WP_029093111.1, WP_029094156.1, WP_029094217.1, WP_029094385.1, WP_029094671.1, WP_029095201.1, WP_029095707.1, WP_051323222.1, WP_051323226.1, WP_051323458.1, WP_084166981.1, WP_134531048.1, WP_248595876.1	WP_025903169.1, WP_029989718.1, WP_029989853.1	WP_021703957.1, WP_021704254.1, WP_021705945.1, WP_021706132.1, WP_021706893.1	WP_011548528.1, WP_011548534.1, WP_027787169.1, WP_027787656.1, WP_027787859.1, WP_027788459.1, WP_027788700.1, WP_027788708.1, WP_027789277.1, WP_027789616.1, WP_027789656.1, WP_027790165.1, WP_027791494.1, WP_027791763.1, WP_027792018.1, WP_027792335.1, WP_027792384.1, WP_027792908.1
OG0000030	WP_011134667.1, WP_011134957.1, WP_011135479.1, WP_011136948.1, WP_043595879.1, WP_043596650.1, WP_158303325.1	WP_010294717.1, WP_011679243.1, WP_011679869.1	WP_011704634.1, WP_011705317.1, WP_011707124.1, WP_011707352.1, WP_011707473.1, WP_011707681.1, WP_016352173.1, WP_026141403.1, WP_164927546.1	WP_012094023.1, WP_012094044.1, WP_012094338.1, WP_012094502.1, WP_012095312.1, WP_012095917.1, WP_012095990.1, WP_012096153.1, WP_041809539.1	WP_007054239.1, WP_012578557.1, WP_012578698.1, WP_032745258.1	WP_004217895.1, WP_004218680.1, WP_004218820.1, WP_004218995.1, WP_012619661.1	WP_000476093.1, WP_000564492.1, WP_000736070.1, WP_000848292.1, WP_001249880.1	WP_012985473.1, WP_012985488.1, WP_012985495.1, WP_012985757.1, WP_012986328.1, WP_041176183.1	WP_003622249.1, WP_011543950.1, WP_011678031.1	WP_003754302.1, WP_003755470.1, WP_003756175.1, WP_003759209.1, WP_036105080.1	WP_006813142.1, WP_006814083.1, WP_006814993.1, WP_006815389.1, WP_006815451.1	WP_002827293.1, WP_002827345.1, WP_002828744.1, WP_040760178.1	WP_004245524.1, WP_004247058.1, WP_004247118.1, WP_012368230.1	WP_000035001.1, WP_000062938.1, WP_000153575.1, WP_000178281.1, WP_000210489.1, WP_000276382.1, WP_000283497.1, WP_000366246.1, WP_000400464.1, WP_000432571.1, WP_000442976.1, WP_000517993.1, WP_000540477.1, WP_000540497.1, WP_000540529.1, WP_000542554.1, WP_000620832.1, WP_000623967.1, WP_000701199.1, WP_000739615.1, WP_000757628.1, WP_000823376.1, WP_000829076.1, WP_000836831.1, WP_001189938.1,…	WP_004955363.1, WP_004958000.1, WP_004959157.1, WP_004960784.1, WP_004962327.1, WP_004962865.1, WP_004963125.1, WP_004964137.1, WP_004965535.1	WP_006659219.1, WP_006660768.1, WP_006660843.1, WP_006661421.1, WP_039862062.1, WP_039862087.1	WP_000091520.1, WP_000163512.1, WP_000184290.1, WP_000796048.1, WP_000806807.1	WP_002899888.1, WP_002900284.1, WP_002900905.1, WP_002902622.1, WP_002913441.1, WP_002913479.1, WP_002913541.1, WP_002914123.1, WP_002914469.1	WP_003324946.1, WP_003326248.1, WP_003326792.1, WP_004430330.1, WP_004430417.1, WP_087941877.1	WP_015365608.1, WP_015366162.1, WP_015367142.1, WP_015368238.1, WP_015703328.1	WP_011911645.1, WP_011913428.1, WP_013983747.1	WP_013574162.1, WP_015697220.1, WP_015697234.1, WP_015697906.1, WP_015698661.1	WP_002433732.1, WP_002433877.1, WP_002434544.1, WP_002435841.1, WP_002436839.1, WP_002463425.1	WP_010845548.1, WP_010845762.1, WP_010846661.1, WP_010848569.1	WP_014697140.1, WP_014697459.1, WP_014697714.1, WP_014697990.1, WP_048340821.1	WP_007370446.1, WP_007371110.1, WP_007373158.1, WP_007374054.1, WP_007374545.1, WP_007374609.1, WP_035887639.1	WP_008403489.1, WP_008403964.1, WP_008404027.1, WP_008404837.1, WP_008405343.1, WP_008405345.1, WP_008405347.1, WP_008405919.1, WP_008406405.1, WP_008407173.1, WP_008407187.1, WP_008408149.1, WP_008408514.1, WP_008408830.1, WP_008409031.1	WP_007083455.1, WP_007086505.1, WP_007086562.1, WP_040345926.1	WP_003654696.1, WP_004643575.1, WP_005043893.1, WP_005046094.1, WP_005046891.1, WP_005047286.1, WP_005047885.1	WP_004637784.1, WP_005081073.1, WP_017394746.1, WP_020846335.1	WP_005545001.1, WP_005547610.1	WP_016182298.1, WP_016182738.1, WP_016182896.1, WP_016183254.1	WP_017977421.1, WP_017977835.1, WP_017978927.1, WP_017979399.1, WP_018250823.1	WP_016250465.1, WP_016251794.1, WP_016252044.1, WP_016252069.1, WP_016252264.1, WP_018345237.1, WP_231940227.1, WP_243187677.1	WP_002355645.1, WP_002358001.1, WP_002385906.1, WP_002389166.1	WP_012770870.1, WP_040001156.1, WP_040002998.1, WP_081638998.1	WP_016171886.1, WP_016173017.1, WP_195516267.1	WP_016179983.1, WP_016180876.1, WP_016181509.1, WP_016182023.1	WP_016185809.1, WP_016186172.1, WP_016186612.1	WP_010739362.1, WP_010739557.1, WP_010739840.1	WP_016173877.1, WP_016174554.1, WP_016176261.1	WP_016534905.1, WP_016535916.1, WP_016538051.1, WP_039899231.1	WP_022909680.1, WP_022910198.1, WP_022910738.1, WP_022910739.1, WP_022911123.1, WP_084707682.1	WP_012146527.1, WP_020825218.1, WP_020825856.1, WP_020825870.1, WP_020826479.1, WP_020827200.1, WP_020827763.1	WP_024463244.1, WP_024463515.1, WP_024464456.1	WP_029093487.1, WP_029094204.1, WP_029094322.1, WP_029094388.1, WP_029094551.1, WP_084166951.1	WP_025901243.1, WP_025901803.1, WP_025902652.1, WP_029990399.1	WP_021704310.1, WP_021704943.1, WP_021705590.1, WP_021705640.1, WP_021705978.1, WP_021706142.1	WP_021164203.1, WP_027787117.1, WP_027787421.1, WP_027787759.1, WP_027788434.1, WP_027788445.1, WP_027790642.1, WP_027791182.1, WP_027791675.1
OG0000031	WP_011134959.1, WP_011137069.1, WP_193763651.1	WP_011679357.1, WP_011679922.1	WP_011704793.1, WP_011705213.1, WP_011705965.1	WP_012094688.1	WP_012577003.1		WP_000236269.1, WP_000736175.1, WP_001283781.1, WP_024256579.1	WP_003748239.1, WP_003749064.1, WP_012984773.1, WP_012984818.1, WP_012985992.1, WP_012986236.1	WP_231533720.1	WP_003756679.1, WP_003756681.1, WP_040486680.1, WP_050777024.1	WP_006812944.1	WP_002827579.1, WP_002828700.1	WP_004243015.1	WP_000176598.1, WP_000719762.1, WP_001020521.1, WP_001039711.1	WP_004956246.1, WP_004956251.1, WP_004956391.1, WP_004962062.1, WP_004963315.1, WP_004965532.1, WP_039991687.1, WP_039991713.1	WP_006659779.1	WP_000049321.1, WP_000566092.1, WP_000762185.1	WP_002900551.1	WP_003325001.1, WP_003326212.1, WP_003327655.1, WP_004429952.1, WP_034718229.1	WP_015703563.1, WP_015703694.1, WP_015704222.1, WP_015705009.1, WP_015705032.1, WP_015705236.1, WP_015705632.1		WP_014333750.1, WP_015696382.1, WP_015696384.1, WP_015696852.1, WP_015697310.1, WP_015698329.1, WP_015698849.1	WP_002435094.1, WP_002435620.1, WP_002437576.1, WP_002438433.1, WP_002438437.1, WP_002438853.1	WP_010848535.1, WP_013183089.1, WP_013184752.1, WP_041573685.1, WP_155971205.1		WP_007369713.1, WP_007369985.1, WP_007373355.1, WP_007374469.1, WP_007374797.1, WP_035887549.1	WP_008405497.1, WP_008405499.1, WP_008407478.1	WP_007084114.1, WP_007084118.1, WP_007084632.1, WP_007084633.1, WP_007084666.1, WP_007085376.1, WP_007085931.1, WP_007087246.1, WP_007087256.1, WP_007087268.1, WP_007087280.1, WP_007087298.1, WP_007088135.1, WP_007088136.1, WP_007088228.1, WP_157273136.1	WP_005049235.1			WP_016182246.1, WP_016182412.1, WP_016183335.1	WP_017978459.1, WP_017979956.1	WP_016250562.1, WP_016251021.1, WP_016251560.1, WP_016251759.1	WP_002355910.1, WP_002362516.1, WP_002388819.1, WP_002389307.1, WP_002409424.1	WP_040000490.1, WP_040000952.1, WP_040002344.1, WP_040002347.1	WP_016171367.1, WP_016171730.1, WP_016172416.1, WP_016173293.1, WP_016173295.1, WP_211212166.1	WP_016178133.1, WP_016178134.1, WP_016178584.1, WP_016178585.1, WP_016178624.1, WP_016178627.1, WP_016178652.1, WP_016178995.1, WP_016179782.1, WP_016180012.1, WP_016180568.1, WP_016181372.1, WP_016181391.1, WP_016181648.1, WP_016181852.1, WP_016182057.1	WP_016185082.1, WP_016185083.1, WP_016185300.1, WP_016186055.1, WP_016186174.1, WP_016186327.1, WP_016186331.1	WP_010739335.1, WP_010739770.1, WP_010739979.1, WP_010740468.1, WP_010741195.1, WP_010742337.1, WP_010742338.1, WP_010743116.1	WP_016174418.1, WP_016174462.1, WP_016174676.1, WP_016174816.1, WP_016175198.1, WP_016175828.1, WP_016175892.1, WP_016175895.1, WP_071859180.1	WP_016534680.1, WP_016535831.1, WP_016536135.1, WP_016538194.1, WP_016538198.1, WP_016538565.1	WP_022908788.1, WP_022908813.1, WP_022908865.1, WP_022908991.1, WP_022908997.1, WP_022909434.1, WP_022909596.1, WP_022909597.1, WP_022910043.1, WP_022910185.1, WP_022910215.1, WP_022910513.1, WP_022910572.1, WP_022910697.1, WP_022910903.1, WP_022911100.1, WP_026377637.1, WP_040437351.1, WP_169512675.1, WP_211217276.1	WP_020825864.1, WP_020826490.1, WP_020826723.1, WP_020826854.1, WP_020826968.1, WP_020827044.1, WP_020827280.1, WP_020831789.1, WP_020837396.1, WP_041414752.1, WP_236615031.1	WP_024462716.1, WP_051246261.1	WP_029092883.1, WP_029093761.1, WP_029095489.1		WP_021704577.1, WP_021704898.1, WP_021707459.1	WP_027787639.1, WP_027787737.1, WP_027787739.1, WP_027788670.1, WP_027790242.1
OG0000032	WP_011135276.1, WP_011137336.1	WP_010282212.1, WP_011679236.1, WP_011679292.1, WP_011679339.1, WP_011679727.1, WP_011679955.1, WP_011680028.1, WP_011680145.1, WP_011680357.1, WP_011680556.1	WP_011707005.1, WP_011707119.1, WP_011707438.1, WP_011707803.1, WP_024946386.1	WP_011984215.1, WP_012094542.1, WP_012095969.1	WP_012577108.1, WP_012577220.1, WP_014485161.1	WP_004268550.1, WP_004269196.1	WP_000353197.1, WP_000762216.1, WP_000804667.1, WP_001151599.1	WP_012984630.1, WP_012985854.1, WP_012986617.1	WP_003619653.1, WP_003623575.1, WP_011543503.1, WP_011543913.1, WP_011544283.1, WP_041806442.1	WP_003756204.1, WP_003756814.1, WP_003757861.1, WP_040486667.1	WP_006814968.1, WP_039854085.1	WP_002827304.1, WP_002827485.1, WP_002828240.1, WP_002828244.1, WP_002828253.1, WP_002828259.1, WP_002828602.1, WP_040760506.1, WP_040760961.1	WP_004242695.1, WP_004243987.1, WP_004244057.1, WP_012367888.1	WP_000490222.1, WP_001062841.1, WP_002094180.1, WP_003275551.1	WP_004957031.1, WP_004958982.1, WP_004962035.1, WP_004962665.1, WP_004963099.1	WP_006658035.1, WP_006659894.1, WP_006659971.1	WP_000232148.1, WP_000358405.1, WP_000770075.1	WP_002913273.1	WP_003325834.1, WP_003326805.1, WP_004429705.1	WP_015369217.1, WP_015703434.1, WP_015704945.1, WP_015705016.1, WP_015705620.1	WP_013981405.1, WP_013981989.1, WP_013982371.1, WP_020306786.1	WP_014333287.1, WP_015696726.1, WP_015696844.1, WP_015697271.1, WP_015697373.1, WP_015698459.1	WP_002434436.1, WP_002435046.1, WP_002435322.1, WP_002437395.1	WP_013183657.1, WP_013184272.1, WP_038251243.1	WP_041776953.1, WP_041777148.1	WP_007369556.1, WP_007370234.1, WP_007371986.1, WP_007373101.1, WP_007373442.1, WP_007373476.1, WP_007374440.1, WP_007375018.1, WP_035888519.1	WP_008405745.1, WP_008406480.1	WP_007083187.1, WP_007084995.1, WP_007085331.1, WP_007085521.1, WP_007085571.1, WP_007086403.1, WP_007087523.1, WP_007087703.1	WP_003653762.1, WP_005046143.1	WP_005086963.1, WP_017394478.1	WP_005545345.1, WP_005545502.1, WP_005573617.1	WP_016183271.1	WP_017978585.1, WP_017979257.1, WP_017979913.1	WP_016251215.1	WP_002389426.1, WP_010709074.1	WP_039998911.1, WP_039999465.1, WP_039999505.1, WP_040002208.1	WP_016172383.1, WP_016172780.1, WP_016173169.1	WP_016178016.1, WP_016178294.1, WP_016179322.1, WP_016179540.1, WP_016180616.1, WP_016181143.1, WP_016181484.1, WP_016181591.1, WP_016181952.1, WP_034876939.1	WP_016185557.1, WP_016185752.1, WP_016186531.1	WP_010738936.1, WP_010739500.1, WP_010739697.1, WP_010739869.1, WP_010740424.1, WP_010741126.1, WP_010742027.1, WP_010742593.1, WP_010742833.1	WP_016174704.1, WP_016174750.1, WP_016175889.1, WP_016176151.1	WP_016535751.1, WP_016535788.1, WP_016536626.1, WP_016538119.1, WP_039898960.1	WP_022908704.1, WP_022909956.1, WP_022910406.1	WP_020824653.1, WP_020825739.1, WP_020826368.1, WP_020826962.1, WP_020826969.1, WP_020827072.1, WP_020828446.1, WP_020828501.1	WP_024462609.1, WP_024462709.1, WP_024463399.1, WP_024463595.1, WP_024463753.1, WP_081672774.1	WP_029093307.1, WP_029093424.1, WP_029093736.1, WP_029094278.1, WP_029094869.1, WP_029094889.1, WP_029095181.1, WP_029095232.1	WP_025901546.1, WP_025901907.1, WP_029990289.1, WP_029990377.1, WP_029990970.1, WP_029991307.1	WP_021704827.1, WP_021706337.1, WP_021706830.1, WP_021706896.1, WP_021707207.1	WP_011548567.1, WP_021159714.1, WP_021160916.1, WP_027787390.1, WP_027788249.1, WP_027788395.1, WP_027788844.1, WP_027788971.1, WP_027790436.1, WP_027790641.1, WP_027791947.1, WP_027792501.1, WP_027792828.1
OG0000033	WP_011134532.1, WP_043595779.1	WP_010285656.1, WP_010289308.1, WP_010292271.1, WP_011679368.1, WP_011680370.1, WP_011680572.1, WP_041775233.1	WP_011704075.1, WP_011704455.1, WP_011707345.1	WP_011983351.1, WP_011983805.1, WP_011983972.1, WP_012094362.1, WP_012095133.1, WP_012095208.1, WP_012095220.1, WP_012096360.1	WP_012577439.1, WP_012577795.1	WP_004218756.1, WP_012754383.1	WP_000023569.1, WP_000114265.1, WP_000285353.1, WP_000563095.1, WP_000985562.1, WP_001276280.1, WP_015953616.1	WP_012984678.1, WP_012984769.1, WP_012984772.1, WP_012985043.1, WP_012985168.1, WP_012985312.1, WP_012985463.1, WP_012986261.1, WP_012986301.1, WP_012986322.1, WP_012986473.1, WP_012986545.1, WP_012986548.1	WP_003619647.1, WP_003620345.1, WP_003620821.1, WP_003622724.1, WP_003622741.1, WP_011543864.1, WP_011544296.1, WP_014564584.1, WP_041806406.1	WP_003754361.1, WP_003754373.1, WP_003754622.1, WP_003755061.1, WP_003755161.1, WP_003756569.1, WP_040486353.1, WP_040486658.1, WP_050777040.1	WP_006814577.1, WP_006815366.1, WP_039853992.1	WP_002827454.1, WP_002827531.1, WP_002828487.1, WP_002828610.1, WP_002828624.1, WP_002828711.1, WP_002829168.1, WP_040760670.1, WP_081443733.1	WP_004244456.1, WP_004246316.1, WP_004248301.1	WP_000221372.1, WP_000278970.1, WP_000594249.1, WP_000640430.1, WP_000766393.1, WP_000766425.1, WP_000998265.1, WP_001041229.1, WP_003271593.1	WP_004954586.1, WP_004956995.1, WP_004957418.1, WP_004965715.1	WP_006658169.1, WP_006658931.1, WP_006662294.1	WP_000153219.1, WP_000162319.1, WP_000200672.1, WP_000251911.1, WP_000593339.1, WP_000593346.1, WP_000594100.1, WP_001280061.1	WP_002899584.1, WP_002899944.1, WP_002900647.1, WP_002901352.1, WP_002903033.1, WP_002913385.1, WP_002914396.1	WP_003326230.1, WP_003326618.1, WP_003326674.1, WP_003327621.1, WP_003327769.1, WP_003329138.1, WP_004430332.1	WP_015367542.1, WP_015367562.1, WP_015367942.1, WP_015368853.1, WP_015369035.1, WP_015704781.1		WP_014333279.1, WP_014341889.1, WP_015698081.1, WP_015698316.1, WP_015699113.1	WP_002435527.1, WP_002437947.1, WP_002438483.1, WP_002438535.1, WP_002463158.1, WP_002463754.1	WP_010848275.1, WP_013183270.1	WP_014697418.1, WP_014697690.1	WP_007369153.1, WP_007369401.1, WP_007373547.1, WP_007373948.1, WP_007374021.1	WP_008403473.1, WP_008403583.1, WP_008407066.1, WP_008407190.1	WP_007083777.1, WP_007083844.1, WP_007084056.1, WP_007084249.1, WP_007084317.1, WP_007085208.1, WP_007085890.1, WP_007086816.1, WP_007087079.1, WP_007087842.1, WP_007087987.1	WP_005048988.1		WP_005544828.1, WP_005548159.1, WP_019518152.1, WP_019518333.1	WP_016182180.1, WP_016182236.1, WP_016182299.1, WP_016182666.1, WP_016183163.1, WP_016183615.1, WP_016183632.1, WP_016183665.1	WP_017977636.1	WP_016250389.1, WP_016250791.1, WP_016250807.1, WP_016251321.1, WP_016251653.1, WP_016251693.1, WP_016251748.1, WP_016251795.1, WP_016252031.1, WP_016252032.1	WP_002354948.1, WP_002361040.1, WP_002383369.1, WP_002403689.1, WP_002404496.1, WP_002409865.1, WP_010816102.1	WP_039999170.1, WP_040001872.1, WP_040003112.1	WP_016171253.1, WP_016171360.1, WP_016171440.1, WP_016171538.1, WP_016171634.1, WP_016172721.1, WP_016172823.1, WP_016173563.1, WP_016173658.1, WP_034864589.1	WP_016177996.1, WP_016178054.1, WP_016178137.1, WP_016178486.1, WP_016178757.1, WP_016178935.1, WP_016179506.1, WP_016179548.1, WP_016179580.1, WP_016180370.1, WP_016180685.1, WP_016181092.1, WP_016181209.1, WP_016181606.1, WP_016181839.1, WP_016182122.1, WP_016182166.1	WP_016184507.1, WP_016184527.1, WP_016185057.1, WP_016185808.1, WP_016185929.1, WP_016185941.1, WP_016185952.1, WP_016186362.1, WP_016186490.1, WP_035020592.1	WP_010740077.1, WP_010740153.1, WP_010740355.1, WP_010740687.1, WP_010740975.1, WP_010740991.1, WP_010741144.1, WP_010741401.1, WP_010741443.1, WP_010741683.1, WP_010741749.1, WP_010741880.1, WP_010742217.1, WP_010742800.1, WP_010742841.1, WP_010742866.1, WP_010743234.1, WP_034708354.1, WP_034709647.1	WP_016174114.1, WP_016174365.1, WP_016174448.1, WP_016174456.1, WP_016174555.1, WP_016174684.1, WP_016175014.1, WP_016175135.1, WP_016175551.1, WP_016175571.1, WP_016175594.1, WP_016176103.1, WP_016176217.1, WP_016176243.1	WP_016535201.1, WP_016535439.1, WP_016535551.1, WP_016538610.1, WP_016538697.1, WP_016539006.1	WP_022909149.1, WP_026378053.1	WP_020824634.1, WP_020824784.1, WP_020825499.1, WP_020825711.1	WP_024463432.1, WP_024463789.1, WP_033502958.1, WP_051245953.1, WP_051246282.1	WP_029093914.1, WP_029094061.1	WP_025902123.1, WP_029990770.1, WP_029991062.1	WP_021705591.1, WP_021707141.1	WP_027788652.1
OG0000034	WP_011135203.1, WP_011135599.1, WP_052278876.1, WP_218567058.1	WP_011679419.1, WP_011679674.1, WP_011680466.1	WP_005307638.1, WP_011707888.1	WP_012096115.1	WP_012578198.1	WP_004218414.1	WP_000255432.1, WP_000642397.1, WP_000645979.1, WP_000842150.1, WP_000853933.1, WP_000864946.1, WP_015953755.1	WP_012986518.1, WP_012986519.1		WP_003757127.1, WP_003757130.1, WP_040486520.1	WP_006816194.1, WP_282667063.1	WP_002828647.1, WP_002828774.1, WP_040760069.1	WP_004246024.1, WP_004246460.1	WP_000438843.1, WP_000645827.1, WP_000649129.1	WP_004133513.1, WP_004955566.1, WP_004955698.1, WP_004956657.1, WP_004961036.1, WP_004965331.1, WP_039991585.1, WP_039991847.1, WP_039992330.1, WP_039992384.1	WP_006657336.1, WP_006660565.1	WP_000649193.1, WP_001200715.1	WP_002901354.1, WP_023915824.1, WP_032911160.1	WP_003327856.1, WP_003328067.1, WP_003328501.1, WP_003328517.1, WP_003328862.1, WP_087941848.1	WP_015366371.1, WP_015366486.1, WP_015368523.1, WP_015369171.1, WP_015703849.1, WP_015705297.1, WP_015705577.1	WP_011911384.1, WP_011913279.1, WP_011914112.1, WP_013981783.1, WP_013984191.1, WP_013984494.1, WP_041771927.1, WP_041771972.1	WP_014333346.1, WP_014341846.1, WP_015695871.1, WP_015696287.1, WP_015696574.1, WP_015697143.1, WP_015697637.1, WP_015697863.1, WP_015698023.1, WP_015698419.1, WP_015698851.1, WP_015699209.1	WP_002435144.1, WP_002435618.1, WP_002435747.1, WP_002436101.1, WP_002436643.1, WP_002436716.1, WP_002437847.1, WP_002437858.1, WP_040459906.1	WP_010845635.1, WP_010847839.1, WP_010848471.1, WP_013183117.1	WP_014697058.1, WP_202799034.1	WP_000842119.1, WP_007369509.1, WP_007369952.1, WP_007371774.1, WP_007372008.1, WP_007372852.1, WP_007374052.1, WP_007374753.1, WP_007374896.1, WP_007375025.1, WP_007375083.1, WP_035942243.1	WP_008403940.1, WP_008405130.1, WP_008405496.1, WP_008405557.1, WP_008407061.1, WP_008407172.1, WP_008408602.1, WP_008408607.1	WP_007083744.1, WP_007083831.1, WP_007086114.1, WP_007086872.1	WP_004642737.1, WP_005044425.1, WP_005046962.1, WP_005047107.1, WP_005048867.1	WP_005087366.1, WP_026057276.1	WP_005545031.1, WP_005546742.1		WP_017977997.1, WP_017978139.1, WP_017978491.1, WP_017978751.1, WP_017979280.1, WP_017980840.1, WP_018250476.1, WP_018250975.1, WP_020486678.1, WP_024310283.1			WP_033577006.1, WP_040000305.1, WP_040002934.1		WP_016177907.1, WP_016178015.1, WP_016178348.1, WP_016178703.1, WP_016179115.1, WP_016179263.1, WP_016179313.1, WP_016179318.1, WP_016179359.1, WP_016179545.1, WP_016179783.1, WP_016180998.1, WP_016181866.1, WP_016181867.1, WP_016181930.1, WP_218064589.1, WP_227132027.1	WP_016185023.1, WP_016186049.1	WP_010739729.1, WP_010740229.1, WP_010740259.1, WP_010740887.1, WP_010741505.1, WP_010741513.1, WP_010741514.1, WP_010742134.1, WP_010742584.1, WP_010742589.1, WP_010742629.1, WP_010742838.1, WP_010743117.1	WP_016175183.1, WP_016175197.1, WP_016175973.1, WP_016175974.1, WP_016176373.1	WP_016536336.1, WP_016538006.1, WP_016538309.1, WP_016538899.1, WP_039898265.1	WP_022908688.1, WP_022908790.1, WP_022909012.1, WP_022909418.1, WP_022911023.1, WP_022911182.1, WP_026377551.1	WP_020825986.1, WP_020826869.1, WP_020827809.1, WP_020827828.1, WP_020828666.1, WP_020837152.1, WP_020837587.1, WP_041414325.1, WP_041415589.1	WP_024462706.1, WP_024463807.1, WP_024464264.1, WP_241442275.1, WP_241442283.1	WP_029093308.1, WP_029093382.1, WP_029093627.1, WP_029094656.1, WP_029096290.1, WP_029096311.1, WP_029096998.1, WP_029097000.1, WP_036017074.1, WP_051323167.1	WP_025901057.1, WP_025903972.1, WP_025904042.1, WP_029989956.1, WP_029990505.1	WP_021706471.1, WP_021706490.1	WP_006483756.1, WP_021163717.1, WP_027788394.1, WP_027788861.1, WP_027789501.1, WP_027789739.1, WP_027790115.1, WP_027791652.1, WP_027791828.1, WP_027792297.1, WP_027792309.1, WP_027792554.1, WP_027792848.1
OG0000035	WP_011135039.1, WP_011135345.1, WP_011135781.1, WP_011136613.1, WP_011137446.1, WP_043595793.1	WP_010281476.1, WP_010288554.1, WP_011679580.1	WP_005307174.1, WP_011704900.1, WP_011705836.1, WP_011707444.1, WP_164927683.1	WP_011983477.1, WP_012094841.1, WP_012095473.1, WP_012096090.1, WP_012096345.1	WP_012578056.1	WP_004217743.1	WP_000140651.1, WP_000192692.1, WP_000210274.1, WP_001158929.1	WP_003749418.1, WP_012984675.1, WP_012985633.1, WP_012985986.1, WP_012986077.1, WP_012986247.1		WP_003756223.1, WP_003756576.1, WP_003759065.1, WP_036107731.1, WP_050777022.1	WP_006812714.1, WP_006813283.1, WP_006813303.1, WP_006814402.1, WP_006814927.1, WP_006816047.1	WP_002828086.1, WP_002828318.1, WP_040760524.1	WP_004242614.1, WP_004242756.1, WP_004243181.1, WP_004244966.1, WP_004245819.1, WP_004246710.1	WP_000025764.1, WP_000212068.1, WP_000403738.1, WP_000590061.1, WP_000626528.1, WP_001059662.1, WP_001167953.1	WP_004954551.1, WP_004958900.1, WP_004960196.1, WP_004960811.1, WP_004962124.1, WP_004963615.1, WP_004963720.1, WP_039992756.1, WP_227745710.1	WP_006658075.1, WP_006658473.1, WP_006658562.1, WP_006659441.1, WP_006659457.1, WP_006659942.1	WP_000018230.1, WP_000587174.1, WP_000614753.1, WP_001269501.1	WP_002901773.1, WP_002914456.1	WP_003324923.1, WP_003326950.1, WP_003326968.1, WP_003326993.1, WP_003328002.1, WP_003328340.1, WP_004430271.1	WP_015367776.1, WP_015703269.1, WP_015703280.1, WP_015704433.1, WP_015705120.1, WP_015705137.1, WP_015705152.1, WP_015705955.1, WP_072033712.1, WP_150377912.1	WP_013981213.1, WP_013983686.1, WP_013983840.1, WP_237234194.1	WP_013575305.1, WP_014341820.1, WP_014341893.1, WP_015696530.1, WP_015697818.1, WP_015697830.1, WP_015698302.1, WP_015698596.1	WP_002433684.1, WP_002434897.1, WP_002436135.1, WP_002436922.1, WP_002438278.1, WP_002462911.1	WP_010845729.1, WP_010847320.1, WP_010847348.1, WP_013183775.1, WP_013184086.1, WP_013184616.1, WP_013185275.1	WP_014697820.1	WP_007370554.1, WP_007372970.1, WP_007373205.1, WP_007373421.1, WP_007373764.1, WP_007373790.1, WP_007374651.1, WP_035887496.1	WP_008403538.1, WP_008403643.1, WP_008404521.1, WP_008405841.1, WP_008406023.1, WP_008406595.1, WP_008408957.1, WP_274517641.1	WP_007084403.1, WP_007085339.1, WP_007085942.1, WP_007086810.1, WP_007087060.1, WP_007087938.1	WP_005046977.1, WP_016802044.1	WP_005081102.1, WP_005084735.1, WP_005085692.1	WP_005544738.1, WP_005544746.1, WP_005545878.1, WP_005545882.1, WP_005546725.1, WP_005547952.1	WP_016182461.1, WP_016183738.1, WP_016184075.1	WP_017977438.1, WP_017979429.1	WP_016250670.1, WP_016250768.1, WP_016252206.1	WP_002354962.1, WP_002356064.1, WP_002360005.1, WP_002409951.1, WP_002411438.1	WP_039999659.1, WP_040000205.1, WP_040000342.1, WP_040000521.1, WP_040000573.1, WP_040000871.1, WP_040001387.1, WP_040001802.1, WP_040002585.1	WP_016171474.1, WP_016172031.1, WP_016172252.1, WP_016173098.1	WP_016179385.1, WP_016179442.1, WP_016180674.1, WP_016180769.1, WP_227132457.1	WP_016184769.1, WP_016184831.1, WP_016186044.1, WP_016186196.1	WP_010739825.1, WP_010740365.1, WP_010742652.1, WP_010742711.1	WP_016174261.1, WP_016175165.1, WP_016176107.1, WP_016176157.1	WP_016517517.1, WP_016535756.1, WP_016536047.1, WP_016536950.1, WP_016537978.1, WP_039897926.1, WP_055696355.1, WP_115586346.1	WP_022909344.1, WP_022909575.1	WP_020825007.1, WP_020825518.1, WP_020825706.1, WP_020825790.1, WP_020826568.1, WP_020826627.1, WP_020826640.1, WP_020827259.1, WP_020827753.1, WP_020827970.1, WP_020828557.1	WP_024462891.1, WP_024463852.1, WP_024464089.1, WP_226839100.1	WP_029094109.1, WP_029094231.1, WP_029094769.1, WP_029095028.1	WP_025901368.1, WP_025902989.1, WP_025903851.1, WP_025903989.1, WP_029990682.1, WP_029990844.1, WP_029991557.1, WP_081671453.1	WP_021703584.1, WP_021703870.1, WP_021704799.1, WP_021704994.1, WP_021706424.1, WP_040902626.1	WP_027786721.1, WP_027787448.1, WP_027789246.1, WP_027790405.1, WP_027791913.1, WP_060173874.1
OG0000036	WP_011135057.1, WP_011135058.1, WP_011136878.1	WP_011679042.1, WP_011679323.1, WP_011679324.1	WP_011704138.1, WP_011704139.1, WP_011707613.1	WP_012095235.1, WP_012095670.1	WP_012576558.1, WP_012576983.1, WP_012576984.1, WP_014484489.1, WP_014484692.1	WP_004218423.1, WP_004218424.1	WP_000082101.1, WP_000224106.1, WP_000416903.1	WP_012986597.1		WP_003757590.1, WP_040486359.1	WP_006814230.1, WP_006814286.1, WP_282552263.1		WP_004245304.1	WP_000058130.1, WP_000149328.1, WP_001196696.1	WP_004957563.1, WP_004957566.1, WP_004958131.1, WP_004965542.1, WP_004965545.1, WP_004965699.1	WP_006659038.1, WP_006659039.1, WP_006659094.1	WP_000178146.1, WP_001029970.1, WP_001185985.1	WP_002894681.1, WP_002913262.1, WP_002913966.1		WP_004206203.1, WP_015366477.1, WP_015366478.1, WP_015369325.1, WP_026612205.1	WP_003283036.1, WP_011911654.1, WP_011914086.1, WP_013981925.1, WP_013983598.1, WP_013983780.1, WP_019405386.1, WP_041771625.1, WP_041771819.1	WP_013576383.1, WP_013577465.1, WP_014333364.1, WP_014333365.1, WP_015697744.1, WP_015697745.1, WP_015698897.1, WP_015699082.1	WP_002434206.1, WP_002434888.1, WP_002434889.1, WP_002435657.1, WP_002436534.1, WP_002438515.1, WP_040459852.1, WP_040459930.1	WP_010848018.1, WP_013183397.1, WP_013185524.1	WP_014697067.1, WP_014697068.1, WP_014697338.1	WP_007369703.1, WP_007369898.1, WP_007371804.1, WP_007373429.1, WP_007373430.1, WP_007374557.1, WP_007374558.1, WP_035885939.1, WP_035888540.1, WP_035888915.1	WP_008403799.1, WP_008406199.1, WP_008406307.1, WP_008407040.1, WP_008407042.1, WP_008407462.1, WP_014824915.1	WP_007083178.1, WP_007083179.1, WP_007083700.1, WP_007083701.1, WP_007084162.1, WP_007084163.1, WP_007085056.1, WP_007085057.1, WP_007085213.1, WP_007085214.1, WP_007085370.1, WP_007085371.1, WP_007086576.1, WP_007086577.1, WP_007086776.1, WP_007087639.1, WP_007087640.1, WP_007087688.1, WP_007087689.1, WP_040346923.1, WP_051186044.1	WP_003650837.1	WP_004641606.1, WP_004641608.1, WP_005084652.1	WP_005541044.1	WP_016182334.1, WP_016182335.1, WP_016182526.1, WP_016183201.1, WP_016183635.1	WP_017977295.1	WP_016250394.1, WP_016251265.1, WP_016251273.1, WP_016251827.1, WP_016251828.1	WP_002357699.1	WP_040001667.1, WP_040001669.1, WP_040002142.1, WP_040002144.1, WP_040002790.1, WP_040003038.1, WP_040003040.1	WP_016171508.1, WP_016171509.1, WP_016171540.1	WP_016181249.1, WP_016181250.1, WP_016182004.1	WP_016184901.1, WP_016185775.1, WP_016185776.1	WP_010739577.1, WP_010743286.1, WP_010743287.1	WP_016174546.1, WP_016174591.1, WP_016174592.1, WP_016175036.1	WP_016535449.1, WP_016536533.1, WP_016536534.1, WP_016538391.1, WP_016538574.1, WP_016538575.1		WP_020824822.1, WP_020824823.1, WP_020825845.1, WP_020825846.1, WP_020827020.1, WP_020827021.1, WP_020827725.1, WP_020827726.1, WP_020831867.1, WP_041414306.1	WP_024462756.1, WP_024462933.1, WP_024463099.1, WP_024463100.1, WP_226839075.1	WP_029097038.1	WP_025903824.1, WP_029990774.1	WP_021703532.1, WP_021703533.1, WP_021704422.1	WP_011694813.1, WP_021160426.1, WP_021160427.1, WP_021160760.1, WP_021162599.1, WP_027786676.1, WP_027787747.1, WP_027787748.1, WP_027788161.1, WP_027788162.1, WP_027788717.1, WP_027789672.1, WP_027790806.1, WP_027790807.1, WP_027792115.1, WP_027792116.1, WP_049098509.1
OG0000037	WP_011135040.1, WP_011135346.1, WP_011135782.1, WP_052278808.1, WP_052278873.1, WP_217870821.1		WP_010634923.1, WP_011705838.1, WP_011706548.1, WP_011707923.1, WP_029302864.1	WP_011983447.1, WP_012094842.1, WP_012094843.1, WP_012096346.1, WP_012096347.1, WP_041809394.1, WP_041810201.1			WP_000044018.1, WP_000640941.1, WP_000954971.1, WP_015953599.1	WP_003749420.1, WP_012986074.1, WP_012986075.1, WP_012986248.1		WP_003757684.1, WP_003757686.1, WP_003758345.1, WP_036105774.1, WP_036107194.1	WP_006813284.1, WP_006814404.1, WP_006814926.1, WP_282666932.1, WP_282667115.1	WP_040760687.1	WP_004242613.1, WP_004246712.1, WP_004248185.1, WP_036932454.1, WP_223232014.1	WP_000042077.1, WP_000388296.1, WP_000653828.1, WP_000760059.1, WP_000902728.1, WP_000925211.1, WP_000983753.1, WP_001036824.1, WP_001086669.1, WP_001126727.1, WP_001173064.1, WP_001260757.1, WP_002025239.1, WP_002082127.1	WP_004958904.1, WP_004960198.1, WP_004960199.1, WP_004960809.1, WP_004963613.1, WP_004963656.1, WP_081445093.1	WP_006658076.1, WP_006658471.1, WP_006658561.1, WP_006659456.1	WP_000471518.1, WP_000615145.1, WP_000735587.1		WP_003326949.1, WP_003326967.1, WP_003327713.1, WP_003327864.1, WP_003328339.1, WP_004430268.1, WP_004430582.1, WP_013390462.1, WP_034718384.1, WP_049774966.1, WP_087941833.1, WP_202815286.1	WP_015703279.1, WP_015704435.1, WP_015704707.1, WP_015704708.1, WP_015705117.1, WP_015705138.1, WP_015705153.1, WP_015705154.1, WP_164926757.1	WP_013981749.1, WP_013983841.1	WP_014341819.1, WP_015696529.1, WP_015697008.1, WP_015697817.1, WP_015697832.1, WP_015698594.1, WP_148267175.1	WP_002433687.1, WP_002436133.1, WP_002436925.1, WP_002438275.1, WP_040459883.1	WP_010847319.1, WP_013183773.1, WP_013183774.1, WP_013184085.1, WP_013184617.1, WP_013185273.1, WP_013185274.1		WP_007372076.1, WP_007372972.1, WP_007373207.1, WP_007373420.1, WP_007373765.1, WP_007373766.1, WP_007374649.1, WP_035943121.1, WP_161518152.1	WP_008403539.1, WP_008403644.1, WP_008403645.1, WP_008404523.1, WP_008405843.1, WP_008406594.1, WP_008407178.1, WP_008407180.1, WP_008408955.1, WP_039966909.1, WP_179946234.1	WP_007085940.1, WP_007086811.1	WP_080595302.1	WP_005081107.1, WP_005084732.1	WP_005544748.1, WP_005545887.1, WP_005546721.1, WP_005546723.1, WP_026161183.1	WP_016183740.1, WP_016183741.1	WP_017977437.1, WP_017979430.1	WP_016250769.1	WP_002354960.1, WP_002360246.1, WP_002363472.1, WP_010816080.1	WP_040000343.1, WP_040001390.1, WP_040002584.1, WP_050583268.1, WP_050583274.1, WP_050583372.1, WP_233276355.1	WP_016171472.1, WP_016172250.1, WP_016172251.1	WP_016179387.1, WP_016180675.1, WP_016180676.1	WP_016186046.1, WP_245555059.1	WP_010740363.1, WP_010740364.1, WP_034708543.1	WP_016175167.1, WP_071859199.1, WP_169627242.1, WP_211210811.1, WP_245558571.1, WP_249023804.1	WP_016534951.1, WP_016535107.1, WP_016535758.1, WP_016535804.1, WP_016536048.1, WP_016536944.1, WP_016537339.1, WP_039899245.1	WP_051139617.1	WP_020825005.1, WP_020825789.1, WP_020826625.1, WP_020826641.1, WP_020827754.1, WP_020827969.1, WP_020828555.1, WP_041414304.1, WP_041414799.1	WP_024463851.1, WP_226839110.1	WP_029094110.1, WP_029094768.1, WP_029095029.1	WP_025903988.1, WP_025904121.1, WP_029989721.1, WP_029989722.1, WP_029990299.1, WP_029990471.1, WP_029990472.1	WP_021703582.1, WP_021704801.1, WP_021704995.1, WP_021705535.1, WP_021706422.1	WP_027786720.1, WP_027787447.1, WP_027787826.1, WP_027790406.1, WP_226153247.1
OG0000038	WP_011134693.1, WP_011136277.1, WP_011137916.1	WP_004164568.1, WP_011679467.1, WP_011680018.1, WP_011680420.1	WP_010633582.1	WP_011983649.1, WP_011983688.1, WP_011983696.1, WP_012094513.1, WP_012094767.1, WP_012094852.1	WP_012577713.1, WP_012577751.1, WP_012578656.1, WP_041982193.1	WP_004218458.1, WP_004268961.1	WP_000228377.1, WP_000253266.1, WP_000445559.1, WP_000774736.1, WP_000786320.1, WP_000969915.1, WP_001256481.1, WP_001301367.1	WP_012985124.1, WP_012985131.1	WP_011544162.1, WP_011544190.1	WP_003757635.1, WP_003758095.1	WP_006813493.1, WP_006815446.1, WP_039854890.1, WP_039855206.1, WP_039855259.1, WP_039855375.1	WP_002828121.1, WP_002828163.1, WP_002828308.1, WP_040760867.1	WP_004243480.1, WP_004244364.1, WP_004248300.1, WP_036932513.1	WP_000079995.1, WP_000360114.1, WP_000969245.1, WP_001075751.1, WP_001083396.1, WP_001164901.1, WP_001187093.1, WP_001284402.1	WP_004955290.1, WP_004957344.1, WP_004958807.1, WP_004960086.1, WP_004960802.1, WP_004961799.1, WP_004964510.1, WP_039991060.1, WP_039992830.1	WP_006657484.1, WP_006658198.1, WP_006658927.1, WP_006660790.1, WP_006661012.1, WP_036966183.1	WP_000042126.1, WP_000427482.1	WP_002900425.1	WP_003324956.1, WP_003326129.1, WP_003326168.1, WP_003326241.1, WP_003327809.1, WP_003327901.1, WP_003327951.1, WP_003328492.1, WP_010789979.1, WP_013390743.1	WP_015365702.1, WP_015366426.1, WP_015367620.1, WP_015367815.1, WP_015368010.1, WP_015368603.1, WP_015368873.1, WP_015704496.1, WP_015704529.1, WP_015705593.1, WP_161801884.1	WP_013983244.1	WP_013577525.1, WP_015696528.1, WP_015696874.1, WP_015697988.1, WP_015698649.1, WP_193785485.1	WP_002434163.1, WP_002437974.1, WP_002438472.1, WP_002463250.1, WP_040460112.1, WP_040460125.1	WP_010845622.1, WP_013183254.1, WP_013184537.1, WP_013184587.1, WP_013184619.1, WP_013184884.1	WP_014697092.1, WP_014697095.1	WP_007369174.1, WP_007370968.1, WP_007371167.1, WP_007372774.1, WP_007372884.1, WP_007373475.1, WP_007375134.1, WP_090398224.1	WP_008408002.1, WP_039967099.1, WP_039967387.1	WP_007083148.1, WP_007083615.1, WP_007083852.1, WP_007084435.1, WP_007084511.1, WP_007085954.1, WP_007086547.1, WP_007086855.1, WP_007087198.1, WP_007087696.1, WP_007087804.1, WP_211214151.1	WP_003650444.1, WP_003654228.1, WP_003655645.1, WP_004789335.1, WP_005043970.1, WP_005044070.1, WP_005044197.1, WP_005044370.1, WP_005045750.1, WP_005046949.1, WP_005048259.1, WP_005049120.1, WP_005050045.1, WP_080595328.1	WP_004641352.1, WP_005081671.1, WP_005083094.1, WP_005083231.1, WP_005087114.1, WP_171057124.1		WP_016183815.1	WP_017980397.1	WP_016251022.1, WP_016252039.1	WP_002409879.1	WP_027712850.1, WP_039999133.1, WP_039999634.1, WP_039999715.1, WP_040000742.1, WP_040001575.1, WP_040002224.1	WP_016172051.1, WP_195515768.1	WP_016178774.1, WP_016179030.1, WP_016181534.1	WP_016184797.1, WP_016184846.1, WP_016185566.1, WP_016186579.1, WP_016186620.1	WP_010739810.1, WP_010741729.1	WP_016175951.1	WP_016534641.1, WP_016534916.1, WP_016535114.1, WP_016535148.1, WP_016536426.1, WP_016537342.1, WP_016538982.1		WP_020824761.1, WP_020825454.1, WP_020826206.1, WP_020826942.1, WP_020827307.1, WP_020827610.1, WP_020828013.1, WP_020828586.1, WP_041414208.1, WP_041414311.1, WP_041414759.1	WP_024464245.1, WP_051246140.1	WP_029093149.1, WP_029094113.1, WP_051323293.1	WP_025901143.1, WP_025901253.1, WP_025902803.1, WP_025903390.1, WP_029989620.1, WP_029989965.1, WP_029990680.1, WP_029990913.1		WP_021159173.1, WP_027786663.1, WP_027787949.1, WP_027788480.1, WP_027790119.1, WP_027790539.1, WP_027790938.1, WP_027791128.1, WP_027791249.1, WP_027791266.1, WP_027791567.1, WP_226128024.1
OG0000039	WP_011134654.1, WP_011135531.1, WP_011136233.1, WP_011137873.1	WP_011680475.1	WP_011705750.1, WP_011706342.1, WP_011706428.1, WP_011706884.1, WP_011707089.1, WP_026080473.1	WP_011983316.1, WP_011983348.1, WP_011983657.1, WP_011983986.1	WP_012576507.1, WP_012577207.1, WP_012577243.1, WP_012577290.1, WP_012578283.1, WP_012578642.1	WP_004218722.1, WP_004218803.1, WP_012619827.1	WP_000084677.1, WP_000088890.1, WP_000966652.1, WP_000979647.1, WP_001146143.1, WP_001175893.1	WP_012984672.1, WP_012986255.1	WP_011543590.1, WP_041806569.1	WP_003754480.1, WP_003757632.1	WP_006812895.1, WP_006813234.1	WP_002828688.1, WP_002829190.1, WP_040761038.1	WP_004243108.1, WP_004243229.1, WP_004243239.1, WP_004245680.1, WP_004246730.1, WP_004246842.1	WP_000447957.1, WP_000501532.1, WP_000880730.1, WP_000974103.1, WP_001065285.1	WP_004957240.1, WP_004960721.1, WP_004961070.1, WP_004962380.1, WP_004962594.1, WP_004962789.1, WP_004962981.1, WP_004963089.1, WP_004964550.1, WP_004965334.1	WP_006658736.1, WP_006659173.1, WP_006659584.1, WP_006660062.1	WP_000044261.1, WP_000603398.1, WP_000764053.1	WP_002898857.1, WP_002913867.1, WP_002913868.1	WP_003327408.1, WP_003327585.1, WP_003327591.1	WP_015366244.1, WP_015366311.1, WP_015367068.1, WP_015370097.1, WP_015703736.1, WP_015703766.1, WP_015704838.1, WP_015705508.1, WP_015706127.1, WP_047056252.1	WP_011913386.1	WP_014333382.1, WP_014333389.1, WP_014341624.1, WP_014341691.1, WP_014341708.1, WP_014341772.1, WP_014341836.1, WP_015696572.1, WP_015696882.1, WP_015697059.1, WP_015697065.1, WP_015697081.1, WP_015697386.1, WP_015697433.1, WP_015697493.1, WP_015697501.1, WP_015697522.1, WP_015697766.1, WP_015697999.1, WP_037038600.1	WP_002435273.1, WP_002436195.1, WP_002437289.1, WP_002437364.1, WP_002463170.1, WP_002463274.1	WP_010846023.1, WP_013185689.1, WP_038220003.1	WP_004218722.1, WP_014697447.1, WP_014697996.1	WP_007369440.1, WP_007369571.1, WP_007369647.1, WP_007370495.1, WP_007370933.1, WP_007371147.1, WP_007371899.1, WP_007371954.1, WP_007373308.1, WP_007373694.1, WP_007373746.1, WP_007374031.1, WP_007375087.1	WP_008403357.1, WP_008403658.1, WP_008404002.1, WP_008405322.1, WP_008405516.1, WP_008405637.1, WP_008405738.1, WP_008407552.1	WP_007083074.1, WP_007083164.1, WP_007083801.1, WP_007083908.1, WP_007085380.1, WP_007086059.1, WP_007087109.1, WP_007087114.1, WP_040346287.1, WP_083865546.1	WP_005047426.1, WP_005048304.1	WP_005081464.1, WP_005081984.1	WP_005542341.1, WP_019518433.1	WP_016183346.1, WP_016183773.1, WP_016183944.1		WP_016251057.1, WP_016251150.1	WP_002355787.1, WP_002365358.1	WP_027713485.1, WP_039998900.1, WP_040000560.1, WP_040000728.1, WP_040000910.1, WP_040001299.1, WP_040001694.1, WP_040002374.1, WP_040002636.1, WP_040002721.1, WP_040002969.1, WP_040003081.1, WP_081642185.1, WP_226052386.1	WP_016173227.1, WP_016173559.1	WP_016180431.1, WP_016181004.1	WP_016184892.1, WP_016185185.1, WP_016185960.1	WP_010740627.1, WP_010740895.1, WP_010741856.1	WP_016173987.1, WP_016174197.1, WP_016176227.1, WP_016176247.1	WP_016534806.1, WP_016535111.1, WP_016536357.1, WP_016536407.1, WP_016536665.1, WP_016537001.1, WP_016537308.1, WP_016537380.1, WP_016538749.1, WP_039897864.1, WP_039899326.1	WP_022908858.1, WP_022909760.1, WP_022910033.1, WP_022910075.1, WP_022910382.1, WP_022910668.1, WP_022910692.1, WP_022910805.1, WP_026377739.1, WP_026378027.1	WP_020825982.1, WP_020826826.1, WP_020827106.1, WP_020827184.1, WP_020827418.1, WP_020827463.1, WP_020827698.1, WP_020827779.1, WP_041414095.1	WP_033502451.1, WP_033502908.1, WP_206538253.1	WP_029092857.1, WP_029092914.1, WP_029094126.1, WP_029094599.1, WP_029095559.1, WP_029096722.1	WP_025901686.1, WP_025903060.1, WP_025903100.1, WP_025904007.1, WP_029990436.1, WP_029990636.1, WP_029990659.1, WP_029990701.1, WP_029990958.1	WP_021703973.1, WP_021704172.1, WP_021704810.1, WP_021705710.1, WP_021707116.1, WP_021707430.1	WP_021156639.1, WP_021162484.1, WP_027787338.1, WP_027788903.1, WP_027790318.1, WP_027791893.1, WP_027791925.1, WP_027791943.1, WP_027792454.1, WP_027792823.1
OG0000040	WP_011134653.1, WP_011135530.1, WP_011136234.1, WP_011137874.1	WP_011680476.1	WP_011705751.1, WP_011706429.1, WP_011706883.1, WP_011707090.1, WP_049046359.1, WP_164927664.1	WP_011983315.1, WP_011983347.1, WP_011983658.1, WP_011983985.1	WP_012576506.1, WP_012577046.1, WP_012577208.1, WP_012577289.1, WP_012578284.1, WP_012578643.1, WP_014484723.1	WP_004218654.1, WP_004218721.1, WP_004218802.1	WP_000501574.1, WP_000583290.1, WP_000911078.1, WP_000936071.1, WP_000938855.1, WP_000984493.1	WP_003745172.1, WP_003749119.1	WP_011543589.1, WP_011544024.1	WP_003754479.1, WP_003757628.1	WP_006812894.1, WP_006813233.1, WP_006813757.1, WP_282667011.1	WP_002829191.1, WP_040760973.1, WP_242649017.1	WP_004243230.1, WP_004243238.1, WP_004245681.1, WP_004246729.1, WP_004246841.1, WP_017628082.1	WP_000265452.1, WP_000278776.1, WP_000289326.1, WP_000534166.1, WP_000860688.1	WP_004957238.1, WP_004960725.1, WP_004961069.1, WP_004962376.1, WP_004962597.1, WP_004962979.1, WP_004964553.1, WP_004965336.1, WP_039992092.1	WP_006658738.1, WP_006659172.1, WP_006659585.1, WP_006660061.1	WP_000281515.1, WP_000598964.1, WP_000680648.1	WP_002901090.1, WP_002901097.1	WP_003327410.1, WP_003327586.1, WP_003327592.1	WP_002921786.1, WP_015366265.1, WP_015366310.1, WP_015367069.1, WP_015367554.1, WP_015370098.1, WP_015703735.1, WP_015705201.1, WP_015705507.1, WP_015706126.1	WP_011913385.1	WP_013575571.1, WP_013575945.1, WP_014333383.1, WP_014333388.1, WP_014341625.1, WP_014341692.1, WP_014341709.1, WP_014341771.1, WP_015696512.1, WP_015696571.1, WP_015697058.1, WP_015697066.1, WP_015697434.1, WP_015697494.1, WP_015697502.1, WP_015697523.1, WP_015697765.1, WP_015697998.1, WP_086935308.1, WP_238532062.1	WP_002435274.1, WP_002436193.1, WP_002437288.1, WP_002437365.1, WP_002463172.1, WP_002463272.1	WP_010846024.1, WP_010847278.1, WP_010848433.1	WP_014697446.1, WP_014697962.1, WP_014697997.1	WP_007369439.1, WP_007369570.1, WP_007369648.1, WP_007370932.1, WP_007371148.1, WP_007371898.1, WP_007371955.1, WP_007373307.1, WP_007373693.1, WP_007373747.1, WP_007374030.1, WP_007375086.1, WP_035942088.1	WP_008403358.1, WP_008403660.1, WP_008404003.1, WP_008405321.1, WP_008405519.1, WP_008405639.1, WP_008405736.1, WP_039967316.1	WP_007083075.1, WP_007083165.1, WP_007083800.1, WP_007083907.1, WP_007085381.1, WP_007085595.1, WP_007086060.1, WP_007087108.1, WP_007087113.1, WP_007087969.1	WP_003651522.1, WP_003652818.1	WP_005081462.1, WP_005081982.1	WP_005539833.1, WP_005542342.1	WP_016183774.1, WP_026231378.1		WP_016251056.1	WP_002354943.1, WP_002388864.1	WP_012771033.1, WP_015848055.1, WP_015848268.1, WP_027711808.1, WP_027713250.1, WP_039998902.1, WP_040000559.1, WP_040000729.1, WP_040000909.1, WP_040001696.1, WP_040002613.1, WP_040002980.1, WP_040003082.1, WP_050583302.1	WP_016173228.1, WP_016173558.1	WP_016180430.1, WP_016181005.1	WP_016184893.1, WP_016185186.1, WP_016185961.1	WP_010740628.1, WP_010741855.1, WP_244266014.1	WP_016173986.1, WP_016174196.1, WP_016176248.1	WP_016534695.1, WP_016534805.1, WP_016535112.1, WP_016536358.1, WP_016536406.1, WP_016536664.1, WP_016536727.1, WP_016537002.1, WP_016537309.1, WP_016537379.1, WP_016538748.1	WP_022908857.1, WP_022909430.1, WP_022909759.1, WP_022910032.1, WP_022910074.1, WP_022910383.1, WP_022910409.1, WP_022910669.1, WP_022910691.1, WP_022910804.1	WP_020824728.1, WP_020825981.1, WP_020826825.1, WP_020827105.1, WP_020827185.1, WP_020827419.1, WP_020827464.1, WP_020827699.1, WP_020827778.1	WP_024463353.1, WP_024463403.1, WP_024463909.1, WP_033503023.1, WP_051245931.1	WP_029092858.1, WP_029092913.1, WP_029094125.1, WP_029094598.1, WP_029095560.1, WP_029096721.1	WP_025901687.1, WP_025903059.1, WP_025903102.1, WP_025903994.1, WP_025904008.1, WP_029990438.1, WP_029990658.1, WP_029990703.1, WP_029990960.1	WP_021703974.1, WP_021704173.1, WP_021704811.1, WP_021705709.1, WP_021707115.1, WP_021707431.1	WP_011353491.1, WP_027787059.1, WP_027787337.1, WP_027790317.1, WP_027791364.1, WP_027791892.1, WP_027791924.1, WP_027791944.1, WP_027792453.1, WP_027792824.1
OG0000041	WP_011134774.1, WP_011136505.1	WP_242824517.1, WP_255312169.1		WP_041809846.1			WP_000198849.1, WP_000253447.1, WP_000824245.1, WP_001000078.1, WP_001089078.1, WP_001226464.1, WP_001285750.1, WP_015953727.1				WP_006815714.1		WP_004244297.1	WP_003271158.1	WP_004955332.1, WP_004955631.1, WP_004957011.1, WP_004957054.1, WP_004957181.1, WP_004958218.1, WP_004958923.1, WP_004958941.1, WP_004959702.1, WP_004963183.1, WP_004965575.1, WP_039991478.1, WP_039991483.1, WP_208855716.1, WP_227745708.1, WP_241971965.1	WP_006657312.1			WP_013390737.1, WP_087941849.1	WP_002887477.1, WP_015367003.1, WP_015367312.1, WP_015368095.1, WP_015368950.1, WP_015369218.1, WP_015703312.1, WP_015703444.1, WP_015703568.1, WP_015704387.1, WP_015704831.1, WP_015705295.1, WP_015705501.1, WP_015705587.1, WP_032706561.1, WP_032709126.1	WP_013981303.1, WP_013983588.1	WP_014333288.1, WP_014333632.1, WP_015695881.1, WP_015696226.1, WP_015696266.1, WP_015696286.1, WP_015696503.1, WP_015697621.1, WP_015698585.1, WP_015698861.1	WP_002434260.1, WP_002434605.1, WP_002435320.1, WP_002435521.1, WP_002435768.1, WP_002435786.1, WP_002437585.1, WP_002463179.1, WP_002463354.1	WP_013183490.1		WP_007369557.1, WP_007369960.1, WP_007369979.1, WP_007372383.1, WP_007373102.1, WP_007373281.1, WP_007373347.1, WP_007373804.1, WP_007374018.1, WP_007375124.1, WP_236946460.1	WP_008405295.1, WP_008405399.1, WP_008405456.1, WP_008405624.1	WP_007083820.1, WP_007083833.1, WP_007084322.1, WP_007085754.1, WP_007085844.1, WP_007086113.1, WP_007086130.1, WP_007086411.1, WP_007086584.1, WP_007087135.1, WP_007087992.1	WP_004643000.1, WP_005046244.1, WP_005048439.1	WP_005084782.1			WP_017977495.1, WP_017979823.1, WP_018250554.1		WP_002355251.1, WP_010709062.1	WP_039999831.1, WP_040000428.1, WP_040001407.1, WP_040002515.1		WP_071879945.1, WP_256184926.1		WP_010742196.1	WP_016175858.1, WP_143139826.1	WP_016537318.1, WP_016538141.1, WP_016538765.1, WP_039897858.1, WP_039898813.1	WP_040438026.1	WP_020824654.1, WP_020824662.1, WP_020825089.1, WP_020825161.1, WP_020826211.1, WP_020826781.1, WP_020826963.1, WP_020827808.1, WP_020828104.1, WP_020828141.1, WP_020828541.1, WP_020828549.1, WP_020831796.1, WP_041414071.1, WP_041414073.1, WP_041414323.1, WP_041414919.1, WP_041414931.1	WP_161787757.1	WP_029093173.1, WP_029093408.1, WP_029093565.1, WP_029093568.1, WP_029093622.1, WP_029093660.1, WP_029093691.1, WP_029093735.1, WP_029094663.1, WP_029094754.1, WP_029094846.1, WP_029095322.1, WP_029095349.1, WP_029095706.1, WP_029095782.1, WP_029096259.1, WP_029096264.1, WP_029096280.1, WP_029096314.1, WP_029096364.1, WP_029096381.1, WP_029096558.1, WP_029096568.1, WP_029096807.1, WP_029096850.1,…	WP_025901908.1, WP_029990197.1, WP_029991707.1, WP_156022688.1		WP_011548569.1, WP_021156644.1, WP_021158399.1, WP_021160915.1, WP_021163366.1, WP_027786748.1, WP_027786917.1, WP_027788615.1, WP_027789783.1, WP_027789851.1, WP_027790051.1, WP_027790114.1, WP_027790343.1, WP_027790381.1, WP_027790438.1, WP_027790443.1, WP_027790451.1, WP_027790497.1, WP_027790512.1, WP_027790623.1, WP_027790837.1, WP_027790935.1, WP_027791501.1, WP_027791502.1, WP_027791532.1,…
OG0000042	WP_011134973.1, WP_011136067.1, WP_011136305.1, WP_011136907.1, WP_011137124.1	WP_011679917.1, WP_011679997.1, WP_011680464.1	WP_011704886.1, WP_011705122.1, WP_011705884.1, WP_011706135.1, WP_011706811.1, WP_011707314.1	WP_012093928.1, WP_012094097.1, WP_012094478.1, WP_041809381.1, WP_081428421.1	WP_007057753.1, WP_012576818.1, WP_012577420.1, WP_012577971.1	WP_004217912.1, WP_004268375.1, WP_004268806.1	WP_000046749.1, WP_000053109.1, WP_000634793.1, WP_000961458.1	WP_012985226.1, WP_012985621.1, WP_012986010.1, WP_012986171.1, WP_012986592.1	WP_011543683.1, WP_011544119.1, WP_011544290.1	WP_003755872.1, WP_003758163.1, WP_003758497.1, WP_003758910.1, WP_040486542.1	WP_006813067.1, WP_006813554.1, WP_006813706.1, WP_006813847.1, WP_039853983.1, WP_039855637.1	WP_002827380.1, WP_002827735.1, WP_002828083.1, WP_040760746.1	WP_004242715.1, WP_004242918.1, WP_004242947.1, WP_004244674.1, WP_004248950.1, WP_036932503.1	WP_000025950.1, WP_000061791.1, WP_000602178.1, WP_000633860.1, WP_000783191.1, WP_002083531.1, WP_003269206.1, WP_003272240.1, WP_014482037.1	WP_004956234.1, WP_004958246.1, WP_004964714.1, WP_039991193.1, WP_039992108.1, WP_071586689.1	WP_006657840.1, WP_006659537.1, WP_006659669.1, WP_006662279.1, WP_006662825.1, WP_039862069.1	WP_000025410.1, WP_000584910.1, WP_000958803.1, WP_001279332.1	WP_002899531.1, WP_002899873.1, WP_002900154.1, WP_002913597.1, WP_032909515.1	WP_003326121.1, WP_003327233.1, WP_003328234.1, WP_003328345.1, WP_003328350.1, WP_003328533.1	WP_015367567.1, WP_015703646.1, WP_015703775.1, WP_015704325.1, WP_015704904.1, WP_015705504.1	WP_013981636.1, WP_013981840.1, WP_013982871.1, WP_013983087.1	WP_014333577.1, WP_014341900.1, WP_015696564.1, WP_015696686.1, WP_072010228.1	WP_002434277.1, WP_002434757.1, WP_002436332.1, WP_002463021.1	WP_010845549.1, WP_010848527.1, WP_013183405.1, WP_013183876.1, WP_013183939.1, WP_013184505.1, WP_232508803.1	WP_014697208.1, WP_014697392.1, WP_014697669.1, WP_014697701.1	WP_007369791.1, WP_007374015.1, WP_007374176.1, WP_007375081.1, WP_035943508.1	WP_008404674.1, WP_008404726.1, WP_008404781.1, WP_008404831.1, WP_008406551.1, WP_008406553.1, WP_008407246.1, WP_008408481.1	WP_007083319.1, WP_007084786.1, WP_007086718.1, WP_007087040.1, WP_007087058.1	WP_003653862.1, WP_005044939.1, WP_005045347.1, WP_005046486.1	WP_004641376.1, WP_005083656.1, WP_005086070.1	WP_005547971.1, WP_005589143.1, WP_026161169.1	WP_016182267.1, WP_016182435.1, WP_016182845.1, WP_016184106.1	WP_017977542.1, WP_017978012.1, WP_017978997.1, WP_017980082.1	WP_016250345.1, WP_016250453.1, WP_016251772.1, WP_016251924.1, WP_016252291.1	WP_002359215.1, WP_002365037.1, WP_002398297.1, WP_002409983.1, WP_002411322.1, WP_002411402.1	WP_033575396.1, WP_039999283.1, WP_040000417.1, WP_040001360.1, WP_040001718.1	WP_016171398.1, WP_016172015.1, WP_016172363.1, WP_016172906.1, WP_016173181.1	WP_016178174.1, WP_016178799.1, WP_016179299.1, WP_016179960.1, WP_016181962.1, WP_016182105.1	WP_016185326.1, WP_016185862.1, WP_016186126.1, WP_016186229.1, WP_016186622.1	WP_010739416.1, WP_010739686.1, WP_010740169.1, WP_010741607.1, WP_010741710.1, WP_010741803.1, WP_010742571.1	WP_016173924.1, WP_016174210.1, WP_016174487.1, WP_016174762.1, WP_016175150.1, WP_016175884.1, WP_016176053.1	WP_016536499.1, WP_016536553.1, WP_016538484.1, WP_039897884.1, WP_039898049.1, WP_039898459.1	WP_022909660.1, WP_022909806.1, WP_022910870.1, WP_026377905.1	WP_020826164.1, WP_020826997.1, WP_020831783.1, WP_020837266.1, WP_041414175.1	WP_024462646.1, WP_024463779.1, WP_024463976.1, WP_024464372.1	WP_029093010.1, WP_029093502.1, WP_029093835.1, WP_029094077.1	WP_025901168.1, WP_025902825.1, WP_025902893.1, WP_029991019.1	WP_021703252.1, WP_021703295.1, WP_021703411.1, WP_021703482.1, WP_021704488.1, WP_021705610.1, WP_021706139.1	WP_027787076.1, WP_027787281.1, WP_027788485.1, WP_027789003.1, WP_027792051.1, WP_172535150.1
OG0000043	WP_011134946.1, WP_011134949.1, WP_011135369.1, WP_011135728.1, WP_011136471.1, WP_011136639.1	WP_011679659.1, WP_011679750.1	WP_011705977.1, WP_011706097.1, WP_011706174.1, WP_011706953.1, WP_011706961.1, WP_011707009.1, WP_016352117.1	WP_011983423.1, WP_012096158.1	WP_012576599.1, WP_012577519.1, WP_012578149.1	WP_004217975.1, WP_004218058.1, WP_004219279.1	WP_000086485.1, WP_000106808.1, WP_000273299.1, WP_000481296.1, WP_001031720.1, WP_001203376.1	WP_003749478.1, WP_012986298.1, WP_012986572.1, WP_012986622.1	WP_011543919.1, WP_080571453.1	WP_003756901.1, WP_003757457.1, WP_003757526.1, WP_040486796.1	WP_006813308.1, WP_006814002.1, WP_039855497.1	WP_002826973.1, WP_002827059.1, WP_002827249.1	WP_004242581.1, WP_004243707.1, WP_004244891.1, WP_004246628.1	WP_000278491.1, WP_000416662.1, WP_001024228.1, WP_001174995.1, WP_001222403.1, WP_023523000.1	WP_004955176.1, WP_004956325.1, WP_004956956.1, WP_004963738.1, WP_039991878.1	WP_006657429.1, WP_006660275.1, WP_006661981.1	WP_000416620.1, WP_000736936.1, WP_001106189.1, WP_001872414.1	WP_002899541.1, WP_002899654.1, WP_002900633.1	WP_003326772.1, WP_003327839.1	WP_015366193.1, WP_015703238.1, WP_015703653.1, WP_015703909.1, WP_015706163.1	WP_011913444.1, WP_013981692.1, WP_013981788.1, WP_013983252.1	WP_014333545.1, WP_015695923.1, WP_015696455.1, WP_015696628.1, WP_015697842.1, WP_015698847.1	WP_002433714.1, WP_002435539.1, WP_002435622.1, WP_002436416.1, WP_002437682.1, WP_002463460.1	WP_010846744.1, WP_010847353.1, WP_010847518.1, WP_013185578.1	WP_014697592.1, WP_014697648.1, WP_014698300.1	WP_007369390.1, WP_007369758.1, WP_007370563.1, WP_007371081.1, WP_007374632.1	WP_008406424.1	WP_007083125.1, WP_007083442.1, WP_007085349.1, WP_007086392.1	WP_005044991.1, WP_005045178.1, WP_005047399.1, WP_005048660.1, WP_080592408.1	WP_004637634.1, WP_005080837.1, WP_005081494.1, WP_005085867.1, WP_026057246.1	WP_005544838.1, WP_005547143.1, WP_005575551.1	WP_016182178.1, WP_016182190.1, WP_016182830.1, WP_016184079.1, WP_016184291.1, WP_016184420.1	WP_017978298.1, WP_017979509.1, WP_017980497.1	WP_016250412.1, WP_016250860.1, WP_016251462.1, WP_016251691.1, WP_016251703.1, WP_016252280.1, WP_026209935.1	WP_002355232.1, WP_002389419.1, WP_002398690.1, WP_002411004.1, WP_002411088.1, WP_002411188.1	WP_039998964.1, WP_040000052.1, WP_040000409.1, WP_040002131.1, WP_040003216.1, WP_050583244.1	WP_016172056.1, WP_016172084.1, WP_016172710.1, WP_016172755.1, WP_016172880.1, WP_016173117.1, WP_016173723.1, WP_016173810.1	WP_016178120.1, WP_016179154.1, WP_016179306.1, WP_016180095.1, WP_016180259.1, WP_016181150.1, WP_016181185.1, WP_016181218.1, WP_016181375.1, WP_016181547.1	WP_016184779.1, WP_016185582.1, WP_016185920.1, WP_016186363.1	WP_010739032.1, WP_010739152.1, WP_010739304.1, WP_010739716.1, WP_010739799.1, WP_010741053.1, WP_010741419.1, WP_010742494.1, WP_010742577.1, WP_010743210.1, WP_010743252.1	WP_016174082.1, WP_016174305.1, WP_016174377.1, WP_016175219.1, WP_016175807.1, WP_016175935.1, WP_016176097.1, WP_211210785.1	WP_016536001.1, WP_016536030.1, WP_016537444.1, WP_016537970.1, WP_016538512.1, WP_016538712.1	WP_022908690.1, WP_022910217.1, WP_051139723.1	WP_020825284.1, WP_020826561.1, WP_020827854.1, WP_020837325.1, WP_020837729.1	WP_024463005.1, WP_024464008.1, WP_024464514.1	WP_029092711.1, WP_029093853.1, WP_029094757.1, WP_029095817.1, WP_029096713.1	WP_025901900.1, WP_025902551.1, WP_025902785.1, WP_029991023.1	WP_021704505.1, WP_021705203.1, WP_021705334.1, WP_021706430.1, WP_021706527.1, WP_040903342.1	WP_021158004.1, WP_027786738.1, WP_027788016.1, WP_027788068.1, WP_027788469.1, WP_027789184.1, WP_027789252.1, WP_027789441.1, WP_027789538.1, WP_027792549.1
OG0000044	WP_011134988.1, WP_011135048.1, WP_011135573.1, WP_011135803.1, WP_011136351.1, WP_011137473.1, WP_011137756.1	WP_011679047.1, WP_011679381.1, WP_011679612.1, WP_025267725.1	WP_011704253.1, WP_011705809.1, WP_011706800.1, WP_011706957.1, WP_011707798.1, WP_029303489.1	WP_011983424.1, WP_011983958.1, WP_012093823.1, WP_012093971.1, WP_012094170.1, WP_012095277.1, WP_012095285.1	WP_012578165.1	WP_004218078.1	WP_000082035.1, WP_000097654.1, WP_000963760.1, WP_015953570.1, WP_032242745.1	WP_012985729.1		WP_003755548.1	WP_006812740.1, WP_282551874.1	WP_002828403.1	WP_004244458.1, WP_004246871.1	WP_000200543.1, WP_000616660.1, WP_000850962.1, WP_000992190.1, WP_001205873.1, WP_001286459.1, WP_003292002.1	WP_004958250.1, WP_004961727.1, WP_004963103.1, WP_004965705.1, WP_039992110.1, WP_039992454.1	WP_006659553.1, WP_006660187.1		WP_002900791.1	WP_003326128.1, WP_003327609.1, WP_003327836.1, WP_003327854.1, WP_004430299.1, WP_013390573.1, WP_034717816.1	WP_015366536.1, WP_015368062.1, WP_015369401.1, WP_015369680.1, WP_015704793.1, WP_015704978.1, WP_015705598.1, WP_015705769.1, WP_020077886.1	WP_011911316.1, WP_013981216.1, WP_013981380.1, WP_013981690.1, WP_013982423.1, WP_013984311.1	WP_014333556.1, WP_014341723.1, WP_014341729.1, WP_015696837.1, WP_015698068.1, WP_037041013.1	WP_002433730.1, WP_002436389.1, WP_002436541.1, WP_002438523.1, WP_040460382.1	WP_010848472.1, WP_013183851.1, WP_013184337.1, WP_013184346.1, WP_013184465.1, WP_269146846.1	WP_014697580.1	WP_007369696.1, WP_007369769.1, WP_007373741.1, WP_007373954.1, WP_007374613.1, WP_172745712.1, WP_186298798.1	WP_008406181.1, WP_008406385.1, WP_008408241.1	WP_007083062.1, WP_007083620.1, WP_007084141.1, WP_007084743.1, WP_007085001.1, WP_007085002.1, WP_007085083.1, WP_007085501.1	WP_005043967.1, WP_005044194.1, WP_005045951.1, WP_005046657.1, WP_005047866.1, WP_005048264.1, WP_005048680.1, WP_100224327.1	WP_004638380.1, WP_005080494.1, WP_005081434.1, WP_005081660.1, WP_005085340.1, WP_005087111.1, WP_005087323.1, WP_228127905.1		WP_016182626.1	WP_017979955.1, WP_026189057.1	WP_016252148.1		WP_039999264.1, WP_040000493.1, WP_040000514.1, WP_040000643.1, WP_040000673.1, WP_040001204.1	WP_016172893.1	WP_016180199.1	WP_016186458.1	WP_010739192.1	WP_016175447.1, WP_016175527.1, WP_016176153.1	WP_016535984.1, WP_016538492.1, WP_039897806.1, WP_039898010.1, WP_039898914.1, WP_209420409.1	WP_022909922.1, WP_022910219.1, WP_026377555.1	WP_020825065.1, WP_020826882.1, WP_020827407.1, WP_020831779.1, WP_020837295.1, WP_041415252.1	WP_024462610.1, WP_024462708.1, WP_024462909.1, WP_024463824.1, WP_024464161.1, WP_024464251.1, WP_051246218.1, WP_051246293.1, WP_081672761.1, WP_211222953.1, WP_226839109.1	WP_029093841.1, WP_029095294.1, WP_036016036.1	WP_025901142.1, WP_025902796.1, WP_025902928.1, WP_029989745.1, WP_029990406.1, WP_029990668.1, WP_029990716.1, WP_029991021.1, WP_051170743.1	WP_021703932.1, WP_021704114.1, WP_021704496.1, WP_021704733.1, WP_021704746.1, WP_021705045.1, WP_021706123.1, WP_021706535.1, WP_021706559.1	WP_027786679.1, WP_027786943.1, WP_027787970.1, WP_027788943.1, WP_027788945.1, WP_027788996.1, WP_027789462.1, WP_027789660.1, WP_027790460.1, WP_027791285.1, WP_027791512.1, WP_027791948.1, WP_027792122.1, WP_027792237.1, WP_027792829.1
OG0000045	WP_011134695.1	WP_011679495.1, WP_011679615.1, WP_011679828.1, WP_011680025.1, WP_011680530.1, WP_011680531.1	WP_011705675.1, WP_011707769.1	WP_012095254.1, WP_041809721.1	WP_012576827.1, WP_012578128.1, WP_014484570.1, WP_014484932.1, WP_014485085.1, WP_256755799.1	WP_004218407.1, WP_004268389.1, WP_004268479.1	WP_000097833.1, WP_000250656.1, WP_000262185.1, WP_001172302.1, WP_001199325.1, WP_001199777.1	WP_012985027.1, WP_012985198.1, WP_012986108.1	WP_011544357.1	WP_003754636.1, WP_003757223.1, WP_036104977.1, WP_040486378.1	WP_039855630.1	WP_002827540.1, WP_002827876.1, WP_040760529.1, WP_040761022.1		WP_000040529.1, WP_000442793.1, WP_000559362.1, WP_000747184.1, WP_000877945.1	WP_004954661.1, WP_004955589.1, WP_004959894.1, WP_004960218.1, WP_004960931.1, WP_004963209.1, WP_039991021.1, WP_039991800.1, WP_039992752.1	WP_006657873.1, WP_036974925.1	WP_000939990.1	WP_002901601.1	WP_003325553.1, WP_003326204.1, WP_003327801.1, WP_003327991.1, WP_004430363.1	WP_013878153.1, WP_015366639.1, WP_015366872.1, WP_015369901.1, WP_015369921.1, WP_015704493.1, WP_015704564.1, WP_015704664.1, WP_015704826.1, WP_015705384.1, WP_015705389.1, WP_015705392.1, WP_045414205.1	WP_011914516.1, WP_013981947.1, WP_013984207.1, WP_041771724.1	WP_013578385.1, WP_014341863.1, WP_015695984.1, WP_015696061.1, WP_015696297.1, WP_015696333.1, WP_015697323.1, WP_015697788.1, WP_015698337.1, WP_015698768.1	WP_002433536.1, WP_002434541.1, WP_002437032.1, WP_002437827.1, WP_002463545.1, WP_002463655.1	WP_010848930.1	WP_014697051.1, WP_014697215.1, WP_014697251.1	WP_007369448.1, WP_007370136.1, WP_007370350.1, WP_007370520.1, WP_007370985.1, WP_007373387.1, WP_007373516.1, WP_007374010.1, WP_007374771.1	WP_008405049.1, WP_008408067.1	WP_007083341.1, WP_007083536.1, WP_007084950.1, WP_007085157.1, WP_007085443.1, WP_007085851.1	WP_003652689.1, WP_005044158.1, WP_016802293.1		WP_005546926.1	WP_016182515.1, WP_016182570.1	WP_017977661.1, WP_017978015.1, WP_017979003.1, WP_030541330.1	WP_016250516.1, WP_018345351.1	WP_002355754.1	WP_027711363.1, WP_033575370.1, WP_040000628.1, WP_040001306.1, WP_040002217.1, WP_040002442.1, WP_040002492.1	WP_016171751.1, WP_016173190.1, WP_016173781.1	WP_016177911.1, WP_016178583.1, WP_016179599.1, WP_016179828.1, WP_016181481.1, WP_016181485.1	WP_016186349.1	WP_010739867.1, WP_010739868.1, WP_010742899.1	WP_016173890.1, WP_016174693.1, WP_016174696.1, WP_016174837.1, WP_016174983.1	WP_016535549.1, WP_016536101.1, WP_016536260.1, WP_016537285.1, WP_039897967.1, WP_039898531.1, WP_039898766.1	WP_022908697.1, WP_022908937.1, WP_022908955.1, WP_022909009.1, WP_022909566.1, WP_022909770.1, WP_022909900.1, WP_022910174.1, WP_022910234.1, WP_022910256.1, WP_022910464.1, WP_022910490.1, WP_022911069.1, WP_026377988.1, WP_026378092.1, WP_245558814.1, WP_281166932.1, WP_281166933.1	WP_020825105.1, WP_020825425.1, WP_020825475.1, WP_020825593.1, WP_020826683.1, WP_020827621.1, WP_020827956.1, WP_020828089.1, WP_020828403.1	WP_024462983.1, WP_024463813.1, WP_024463818.1, WP_024464076.1, WP_033502476.1, WP_081672656.1	WP_029092768.1, WP_029092802.1, WP_029093299.1, WP_029095622.1, WP_029096716.1, WP_029096968.1, WP_029097003.1, WP_255324622.1	WP_029989343.1, WP_029989856.1, WP_029991134.1	WP_021705643.1, WP_021706172.1	WP_027786887.1, WP_027787488.1, WP_027788880.1, WP_027789298.1, WP_027789895.1, WP_027789987.1, WP_027790109.1, WP_027791832.1, WP_027791904.1, WP_027792059.1, WP_027792095.1, WP_027792097.1, WP_027792278.1, WP_027792850.1, WP_211246287.1
OG0000046	WP_011133688.1, WP_011135003.1, WP_011135069.1, WP_011135486.1, WP_011137643.1, WP_223938155.1	WP_011679235.1, WP_011680449.1	WP_011705531.1, WP_011707233.1, WP_011707489.1, WP_139705912.1	WP_012094052.1, WP_012094351.1, WP_012094508.1, WP_012094805.1, WP_237701334.1	WP_012578266.1		WP_000199360.1, WP_000760599.1, WP_001091686.1, WP_001138424.1	WP_012986195.1	WP_011543798.1	WP_003757562.1	WP_006813014.1, WP_006813198.1		WP_004243184.1	WP_000205602.1, WP_000231189.1, WP_000280148.1, WP_000348017.1, WP_000409116.1, WP_000439423.1, WP_000454956.1, WP_000471611.1, WP_000661234.1, WP_000706796.1, WP_000789406.1, WP_000891883.1, WP_000964404.1	WP_004956091.1, WP_004957072.1, WP_004957570.1, WP_004960364.1, WP_004961720.1, WP_039991692.1, WP_039991825.1, WP_227745724.1	WP_006659831.1, WP_006659848.1, WP_006659865.1, WP_006660014.1	WP_000256874.1	WP_002913452.1	WP_003326071.1, WP_003328204.1, WP_003328209.1, WP_003328228.1	WP_015703133.1, WP_015703496.1, WP_015704271.1, WP_015704605.1, WP_015704608.1, WP_015705342.1, WP_015705561.1, WP_047079397.1, WP_223848498.1	WP_013983237.1, WP_013983343.1, WP_013984151.1, WP_041771944.1	WP_014333314.1, WP_014333894.1, WP_014341722.1, WP_015696831.1, WP_015696887.1, WP_015698173.1, WP_015699081.1	WP_002435735.1, WP_002435751.1, WP_002437087.1, WP_002437900.1	WP_010845661.1, WP_013184356.1		WP_007369695.1, WP_007370938.1, WP_007372085.1, WP_007372986.1, WP_007373580.1, WP_007374950.1, WP_035942372.1, WP_081120840.1	WP_008404656.1, WP_008405411.1, WP_008408442.1, WP_008408590.1	WP_007083617.1, WP_007083871.1, WP_007084699.1, WP_007085527.1, WP_007085724.1, WP_007085793.1, WP_007085857.1, WP_040345328.1	WP_005044195.1, WP_005044426.1, WP_005045242.1, WP_005046605.1, WP_005047583.1, WP_005047596.1, WP_005047715.1, WP_080595400.1	WP_005080913.1, WP_005082575.1, WP_005087113.1, WP_005087294.1, WP_005087314.1, WP_005087369.1		WP_016184206.1		WP_016250288.1	WP_002373794.1, WP_002411109.1	WP_039999298.1, WP_040001205.1, WP_040002364.1, WP_040003035.1, WP_040003753.1	WP_016173512.1	WP_016178514.1, WP_016180324.1	WP_016184983.1, WP_016185558.1, WP_016186005.1	WP_010739079.1, WP_010740178.1, WP_010741318.1, WP_010742249.1	WP_016174373.1, WP_016174703.1, WP_016175128.1, WP_016176298.1	WP_016535218.1, WP_016535743.1, WP_016536393.1, WP_016537949.1, WP_016538024.1, WP_016538637.1, WP_039898915.1, WP_055696407.1	WP_022909289.1, WP_026377598.1	WP_020824671.1, WP_020824824.1, WP_020825861.1, WP_020826473.1, WP_020827421.1, WP_020827608.1, WP_020831781.1, WP_041414790.1, WP_041414792.1, WP_041414874.1	WP_024463011.1, WP_024463825.1, WP_024464448.1	WP_029093292.1, WP_029095101.1, WP_029096418.1, WP_036015988.1, WP_036017167.1	WP_029989489.1, WP_029989880.1, WP_029991473.1, WP_051170810.1, WP_081671428.1	WP_021703446.1, WP_021703623.1, WP_021704872.1, WP_021706428.1, WP_021706541.1, WP_021707068.1, WP_040902291.1, WP_040902893.1	WP_021158541.1, WP_027786792.1, WP_027789322.1, WP_027789545.1, WP_027789735.1, WP_027790461.1, WP_027790708.1, WP_027791086.1, WP_027791106.1, WP_027791259.1, WP_027791351.1, WP_027791444.1, WP_027791470.1, WP_027791598.1, WP_027791794.1, WP_027791823.1, WP_027791875.1, WP_027792178.1, WP_027792439.1, WP_027792441.1, WP_027792593.1, WP_034196010.1, WP_034196011.1
OG0000047	WP_011135181.1, WP_011137939.1, WP_011137941.1, WP_043595605.1, WP_043597451.1, WP_225546978.1	WP_011679767.1, WP_041775225.1	WP_011707140.1	WP_012094387.1, WP_012094389.1			WP_000220827.1, WP_000449220.1, WP_000557394.1, WP_000774973.1, WP_000783140.1, WP_001049523.1, WP_001131229.1	WP_003746722.1, WP_003747642.1, WP_003747648.1, WP_003747649.1, WP_003747650.1, WP_012985304.1	WP_003620545.1	WP_003755036.1, WP_003755038.1, WP_003755880.1, WP_003755881.1, WP_003755883.1, WP_003755887.1, WP_003755905.1, WP_003755907.1		WP_002827016.1, WP_002827068.1, WP_040760333.1	WP_004246076.1	WP_000181020.1, WP_001084752.1, WP_001227615.1	WP_004955295.1, WP_004959366.1, WP_004965509.1, WP_004965516.1, WP_050763136.1		WP_000209279.1, WP_000247053.1, WP_000429362.1, WP_000812160.1, WP_000914795.1	WP_002913650.1, WP_002914399.1	WP_003326893.1, WP_003326899.1, WP_003326900.1, WP_003326901.1, WP_003328020.1, WP_003328021.1, WP_004430711.1, WP_013390660.1, WP_035173180.1	WP_015365739.1, WP_015370072.1, WP_015706090.1, WP_015706092.1		WP_015695976.1, WP_015697135.1, WP_015697136.1, WP_015697137.1, WP_015698019.1, WP_015698021.1, WP_015698022.1	WP_002435674.1, WP_002435675.1, WP_002435676.1, WP_002437698.1, WP_002463215.1, WP_002463219.1, WP_040459505.1			WP_007370097.1, WP_007370098.1, WP_007370099.1, WP_007370576.1, WP_007370952.1, WP_007371198.1, WP_007371201.1, WP_007374880.1, WP_007374881.1, WP_007374882.1, WP_035942148.1, WP_035942170.1	WP_008404643.1, WP_008405007.1, WP_008405008.1, WP_008405123.1, WP_008405125.1, WP_008406526.1, WP_008406527.1, WP_008406528.1	WP_007083843.1, WP_007084139.1, WP_007085715.1, WP_007086673.1			WP_005538097.1	WP_016183649.1, WP_016184402.1	WP_017980226.1	WP_016250873.1, WP_016250971.1	WP_002355507.1, WP_002355743.1, WP_002355744.1, WP_002356521.1, WP_002363261.1	WP_039999909.1	WP_016173189.1, WP_016173690.1, WP_016173727.1, WP_016173728.1, WP_195516023.1	WP_016178848.1, WP_016178849.1, WP_016178850.1, WP_016179352.1, WP_016179553.1, WP_016179554.1, WP_016179555.1, WP_016180277.1	WP_016184994.1, WP_016185375.1, WP_016185377.1, WP_016185644.1, WP_281168764.1	WP_010739132.1, WP_010741647.1, WP_010741648.1, WP_010741649.1, WP_010742622.1, WP_010742843.1, WP_010742844.1, WP_010742845.1	WP_016174031.1, WP_016174032.1, WP_016174033.1, WP_016174531.1, WP_016174532.1	WP_016535490.1, WP_016536294.1, WP_016536295.1, WP_016536836.1, WP_016536837.1, WP_016536838.1, WP_016537711.1, WP_016537712.1, WP_016537713.1, WP_016537957.1, WP_039898018.1, WP_039898198.1, WP_083478395.1	WP_022910228.1, WP_022910229.1, WP_022910230.1	WP_020825872.1, WP_020825873.1, WP_020825875.1, WP_020828311.1	WP_024463125.1, WP_024464228.1, WP_024464229.1, WP_024464230.1, WP_202805564.1, WP_202805565.1	WP_029092884.1, WP_029092886.1, WP_084166928.1	WP_029991198.1, WP_051170736.1	WP_021704880.1, WP_021705072.1, WP_040902519.1	WP_021163994.1, WP_027789701.1, WP_027789719.1, WP_027789725.1, WP_027789911.1, WP_027790602.1, WP_027790637.1, WP_027790639.1, WP_027790640.1, WP_034196094.1
OG0000048	WP_011133816.1, WP_011136445.1, WP_011137202.1		WP_011705559.1	WP_012095172.1	WP_012576772.1, WP_012576802.1, WP_012577255.1, WP_012578329.1, WP_012578438.1, WP_012578570.1, WP_012578585.1, WP_012578592.1, WP_012578601.1, WP_012578634.1, WP_012578662.1, WP_012578673.1, WP_014484463.1, WP_014484599.1	WP_004219251.1, WP_004219260.1, WP_004219353.1, WP_004269047.1, WP_072633054.1	WP_000099289.1, WP_015953923.1	WP_003746403.1, WP_003750650.1, WP_012985105.1, WP_012985894.1, WP_012986112.1, WP_012986214.1		WP_003758940.1, WP_040486501.1, WP_040486652.1, WP_040486673.1, WP_040486750.1	WP_282552193.1	WP_002828798.1, WP_002828906.1	WP_004245374.1	WP_000573794.1, WP_001194982.1	WP_039991558.1, WP_039991587.1, WP_277872544.1	WP_039861733.1, WP_039861955.1	WP_001035539.1, WP_001260031.1	WP_002913518.1	WP_003324998.1, WP_003325160.1, WP_003327032.1, WP_003328382.1, WP_087941824.1	WP_015368525.1, WP_015368773.1, WP_015369328.1	WP_011913554.1, WP_013982857.1, WP_013983947.1	WP_014333775.1, WP_015697268.1, WP_015697327.1, WP_015697455.1, WP_015698438.1, WP_015698853.1, WP_015699079.1, WP_015699102.1, WP_037038756.1	WP_002435616.1, WP_002436527.1, WP_002438392.1	WP_013185583.1	WP_014698313.1, WP_014698318.1, WP_041776964.1, WP_048340820.1	WP_007369706.1, WP_007370336.1, WP_007371216.1, WP_007372415.1, WP_007372968.1, WP_007373361.1, WP_035942758.1	WP_008405649.1, WP_008407851.1, WP_008409006.1	WP_007083236.1, WP_007083344.1, WP_007083846.1, WP_007084650.1, WP_007084655.1, WP_007085327.1, WP_007085353.1, WP_007086849.1, WP_007087224.1, WP_007087276.1, WP_007087293.1, WP_007088141.1, WP_051186040.1, WP_051186071.1, WP_087946596.1			WP_005545222.1	WP_016182563.1, WP_016183259.1, WP_016183278.1, WP_016183713.1, WP_016184133.1		WP_016250559.1, WP_016251001.1, WP_016251208.1, WP_016251220.1, WP_016251665.1	WP_002355143.1, WP_002357775.1, WP_002382199.1, WP_002389270.1	WP_012769686.1, WP_039999668.1, WP_040002250.1, WP_040003023.1, WP_040003120.1, WP_040003698.1, WP_081642202.1	WP_016171381.1, WP_016172242.1, WP_016172537.1, WP_016172650.1, WP_016173136.1, WP_016173218.1, WP_016173256.1, WP_016173385.1, WP_016173410.1, WP_016173429.1, WP_051113729.1, WP_197745915.1, WP_211212159.1	WP_010740694.1, WP_016179577.1, WP_016180380.1, WP_016181368.1	WP_016184760.1, WP_016184825.1, WP_016184978.1, WP_016186524.1, WP_016186538.1, WP_016186547.1	WP_010740673.1, WP_010740694.1	WP_016173910.1, WP_016174517.1, WP_016175873.1, WP_016175905.1, WP_016175928.1	WP_016517417.1, WP_016536381.1, WP_016536388.1, WP_039898909.1	WP_022908839.1, WP_022909083.1, WP_022909252.1, WP_022909650.1, WP_022910111.1, WP_022910563.1, WP_022910662.1, WP_022911093.1, WP_022911160.1, WP_051139628.1, WP_245558929.1	WP_020826773.1, WP_020826989.1, WP_020827041.1, WP_020827409.1, WP_020837181.1, WP_041415156.1	WP_024462989.1, WP_024463630.1, WP_024464403.1, WP_024464417.1, WP_024464427.1, WP_024464451.1, WP_024464588.1		WP_025901523.1	WP_021703404.1, WP_021704000.1, WP_040902432.1	WP_011548501.1, WP_021159530.1, WP_027788122.1, WP_027788563.1, WP_027789456.1, WP_226150974.1
OG0000049	WP_011133815.1, WP_011136446.1, WP_011137201.1		WP_005299600.1	WP_012095171.1	WP_003827791.1, WP_010081158.1, WP_012576499.1, WP_012576773.1, WP_012576874.1, WP_012577256.1, WP_012578328.1, WP_012578437.1, WP_012578569.1, WP_012578584.1, WP_012578591.1, WP_012578600.1, WP_012578633.1, WP_012578661.1	WP_004219192.1, WP_004219253.1, WP_004219261.1, WP_004219351.1, WP_004268783.1, WP_042994610.1	WP_000572171.1, WP_001252083.1	WP_003722383.1, WP_003745211.1, WP_003746231.1, WP_003748256.1, WP_012985184.1, WP_012986111.1	WP_041806386.1	WP_003756268.1, WP_003757263.1, WP_003757519.1, WP_003758274.1, WP_003758938.1	WP_006814360.1, WP_282551873.1	WP_002828905.1, WP_040761081.1	WP_004245376.1	WP_000635939.1, WP_001022603.1	WP_004957584.1, WP_004957842.1, WP_004964618.1	WP_006658519.1, WP_006659567.1	WP_000730579.1, WP_001035399.1	WP_002900229.1	WP_003325161.1, WP_003327033.1, WP_003328381.1, WP_003328394.1, WP_087941857.1	WP_015368774.1, WP_015703702.1, WP_015704228.1	WP_011913322.1, WP_013983051.1, WP_013983946.1	WP_014333774.1, WP_015696730.1, WP_015697269.1, WP_015697326.1, WP_015697454.1, WP_015698852.1, WP_015699078.1, WP_037040879.1, WP_231572464.1	WP_002435617.1, WP_002436525.1, WP_002438394.1	WP_013185582.1	WP_004219253.1, WP_014697404.1, WP_014698312.1, WP_048340819.1, WP_237705798.1	WP_007369707.1, WP_007370335.1, WP_007371217.1, WP_007372414.1, WP_007372967.1, WP_007373362.1	WP_008405651.1, WP_008407849.1, WP_039966790.1	WP_007083345.1, WP_007083847.1, WP_007084640.1, WP_007084649.1, WP_007084656.1, WP_007085326.1, WP_007085344.1, WP_007085352.1, WP_007086850.1, WP_007087225.1, WP_007087294.1, WP_040347174.1, WP_040347558.1, WP_051186072.1, WP_211214148.1			WP_005537798.1	WP_016182564.1, WP_016183260.1, WP_016183277.1, WP_016183712.1, WP_016184132.1		WP_016250560.1, WP_016251002.1, WP_016251209.1, WP_016251219.1, WP_016251666.1	WP_002355144.1, WP_002357901.1, WP_002359877.1, WP_002360454.1	WP_039999670.1, WP_040001140.1, WP_040002386.1, WP_040003021.1, WP_040003119.1, WP_081642175.1, WP_081642201.1	WP_016171382.1, WP_016172241.1, WP_016172536.1, WP_016172628.1, WP_016172649.1, WP_016172678.1, WP_016173135.1, WP_016173217.1, WP_016173255.1, WP_016173386.1, WP_016173409.1, WP_016173430.1, WP_016173453.1	WP_016179578.1, WP_016180363.1, WP_016180381.1, WP_016181369.1	WP_016184759.1, WP_016184824.1, WP_016184977.1, WP_016186525.1, WP_016186537.1, WP_016186546.1	WP_010740672.1, WP_010740693.1	WP_016173911.1, WP_016174518.1, WP_016175874.1, WP_016175904.1, WP_016175927.1	WP_016517416.1, WP_016536389.1, WP_016538571.1	WP_022908840.1, WP_022909084.1, WP_022909251.1, WP_022909477.1, WP_022909651.1, WP_022911074.1, WP_022911094.1, WP_022911161.1, WP_026378066.1, WP_051139749.1, WP_051139795.1	WP_020824827.1, WP_020826772.1, WP_020826988.1, WP_020827042.1, WP_020827410.1, WP_020837182.1	WP_024462990.1, WP_024463631.1, WP_024464402.1, WP_024464416.1, WP_024464426.1, WP_024464452.1, WP_024464589.1		WP_025901522.1	WP_021703405.1, WP_021704001.1, WP_021704905.1	WP_006476648.1, WP_011548500.1, WP_027788562.1, WP_027789251.1, WP_027789455.1, WP_027790229.1
OG0000050	WP_011133667.1, WP_011133691.1, WP_043595389.1, WP_043595777.1		WP_005339356.1, WP_011704761.1, WP_011704990.1, WP_011705542.1, WP_011706659.1	WP_000805512.1, WP_011984132.1, WP_081428390.1	WP_012578333.1	WP_004218285.1	WP_000072187.1, WP_000133647.1, WP_000192919.1, WP_000450107.1, WP_000815105.1, WP_001088600.1	WP_003753605.1, WP_012984808.1, WP_012984821.1, WP_012986311.1	WP_011544299.1, WP_227671855.1	WP_050776969.1	WP_006813843.1, WP_006815946.1, WP_006816125.1, WP_039854815.1, WP_039855172.1, WP_039855619.1, WP_039855728.1		WP_004244214.1, WP_004246149.1, WP_004246753.1	WP_000117666.1, WP_000493654.1, WP_000805512.1, WP_000957288.1	WP_004955807.1, WP_004956373.1, WP_004958834.1, WP_004959831.1, WP_004960999.1, WP_004962546.1, WP_004963286.1, WP_004965150.1, WP_039992071.1, WP_039992312.1	WP_006658331.1, WP_006659667.1, WP_006660640.1, WP_006661083.1, WP_006662495.1, WP_006663307.1	WP_000726049.1, WP_000919190.1, WP_000920255.1, WP_001080746.1	WP_002899585.1, WP_002902642.1, WP_002913276.1, WP_002913607.1, WP_002914451.1	WP_003325009.1, WP_003326205.1, WP_003326617.1, WP_003327238.1, WP_004429936.1, WP_004430314.1	WP_015366234.1, WP_015366305.1, WP_015366720.1, WP_015367546.1, WP_015368619.1, WP_015703249.1, WP_015703580.1, WP_015703684.1, WP_015705204.1, WP_015705335.1, WP_015706132.1	WP_013982384.1, WP_013984541.1	WP_013573556.1, WP_013574728.1, WP_014333491.1, WP_015697123.1, WP_015697976.1, WP_015698414.1, WP_015698449.1, WP_015698623.1, WP_015698989.1	WP_002434112.1, WP_002434258.1, WP_002434314.1, WP_002436202.1, WP_002436481.1, WP_002436639.1, WP_002436878.1, WP_002437355.1, WP_002462937.1, WP_002463161.1	WP_010848416.1	WP_041777162.1	WP_007369728.1, WP_007369951.1, WP_007370379.1, WP_007370539.1, WP_007371249.1, WP_007371945.1, WP_007374074.1, WP_007374403.1, WP_007374929.1	WP_008408196.1	WP_007085420.1, WP_007086548.1, WP_007086748.1, WP_007088226.1		WP_005081720.1	WP_005538577.1, WP_005543199.1, WP_005545287.1, WP_005546355.1, WP_005546397.1, WP_005562331.1	WP_016182951.1, WP_016183189.1, WP_016183523.1, WP_016183549.1, WP_016183666.1		WP_016250257.1, WP_016250603.1, WP_016250813.1, WP_016251279.1, WP_016251978.1	WP_002355416.1, WP_002362835.1, WP_002375902.1, WP_002389626.1, WP_002409872.1	WP_012768014.1, WP_012768065.1, WP_039999655.1, WP_040000672.1, WP_040000766.1, WP_040000848.1, WP_040002657.1	WP_016171929.1, WP_016172213.1, WP_016172214.1	WP_002350442.1, WP_010731480.1, WP_016177924.1, WP_016178055.1, WP_016178543.1, WP_016178580.1, WP_016178983.1, WP_016178992.1, WP_016179166.1, WP_016179221.1, WP_016179692.1, WP_016179784.1, WP_016180082.1, WP_034876364.1	WP_016185610.1	WP_010739019.1, WP_010739316.1, WP_010739502.1, WP_010739704.1, WP_010739932.1, WP_010740143.1, WP_010740269.1, WP_010740569.1, WP_010740688.1, WP_010741950.1, WP_010742263.1, WP_010742267.1, WP_010742277.1, WP_010742279.1, WP_010742285.1, WP_010742291.1, WP_010742371.1, WP_010743056.1, WP_010743118.1, WP_244265977.1	WP_016173977.1, WP_016174948.1, WP_016175595.1	WP_016517598.1, WP_016517627.1, WP_016535570.1, WP_016536679.1, WP_016537296.1, WP_039898921.1, WP_039899456.1	WP_026377901.1	WP_012146552.1, WP_020825403.1, WP_020825931.1, WP_020826065.1, WP_020826733.1, WP_020827046.1, WP_020827176.1, WP_020828112.1, WP_020837378.1, WP_041414595.1	WP_024462669.1	WP_029092710.1, WP_029092945.1, WP_029093356.1, WP_029093882.1, WP_029093887.1, WP_029094829.1, WP_029096001.1, WP_029096767.1, WP_029097004.1	WP_025901509.1, WP_025904013.1, WP_025904132.1	WP_021703407.1, WP_021703459.1, WP_021704899.1, WP_021705922.1, WP_021706113.1, WP_021706711.1, WP_021707331.1	WP_027788144.1, WP_027789189.1, WP_027789869.1, WP_027790535.1, WP_027792395.1
OG0000051	WP_011134976.1, WP_011136567.1	WP_010295137.1, WP_011679338.1, WP_011679572.1	WP_011704257.1, WP_011706158.1, WP_011706778.1, WP_024943589.1	WP_011983665.1	WP_012576769.1, WP_012577038.1, WP_012577248.1, WP_014484746.1	WP_004218677.1, WP_004219087.1, WP_004268342.1	WP_000037559.1, WP_000285498.1, WP_000682867.1, WP_000999812.1, WP_001207103.1, WP_001361088.1	WP_012984833.1, WP_012986315.1	WP_003618785.1, WP_041806645.1	WP_003755027.1, WP_003757612.1, WP_003757654.1	WP_006815087.1, WP_006816097.1, WP_039855726.1, WP_282667105.1	WP_002827539.1, WP_002827892.1	WP_004243297.1, WP_004244221.1, WP_004244286.1, WP_004245126.1, WP_004246147.1, WP_004246607.1, WP_020945636.1	WP_001132859.1, WP_001227518.1, WP_001246642.1	WP_004954513.1, WP_004954880.1, WP_004956453.1, WP_004956852.1, WP_004957036.1, WP_004958401.1, WP_004961041.1, WP_004962904.1, WP_004964162.1, WP_004965145.1, WP_039991376.1, WP_039991708.1	WP_006658531.1, WP_006660665.1, WP_006663306.1	WP_000034936.1, WP_000065855.1, WP_001062639.1		WP_003325672.1, WP_003326663.1, WP_003327034.1, WP_003328515.1, WP_013390704.1	WP_015703756.1, WP_015703773.1, WP_015703938.1, WP_015704220.1, WP_015704926.1, WP_020077610.1	WP_013982854.1	WP_014333402.1, WP_014341796.1, WP_015696758.1, WP_015697325.1, WP_015698442.1, WP_015698988.1, WP_015699264.1	WP_002435247.1, WP_002435318.1, WP_002436413.1, WP_002436640.1, WP_002436754.1, WP_002437635.1, WP_040459801.1	WP_010845484.1, WP_010846116.1, WP_013184236.1, WP_013184750.1, WP_232508808.1	WP_014697193.1, WP_014697993.1, WP_014698260.1	WP_007369353.1, WP_007369558.1, WP_007369593.1, WP_007370600.1, WP_007372564.1, WP_007373350.1	WP_008405607.1, WP_008405692.1, WP_008406213.1, WP_008407424.1, WP_008407832.1, WP_008408346.1	WP_007084637.1, WP_007084646.1, WP_007085351.1, WP_007085926.1, WP_007086893.1, WP_211214165.1	WP_005046667.1	WP_004639253.1		WP_016182575.1, WP_016182864.1, WP_016183379.1	WP_017979381.1, WP_017979816.1, WP_017980249.1	WP_016250847.1, WP_016251419.1, WP_016251629.1, WP_016252077.1	WP_002379155.1, WP_002381157.1, WP_002392196.1, WP_002403812.1	WP_040002343.1, WP_040002734.1, WP_040003063.1, WP_040003172.1	WP_016171425.1, WP_016172639.1, WP_016172985.1	WP_016179334.1, WP_016179492.1, WP_016180367.1, WP_016181873.1, WP_016181881.1, WP_016181912.1, WP_016182129.1	WP_016184945.1, WP_016185063.1, WP_016186214.1	WP_010740147.1, WP_010740232.1, WP_010740239.1, WP_010740689.1, WP_010740732.1, WP_010741492.1, WP_010742611.1, WP_010742784.1	WP_016175418.1, WP_016175759.1	WP_016536456.1, WP_016538193.1, WP_016538721.1, WP_016538764.1, WP_016538843.1, WP_039898064.1	WP_022909359.1, WP_022909591.1, WP_022910251.1, WP_022910821.1, WP_022910883.1, WP_026377721.1	WP_020824655.1, WP_020826413.1, WP_020826425.1, WP_020826771.1, WP_020828641.1, WP_020828675.1, WP_020837399.1, WP_020837478.1, WP_020837693.1	WP_024463035.1, WP_024463521.1, WP_024463661.1, WP_051246035.1, WP_051246252.1	WP_029092792.1, WP_029092946.1, WP_029093296.1, WP_029093734.1, WP_029093946.1, WP_029094660.1, WP_029094674.1, WP_029095288.1, WP_029096666.1, WP_029097002.1	WP_025903942.1, WP_244875093.1	WP_021703643.1, WP_021706318.1	WP_027787269.1, WP_027787318.1, WP_027787473.1, WP_027787650.1, WP_027787742.1, WP_027788957.1, WP_027789249.1, WP_027792148.1, WP_027792398.1
OG0000052	WP_011133703.1	WP_004164526.1	WP_005298732.1, WP_011704383.1	WP_011983771.1, WP_012094146.1	WP_012576482.1, WP_012578262.1		WP_000083220.1, WP_000331730.1, WP_000966446.1, WP_001056713.1, WP_001353024.1	WP_003751142.1, WP_003754154.1, WP_012984647.1, WP_012985789.1, WP_012986544.1	WP_041806656.1, WP_230466871.1	WP_003754304.1, WP_003756143.1, WP_003756683.1, WP_003757613.1, WP_003757791.1, WP_040486338.1, WP_040486455.1, WP_040486639.1, WP_197531918.1	WP_006813711.1, WP_006814353.1, WP_006815671.1, WP_282666960.1	WP_002828863.1	WP_001967272.1, WP_004242767.1, WP_004244186.1, WP_004246144.1, WP_004246678.1, WP_004246688.1, WP_004246879.1	WP_000648170.1, WP_001119652.1	WP_004955001.1, WP_004956397.1, WP_004959569.1, WP_004961111.1, WP_004962143.1, WP_004962906.1, WP_004964198.1, WP_039992277.1	WP_006657359.1, WP_006658526.1, WP_006659541.1, WP_006659932.1	WP_000158188.1, WP_000213557.1	WP_002901994.1	WP_003327873.1, WP_004430535.1	WP_015368536.1, WP_015370295.1, WP_015703423.1, WP_015703823.1, WP_015704205.1, WP_015704308.1, WP_015705156.1, WP_015705414.1	WP_013981383.1, WP_013983959.1	WP_014341917.1, WP_015696153.1, WP_015697178.1, WP_015697420.1, WP_015697488.1, WP_015698386.1, WP_015698817.1	WP_002434460.1, WP_002434629.1, WP_002435325.1, WP_002437113.1, WP_002438086.1, WP_002462905.1, WP_232239474.1	WP_010845735.1, WP_010848847.1		WP_007370250.1, WP_007370782.1, WP_007370812.1, WP_007371592.1, WP_007372475.1, WP_007372515.1, WP_007372974.1, WP_007374294.1	WP_008405431.1, WP_238541476.1, WP_238541479.1	WP_007084319.1, WP_007086136.1, WP_007086220.1, WP_007087218.1			WP_019518228.1	WP_016182376.1, WP_016182453.1, WP_016183336.1		WP_016250368.1, WP_016250369.1, WP_016250556.1, WP_016250646.1, WP_016251566.1, WP_016251867.1, WP_018345385.1, WP_226994598.1	WP_002354705.1, WP_002355208.1, WP_002355339.1, WP_002362522.1, WP_002363071.1, WP_002363162.1, WP_002365331.1, WP_002382748.1, WP_002387434.1, WP_002411264.1	WP_039999929.1, WP_040000877.1, WP_040002353.1	WP_016171388.1, WP_016172449.1, WP_016172590.1, WP_016172603.1, WP_016172621.1, WP_016172683.1, WP_016172770.1, WP_016173456.1, WP_016173691.1	WP_016177918.1, WP_016177964.1, WP_016178586.1, WP_016178655.1, WP_016178847.1, WP_016178958.1, WP_016179000.1, WP_016179060.1, WP_016179074.1, WP_016179239.1, WP_016179860.1, WP_016181082.1, WP_016181110.1, WP_016181543.1, WP_016181813.1, WP_016181951.1, WP_071879956.1	WP_016184778.1, WP_016185081.1, WP_016185084.1, WP_016186176.1, WP_248638137.1	WP_010739531.1, WP_010739698.1, WP_010739784.1, WP_010739803.1, WP_010740231.1, WP_010740515.1, WP_010740980.1, WP_010741006.1, WP_010741381.1, WP_010741650.1, WP_010741829.1, WP_010741892.1, WP_010742055.1, WP_010742334.1, WP_010742342.1, WP_010742397.1, WP_010742422.1, WP_010742478.1, WP_010742489.1, WP_010743102.1, WP_034709168.1	WP_016173969.1, WP_016174309.1, WP_016174440.1, WP_016174634.1, WP_016175199.1, WP_016175840.1, WP_016176040.1, WP_035010065.1, WP_051113382.1	WP_016517514.1, WP_016536939.1, WP_016537041.1, WP_016537749.1, WP_016538101.1, WP_039897815.1, WP_039897940.1, WP_039898653.1, WP_039899431.1, WP_071704089.1		WP_020825009.1, WP_020825346.1, WP_020826424.1, WP_020826462.1, WP_020826964.1, WP_020826972.1, WP_020827253.1, WP_020837400.1, WP_041414409.1, WP_041414843.1	WP_024462862.1, WP_024464414.1	WP_029093320.1, WP_029095014.1, WP_036015561.1	WP_025901372.1, WP_025902331.1, WP_025903902.1, WP_029990319.1	WP_021703648.1, WP_021705618.1, WP_021706738.1, WP_040902137.1	WP_011354378.1, WP_021158790.1, WP_021162369.1, WP_027789143.1, WP_027789432.1, WP_027791360.1
OG0000053	WP_011135318.1, WP_011135337.1, WP_011135632.1, WP_011137363.1, WP_011137465.1		WP_011705166.1, WP_011705945.1, WP_164927630.1	WP_012094218.1, WP_012094291.1, WP_012096046.1, WP_012096308.1, WP_012096309.1			WP_000347117.1		WP_003623868.1		WP_006814281.1		WP_004245793.1	WP_000063352.1, WP_000367329.1, WP_000397279.1, WP_000415995.1, WP_000416293.1, WP_000545539.1, WP_001011166.1		WP_006659043.1			WP_003325493.1, WP_003326521.1, WP_003327008.1, WP_003327706.1, WP_003328773.1		WP_011914286.1, WP_013981301.1, WP_013981302.1, WP_013981343.1, WP_013981469.1, WP_013981573.1, WP_013982462.1, WP_013982626.1, WP_013982630.1, WP_013982861.1, WP_013984001.1, WP_013984233.1, WP_013984252.1, WP_041772010.1			WP_013183993.1		WP_007371463.1, WP_007373380.1	WP_008403107.1, WP_008403122.1, WP_008404007.1, WP_008404141.1, WP_008404142.1, WP_008404507.1, WP_008404510.1, WP_008404772.1, WP_008404776.1, WP_008405659.1, WP_008406088.1, WP_008406097.1, WP_008406268.1, WP_008408598.1, WP_008408692.1	WP_007083173.1, WP_007083175.1, WP_007083795.1, WP_007083812.1, WP_007084027.1, WP_007084998.1, WP_007085543.1, WP_007085732.1, WP_007085737.1, WP_007085738.1, WP_007085771.1, WP_007086396.1, WP_007086782.1, WP_007086786.1, WP_007087454.1, WP_007087455.1, WP_007087587.1, WP_007088108.1	WP_003650697.1, WP_003651134.1, WP_003653635.1, WP_003655633.1, WP_004638672.1, WP_005043921.1, WP_005044684.1, WP_005046334.1, WP_005046754.1, WP_005046908.1, WP_005046912.1, WP_005047405.1, WP_005047645.1, WP_005047654.1, WP_005047687.1, WP_005048205.1, WP_005048863.1, WP_005050138.1, WP_171061255.1	WP_004956740.1, WP_005080685.1, WP_005080867.1, WP_005081053.1, WP_005081682.1, WP_005083322.1, WP_005083323.1, WP_005083424.1, WP_005083432.1, WP_005086825.1, WP_005086893.1, WP_020846348.1, WP_171057161.1			WP_017977711.1, WP_017977887.1, WP_017977993.1, WP_017978719.1, WP_017979206.1, WP_017979207.1, WP_017979214.1, WP_017979216.1, WP_017979681.1, WP_017980115.1, WP_018250639.1, WP_024310284.1, WP_024310474.1, WP_051066244.1			WP_039998997.1, WP_039999001.1						WP_016534844.1				WP_029093347.1, WP_029093348.1, WP_029093720.1, WP_029095203.1, WP_029096567.1, WP_029096570.1		WP_021704767.1, WP_021704771.1	WP_021157157.1, WP_021158420.1, WP_021160073.1, WP_021163017.1, WP_027786873.1, WP_027786874.1, WP_027787349.1, WP_027787842.1, WP_027788050.1, WP_027789037.1, WP_027789038.1, WP_027789617.1, WP_027790055.1, WP_027790250.1, WP_027790342.1, WP_027791724.1, WP_027791725.1, WP_027791729.1, WP_027792020.1, WP_027792287.1, WP_027792374.1, WP_027792379.1, WP_034196195.1
OG0000054	WP_011137214.1, WP_043596489.1	WP_002815634.1, WP_004164295.1	WP_005331438.1, WP_011705732.1, WP_011707209.1, WP_011707644.1	WP_011983944.1, WP_012093819.1, WP_012094264.1, WP_012094664.1, WP_012095952.1, WP_012096179.1	WP_007053186.1, WP_007058573.1	WP_004218160.1, WP_004218935.1	WP_000014594.1, WP_000034825.1, WP_000066482.1, WP_000066495.1, WP_000087756.1, WP_000410783.1, WP_001062678.1	WP_003720346.1, WP_003728273.1, WP_012985572.1	WP_003616492.1, WP_003619187.1	WP_003756020.1, WP_003758264.1, WP_003758486.1	WP_004909801.1, WP_006812622.1, WP_006812831.1, WP_006813577.1, WP_006814919.1, WP_006816290.1	WP_002828590.1, WP_040760279.1	WP_004243573.1, WP_004244557.1, WP_004244726.1, WP_004246068.1, WP_004247021.1, WP_004247137.1, WP_004247631.1, WP_004247907.1	WP_000176366.1, WP_000301523.1, WP_000410775.1, WP_001161731.1, WP_001179150.1, WP_001193052.1, WP_001990088.1	WP_002210315.1, WP_002221949.1, WP_004928244.1, WP_004946278.1, WP_004961856.1, WP_004964790.1, WP_004965007.1, WP_039991380.1	WP_004909801.1, WP_006657712.1, WP_006657814.1, WP_006661258.1, WP_006661913.1, WP_006662336.1	WP_000191849.1		WP_003153604.1, WP_003328189.1, WP_004429658.1, WP_004430034.1	WP_000014594.1, WP_001062678.1, WP_012542460.1, WP_015367495.1, WP_015705674.1, WP_015705675.1	WP_003246255.1, WP_003282211.1, WP_003293422.1, WP_013982942.1, WP_013983439.1	WP_002221949.1, WP_009636912.1, WP_013574336.1, WP_013574839.1, WP_013575246.1, WP_015696601.1, WP_015696662.1	WP_001062678.1, WP_002433658.1, WP_002436076.1, WP_002437715.1, WP_002463111.1, WP_002463210.1	WP_010846889.1, WP_010847246.1, WP_010847418.1, WP_010849012.1, WP_013183785.1	WP_014697524.1, WP_014697529.1	WP_001062678.1, WP_007371983.1, WP_007373839.1, WP_007374119.1, WP_007374827.1, WP_035887590.1, WP_071532062.1	WP_008404655.1, WP_008404734.1, WP_008404960.1, WP_008406560.1, WP_008407248.1, WP_008408897.1	WP_007083136.1, WP_007083657.1, WP_007083691.1, WP_007083969.1, WP_007084796.1, WP_007086754.1, WP_007086815.1	WP_000126912.1, WP_003650532.1, WP_003650775.1, WP_003651862.1, WP_003652601.1, WP_003653457.1	WP_000126912.1, WP_004638062.1, WP_004638802.1, WP_004638805.1, WP_004641656.1, WP_005081345.1	WP_005547622.1, WP_005551608.1	WP_016182415.1, WP_016182431.1	WP_017979404.1, WP_020486563.1, WP_024310419.1	WP_016251905.1, WP_016251921.1	WP_002355121.1, WP_002355647.1, WP_002357053.1, WP_002357404.1, WP_002357750.1	WP_009113827.1, WP_012768004.1, WP_012769694.1, WP_012770072.1	WP_016172373.1, WP_016172403.1, WP_016172708.1, WP_244874956.1	WP_010745638.1, WP_016178879.1, WP_016180194.1, WP_016181220.1	WP_016184654.1, WP_016184805.1, WP_016185748.1, WP_016185918.1, WP_016186340.1	WP_010739197.1, WP_010739319.1, WP_010740784.1, WP_010743254.1	WP_016174378.1, WP_016174721.1, WP_016174755.1, WP_016174801.1	WP_001062678.1, WP_004100146.1, WP_016535598.1, WP_039897868.1	WP_022909449.1, WP_022910439.1	WP_002210315.1, WP_002221949.1, WP_004942590.1, WP_004946278.1, WP_006320799.1, WP_020826136.1, WP_020826494.1	WP_024463733.1, WP_024463739.1	WP_029092920.1, WP_029092927.1, WP_029092928.1, WP_036015188.1	WP_001062678.1, WP_006118399.1, WP_025902873.1	WP_021703589.1, WP_021706074.1, WP_021706395.1, WP_021706517.1, WP_040902247.1	WP_006477070.1, WP_006483056.1, WP_006488945.1, WP_011351289.1, WP_011548695.1, WP_027790965.1
OG0000055	WP_011133639.1, WP_011135985.1, WP_227590052.1	WP_010290287.1, WP_011679213.1	WP_011705611.1, WP_011706771.1, WP_016349423.1, WP_049049137.1	WP_011983620.1, WP_011983636.1, WP_012094086.1, WP_012094386.1, WP_012095451.1, WP_012095833.1, WP_012095908.1			WP_000008962.1, WP_000137283.1, WP_001175590.1, WP_015953675.1	WP_012984644.1, WP_012986405.1	WP_003623928.1	WP_000120603.1, WP_003754995.1, WP_003757877.1, WP_036105657.1		WP_002828613.1	WP_004244232.1, WP_004248583.1	WP_000081428.1, WP_000098837.1, WP_000196664.1, WP_000210395.1, WP_000214801.1, WP_000217374.1, WP_000433731.1, WP_000526188.1, WP_000571870.1, WP_000660066.1, WP_000779680.1, WP_000894377.1, WP_000918378.1, WP_000958630.1, WP_001070531.1, WP_001259911.1, WP_002026021.1	WP_004961332.1, WP_004963151.1	WP_006660728.1	WP_000711090.1	WP_002900829.1, WP_011999882.1	WP_003234907.1, WP_003324964.1, WP_003328212.1, WP_004430292.1, WP_010788908.1, WP_013390713.1	WP_015365828.1, WP_015370089.1, WP_015706111.1	WP_011913229.1, WP_011913642.1, WP_013982350.1, WP_013984299.1, WP_193384072.1	WP_014341923.1, WP_015697161.1	WP_002436175.1, WP_002438872.1	WP_013183891.1		WP_007370592.1, WP_007371335.1, WP_007372641.1, WP_007373717.1, WP_035942979.1	WP_008403931.1, WP_008407096.1, WP_008407212.1, WP_008407867.1	WP_007083428.1, WP_007083492.1, WP_007083967.1, WP_007086546.1, WP_007087982.1	WP_002121379.1, WP_002121891.1, WP_003651284.1	WP_004637919.1, WP_004638870.1, WP_005403396.1, WP_017394480.1		WP_016182881.1, WP_016184036.1, WP_016184419.1	WP_017977664.1, WP_017977870.1, WP_017980084.1, WP_018251191.1, WP_018251255.1, WP_231292033.1		WP_002356136.1, WP_002356730.1	WP_040000311.1, WP_040000701.1, WP_071604747.1	WP_002301366.1, WP_002372035.1, WP_016171842.1, WP_016172443.1, WP_016173236.1, WP_016173303.1, WP_016173357.1, WP_016173802.1	WP_016178414.1, WP_016181309.1	WP_016185280.1, WP_016186334.1	WP_010738917.1, WP_010738920.1, WP_010740030.1, WP_010742082.1	WP_016173843.1, WP_016174046.1, WP_016174641.1	WP_000423544.1, WP_001135895.1, WP_016537188.1, WP_016537941.1, WP_039899327.1	WP_022910171.1, WP_022911021.1, WP_022911050.1, WP_211217282.1	WP_020826309.1, WP_020826416.1, WP_020827025.1, WP_020827563.1	WP_024463445.1, WP_024463537.1, WP_024463679.1, WP_024464623.1, WP_226839147.1, WP_233419515.1	WP_029092868.1, WP_029092876.1, WP_029096347.1	WP_025900970.1	WP_021705345.1, WP_021705633.1, WP_021706370.1, WP_021707145.1	WP_021160594.1, WP_027789442.1, WP_027789840.1, WP_027789989.1, WP_027790385.1, WP_027791112.1, WP_027791347.1, WP_088611426.1
OG0000056	WP_011133721.1, WP_011133869.1, WP_011135885.1, WP_011136465.1, WP_011136605.1, WP_011137213.1, WP_011137590.1, WP_052278774.1, WP_052278841.1, WP_052278855.1, WP_080508992.1, WP_140411145.1	WP_011679614.1	WP_011704403.1, WP_011704794.1, WP_011704795.1, WP_011705121.1, WP_011705312.1, WP_164927521.1, WP_164927782.1	WP_012094010.1, WP_012094497.1, WP_012094649.1, WP_012095542.1, WP_012095807.1, WP_041810000.1, WP_235436521.1	WP_012578491.1	WP_004218813.1, WP_004268530.1	WP_000468211.1, WP_001155896.1	WP_003748193.1, WP_012985532.1, WP_012986092.1, WP_012986425.1, WP_012986625.1	WP_002879323.1, WP_003623451.1	WP_003754762.1, WP_003755379.1, WP_003758192.1, WP_003758318.1, WP_003758840.1, WP_003759056.1	WP_006812990.1, WP_006813010.1, WP_006813154.1, WP_006813524.1	WP_002827278.1, WP_040760184.1	WP_004242934.1, WP_004246767.1, WP_004247975.1, WP_012368174.1	WP_000061617.1, WP_000390343.1, WP_000397315.1, WP_000409246.1, WP_000426599.1, WP_000484225.1, WP_000494680.1, WP_000503549.1, WP_000506654.1, WP_000636432.1, WP_000764595.1, WP_000775343.1, WP_000803482.1, WP_000885400.1, WP_001068189.1, WP_001068746.1, WP_001139521.1, WP_001987197.1, WP_003271719.1	WP_004959902.1, WP_039991864.1, WP_039992030.1, WP_039992819.1	WP_006659965.1, WP_039862059.1, WP_226890322.1	WP_000355956.1, WP_001166207.1	WP_002897261.1, WP_002899884.1, WP_002903283.1, WP_002914019.1	WP_003326087.1, WP_003327391.1, WP_003328346.1, WP_004430708.1	WP_015366387.1, WP_015367203.1, WP_015703751.1, WP_015705173.1, WP_047079345.1	WP_013981786.1, WP_013983314.1	WP_014341674.1, WP_015696344.1, WP_015696850.1, WP_015697063.1, WP_015697665.1, WP_015697720.1, WP_015698374.1	WP_002435092.1, WP_002435214.1, WP_002437875.1	WP_013183698.1, WP_013184273.1	WP_014697284.1, WP_014697454.1	WP_007369602.1, WP_007370453.1, WP_007371064.1, WP_007371846.1, WP_007372020.1, WP_007373563.1, WP_007374467.1, WP_035887096.1	WP_008403885.1, WP_008403974.1, WP_008403975.1, WP_008404122.1, WP_008405680.1, WP_008405921.1, WP_008406230.1, WP_008406530.1, WP_008406532.1, WP_008407503.1, WP_008407924.1, WP_008408767.1, WP_306460330.1	WP_007083993.1, WP_007087148.1, WP_040345462.1	WP_004638673.1, WP_005046640.1	WP_005081385.1, WP_005083430.1		WP_016182582.1, WP_016182737.1, WP_016182859.1, WP_016183986.1, WP_016183991.1	WP_017977601.1, WP_017978940.1, WP_017980359.1, WP_029720448.1, WP_196801617.1, WP_231372464.1	WP_016250356.1, WP_016252064.1, WP_016252263.1	WP_002364151.1, WP_002386268.1	WP_040000856.1, WP_040001292.1, WP_040002357.1	WP_016171537.1, WP_016173601.1	WP_016178193.1, WP_016178868.1, WP_016181163.1, WP_081638466.1	WP_016184532.1, WP_016186611.1, WP_016186648.1	WP_010739151.1, WP_010740605.1, WP_010741066.1, WP_010741269.1, WP_010741628.1, WP_010741828.1, WP_244265990.1	WP_016175234.1, WP_016176238.1, WP_016176330.1, WP_245558514.1, WP_245558527.1	WP_016536188.1, WP_016536394.1, WP_016536922.1, WP_016538639.1, WP_039899225.1	WP_281166941.1	WP_020825411.1, WP_020825925.1, WP_020825963.1, WP_020827282.1, WP_020827944.1	WP_024463179.1, WP_051246260.1, WP_081672676.1	WP_029092877.1, WP_029094271.1, WP_029094899.1, WP_051323229.1	WP_025901758.1, WP_029990476.1, WP_029991323.1	WP_021703604.1, WP_021704150.1, WP_021705015.1, WP_021705161.1, WP_021705249.1, WP_021705329.1, WP_021705351.1, WP_021706695.1, WP_021707487.1, WP_040903016.1, WP_081693103.1	WP_027787653.1, WP_027789371.1, WP_027790558.1, WP_027791857.1, WP_027792568.1, WP_049116784.1, WP_080981885.1
OG0000057	WP_011134373.1, WP_011136488.1, WP_043596746.1, WP_158303331.1	WP_010290133.1, WP_011680114.1, WP_011680118.1	WP_011706684.1, WP_011707824.1, WP_164927770.1	WP_011984015.1, WP_012096394.1	WP_012576668.1, WP_012576948.1, WP_012578375.1, WP_012578688.1, WP_014485128.1, WP_050510675.1	WP_004218316.1, WP_004218319.1, WP_004268787.1	WP_000184889.1, WP_000654512.1, WP_000927034.1, WP_000982037.1	WP_012984844.1, WP_012984928.1, WP_012985339.1, WP_012985346.1, WP_012985347.1	WP_011543542.1, WP_011544137.1	WP_003754794.1, WP_003755138.1, WP_003755140.1, WP_003758734.1	WP_006814731.1, WP_006815918.1, WP_006816185.1	WP_002828822.1	WP_004245683.1, WP_004246444.1, WP_004246450.1, WP_017628677.1	WP_000237685.1, WP_000558362.1, WP_000970530.1, WP_001124404.1, WP_001182594.1, WP_001260416.1, WP_003269828.1	WP_004956684.1, WP_004961681.1, WP_039992020.1	WP_006657080.1, WP_006660543.1, WP_006660575.1	WP_000230072.1, WP_000241102.1, WP_000241104.1, WP_000411723.1, WP_000848921.1, WP_000867340.1, WP_001173122.1, WP_001872230.1	WP_002901596.1, WP_002903120.1, WP_002913397.1, WP_002914165.1	WP_003325738.1, WP_003326438.1, WP_003326447.1, WP_003326709.1, WP_003326840.1, WP_003326843.1, WP_003326846.1, WP_003326911.1, WP_003328359.1, WP_004430408.1	WP_015368679.1, WP_015703806.1, WP_015704101.1, WP_015706052.1, WP_047079379.1	WP_013981218.1, WP_013982506.1, WP_013984348.1, WP_080564980.1, WP_080564981.1, WP_080564982.1	WP_015697150.1, WP_015697652.1, WP_015698541.1, WP_015699217.1	WP_002434768.1, WP_002434777.1, WP_002435262.1, WP_002436717.1, WP_002437137.1	WP_013183123.1, WP_013183124.1, WP_013183669.1, WP_013184652.1	WP_014697380.1, WP_272941509.1	WP_007369497.1, WP_007369503.1, WP_007371255.1, WP_007371259.1, WP_007371283.1, WP_007371285.1, WP_007371516.1, WP_035887552.1, WP_035943141.1, WP_257789076.1	WP_008403146.1, WP_008403190.1, WP_008405578.1, WP_008407500.1	WP_007083051.1, WP_007083358.1, WP_007083363.1, WP_007083375.1, WP_007085025.1, WP_007085026.1, WP_007085037.1, WP_007086020.1, WP_040344886.1, WP_235749630.1	WP_005046317.1, WP_005048474.1, WP_005050162.1	WP_004638342.1	WP_005547284.1, WP_005547835.1, WP_005548147.1	WP_016183078.1, WP_016183079.1, WP_016183087.1, WP_016184019.1	WP_017977417.1, WP_017978588.1, WP_017979137.1	WP_016250715.1, WP_016252487.1, WP_016252496.1, WP_016252497.1	WP_002355375.1, WP_002355764.1, WP_002384299.1, WP_002410856.1, WP_002411417.1, WP_010816143.1	WP_040003617.1	WP_016171446.1	WP_016178590.1, WP_016180112.1, WP_016180576.1, WP_016180586.1, WP_016180587.1, WP_016180596.1	WP_016184732.1, WP_016185309.1, WP_016185320.1, WP_016185321.1	WP_010740442.1, WP_010740447.1, WP_010740448.1, WP_010740460.1, WP_010740931.1, WP_010740932.1, WP_010742679.1	WP_016174291.1, WP_016174295.1	WP_016536241.1, WP_016537240.1, WP_039898435.1	WP_022910485.1, WP_022910825.1, WP_022910874.1	WP_020827440.1, WP_020827441.1, WP_020827444.1, WP_020837597.1, WP_041414642.1	WP_024462632.1, WP_024463055.1, WP_024463057.1, WP_024464637.1, WP_024464642.1, WP_024464643.1, WP_033503326.1, WP_081672844.1	WP_036016694.1	WP_029990578.1, WP_029991701.1, WP_051170789.1, WP_051170904.1	WP_021704561.1, WP_021705429.1, WP_021706493.1	WP_027790310.1, WP_027791297.1, WP_051363295.1, WP_226153254.1
OG0000058	WP_011136442.1	WP_004164341.1, WP_010292015.1, WP_011679093.1	WP_011704730.1, WP_011704857.1, WP_011705173.1, WP_016350209.1, WP_024944477.1	WP_011983498.1, WP_012095455.1	WP_012576970.1, WP_012576977.1, WP_012577042.1, WP_012577115.1, WP_012577249.1, WP_012577250.1, WP_012577251.1, WP_012578478.1, WP_012578623.1, WP_012578675.1	WP_004218121.1, WP_004218679.1, WP_004218963.1, WP_004219344.1, WP_004268559.1	WP_000187590.1, WP_000209044.1, WP_000225307.1, WP_000291279.1, WP_001118914.1, WP_001219348.1	WP_003745800.1, WP_012984652.1, WP_012984693.1, WP_012984923.1, WP_012985115.1, WP_012985138.1, WP_012985553.1, WP_012986594.1	WP_011543514.1, WP_255570007.1, WP_255570008.1	WP_003756069.1, WP_003756852.1, WP_003757338.1, WP_003757818.1, WP_003757892.1, WP_003758131.1	WP_006812799.1, WP_006812953.1, WP_006815799.1, WP_006816140.1	WP_002827808.1, WP_002828766.1, WP_040761114.1	WP_004242997.1, WP_004246020.1, WP_004246555.1, WP_004246685.1	WP_000003038.1, WP_000391701.1, WP_000666109.1	WP_004963238.1, WP_004965899.1, WP_039992406.1	WP_006659790.1, WP_006660478.1, WP_006660625.1, WP_039861410.1, WP_039862318.1, WP_243441100.1	WP_000038544.1, WP_000164276.1, WP_000198862.1, WP_000315799.1, WP_000520050.1	WP_002900431.1, WP_002901996.1, WP_002907200.1, WP_002911134.1	WP_003325412.1, WP_003326233.1	WP_015366773.1, WP_015367709.1, WP_015703465.1, WP_015704548.1, WP_015705004.1, WP_015705055.1, WP_015705381.1, WP_015705627.1, WP_015705629.1		WP_013576476.1, WP_014341887.1, WP_015696757.1, WP_015697064.1, WP_015697068.1, WP_015697450.1, WP_015698360.1, WP_015698443.1, WP_015698645.1, WP_193785515.1	WP_002433900.1, WP_002435378.1, WP_002435827.1, WP_002436031.1, WP_002437062.1, WP_002437111.1	WP_010846281.1, WP_013183798.1	WP_014697003.1, WP_014697297.1, WP_014697410.1, WP_014697554.1, WP_014697992.1, WP_014698342.1	WP_007370552.1, WP_007372510.1, WP_007373357.1, WP_007373469.1, WP_007373874.1, WP_007374527.1, WP_007374877.1	WP_008405503.1	WP_007085342.1, WP_007085374.1, WP_007086333.1, WP_007087217.1, WP_007087283.1, WP_007087720.1, WP_007087734.1, WP_007088130.1, WP_007088146.1			WP_005537595.1, WP_005545949.1, WP_005547126.1, WP_005547816.1	WP_016183108.1, WP_016183273.1, WP_016183391.1, WP_016183670.1, WP_016183825.1	WP_017979506.1, WP_026151816.1	WP_016250239.1, WP_016250365.1, WP_016250491.1, WP_016250565.1, WP_016251213.1, WP_016251349.1, WP_016252472.1	WP_002356333.1, WP_002357964.1, WP_002360061.1	WP_040000962.1, WP_040001394.1, WP_040001941.1, WP_040002098.1, WP_040003122.1, WP_050583291.1	WP_016171504.1, WP_016172246.1, WP_016172533.1, WP_016172675.1, WP_016173009.1, WP_016173129.1, WP_016173455.1	WP_016178141.1, WP_016178622.1, WP_016178741.1, WP_016178978.1, WP_016179754.1, WP_016179835.1, WP_016180384.1, WP_016180683.1, WP_016181609.1	WP_016184818.1, WP_016185060.1, WP_016185734.1, WP_016185828.1, WP_016186643.1	WP_010740357.1, WP_010740677.1, WP_010740973.1, WP_010741175.1, WP_010743053.1, WP_010743065.1	WP_016173914.1, WP_016173959.1, WP_016175136.1, WP_016175461.1, WP_016175910.1, WP_016175945.1	WP_016517480.1, WP_016534724.1, WP_016535142.1, WP_016535374.1, WP_016535899.1, WP_016536288.1, WP_016537769.1	WP_022909305.1, WP_022910536.1, WP_022911033.1, WP_026377741.1, WP_026377834.1, WP_026377923.1, WP_211217348.1	WP_020825444.1, WP_020825638.1, WP_020826460.1, WP_020826757.1, WP_020826775.1, WP_020827045.1, WP_020828672.1	WP_024463520.1, WP_024463758.1, WP_024464327.1, WP_024464419.1	WP_029092893.1, WP_029094005.1, WP_029094573.1, WP_029094638.1, WP_029095801.1, WP_036016890.1	WP_025902146.1, WP_029990392.1, WP_029991102.1	WP_021703311.1, WP_021703795.1, WP_021704275.1, WP_021705988.1	WP_027787647.1
OG0000059	WP_011133629.1, WP_011134475.1, WP_011136887.1, WP_011137138.1, WP_011137806.1, WP_043595502.1, WP_052278816.1, WP_223938032.1, WP_227590054.1		WP_011704072.1, WP_011704282.1, WP_011706627.1, WP_011706864.1, WP_164927726.1, WP_171279904.1	WP_011984138.1, WP_011984257.1, WP_012095167.1, WP_041809742.1, WP_041810343.1, WP_081428387.1			WP_000190577.1, WP_000287101.1, WP_000704409.1, WP_001211880.1				WP_006813784.1, WP_039854289.1, WP_282666934.1		WP_004245629.1, WP_036932500.1	WP_000087653.1, WP_000253127.1, WP_000348328.1, WP_000420372.1, WP_000513021.1, WP_000584296.1, WP_000636549.1, WP_000664860.1, WP_000865057.1, WP_000937268.1, WP_000964151.1, WP_001032625.1, WP_001046108.1, WP_001088549.1, WP_033795720.1	WP_004956092.1, WP_004956811.1	WP_006659613.1, WP_006660179.1, WP_096759676.1			WP_003327180.1, WP_003327278.1, WP_003327329.1, WP_003329145.1, WP_087941871.1	WP_015368972.1, WP_015704019.1, WP_015704073.1, WP_015705370.1	WP_013981243.1, WP_013981344.1, WP_013981351.1, WP_013981425.1, WP_013981474.1, WP_013981496.1, WP_013981506.1, WP_013981903.1, WP_013982447.1, WP_013982644.1, WP_013982659.1, WP_013983512.1, WP_013983740.1, WP_013984075.1, WP_013984084.1, WP_013984521.1, WP_041771778.1, WP_232243995.1, WP_232244008.1, WP_232244022.1	WP_015699251.1	WP_002436636.1, WP_002463377.1, WP_040459589.1, WP_081479353.1	WP_173363120.1		WP_007369335.1, WP_007372509.1, WP_035943200.1	WP_008403515.1, WP_008403532.1, WP_008408322.1	WP_007084017.1, WP_007084121.1, WP_007084226.1, WP_007084422.1, WP_007085944.1, WP_007085974.1, WP_007086176.1, WP_007086190.1, WP_007086376.1, WP_007086706.1, WP_007086789.1, WP_007087027.1, WP_007087311.1, WP_007087334.1, WP_235749810.1	WP_005045227.1, WP_005046625.1	WP_004638983.1	WP_026161180.1	WP_016184234.1	WP_017977400.1, WP_017978005.1, WP_017978469.1, WP_017978832.1, WP_017978834.1, WP_017978984.1, WP_017979647.1, WP_017979665.1, WP_017979721.1, WP_018251089.1, WP_020486416.1, WP_020493474.1, WP_231291967.1, WP_231291995.1, WP_231292047.1			WP_033568900.1, WP_039998987.1, WP_040003403.1	WP_016173566.1			WP_010743066.1		WP_016517479.1, WP_016535097.1, WP_016538859.1		WP_020825436.1, WP_020825761.1, WP_020837668.1, WP_041414268.1		WP_029094628.1, WP_029095136.1, WP_029096353.1, WP_036016377.1, WP_051323275.1, WP_051323344.1, WP_227659914.1, WP_227659915.1, WP_248595840.1	WP_025901591.1, WP_025904077.1	WP_021703303.1, WP_021703673.1, WP_021704008.1, WP_021704354.1, WP_021704681.1, WP_021705190.1, WP_021705507.1, WP_040902958.1	WP_021157653.1, WP_027786960.1, WP_027788852.1, WP_027788870.1, WP_027789044.1, WP_027790202.1, WP_027790481.1, WP_027790831.1, WP_027792743.1, WP_027792859.1
OG0000060	WP_011133768.1, WP_011135182.1, WP_011135591.1	WP_011679707.1, WP_011679920.1	WP_011707118.1, WP_237701962.1	WP_012094093.1, WP_012094406.1	WP_012578256.1	WP_014482677.1, WP_014482678.1	WP_000985191.1	WP_012984997.1, WP_012986470.1, WP_012986483.1		WP_003758070.1, WP_003758719.1	WP_006814865.1, WP_006815968.1, WP_154611074.1	WP_002828136.1, WP_040760101.1, WP_050755309.1	WP_004242837.1, WP_004245895.1	WP_000643790.1, WP_000643858.1, WP_000644517.1, WP_000644578.1, WP_000644636.1, WP_000645266.1, WP_000646416.1, WP_000647249.1, WP_000901732.1	WP_004955519.1, WP_004956928.1, WP_004957991.1, WP_004958363.1, WP_004961032.1, WP_004962633.1, WP_039991945.1, WP_039992179.1	WP_006657865.1, WP_039861688.1, WP_117584518.1		WP_002912592.1, WP_002914408.1	WP_003326009.1, WP_004430561.1	WP_015703848.1, WP_015704044.1, WP_015705350.1, WP_015705616.1, WP_015705748.1, WP_015705777.1, WP_131629757.1	WP_003288728.1, WP_003288730.1, WP_011913296.1, WP_013981196.1, WP_013981575.1, WP_013982247.1, WP_013983484.1, WP_013984421.1	WP_014333892.1, WP_015696771.1, WP_015696823.1, WP_015697038.1, WP_015697719.1, WP_015698744.1, WP_015698996.1, WP_037039771.1	WP_002434264.1, WP_002438370.1	WP_010845698.1, WP_013185370.1	WP_237705834.1	WP_007370440.1, WP_007370834.1, WP_007371212.1, WP_007371345.1, WP_007371615.1, WP_007371795.1, WP_007371829.1, WP_007371916.1, WP_007372433.1, WP_007372806.1, WP_007374989.1	WP_008403917.1, WP_008405445.1, WP_008407997.1, WP_039967066.1	WP_007083811.1, WP_007083870.1, WP_007084446.1, WP_007085160.1, WP_007087177.1, WP_007087851.1, WP_040346477.1, WP_235749588.1	WP_005044218.1, WP_005044937.1, WP_005046238.1, WP_005046858.1, WP_005049944.1	WP_005080612.1, WP_005083650.1			WP_017977425.1, WP_017977929.1, WP_024310501.1		WP_002389536.1, WP_002409467.1	WP_012885306.1, WP_039999507.1, WP_039999680.1, WP_039999720.1, WP_040002489.1, WP_040003449.1	WP_016171633.1, WP_016172254.1, WP_016172702.1, WP_016173592.1, WP_016173753.1, WP_016173801.1	WP_016178719.1, WP_016179530.1, WP_016180349.1, WP_016180866.1, WP_016180946.1, WP_016181636.1, WP_016181717.1, WP_016181894.1	WP_016184829.1	WP_010739053.1, WP_010740727.1, WP_010740831.1, WP_010741183.1, WP_010742823.1, WP_034709180.1, WP_172463198.1		WP_016517433.1, WP_016536510.1, WP_016537160.1	WP_022909163.1, WP_026377697.1	WP_020825125.1, WP_020825579.1, WP_020825580.1, WP_020825817.1, WP_020826877.1, WP_020827581.1, WP_020828654.1, WP_020837160.1, WP_236615018.1, WP_236615028.1	WP_024463155.1, WP_081672603.1	WP_029093007.1, WP_029095071.1, WP_029095621.1, WP_029096970.1	WP_025900964.1, WP_029990270.1	WP_021705773.1, WP_021706084.1, WP_021706756.1	WP_021159633.1, WP_027786838.1, WP_027787274.1, WP_027787841.1, WP_027788503.1, WP_027789339.1, WP_027789990.1, WP_027790472.1, WP_027790758.1, WP_027791440.1, WP_027791685.1, WP_027792442.1, WP_049096281.1, WP_049096431.1
OG0000061	WP_227590051.1	WP_010284928.1, WP_011679176.1, WP_011679343.1, WP_011679665.1	WP_005303134.1, WP_011704386.1, WP_011706777.1, WP_164927752.1	WP_011983774.1, WP_011983876.1, WP_012096286.1	WP_012578444.1, WP_012578683.1		WP_000522247.1, WP_001040487.1, WP_001107902.1, WP_002431839.1, WP_015953953.1	WP_003745108.1, WP_012984586.1, WP_012984811.1, WP_012985305.1, WP_012985494.1, WP_012985788.1	WP_002879534.1, WP_004560917.1, WP_014564847.1	WP_003755040.1, WP_003756139.1, WP_003756754.1, WP_003757008.1, WP_003757609.1, WP_003757658.1, WP_003757660.1, WP_040486360.1, WP_241762106.1	WP_006813713.1, WP_006814669.1, WP_006815672.1	WP_002827050.1, WP_002827056.1, WP_002827057.1	WP_004243800.1, WP_004244336.1, WP_004244889.1, WP_004246145.1	WP_000367322.1, WP_000473662.1, WP_000513958.1, WP_000711293.1	WP_004936467.1, WP_004955872.1, WP_004957218.1, WP_004958393.1, WP_004959576.1	WP_006657358.1, WP_006658610.1, WP_006659543.1	WP_000157957.1, WP_000170533.1, WP_000434614.1, WP_001872425.1	WP_002901467.1, WP_002913256.1, WP_002913880.1	WP_003325657.1, WP_003326256.1, WP_003326377.1, WP_003326428.1, WP_003327872.1, WP_003328633.1	WP_015365497.1, WP_015368560.1, WP_015703257.1, WP_015703855.1, WP_015704925.1, WP_164926762.1		WP_013574431.1, WP_014333741.1, WP_014341794.1, WP_015696871.1, WP_015697252.1, WP_015698818.1, WP_037040168.1, WP_037041113.1	WP_002435678.1, WP_002435703.1, WP_002463576.1, WP_040460239.1	WP_010847042.1, WP_010848522.1, WP_013185738.1		WP_000522253.1, WP_007370522.1, WP_007370530.1, WP_007370598.1, WP_007371187.1, WP_007372824.1, WP_007372982.1, WP_007373985.1		WP_007084320.1, WP_007084380.1, WP_007088197.1, WP_040346455.1			WP_005540965.1	WP_016182455.1, WP_016182634.1, WP_016183274.1, WP_016183819.1, WP_016184308.1, WP_016184310.1, WP_081617806.1		WP_016250648.1, WP_016251016.1, WP_016251019.1, WP_016251212.1	WP_002358535.1, WP_002382745.1, WP_002382747.1, WP_002388267.1, WP_002389331.1, WP_010816167.1	WP_012770940.1, WP_040001336.1, WP_040002735.1, WP_233276318.1	WP_016171686.1, WP_016171847.1, WP_016172450.1, WP_016173173.1, WP_016173273.1, WP_016173301.1, WP_016173687.1, WP_244874964.1	WP_002298390.1, WP_016177985.1, WP_016177999.1, WP_016178001.1, WP_016178029.1, WP_016178511.1, WP_016178560.1, WP_016178620.1, WP_016178947.1, WP_016178957.1, WP_016178991.1, WP_016178993.1, WP_016179833.1, WP_016179834.1, WP_016179861.1, WP_016180528.1, WP_016181079.1, WP_016181089.1, WP_016181091.1, WP_016181111.1, WP_016181539.1, WP_016181847.1, WP_016181886.1, WP_034876808.1	WP_016184799.1, WP_016185016.1, WP_016186105.1, WP_016186299.1, WP_016186344.1, WP_016186436.1, WP_016186533.1	WP_010739530.1, WP_010739805.1, WP_010740044.1, WP_010740192.1, WP_010740508.1, WP_010740514.1, WP_010740734.1, WP_010740977.1, WP_010741007.1, WP_010741413.1, WP_010741421.1, WP_010741557.1, WP_010741914.1, WP_010741932.1, WP_010742056.1, WP_010742246.1, WP_010742327.1, WP_010742345.1, WP_010742394.1, WP_010742474.1, WP_010742476.1	WP_016173967.1, WP_016174341.1, WP_016175211.1, WP_016175572.1, WP_016175900.1, WP_016176099.1	WP_016535471.1, WP_016537280.1, WP_016537302.1, WP_016537566.1, WP_016537678.1, WP_016538260.1, WP_016538342.1, WP_016538616.1, WP_039898232.1, WP_115586321.1		WP_012146162.1, WP_020824715.1, WP_020824992.1, WP_020825040.1, WP_020826800.1, WP_020826992.1, WP_020828195.1, WP_020828643.1	WP_024464239.1, WP_024464243.1	WP_029094304.1, WP_029095013.1, WP_029096747.1	WP_025903585.1, WP_051170698.1	WP_021703766.1, WP_021706740.1, WP_040903020.1
OG0000062	WP_011133938.1, WP_011134558.1, WP_011136388.1, WP_011136400.1, WP_011136439.1	WP_011679300.1, WP_011679358.1, WP_011680242.1	WP_011704129.1, WP_011704511.1, WP_011704598.1, WP_011704699.1, WP_011706195.1, WP_011706241.1, WP_011707392.1, WP_016351112.1, WP_016351179.1	WP_012094080.1, WP_012094279.1, WP_012095477.1, WP_041809375.1	WP_014484986.1	WP_004217677.1	WP_000007084.1, WP_000047508.1, WP_000123664.1, WP_000219193.1, WP_001295553.1	WP_003747692.1, WP_012985887.1, WP_041176170.1, WP_148213635.1	WP_003622430.1, WP_003623795.1, WP_011543698.1	WP_003755843.1, WP_003756253.1, WP_115345774.1	WP_006814498.1, WP_039853984.1, WP_039855425.1, WP_282552217.1	WP_002827578.1, WP_002828707.1, WP_002829004.1	WP_004243902.1, WP_004244484.1, WP_004245097.1, WP_004246232.1, WP_004246356.1	WP_000039339.1, WP_000194023.1, WP_000206602.1, WP_000588597.1, WP_003270559.1	WP_004955898.1, WP_004959519.1, WP_004965671.1, WP_039992022.1	WP_006657956.1, WP_006658212.1, WP_006658686.1, WP_036965513.1, WP_039861656.1	WP_000628862.1, WP_000673086.1	WP_002912245.1, WP_002913779.1, WP_002914278.1	WP_003326274.1, WP_003328133.1, WP_003328344.1, WP_004429519.1	WP_015368886.1, WP_015369531.1, WP_015370281.1, WP_015704814.1, WP_015705625.1	WP_013981780.1, WP_013983117.1, WP_013983296.1, WP_013984307.1, WP_041771663.1, WP_041771883.1	WP_014333709.1, WP_015697878.1, WP_015698052.1, WP_015698402.1, WP_015699145.1	WP_002434242.1, WP_002434720.1, WP_002437995.1, WP_002438115.1, WP_040460214.1	WP_010845329.1, WP_010847129.1, WP_010848249.1, WP_013183302.1	WP_014697871.1	WP_007369187.1, WP_007369934.1, WP_007370767.1, WP_007371975.1, WP_007373980.1	WP_008405013.1, WP_008405663.1, WP_008405787.1, WP_008408017.1	WP_007084479.1, WP_007087625.1, WP_007087844.1, WP_007087935.1, WP_162829829.1	WP_003650737.1, WP_005043910.1	WP_005080430.1, WP_005086875.1	WP_005572001.1, WP_019518337.1, WP_026161177.1	WP_016182413.1, WP_016182657.1, WP_016183600.1	WP_017977710.1, WP_017979452.1, WP_017979750.1	WP_016251361.1, WP_016251904.1, WP_016252178.1	WP_002355724.1, WP_002357738.1, WP_002366395.1	WP_039999110.1, WP_040000143.1, WP_040000661.1, WP_040001055.1, WP_040002458.1	WP_016171970.1, WP_016172415.1, WP_016173716.1	WP_016179517.1, WP_016180187.1, WP_016180569.1	WP_016185148.1, WP_016185301.1, WP_016185423.1	WP_010739204.1, WP_010740467.1, WP_010742811.1	WP_016174018.1, WP_016175064.1, WP_211210774.1	WP_016535465.1, WP_016537826.1, WP_016538968.1, WP_039898857.1, WP_039899321.1	WP_022910444.1, WP_022910456.1, WP_022910733.1	WP_020824747.1, WP_020824957.1, WP_020825734.1, WP_020827291.1, WP_020828264.1	WP_024462648.1, WP_051245929.1	WP_029094075.1, WP_029095185.1, WP_029095578.1, WP_029096618.1, WP_051323375.1	WP_025903404.1, WP_025903725.1, WP_025904145.1, WP_029989726.1, WP_071780132.1	WP_021704690.1, WP_021704993.1, WP_021705149.1, WP_021705189.1, WP_021705384.1, WP_021707408.1, WP_040902727.1, WP_040902874.1	WP_027787069.1, WP_027789193.1, WP_027790019.1, WP_027792778.1, WP_081040807.1
OG0000063	WP_011134006.1, WP_011134550.1	WP_010282209.1, WP_010289224.1, WP_010289419.1, WP_011679745.1, WP_011680053.1, WP_011680074.1, WP_025268174.1, WP_172844096.1	WP_011706443.1	WP_012093757.1, WP_012094454.1, WP_012095169.1, WP_012095192.1, WP_012095967.1	WP_012576903.1, WP_012577004.1, WP_012577116.1, WP_012577762.1, WP_012578214.1, WP_012578486.1, WP_012578526.1, WP_161786183.1	WP_004217928.1, WP_004217930.1, WP_004218238.1, WP_004218545.1, WP_004268336.1, WP_004268429.1, WP_004268547.1, WP_012619969.1	WP_000074537.1, WP_000183896.1, WP_000785934.1	WP_012984782.1, WP_012985299.1, WP_012986029.1, WP_041176276.1	WP_003618701.1, WP_011543651.1	WP_003754400.1, WP_003757354.1, WP_003758448.1, WP_040486392.1	WP_006815540.1	WP_002827557.1, WP_002827561.1, WP_002828181.1, WP_002828245.1, WP_040760663.1	WP_004243704.1	WP_000222702.1, WP_000434575.1, WP_000761571.1, WP_000765537.1, WP_000808531.1	WP_004954971.1, WP_004960262.1, WP_004965624.1, WP_039991881.1	WP_006660281.1	WP_000171457.1, WP_000221828.1, WP_000688108.1	WP_002901938.1, WP_002913466.1, WP_032908228.1	WP_003325641.1, WP_003327185.1, WP_003327277.1, WP_003327323.1	WP_013878147.1, WP_015365583.1, WP_015705579.1, WP_162777741.1	WP_011913649.1, WP_013983456.1, WP_013983637.1, WP_013983857.1	WP_015696165.1, WP_015696345.1, WP_015696458.1, WP_015698070.1, WP_015698570.1	WP_002436114.1, WP_002437872.1, WP_002463456.1, WP_002463537.1	WP_010845719.1, WP_010846747.1	WP_014697189.1, WP_014697233.1, WP_014697289.1, WP_014697687.1, WP_014697689.1, WP_014698070.1, WP_014698113.1, WP_041776981.1	WP_007369986.1, WP_007370991.1, WP_007371084.1, WP_007373823.1, WP_035942261.1	WP_008404865.1, WP_179946248.1, WP_274517634.1	WP_007084035.1, WP_007084313.1, WP_007084841.1, WP_007085888.1, WP_007086178.1, WP_007086955.1	WP_005044332.1, WP_005045863.1, WP_005047543.1, WP_026055603.1	WP_004639359.1, WP_004639369.1, WP_004640008.1, WP_005087251.1	WP_005547449.1	WP_016182419.1, WP_016182493.1, WP_016183223.1	WP_017977275.1, WP_017980331.1	WP_016251248.1, WP_016251908.1, WP_016252084.1	WP_002355768.1, WP_002357817.1, WP_002364035.1, WP_002410844.1	WP_012769130.1, WP_039999937.1, WP_040000319.1, WP_040000441.1	WP_016171527.1, WP_016171720.1, WP_276324663.1	WP_016178274.1, WP_016178776.1, WP_016180725.1, WP_016180902.1, WP_016181934.1	WP_016184549.1, WP_016185304.1, WP_016185359.1, WP_016185586.1, WP_016186095.1	WP_010739715.1, WP_010740314.1, WP_010740781.1, WP_010741726.1, WP_010742003.1	WP_016174726.1, WP_016174808.1, WP_016175126.1, WP_016175223.1, WP_016175623.1, WP_016175645.1, WP_016176003.1	WP_016537155.1, WP_016537441.1, WP_016537538.1, WP_016537696.1, WP_039898166.1	WP_022909595.1, WP_022910841.1	WP_020825357.1, WP_020825785.1, WP_020827851.1, WP_020827943.1	WP_024463199.1, WP_024463267.1, WP_024463759.1, WP_024463895.1, WP_024464314.1	WP_029093686.1, WP_227659966.1	WP_025902321.1, WP_025903332.1, WP_029990979.1, WP_029991222.1	WP_021704260.1	WP_027786880.1, WP_027787081.1, WP_027787203.1, WP_027787691.1, WP_027788133.1, WP_027788697.1, WP_027792840.1
OG0000064	WP_011134853.1, WP_011135963.1, WP_011136448.1, WP_085953302.1	WP_011680467.1	WP_011704390.1	WP_012093944.1	WP_012576580.1, WP_014484564.1	WP_004218444.1	WP_000072213.1, WP_000125470.1, WP_000378536.1, WP_000914141.1, WP_001149028.1, WP_012599915.1			WP_003757885.1	WP_006813852.1, WP_006814326.1, WP_006815354.1	WP_002827895.1	WP_004243442.1, WP_004246398.1	WP_000079873.1, WP_001186932.1	WP_004955483.1, WP_004956450.1, WP_004956466.1, WP_004957751.1, WP_004959017.1, WP_004959848.1, WP_004959855.1, WP_004963796.1, WP_039991822.1, WP_039991929.1	WP_006658915.1, WP_006659004.1, WP_006659007.1, WP_006659676.1				WP_015370272.1, WP_015703351.1, WP_015703754.1, WP_015704083.1, WP_015704175.1, WP_015704337.1, WP_015704750.1, WP_015706015.1, WP_047079452.1		WP_013573467.1, WP_014341965.1, WP_015695959.1, WP_015696751.1, WP_015697487.1, WP_015697586.1, WP_015698725.1	WP_002434296.1, WP_002435204.1, WP_002436645.1, WP_002437114.1, WP_002437407.1, WP_002437652.1, WP_002437857.1	WP_010845284.1, WP_010847989.1	WP_014697079.1	WP_007369597.1, WP_007370758.1, WP_007371393.1, WP_007372005.1, WP_007372535.1, WP_007372759.1, WP_007373071.1, WP_007373795.1, WP_007374980.1, WP_035943423.1		WP_007084138.1, WP_007084146.1	WP_003650090.1, WP_003655916.1, WP_004642750.1, WP_005048427.1, WP_005049103.1, WP_005050077.1	WP_005083279.1, WP_005083806.1, WP_005085772.1			WP_017978429.1, WP_020486401.1			WP_033576691.1, WP_039999538.1, WP_039999892.1, WP_040000304.1, WP_040001730.1, WP_040002113.1, WP_071604750.1						WP_016534818.1, WP_016536589.1, WP_016537837.1, WP_016538676.1, WP_016538717.1, WP_039899085.1	WP_022908932.1, WP_022909282.1, WP_245558810.1, WP_245558840.1	WP_020825145.1, WP_020826248.1, WP_020826519.1, WP_020826524.1, WP_020828328.1, WP_020837173.1, WP_020837472.1	WP_024463102.1, WP_024463444.1, WP_202805590.1	WP_029093737.1, WP_029093843.1, WP_029094847.1, WP_036014845.1, WP_036015509.1	WP_025901536.1, WP_025901824.1, WP_025902071.1, WP_025902349.1, WP_025904062.1, WP_029990699.1, WP_029991159.1, WP_038027764.1, WP_081671429.1	WP_021704818.1	WP_021157001.1, WP_021160113.1, WP_021163766.1, WP_021164135.1, WP_027786947.1, WP_027787365.1, WP_027787470.1, WP_027787885.1, WP_027787918.1, WP_027788078.1, WP_027788339.1, WP_027788396.1, WP_027789210.1, WP_027789444.1, WP_027789470.1, WP_027790152.1, WP_027790157.1, WP_027790446.1, WP_027790506.1, WP_027790527.1, WP_027790843.1, WP_027790963.1, WP_027791229.1, WP_027791248.1, WP_027791586.1,…
OG0000065	WP_011133990.1, WP_011135179.1, WP_011136279.1, WP_011137384.1, WP_011137470.1, WP_011137944.1, WP_043595963.1, WP_043596087.1, WP_052278911.1		WP_011704066.1, WP_011704711.1, WP_011705255.1, WP_011706712.1, WP_011706757.1, WP_011706768.1, WP_011706787.1, WP_164927579.1, WP_165444128.1		WP_012577426.1		WP_000160393.1, WP_000679019.1, WP_001034993.1, WP_001242896.1, WP_015953614.1	WP_012984704.1, WP_041176223.1			WP_006815139.1, WP_006815355.1, WP_006815356.1, WP_039855799.1		WP_004243444.1, WP_004244555.1, WP_004245071.1, WP_004245395.1, WP_004245853.1		WP_004954534.1, WP_004958426.1, WP_004959892.1, WP_004965010.1	WP_006657705.1, WP_006658917.1, WP_006659299.1, WP_039861684.1, WP_226890321.1				WP_015367128.1, WP_015367497.1, WP_015703630.1, WP_015703858.1, WP_020079451.1, WP_042895937.1	WP_013982837.1, WP_013982846.1, WP_013983140.1, WP_013983732.1, WP_013984053.1, WP_013984309.1, WP_041771963.1	WP_014333332.1, WP_014333833.1, WP_015696024.1, WP_015696034.1, WP_015696764.1, WP_015696818.1, WP_015696819.1, WP_015697947.1, WP_015698296.1, WP_231572451.1	WP_002463113.1, WP_002463191.1, WP_002463398.1, WP_002463714.1, WP_040460138.1, WP_040460234.1	WP_010847427.1, WP_013183587.1		WP_007371397.1, WP_007371612.1, WP_007371839.1, WP_007373391.1, WP_007373586.1, WP_007374117.1, WP_007374837.1, WP_035887759.1, WP_035888742.1, WP_035942108.1		WP_007083984.1	WP_004639126.1, WP_005044443.1, WP_005044810.1, WP_005046081.1, WP_005046167.1, WP_016801797.1, WP_080592465.1	WP_005081211.1, WP_005082598.1, WP_005083049.1, WP_005085447.1, WP_005087389.1	WP_005544926.1, WP_005545424.1		WP_017977631.1, WP_017978509.1, WP_017979394.1, WP_017979714.1, WP_017979890.1, WP_231372470.1			WP_039999024.1, WP_039999677.1, WP_040000259.1, WP_040002028.1, WP_040002329.1, WP_050583250.1, WP_050583316.1, WP_081642174.1, WP_233276292.1	WP_016171776.1					WP_016535596.1, WP_016536267.1, WP_016537258.1, WP_016537661.1		WP_020825524.1, WP_020826251.1, WP_020826365.1, WP_020826949.1, WP_020827674.1, WP_041414805.1, WP_041415413.1, WP_041415587.1, WP_258557338.1		WP_029094185.1, WP_029094839.1, WP_029095441.1, WP_029096537.1, WP_036017064.1	WP_025903412.1, WP_029989851.1, WP_029990653.1, WP_029990839.1	WP_021703742.1, WP_021704891.1, WP_021705216.1, WP_021705370.1, WP_021705371.1, WP_021706261.1, WP_021706743.1, WP_021707108.1, WP_021707109.1, WP_021707267.1, WP_040902573.1, WP_081693185.1	WP_027787312.1, WP_027787458.1, WP_027787957.1, WP_027788608.1, WP_027789240.1, WP_027789423.1, WP_027789607.1, WP_027790469.1, WP_027791491.1, WP_027792099.1, WP_027792210.1, WP_027792345.1, WP_027792416.1, WP_027792875.1, WP_027792897.1, WP_049096552.1
OG0000066	WP_011135105.1, WP_011136032.1, WP_043596005.1, WP_043596422.1, WP_225548005.1, WP_227590076.1	WP_011679033.1	WP_011705927.1, WP_011705943.1, WP_011705948.1, WP_164927747.1, WP_201892483.1	WP_011983822.1, WP_012094295.1, WP_012095945.1, WP_081428404.1			WP_000004398.1, WP_000639996.1, WP_000969766.1, WP_000999665.1, WP_001004153.1	WP_012985845.1		WP_003756183.1	WP_004912212.1, WP_006813868.1, WP_039854909.1	WP_002828112.1	WP_004243669.1, WP_017628515.1	WP_000911291.1, WP_000939813.1, WP_000963892.1, WP_003269647.1	WP_004961232.1, WP_004961234.1, WP_039991883.1	WP_006659689.1, WP_006659690.1, WP_006660301.1	WP_000667367.1	WP_002901188.1	WP_003324916.1, WP_003325180.1, WP_003327703.1, WP_003327763.1, WP_003328767.1, WP_003328841.1, WP_087941777.1	WP_015365600.1, WP_015366338.1, WP_015705609.1	WP_011913069.1, WP_011913375.1, WP_013982069.1, WP_041771981.1	WP_014333879.1, WP_015696474.1, WP_015697141.1	WP_002463430.1	WP_010846179.1, WP_013184042.1, WP_013184043.1, WP_013184658.1, WP_013185757.1		WP_007371107.1, WP_007373667.1, WP_035942036.1	WP_008403119.1, WP_008403413.1, WP_008404758.1, WP_008405028.1, WP_008406096.1, WP_008406111.1, WP_008406430.1, WP_008406477.1, WP_008406515.1, WP_008407230.1, WP_008408141.1, WP_008408597.1	WP_007083810.1, WP_007084028.1, WP_007084252.1, WP_007085062.1, WP_007085072.1, WP_007085542.1, WP_007085589.1, WP_007085744.1, WP_007085759.1, WP_007085760.1, WP_007085772.1, WP_007086251.1, WP_007086494.1, WP_007087346.1, WP_007087714.1, WP_087946608.1, WP_235749638.1	WP_003655631.1, WP_004638686.1, WP_005041507.1, WP_005044766.1, WP_005045817.1, WP_005047646.1, WP_005047679.1, WP_005047939.1, WP_005047940.1, WP_005048465.1, WP_171056761.1	WP_004637942.1, WP_005080683.1, WP_005081596.1, WP_005083421.1, WP_005084536.1, WP_005085779.1, WP_171057148.1	WP_005547592.1	WP_016184437.1	WP_017977705.1, WP_017977717.1, WP_017977990.1, WP_017979716.1, WP_017979719.1, WP_018250989.1, WP_018250998.1	WP_016250851.1	WP_002355319.1	WP_040000454.1, WP_040001567.1, WP_040001997.1, WP_040002272.1, WP_226052022.1			WP_016186061.1		WP_016175108.1	WP_016534841.1, WP_016536600.1, WP_016536832.1, WP_016537419.1, WP_039898612.1, WP_115586241.1	WP_022909194.1, WP_022910347.1	WP_020826213.1, WP_020827600.1, WP_020827601.1, WP_020827822.1, WP_020828132.1		WP_029094158.1, WP_029095200.1		WP_021704256.1, WP_021704766.1, WP_021704773.1	WP_011548529.1, WP_011548532.1, WP_021156977.1, WP_021163522.1, WP_027786878.1, WP_027788147.1, WP_027788461.1, WP_027789013.1, WP_027789159.1, WP_027789613.1, WP_027790345.1, WP_027790347.1, WP_027790578.1, WP_027791277.1, WP_027791732.1, WP_027791833.1, WP_034196055.1
OG0000067	WP_011134116.1, WP_011134523.1, WP_011135465.1, WP_011136385.1, WP_043595860.1, WP_043596483.1		WP_005304871.1, WP_011704464.1, WP_011705740.1, WP_011707526.1, WP_196481591.1	WP_011983782.1, WP_011984163.1, WP_012094425.1		WP_004217929.1, WP_004219128.1	WP_000228473.1, WP_000432970.1, WP_000884589.1		WP_011543679.1	WP_003757561.1, WP_003757733.1	WP_006813195.1, WP_006813607.1, WP_006815745.1, WP_006816106.1		WP_004243182.1, WP_004244566.1, WP_004245080.1, WP_004246603.1	WP_000349584.1, WP_000378653.1, WP_000446098.1, WP_000460485.1, WP_001175498.1, WP_001178563.1	WP_004928318.1, WP_004954581.1, WP_004956886.1, WP_004958001.1, WP_004958010.1, WP_004963106.1, WP_004965043.1, WP_004965465.1	WP_004918089.1, WP_006657227.1, WP_006660012.1, WP_006660657.1			WP_003326641.1, WP_003328232.1, WP_003328462.1, WP_004430383.1	WP_000228469.1, WP_015367081.1, WP_015367940.1, WP_015368998.1, WP_032706451.1	WP_013981604.1, WP_013981767.1, WP_013984127.1	WP_013574775.1, WP_013577674.1, WP_015697692.1, WP_015698314.1, WP_015698993.1	WP_000228469.1, WP_002435559.1, WP_002463749.1	WP_004256338.1, WP_010845053.1, WP_010846122.1	WP_014698231.1, WP_041777121.1	WP_000228469.1, WP_007369362.1, WP_007369995.1, WP_007371882.1, WP_007373549.1	WP_008408900.1		WP_000376211.1, WP_002120489.1, WP_003650920.1, WP_003651419.1, WP_003655656.1, WP_004642558.1, WP_004643588.1, WP_005044234.1, WP_005046495.1, WP_034677787.1	WP_004638267.1, WP_004638843.1, WP_005080377.1, WP_005080650.1, WP_005081043.1, WP_005085792.1, WP_005087336.1	WP_005539439.1, WP_005540269.1, WP_005548336.1	WP_016183841.1	WP_017978174.1, WP_017978447.1, WP_017978616.1	WP_016250990.1		WP_012767803.1, WP_012768465.1, WP_012769849.1, WP_012770732.1, WP_015848470.1, WP_040003723.1		WP_016178380.1, WP_016178777.1, WP_016182078.1	WP_016185555.1, WP_016185826.1	WP_010740214.1, WP_010741725.1	WP_016174707.1	WP_000228469.1, WP_008457765.1, WP_016535203.1, WP_016535214.1, WP_016536545.1	WP_026377962.1	WP_004928318.1, WP_004950461.1, WP_020825501.1, WP_020825889.1, WP_020826863.1, WP_020828061.1, WP_020837156.1, WP_020837427.1		WP_027274497.1, WP_029094807.1, WP_029096424.1	WP_025901637.1, WP_025901679.1, WP_025902467.1, WP_025902866.1, WP_025903504.1, WP_029989696.1	WP_021704164.1, WP_021704199.1, WP_021704869.1, WP_021706265.1, WP_021706277.1, WP_021706537.1, WP_021707300.1, WP_040902487.1, WP_040902975.1	WP_006408082.1, WP_006477376.1, WP_006477992.1, WP_006481526.1, WP_006484401.1, WP_006749370.1, WP_006749694.1, WP_011351353.1, WP_011353413.1, WP_011661374.1, WP_021159174.1, WP_021159229.1, WP_021160045.1, WP_027788591.1, WP_027789923.1, WP_027789925.1, WP_027790012.1, WP_027790136.1, WP_027790145.1, WP_027790255.1, WP_027790502.1, WP_027790529.1, WP_027790799.1, WP_027790822.1, WP_027791127.1,…
OG0000068	WP_011134374.1, WP_011136585.1, WP_011137557.1, WP_043596753.1, WP_043596812.1, WP_052278872.1	WP_002815920.1, WP_011679813.1, WP_011680111.1	WP_011704898.1, WP_011705040.1, WP_011706682.1, WP_011706709.1, WP_011707765.1, WP_011707885.1	WP_011983542.1, WP_011983868.1, WP_011984024.1, WP_012094534.1, WP_012096410.1	WP_007052365.1, WP_012578433.1, WP_012578612.1, WP_232015709.1	WP_004218315.1, WP_004218338.1, WP_004268726.1	WP_000587764.1, WP_001226577.1, WP_001265443.1	WP_012985342.1, WP_012986396.1	WP_003620316.1	WP_003755278.1, WP_003758961.1	WP_006813669.1, WP_006814613.1, WP_006816166.1, WP_006816192.1, WP_006816203.1, WP_006816204.1, WP_039855716.1	WP_002827998.1, WP_002828829.1, WP_002828834.1	WP_004243250.1, WP_004246347.1, WP_004246447.1, WP_004246448.1, WP_004246462.1, WP_004248507.1	WP_000037050.1, WP_000168684.1, WP_000699352.1, WP_000699374.1, WP_000758373.1, WP_000996531.1, WP_001024134.1, WP_001084634.1, WP_001230830.1	WP_004956667.1, WP_004961658.1, WP_004962349.1, WP_004965229.1, WP_039991520.1	WP_006658206.1, WP_006660567.1, WP_006660596.1, WP_036968583.1, WP_039862312.1	WP_000277597.1, WP_000279626.1, WP_000972787.1	WP_002900516.1, WP_002913449.1, WP_002914143.1, WP_002914146.1, WP_002914168.1	WP_003324911.1, WP_003326317.1, WP_003326452.1, WP_003326589.1, WP_003326879.1, WP_003328361.1, WP_228370110.1	WP_015367648.1, WP_015703796.1, WP_015706037.1, WP_015706039.1, WP_015706044.1	WP_011913994.1, WP_013981246.1, WP_013981721.1, WP_080564979.1	WP_015696895.1, WP_015697075.1, WP_015698092.1, WP_015699211.1	WP_002436713.1, WP_002437278.1, WP_002437986.1, WP_002438544.1	WP_010845321.1, WP_013183119.1, WP_013183625.1, WP_013184471.1	WP_014697359.1, WP_014698165.1	WP_007369507.1, WP_007371273.1, WP_007371281.1, WP_007371296.1, WP_035885958.1	WP_008403183.1, WP_008403187.1, WP_008407913.1	WP_007083364.1, WP_007083373.1, WP_007083382.1, WP_007084312.1, WP_007084326.1, WP_007085228.1, WP_007085563.1, WP_007088203.1	WP_003652214.1, WP_005049193.1	WP_004638959.1, WP_005085839.1	WP_005547278.1, WP_019518373.1, WP_019518444.1	WP_016182751.1, WP_016183084.1, WP_016183104.1, WP_016183442.1	WP_018250542.1, WP_018250738.1, WP_018251334.1, WP_026189160.1	WP_016251573.1, WP_016251585.1, WP_016252476.1, WP_016252490.1	WP_002359895.1, WP_002362484.1, WP_002379301.1, WP_002389617.1, WP_002411413.1, WP_002411418.1	WP_033576495.1, WP_040001820.1, WP_040001833.1, WP_040001883.1, WP_040002395.1, WP_152486884.1	WP_016172237.1, WP_016172785.1	WP_016180579.1, WP_016180598.1, WP_016180603.1, WP_016180688.1	WP_016185312.1, WP_016185730.1	WP_010740352.1, WP_010740457.1, WP_010740934.1, WP_167545851.1, WP_244266024.1	WP_016174301.1, WP_016174310.1, WP_016175457.1	WP_016537222.1, WP_016537225.1, WP_016538897.1, WP_039898008.1	WP_022910486.1, WP_022910598.1	WP_020824753.1, WP_020825559.1, WP_020826018.1, WP_020826029.1, WP_020827191.1, WP_020827452.1, WP_020837590.1	WP_024462602.1, WP_024463059.1	WP_029093248.1, WP_029093479.1, WP_029094051.1, WP_029094101.1, WP_029095888.1, WP_029096735.1, WP_036015901.1, WP_174768716.1	WP_025902407.1, WP_025903419.1, WP_029990342.1, WP_029991523.1	WP_021704559.1, WP_021704578.1, WP_021704594.1, WP_021705317.1	WP_027788057.1, WP_027788178.1, WP_027788182.1, WP_027788195.1, WP_027788292.1, WP_027789517.1, WP_027789518.1
OG0000069	WP_011136564.1		WP_011705780.1, WP_011706157.1, WP_011707760.1	WP_011983668.1			WP_000100214.1, WP_000211851.1, WP_000513252.1, WP_000596013.1, WP_000911155.1, WP_001072400.1, WP_001222733.1, WP_001275118.1, WP_015953949.1, WP_024256380.1				WP_006814394.1, WP_006814395.1, WP_006816099.1		WP_004245124.1	WP_000682140.1, WP_000876510.1, WP_001074649.1	WP_004955559.1, WP_004956415.1, WP_004956417.1, WP_004956470.1, WP_004956859.1, WP_004960816.1, WP_004961942.1, WP_004962517.1, WP_004962910.1, WP_039991397.1, WP_039991499.1, WP_039992132.1, WP_164844279.1	WP_006658480.1, WP_006658481.1, WP_006660663.1, WP_006662711.1	WP_000794185.1		WP_003326660.1	WP_015365713.1, WP_015365969.1, WP_015367760.1, WP_015367789.1, WP_015368708.1, WP_015368991.1, WP_015369203.1, WP_015369589.1, WP_015369724.1, WP_015703557.1, WP_015704197.1, WP_015704198.1		WP_013575455.1, WP_013577668.1, WP_014341750.1, WP_015696583.1, WP_015696833.1, WP_015696834.1, WP_015697034.1, WP_015697600.1, WP_015697601.1, WP_015698445.1, WP_015698446.1, WP_015699157.1, WP_037039950.1, WP_049796166.1, WP_086935287.1, WP_086935299.1	WP_002434191.1, WP_002435369.1, WP_002435566.1, WP_002435644.1, WP_002436211.1, WP_002437616.1, WP_002437617.1, WP_002462945.1, WP_002462947.1, WP_002462977.1, WP_002463237.1, WP_040459629.1, WP_085949463.1		WP_014697000.1	WP_007369306.1, WP_007369307.1, WP_007369355.1, WP_007369538.1, WP_007371175.1, WP_007371544.1, WP_007372507.1, WP_007372512.1, WP_007372794.1, WP_007373755.1, WP_007373782.1, WP_007374337.1, WP_007374338.1, WP_090398379.1	WP_008408350.1	WP_007085966.1, WP_007086383.1, WP_235749695.1			WP_005546071.1, WP_005546584.1, WP_005574442.1, WP_019518198.1, WP_019518343.1					WP_012769856.1, WP_038903175.1, WP_039998953.1, WP_040000018.1, WP_040001984.1, WP_040003173.1, WP_040003377.1, WP_040003691.1, WP_233276358.1	WP_016171428.1	WP_016178117.1				WP_016517477.1, WP_016535748.1, WP_016535749.1, WP_016537326.1, WP_016537689.1, WP_016537776.1, WP_016538195.1, WP_016538782.1, WP_016538841.1, WP_039897813.1, WP_039898644.1	WP_022910538.1	WP_012005998.1, WP_020824694.1, WP_020825438.1, WP_020826399.1, WP_020826721.1, WP_020827750.1, WP_020828508.1, WP_020828667.1, WP_020837441.1, WP_020837442.1, WP_020837500.1, WP_020837503.1, WP_020837695.1, WP_041415322.1	WP_024463032.1	WP_029093140.1, WP_029093141.1, WP_029094791.1, WP_029094977.1, WP_029094981.1, WP_029094982.1, WP_029096668.1, WP_036014985.1	WP_025902312.1	WP_021706320.1	WP_021161550.1, WP_021162374.1, WP_027787475.1, WP_027788413.1, WP_027789502.1, WP_027789689.1, WP_027790245.1, WP_027792043.1, WP_027792044.1, WP_027792852.1, WP_027792862.1, WP_027792869.1, WP_027792870.1, WP_226153240.1
OG0000070	WP_011135606.1, WP_011136520.1, WP_043596206.1		WP_005309371.1, WP_011706006.1, WP_016352315.1	WP_012096386.1	WP_012577265.1, WP_012577735.1	WP_225556805.1	WP_012599917.1	WP_012984663.1, WP_012984842.1		WP_003758028.1	WP_006814801.1, WP_039855840.1		WP_004243899.1	WP_000057196.1, WP_000343998.1, WP_000391649.1, WP_000438328.1, WP_000642663.1, WP_000840013.1, WP_000864740.1, WP_000869277.1, WP_000955505.1, WP_003274080.1, WP_071730900.1	WP_004959528.1	WP_006661282.1		WP_002899982.1	WP_003326334.1, WP_003327072.1, WP_003327802.1, WP_003327877.1, WP_004429700.1, WP_013390416.1, WP_034718341.1	WP_002914074.1, WP_080473187.1	WP_003282114.1, WP_013982740.1	WP_014333414.1, WP_015696544.1, WP_037040184.1	WP_002438107.1	WP_010847131.1	WP_225556805.1	WP_007370612.1, WP_007370770.1, WP_007372022.1, WP_236946463.1	WP_008403861.1, WP_008403903.1, WP_008403971.1, WP_008404061.1, WP_008404089.1, WP_008404310.1, WP_008404685.1, WP_008405221.1, WP_008405972.1, WP_008405976.1, WP_008406246.1, WP_008407189.1, WP_008408108.1, WP_008408421.1, WP_008408530.1, WP_008408762.1, WP_008408865.1, WP_008408892.1, WP_008408906.1, WP_008408980.1	WP_007083097.1, WP_007083591.1, WP_007084065.1, WP_007084078.1, WP_007084233.1, WP_007084399.1, WP_007084913.1, WP_007086428.1, WP_007086511.1, WP_007087002.1, WP_040344818.1, WP_040345345.1, WP_157273135.1	WP_005045802.1, WP_005047840.1	WP_005083760.1, WP_005084495.1	WP_005540532.1, WP_005543553.1	WP_016184017.1	WP_017979558.1, WP_017979667.1, WP_017980364.1, WP_018251214.1, WP_018251272.1, WP_020486481.1	WP_002326549.1	WP_002354845.1, WP_002355030.1, WP_002360391.1	WP_012768812.1, WP_040001190.1	WP_016171990.1, WP_016173591.1	WP_016178463.1	WP_016186084.1	WP_010742192.1, WP_010742357.1	WP_016174231.1, WP_016175011.1, WP_016175331.1, WP_016175801.1, WP_245558565.1	WP_016534715.1, WP_016535523.1, WP_016536424.1, WP_016537822.1, WP_039898293.1	WP_022908847.1, WP_022908946.1, WP_022909608.1, WP_022909658.1, WP_022909887.1, WP_026377617.1, WP_040437725.1, WP_245558815.1, WP_245558883.1, WP_245558931.1	WP_012146382.1, WP_071827058.1	WP_161787744.1	WP_029096616.1	WP_025903723.1	WP_021705887.1, WP_021706909.1, WP_245580775.1	WP_006490873.1, WP_027784998.1, WP_027787191.1, WP_027788224.1, WP_027788777.1, WP_027790201.1, WP_080981954.1
OG0000071	WP_011134548.1, WP_011137147.1	WP_011679092.1, WP_011679624.1, WP_011679635.1, WP_011679673.1, WP_011680543.1		WP_012096377.1, WP_012096407.1, WP_041809396.1	WP_012576846.1, WP_231837837.1, WP_269446657.1	WP_004218704.1	WP_000079175.1, WP_000107424.1, WP_000108485.1, WP_000184983.1, WP_001183184.1, WP_001352953.1		WP_011543516.1		WP_006814273.1, WP_039855842.1	WP_002828081.1, WP_002828212.1, WP_040760548.1	WP_004245787.1, WP_017628285.1	WP_000521107.1, WP_001103406.1, WP_001183081.1	WP_004955282.1, WP_004958437.1, WP_004958779.1, WP_039991378.1, WP_039991808.1, WP_039992331.1	WP_006659052.1, WP_006659997.1, WP_243441107.1	WP_000074740.1		WP_003326068.1, WP_003326199.1, WP_003326211.1, WP_003326676.1, WP_003326866.1, WP_003328016.1, WP_013390413.1	WP_015365720.1, WP_015366510.1, WP_015369739.1, WP_015369908.1, WP_015703467.1, WP_015703523.1, WP_015703774.1, WP_015704224.1, WP_015704942.1, WP_015704998.1, WP_015705002.1, WP_015705367.1	WP_013982440.1	WP_014341731.1, WP_015696085.1, WP_015698024.1, WP_015698489.1, WP_015699154.1, WP_274378174.1	WP_002434399.1, WP_002436154.1, WP_002436644.1, WP_002437658.1	WP_013183846.1	WP_014697973.1	WP_007370214.1, WP_007370331.1, WP_007372547.1	WP_008405826.1, WP_008406056.1	WP_007085218.1, WP_007085708.1, WP_007087712.1, WP_007088041.1, WP_157273257.1	WP_003652737.1, WP_005041326.1, WP_005041881.1, WP_005045259.1, WP_005046270.1, WP_005046741.1, WP_005046840.1, WP_005047197.1, WP_005047641.1, WP_005047664.1, WP_005047666.1, WP_005047689.1, WP_005048187.1, WP_005048525.1, WP_005048861.1	WP_004639587.1, WP_005080698.1, WP_005081692.1, WP_005082520.1, WP_005083099.1	WP_005547679.1	WP_016183388.1, WP_016183612.1	WP_024310386.1			WP_040001243.1, WP_040001294.1	WP_016173164.1			WP_010741049.1, WP_010742061.1	WP_016176190.1	WP_016534851.1, WP_016537767.1, WP_016538157.1	WP_022908862.1, WP_022909105.1, WP_022909582.1	WP_020825252.1, WP_020825558.1, WP_020825592.1, WP_020827719.1, WP_020828136.1, WP_020828519.1, WP_020828670.1, WP_020837405.1, WP_020837491.1, WP_144079319.1	WP_024463320.1, WP_024463360.1, WP_024463841.1	WP_029093342.1, WP_029094640.1, WP_029095209.1, WP_029095513.1, WP_029095793.1, WP_029096553.1, WP_029096675.1, WP_029096999.1, WP_029097005.1, WP_036015110.1, WP_051323236.1, WP_084166975.1	WP_025902739.1, WP_029990553.1, WP_029991761.1, WP_051170881.1, WP_156022701.1		WP_011548552.1, WP_011694456.1, WP_021157066.1, WP_027787382.1, WP_027787654.1, WP_027788252.1, WP_027788552.1, WP_027789342.1, WP_027789372.1, WP_027789764.1, WP_027789808.1, WP_027790094.1, WP_027790252.1, WP_027790441.1, WP_027790543.1, WP_027790572.1, WP_027790774.1, WP_027791188.1, WP_027791346.1, WP_027792085.1, WP_027792131.1, WP_034195951.1, WP_063623172.1, WP_201800289.1, WP_226153311.1
OG0000072	WP_011136758.1, WP_043595334.1	WP_010280422.1, WP_010287707.1, WP_011679244.1, WP_011679491.1, WP_011680438.1	WP_011705515.1, WP_011706202.1	WP_012094282.1, WP_012095085.1	WP_007052347.1, WP_010081321.1, WP_012577369.1, WP_012577920.1, WP_012577951.1, WP_012578028.1	WP_004217812.1, WP_004218045.1, WP_004218048.1, WP_004219365.1, WP_004268695.1	WP_000942353.1, WP_001295305.1	WP_003745646.1, WP_012984765.1, WP_012984941.1, WP_012984942.1, WP_012985220.1, WP_012985385.1, WP_012985484.1, WP_250210510.1	WP_002877893.1, WP_002879104.1, WP_003612110.1, WP_003621530.1, WP_003622904.1, WP_011544169.1, WP_011544171.1	WP_003754331.1, WP_003754457.1, WP_003754874.1, WP_003757299.1, WP_003757301.1, WP_003757324.1	WP_006812751.1, WP_006815868.1	WP_002827291.1, WP_002827686.1, WP_002828498.1, WP_002828535.1, WP_002828672.1, WP_002828913.1, WP_040760565.1	WP_004244443.1, WP_004245229.1	WP_000134944.1, WP_000594152.1, WP_000858830.1, WP_001042044.1, WP_001166441.1	WP_004955504.1, WP_004957201.1, WP_004965750.1	WP_006657126.1, WP_006660200.1	WP_000049272.1, WP_000240134.1, WP_000675284.1	WP_002899972.1, WP_002900876.1, WP_002902348.1, WP_002913870.1, WP_002914008.1, WP_002914360.1	WP_003327374.1, WP_003327711.1	WP_015367652.1, WP_015704328.1, WP_015704735.1, WP_015705174.1, WP_015705373.1, WP_072057102.1	WP_013982196.1	WP_015697053.1, WP_015697106.1, WP_015698097.1, WP_015698736.1, WP_037040588.1	WP_002434281.1, WP_002435502.1, WP_002436052.1, WP_002438548.1	WP_010848009.1, WP_010848284.1, WP_013183690.1	WP_014697345.1, WP_014697600.1, WP_014697603.1, WP_014697781.1, WP_041777059.1	WP_007369610.1, WP_007373058.1, WP_007373853.1, WP_007373930.1, WP_035943492.1	WP_008403923.1, WP_008406606.1, WP_008408031.1	WP_007086804.1	WP_005047394.1	WP_005080829.1, WP_005086888.1	WP_005546384.1, WP_005567036.1, WP_233418641.1	WP_016182821.1, WP_016183398.1, WP_016184035.1, WP_016184216.1, WP_016184486.1	WP_017979926.1, WP_017980340.1, WP_018251366.1	WP_016250282.1, WP_016250381.1, WP_016250842.1, WP_016251620.1, WP_016252271.1	WP_002334632.1, WP_002358330.1, WP_002359138.1, WP_002359343.1, WP_002362834.1, WP_002411106.1, WP_002411327.1	WP_038922176.1, WP_039999517.1	WP_016171290.1, WP_016172075.1, WP_016172087.1, WP_016173107.1, WP_016173504.1	WP_016178503.1, WP_016179155.1, WP_016179466.1, WP_016179919.1, WP_016180288.1, WP_016180530.1, WP_016181513.1, WP_016181830.1, WP_227131908.1	WP_016184671.1, WP_016185020.1, WP_016185427.1, WP_016185575.1, WP_016186012.1, WP_016186305.1	WP_010739031.1, WP_010739120.1, WP_010739456.1, WP_010739793.1, WP_010739836.1, WP_010740506.1, WP_010741167.1, WP_010741824.1, WP_010742244.1, WP_010742742.1, WP_071879481.1	WP_016174342.1, WP_016174427.1, WP_016175106.1, WP_016175119.1, WP_016175189.1, WP_016175777.1, WP_016176113.1, WP_016176313.1, WP_211210775.1	WP_016534799.1, WP_016535427.1, WP_016537940.1	WP_022909281.1, WP_022909398.1, WP_022909901.1, WP_026377608.1, WP_026378073.1	WP_004941818.1, WP_020825134.1	WP_024462845.1, WP_024462950.1, WP_024462987.1, WP_024464036.1, WP_024464268.1, WP_033502475.1, WP_052115706.1	WP_029093014.1, WP_029093279.1, WP_029093670.1, WP_029094047.1, WP_029094911.1, WP_029096481.1	WP_025901174.1, WP_025902937.1, WP_029990432.1	WP_021705532.1	WP_027786724.1, WP_027788364.1, WP_027789056.1
OG0000073	WP_011135895.1, WP_011136565.1	WP_011679055.1	WP_011704226.1, WP_011705779.1, WP_011707761.1, WP_164927651.1	WP_012094882.1, WP_041809444.1			WP_000255032.1, WP_000258618.1, WP_000387771.1, WP_000811528.1, WP_000937458.1, WP_001095656.1, WP_001194855.1, WP_002432082.1	WP_012985590.1	WP_011544353.1	WP_040486473.1	WP_006814393.1, WP_282667120.1	WP_002828634.1	WP_004245123.1	WP_000456926.1, WP_000546782.1	WP_004955562.1, WP_004956414.1, WP_004956862.1, WP_004961938.1, WP_004962515.1, WP_004962912.1, WP_004963321.1, WP_004965317.1, WP_039991497.1, WP_039992644.1, WP_102991105.1	WP_006657334.1, WP_006658482.1, WP_006660662.1	WP_000193235.1, WP_000687216.1	WP_002900481.1	WP_003327168.1, WP_010790125.1	WP_015368992.1, WP_015703558.1, WP_015703783.1, WP_015704072.1, WP_015704196.1, WP_015704699.1, WP_015704717.1, WP_015705966.1	WP_013983533.1, WP_013984026.1	WP_014341751.1, WP_015696582.1, WP_015696835.1, WP_015697440.1, WP_015697593.1, WP_015697602.1, WP_015698447.1, WP_015699266.1, WP_086935277.1, WP_193785536.1, WP_238532064.1	WP_002433991.1, WP_002434189.1, WP_002435368.1, WP_002435565.1, WP_002435645.1, WP_002436213.1, WP_002437618.1, WP_002462944.1, WP_002462978.1, WP_002463238.1		WP_014697001.1	WP_007369305.1, WP_007369356.1, WP_007369539.1, WP_007371174.1, WP_007371543.1, WP_007372508.1, WP_007372513.1, WP_007372792.1, WP_007373781.1, WP_007374336.1, WP_194138579.1	WP_008403210.1, WP_008408348.1	WP_007085928.1, WP_007085965.1, WP_007086384.1, WP_007086843.1			WP_005546077.1, WP_005546586.1, WP_005546999.1, WP_005547614.1, WP_162137885.1	WP_016183213.1, WP_211211281.1		WP_171310184.1	WP_002381361.1	WP_039998951.1, WP_040000019.1, WP_040000750.1, WP_040000950.1, WP_040001983.1, WP_040002345.1, WP_040003175.1, WP_050583379.1	WP_016171427.1, WP_034864845.1	WP_016178116.1, WP_016179494.1, WP_016181659.1	WP_016186574.1, WP_155855538.1	WP_010741206.1, WP_010742786.1	WP_102035483.1	WP_016517478.1, WP_016537327.1, WP_016537688.1, WP_016537775.1, WP_016538196.1, WP_016538781.1, WP_016538840.1, WP_039897814.1, WP_055696388.1	WP_022910537.1, WP_040438454.1	WP_020824693.1, WP_020825437.1, WP_020825993.1, WP_020826398.1, WP_020826422.1, WP_020826720.1, WP_020828507.1, WP_020828668.1, WP_020837440.1, WP_020837504.1, WP_020837696.1, WP_041414757.1	WP_024463031.1, WP_081672683.1	WP_029093142.1, WP_029093371.1, WP_029094790.1, WP_029094980.1, WP_029096669.1, WP_036016035.1	WP_025902311.1	WP_021706321.1	WP_027787476.1, WP_027787648.1, WP_027787740.1, WP_027788414.1, WP_027789503.1, WP_027789690.1, WP_027790244.1, WP_027792042.1, WP_027792046.1, WP_027792853.1, WP_027792863.1, WP_027792871.1
OG0000074	WP_011134083.1, WP_011134629.1, WP_011135585.1	WP_011679529.1, WP_011679582.1, WP_011679706.1, WP_011679769.1	WP_011704063.1, WP_011705444.1, WP_011707561.1	WP_012095128.1, WP_012095317.1	WP_012578177.1, WP_012578448.1	WP_004218108.1	WP_000102485.1, WP_000160818.1, WP_000628309.1, WP_001120810.1	WP_012985219.1, WP_012985327.1, WP_012985577.1, WP_041176250.1	WP_011543784.1	WP_003754872.1, WP_003755071.1, WP_003756010.1	WP_006813743.1, WP_006816242.1, WP_039855129.1	WP_002827042.1, WP_002827120.1, WP_002827323.1, WP_002828844.1	WP_004244077.1, WP_004246384.1, WP_004246853.1	WP_000041185.1, WP_000260104.1, WP_001051295.1, WP_003275555.1, WP_015406656.1	WP_004956429.1, WP_004956483.1, WP_039991404.1, WP_039991753.1	WP_006659574.1, WP_006660490.1, WP_006661171.1	WP_000043884.1, WP_000759709.1, WP_000863371.1	WP_001031943.1, WP_002913561.1, WP_002913718.1, WP_032909540.1, WP_032911128.1	WP_003325503.1, WP_003329131.1, WP_004430523.1	WP_015368220.1, WP_015368908.1, WP_015703747.1	WP_003158917.1, WP_011913021.1, WP_011913755.1, WP_013982448.1, WP_013982790.1	WP_013576983.1, WP_014333456.1, WP_015699169.1	WP_002435240.1, WP_002436802.1, WP_002436862.1	WP_010845536.1, WP_013183209.1, WP_013185601.1	WP_014697563.1, WP_014698350.1	WP_007369612.1, WP_007373177.1, WP_035889188.1	WP_008403464.1, WP_008404212.1, WP_008404873.1	WP_007084986.1, WP_007086933.1	WP_003650611.1, WP_003655107.1, WP_004639170.1, WP_005047348.1	WP_004638598.1, WP_004640350.1, WP_005080868.1	WP_005544964.1, WP_026161172.1	WP_016182447.1, WP_016182523.1, WP_016183724.1, WP_016184046.1	WP_017977718.1, WP_017979609.1, WP_024310536.1	WP_016251655.1, WP_016251937.1, WP_016252111.1, WP_026209941.1	WP_002355383.1, WP_002381009.1, WP_002391793.1, WP_010816110.1	WP_027710613.1, WP_039998877.1, WP_040003331.1	WP_010825986.1, WP_016171759.1, WP_016172610.1, WP_016173187.1, WP_016173321.1, WP_016173798.1	WP_016179370.1, WP_016180275.1, WP_016180318.1, WP_016181823.1	WP_016185394.1, WP_016186141.1, WP_016186308.1	WP_010739085.1, WP_010739134.1, WP_010741394.1, WP_010742640.1	WP_016173883.1, WP_016174844.1	WP_016538628.1, WP_016538947.1, WP_039897917.1	WP_022909666.1, WP_022910202.1, WP_022910235.1, WP_022910800.1, WP_022911130.1	WP_020828582.1, WP_020837456.1, WP_020837515.1, WP_020837519.1	WP_024463979.1, WP_024464226.1	WP_029093153.1, WP_029093945.1, WP_029095401.1	WP_025901257.1, WP_025902363.1, WP_025904088.1	WP_021705744.1, WP_021707171.1, WP_021707427.1	WP_011548537.1, WP_027786963.1, WP_027787680.1, WP_027787927.1, WP_027788933.1, WP_027790864.1
OG0000075	WP_011135636.1, WP_011136266.1, WP_011136337.1, WP_011137837.1		WP_011704164.1, WP_011706001.1, WP_011706012.1	WP_012095181.1, WP_012096047.1			WP_000438734.1, WP_000531982.1, WP_000665972.1, WP_000786561.1, WP_001070521.1, WP_001206182.1	WP_012985611.1	WP_011543829.1	WP_003757548.1	WP_006815929.1, WP_039855028.1, WP_282551867.1		WP_004243765.1, WP_004246106.1	WP_000552078.1, WP_001077999.1, WP_001206331.1, WP_003272453.1	WP_004961225.1, WP_039991867.1, WP_039992518.1	WP_006659693.1, WP_006660228.1, WP_006663280.1	WP_000796101.1		WP_003325490.1, WP_003327007.1	WP_015369905.1, WP_015703998.1, WP_015705191.1, WP_015705263.1, WP_015705607.1, WP_015706184.1	WP_011912882.1, WP_013982102.1, WP_013982625.1, WP_013983103.1, WP_013983791.1	WP_015696408.1, WP_015699051.1	WP_002434531.1, WP_002437922.1, WP_002463382.1, WP_002463521.1	WP_010848651.1, WP_013185760.1, WP_041573727.1		WP_007369129.1, WP_007370325.1, WP_007371033.1, WP_035886817.1	WP_008403992.1, WP_008404775.1, WP_008404777.1, WP_008405661.1, WP_008408064.1, WP_008408694.1, WP_039966542.1, WP_081502378.1	WP_007083808.1, WP_007083840.1, WP_007084954.1, WP_007086395.1, WP_007086780.1, WP_007087457.1, WP_007087704.1, WP_007088107.1	WP_003655241.1, WP_005045141.1, WP_005046503.1, WP_005046733.1, WP_005046802.1, WP_005047334.1, WP_005047671.1, WP_005047936.1, WP_005050054.1	WP_005080701.1, WP_005082513.1, WP_005082731.1, WP_005083239.1, WP_005083269.1, WP_005083884.1	WP_005539438.1	WP_016183146.1	WP_017977442.1, WP_017977487.1, WP_017978159.1, WP_017978445.1, WP_018250813.1, WP_018250969.1, WP_018250995.1, WP_024310448.1	WP_016252429.1	WP_002389149.1	WP_040002885.1, WP_040003414.1	WP_016171679.1	WP_016181834.1		WP_010739789.1	WP_016175508.1	WP_016536596.1, WP_016537504.1, WP_016539025.1		WP_020824851.1, WP_020826216.1, WP_020827604.1, WP_020827915.1	WP_051245928.1	WP_029094338.1, WP_029095550.1, WP_029095703.1, WP_029096228.1, WP_029096673.1	WP_029990408.1	WP_021703907.1, WP_021704769.1, WP_021705367.1, WP_021707053.1	WP_027787172.1, WP_027787251.1, WP_027788463.1, WP_027788464.1, WP_027789116.1, WP_027789158.1, WP_027790454.1, WP_027791721.1, WP_027791727.1, WP_027792243.1, WP_027792268.1, WP_027792376.1
OG0000076	WP_011134819.1, WP_011135590.1, WP_043596299.1, WP_080509052.1, WP_080509109.1	WP_010276737.1, WP_011679040.1	WP_011706149.1, WP_011707876.1, WP_164927540.1	WP_011983511.1, WP_011983621.1, WP_011983627.1	WP_012576553.1, WP_012576693.1	WP_004218387.1, WP_012619904.1	WP_000083966.1, WP_000106502.1	WP_012985028.1, WP_012985989.1	WP_003623355.1, WP_011543742.1, WP_041806788.1	WP_003754997.1, WP_003758534.1, WP_013315200.1	WP_006815110.1, WP_039854777.1	WP_002828054.1, WP_002828322.1, WP_040760157.1, WP_040761220.1	WP_004244098.1, WP_004244267.1, WP_036932396.1	WP_000796571.1, WP_001003177.1, WP_001083749.1	WP_039991541.1	WP_039861838.1, WP_039861882.1	WP_000013404.1	WP_002901765.1, WP_023916820.1	WP_003326922.1, WP_003326923.1, WP_003327293.1	WP_015703710.1, WP_015704620.1	WP_013984050.1, WP_041771709.1, WP_080564990.1	WP_015697401.1, WP_015698279.1, WP_015699092.1	WP_002436560.1, WP_002438047.1, WP_141629641.1	WP_013183387.1, WP_013183569.1	WP_014697035.1, WP_014697869.1	WP_007373605.1, WP_007373632.1, WP_035941990.1, WP_129244003.1	WP_008403932.1, WP_008405706.1, WP_008406654.1	WP_007083545.1, WP_007084586.1, WP_007085334.1, WP_007086913.1, WP_007087074.1, WP_083865243.1	WP_005048064.1	WP_005081944.1, WP_005084021.1	WP_019518277.1	WP_016182846.1, WP_016182914.1, WP_016183561.1, WP_016183995.1, WP_016184418.1	WP_018251226.1, WP_260449650.1	WP_016250360.1, WP_016250593.1, WP_016251373.1, WP_016252292.1	WP_002389213.1, WP_002389705.1, WP_002398821.1, WP_002409318.1, WP_002411288.1	WP_040002010.1, WP_233276299.1	WP_002301365.1, WP_002372033.1, WP_010776393.1, WP_016171515.1, WP_016171516.1, WP_016171824.1, WP_016171841.1, WP_016172112.1, WP_016172493.1, WP_016172753.1	WP_016178478.1, WP_016178609.1, WP_016179380.1, WP_016180894.1, WP_016180895.1, WP_016180897.1	WP_016186356.1, WP_016186467.1, WP_016186644.1	WP_010739118.1, WP_010739378.1, WP_010740771.1, WP_010740772.1, WP_010740775.1, WP_010742208.1, WP_010742423.1	WP_016174047.1, WP_016174058.1, WP_016174971.1, WP_016175923.1, WP_016176185.1, WP_245558545.1	WP_016537360.1, WP_016537507.1, WP_016537635.1, WP_016538595.1	WP_022908712.1, WP_022909218.1, WP_022909483.1, WP_022909612.1	WP_020824797.1, WP_020825548.1, WP_020827080.1	WP_024463014.1, WP_024463323.1, WP_024463548.1, WP_024464624.1, WP_155803835.1, WP_202805585.1, WP_226839148.1, WP_248604817.1	WP_029094909.1, WP_029095463.1, WP_227659984.1	WP_025902204.1, WP_081671493.1	WP_021703268.1, WP_021703836.1, WP_021705802.1	WP_027788693.1, WP_081040830.1
OG0000077	WP_011133989.1, WP_011135178.1, WP_011135527.1, WP_011136280.1, WP_011136281.1, WP_011137383.1, WP_115610149.1		WP_011704065.1, WP_011705201.1, WP_011705231.1, WP_011705254.1, WP_011706711.1, WP_011706758.1, WP_011706767.1	WP_011983710.1, WP_012096400.1			WP_000024915.1, WP_000667531.1, WP_001132491.1, WP_001197909.1, WP_001263048.1, WP_001273299.1				WP_006813003.1, WP_006815140.1, WP_006815357.1, WP_006815358.1, WP_282667113.1		WP_004243446.1, WP_004243447.1, WP_004245072.1, WP_004245394.1, WP_004245854.1	WP_000375542.1, WP_001033497.1	WP_004954537.1, WP_004959886.1, WP_004959889.1, WP_004960015.1	WP_006658245.1, WP_006658918.1, WP_006658919.1, WP_006659300.1, WP_006659851.1			WP_003328436.1	WP_015703144.1, WP_015703631.1, WP_015703857.1, WP_015704610.1, WP_015705069.1, WP_015705398.1, WP_015706065.1, WP_015706066.1	WP_011913306.1, WP_013982838.1, WP_013982845.1, WP_013983733.1, WP_013984308.1	WP_014341969.1, WP_015696025.1, WP_015696026.1, WP_015696033.1, WP_015697946.1, WP_015698198.1, WP_015698297.1	WP_002437202.1, WP_002437505.1, WP_002463192.1, WP_002463193.1, WP_002463617.1, WP_002463716.1	WP_010847426.1, WP_013183588.1, WP_013184579.1		WP_007370474.1, WP_007370682.1, WP_007370683.1, WP_007370886.1, WP_007371237.1, WP_007371238.1, WP_007371398.1, WP_007371840.1, WP_007373585.1	WP_008403526.1, WP_008407101.1	WP_007083769.1, WP_007086617.1, WP_007086870.1, WP_007087543.1, WP_007088047.1, WP_157273250.1	WP_005045691.1, WP_005046079.1, WP_005047139.1, WP_005047160.1, WP_005049889.1, WP_005050021.1	WP_004640435.1, WP_005081209.1, WP_005084384.1, WP_020846209.1	WP_019518179.1		WP_017977630.1, WP_017978508.1, WP_017979393.1, WP_018250647.1			WP_040000257.1, WP_040000258.1, WP_040001728.1, WP_040002029.1						WP_016537259.1, WP_016537260.1, WP_016537591.1, WP_016537662.1	WP_022910094.1	WP_020825523.1, WP_020826364.1, WP_020826948.1, WP_020827078.1, WP_020827673.1, WP_020828037.1, WP_020828091.1, WP_020828092.1		WP_029094186.1, WP_029094187.1, WP_029094838.1, WP_029095440.1, WP_029096748.1	WP_025902219.1, WP_025902661.1, WP_025902662.1, WP_029990590.1, WP_029990591.1, WP_029990652.1	WP_021703743.1, WP_021705217.1, WP_021705701.1, WP_021707268.1	WP_027787342.1, WP_027787457.1, WP_027787958.1, WP_027787959.1, WP_027789241.1, WP_027789422.1, WP_027790470.1, WP_027791492.1, WP_027792100.1, WP_027792211.1, WP_027792344.1, WP_027792415.1, WP_027792874.1, WP_027792896.1
OG0000078	WP_011134712.1, WP_011135370.1, WP_011135740.1, WP_011135893.1, WP_011137298.1	WP_010284478.1, WP_011679478.1, WP_011680068.1	WP_011704807.1, WP_011705086.1, WP_011706480.1, WP_011707736.1, WP_164927589.1, WP_202795491.1	WP_011984003.1, WP_011984093.1, WP_012094982.1	WP_012577185.1	WP_004218605.1	WP_000079086.1, WP_000525176.1, WP_000890013.1, WP_002432246.1	WP_003748463.1, WP_012985267.1, WP_012986290.1	WP_003620217.1, WP_003622648.1, WP_011543878.1	WP_003754415.1, WP_003754950.1, WP_003758558.1	WP_006813936.1, WP_006814090.1, WP_006815430.1, WP_006815592.1, WP_282552148.1	WP_002826980.1, WP_002827491.1, WP_002827610.1	WP_004244761.1, WP_004245532.1, WP_004246676.1, WP_004247076.1, WP_004250244.1	WP_000005832.1, WP_000448346.1, WP_001079126.1	WP_004955122.1, WP_004955427.1, WP_004959198.1, WP_004964280.1, WP_039991933.1	WP_006658416.1, WP_006659213.1, WP_006659755.1, WP_006660799.1, WP_006660902.1	WP_000010473.1, WP_000406598.1, WP_000667471.1	WP_002900452.1, WP_002913548.1, WP_002914141.1	WP_003327565.1, WP_003327842.1, WP_003329026.1	WP_002888348.1, WP_015370269.1, WP_015703313.1, WP_015705035.1, WP_015705830.1	WP_011914661.1, WP_013982250.1, WP_013983253.1	WP_015695956.1, WP_015696087.1, WP_015696752.1, WP_015697939.1, WP_015698693.1	WP_002434346.1, WP_002434600.1, WP_002437787.1, WP_040459704.1	WP_010846695.1, WP_010848606.1, WP_013183762.1, WP_013185461.1	WP_014698027.1	WP_007370752.1, WP_007371817.1, WP_007373115.1, WP_007373279.1, WP_007374490.1	WP_008403374.1, WP_008403564.1, WP_008406495.1	WP_007085465.1, WP_007086291.1, WP_040347571.1	WP_003650418.1, WP_005042691.1, WP_005044994.1, WP_016801754.1	WP_004637773.1, WP_005085798.1, WP_005091456.1, WP_020846352.1	WP_005544910.1, WP_005548735.1, WP_005568299.1, WP_019518371.1	WP_016182720.1, WP_016183477.1, WP_016184475.1	WP_017978209.1, WP_017978300.1, WP_017979626.1	WP_016250824.1, WP_016251557.1, WP_016252245.1	WP_002362547.1, WP_002364047.1, WP_010707825.1	WP_039999571.1, WP_040000074.1, WP_040001438.1, WP_040002196.1	WP_016171284.1, WP_016171980.1, WP_016173014.1	WP_016180204.1, WP_016181170.1, WP_016181507.1	WP_016184676.1, WP_016185209.1, WP_016185459.1	WP_010739187.1, WP_010739842.1, WP_010741074.1	WP_016173949.1, WP_016175076.1, WP_016175793.1	WP_016534864.1, WP_016537523.1, WP_016537840.1, WP_016538017.1, WP_167344794.1	WP_022909750.1	WP_020825181.1, WP_020825300.1, WP_020826332.1, WP_020828370.1, WP_020828518.1	WP_024463616.1	WP_029093049.1, WP_029094415.1, WP_029095366.1, WP_029095633.1, WP_029096698.1	WP_025901210.1, WP_025901763.1, WP_025902290.1, WP_025902627.1, WP_029990177.1	WP_021704297.1, WP_021705600.1, WP_021706497.1, WP_021706662.1, WP_021706831.1, WP_021707102.1	WP_027787248.1, WP_027788017.1
OG0000079	WP_011135923.1, WP_011137846.1	WP_010290864.1, WP_010290893.1, WP_011679442.1, WP_011679591.1, WP_011680419.1	WP_010635648.1, WP_011707183.1	WP_011983655.1, WP_012095760.1	WP_012577092.1, WP_012578408.1	WP_004218155.1, WP_004268717.1	WP_000091708.1, WP_000323545.1, WP_000323573.1, WP_000332011.1, WP_002431415.1	WP_003719873.1, WP_003720991.1, WP_003745644.1	WP_003617412.1, WP_011543554.1	WP_003755575.1, WP_003757934.1, WP_040486467.1	WP_006813212.1, WP_006813214.1, WP_006813521.1, WP_006813982.1, WP_006814939.1	WP_002827061.1, WP_002827842.1, WP_002828920.1, WP_040760477.1	WP_004242557.1, WP_004243203.1, WP_004243205.1, WP_004243477.1, WP_004243479.1, WP_004243989.1, WP_004246661.1	WP_000278001.1, WP_001066673.1	WP_004956411.1, WP_004961402.1, WP_004964499.1, WP_039992174.1	WP_006657449.1, WP_006657903.1, WP_006658063.1, WP_006660028.1, WP_006661909.1	WP_000080032.1, WP_000192462.1	WP_002901046.1	WP_003326258.1, WP_003327782.1	WP_004145166.1, WP_015366316.1, WP_015366755.1, WP_015367746.1, WP_015705964.1	WP_011912084.1, WP_011913597.1, WP_013981558.1	WP_014333460.1, WP_015697968.1	WP_002435200.1, WP_002436103.1, WP_002437647.1, WP_002462974.1	WP_010845651.1, WP_010848402.1, WP_013184240.1	WP_014697354.1, WP_014697532.1	WP_007369617.1, WP_007371547.1, WP_007372068.1, WP_007373828.1, WP_230154183.1	WP_008404789.1, WP_008405150.1, WP_008407126.1, WP_008407782.1, WP_008408570.1	WP_007083719.1, WP_007085831.1, WP_007087403.1	WP_003652324.1, WP_005045655.1, WP_005046644.1	WP_004640302.1, WP_005084454.1	WP_005542026.1	WP_016183593.1, WP_016183938.1, WP_016184446.1		WP_016250843.1, WP_016250947.1, WP_016251467.1	WP_002357065.1, WP_002358161.1, WP_002385249.1, WP_002388824.1	WP_015848404.1, WP_040000269.1	WP_016171654.1, WP_016172782.1, WP_016172973.1, WP_016173792.1	WP_016178858.1, WP_016178863.1, WP_016178866.1, WP_016178869.1, WP_016178870.1, WP_016179619.1, WP_016180126.1, WP_016181139.1, WP_016181966.1	WP_016184955.1, WP_016185098.1, WP_016185429.1	WP_010739265.1, WP_010741042.1, WP_010741626.1, WP_010741627.1, WP_010741631.1, WP_010741635.1, WP_010741639.1, WP_010741785.1, WP_010742151.1, WP_010742153.1, WP_010742926.1	WP_016174128.1, WP_016175578.1, WP_016175608.1, WP_016175965.1	WP_008458645.1, WP_016535247.1, WP_039898351.1	WP_026377908.1	WP_012147365.1, WP_020825738.1, WP_020826219.1, WP_020826412.1, WP_020826496.1, WP_020827544.1	WP_024463741.1, WP_024464277.1	WP_029092677.1, WP_029093939.1, WP_029094555.1, WP_029094558.1	WP_025903561.1, WP_025904093.1	WP_021706860.1, WP_021707295.1	WP_011352489.1, WP_021157010.1, WP_021159153.1, WP_027787398.1, WP_027789364.1, WP_027790101.1, WP_027791568.1, WP_027792288.1, WP_027792301.1, WP_027792303.1, WP_027792431.1
OG0000080	WP_011134141.1, WP_011136648.1, WP_043596750.1	WP_011679354.1, WP_011679734.1, WP_011680495.1	WP_011704827.1, WP_011705052.1, WP_011707860.1	WP_011984199.1	WP_012576822.1	WP_004219148.1, WP_014482615.1	WP_000168424.1, WP_000425680.1, WP_000815346.1, WP_001012637.1	WP_003753103.1, WP_012985081.1, WP_012986109.1	WP_011544375.1	WP_003754740.1, WP_003758266.1, WP_040486757.1	WP_006813851.1, WP_006815729.1, WP_039855720.1, WP_282552120.1, WP_282552220.1, WP_282667073.1	WP_002827840.1, WP_002828784.1, WP_002829173.1, WP_040760677.1	WP_004242636.1, WP_004246142.1, WP_004246367.1, WP_004246391.1	WP_000095870.1, WP_000103545.1, WP_000467228.1, WP_015055107.1	WP_004955421.1, WP_004956464.1, WP_004960174.1, WP_004965021.1, WP_039991164.1, WP_039991767.1, WP_227745699.1	WP_006658313.1, WP_006660746.1, WP_036963175.1, WP_039861981.1, WP_226890345.1	WP_000140344.1	WP_002913964.1, WP_002914392.1	WP_003325201.1, WP_003326653.1, WP_004430420.1	WP_015703439.1, WP_015703882.1, WP_015703962.1, WP_015704396.1, WP_015704865.1, WP_015705187.1	WP_013982804.1, WP_013983706.1, WP_013983831.1	WP_014333561.1, WP_015696595.1, WP_015698677.1, WP_015698790.1, WP_015699152.1	WP_002435500.1, WP_002438026.1, WP_002463122.1, WP_040459611.1	WP_010845571.1, WP_013183240.1, WP_013185163.1	WP_014697210.1, WP_014698219.1	WP_007369197.1, WP_007369419.1, WP_007370167.1, WP_007373136.1, WP_007374109.1, WP_007375056.1	WP_008403682.1, WP_008404111.1, WP_008407916.1	WP_007086412.1, WP_007086442.1, WP_040345869.1	WP_005044804.1, WP_005048431.1	WP_005084799.1, WP_005085438.1		WP_016183121.1, WP_026231391.1	WP_017977475.1, WP_017978369.1	WP_016252459.1, WP_018345255.1	WP_002357923.1	WP_039999081.1, WP_039999584.1, WP_039999601.1, WP_040002435.1	WP_016171481.1, WP_016171942.1, WP_016172269.1, WP_016172634.1	WP_016179301.1, WP_016179887.1, WP_016182113.1, WP_034877124.1	WP_016184958.1, WP_016185662.1, WP_016186451.1	WP_010738984.1, WP_010739489.1, WP_010740162.1, WP_010742573.1	WP_016175351.1	WP_016534880.1, WP_016535225.1, WP_016535584.1, WP_016536271.1, WP_016538135.1, WP_016538956.1	WP_022909961.1, WP_022911169.1	WP_020825186.1, WP_020826097.1, WP_020827835.1, WP_020827976.1, WP_020828535.1, WP_020837490.1, WP_041414196.1	WP_024462696.1, WP_024464369.1, WP_024464376.1	WP_029093112.1, WP_029095158.1, WP_029095566.1, WP_029096375.1	WP_025901855.1, WP_025902876.1, WP_025904055.1, WP_029990241.1, WP_029990955.1, WP_029991764.1	WP_021703486.1, WP_021705103.1, WP_021706894.1, WP_021707003.1	WP_021157638.1, WP_027786860.1, WP_027787189.1, WP_027788681.1, WP_027789329.1, WP_027789377.1, WP_027789922.1, WP_027790992.1, WP_080981951.1
OG0000081	WP_011134826.1	WP_011679666.1, WP_011679688.1, WP_011679701.1	WP_011705958.1	WP_011983877.1	WP_012578189.1	WP_004218448.1	WP_000110375.1, WP_000643266.1, WP_001270490.1, WP_024256520.1	WP_003754041.1, WP_012984582.1, WP_012984761.1, WP_012984768.1, WP_012984801.1, WP_012984812.1, WP_012984961.1, WP_012986593.1		WP_003756758.1, WP_003757318.1, WP_003757337.1, WP_003757406.1, WP_003757742.1, WP_003758000.1, WP_040486541.1, WP_040486657.1, WP_197531922.1				WP_000671631.1	WP_004955871.1, WP_004957226.1, WP_004961081.1, WP_004963330.1, WP_039991798.1		WP_000169292.1, WP_000215677.1, WP_001872257.1	WP_002903334.1, WP_002913280.1, WP_032911377.1	WP_003326257.1, WP_003328074.1	WP_015369787.1, WP_015703152.1, WP_015703258.1, WP_015704827.1, WP_015705235.1, WP_015705375.1, WP_015706100.1		WP_014333476.1, WP_015696046.1, WP_015696872.1, WP_015697253.1, WP_015698819.1	WP_002434459.1, WP_002435704.1, WP_040459562.1		WP_014697084.1	WP_007369427.1, WP_007370249.1, WP_007370344.1, WP_007370529.1, WP_007371047.1, WP_007371188.1, WP_007373983.1, WP_007373984.1, WP_007374011.1		WP_007085341.1				WP_016182377.1, WP_016183537.1, WP_016184309.1	WP_017978878.1	WP_016250242.1, WP_016250265.1, WP_016250366.1, WP_016250432.1, WP_016250436.1, WP_016250492.1, WP_016251013.1, WP_016251020.1, WP_016251598.1	WP_002290548.1, WP_002355183.1, WP_002355206.1, WP_002388834.1, WP_002389221.1, WP_002389285.1, WP_002400927.1, WP_002409423.1, WP_010708955.1	WP_039999752.1, WP_040001334.1, WP_040002701.1	WP_016171687.1, WP_016171845.1, WP_016172446.1, WP_016172447.1, WP_016172682.1, WP_016173272.1, WP_034864841.1, WP_211212163.1	WP_016178030.1, WP_016178504.1, WP_016178510.1, WP_016178619.1, WP_016178710.1, WP_016178746.1, WP_016178948.1, WP_016178956.1, WP_016179061.1, WP_016179343.1, WP_016179552.1, WP_016179604.1, WP_016179742.1, WP_016180488.1, WP_016180529.1, WP_016181108.1, WP_016181423.1, WP_016181610.1, WP_016181948.1	WP_016184606.1, WP_016184798.1, WP_016184819.1, WP_016184834.1, WP_016184930.1, WP_016184963.1, WP_016185014.1, WP_016185017.1, WP_016186437.1, WP_035020390.1, WP_155855547.1	WP_010739708.1, WP_010739942.1, WP_010740264.1, WP_010740507.1, WP_010740516.1, WP_010741004.1, WP_010741412.1, WP_010741422.1, WP_010741945.1, WP_010742057.1, WP_010742231.1, WP_010742245.1, WP_010742331.1, WP_010742464.1, WP_010742477.1, WP_010742491.1, WP_010742914.1, WP_010743048.1, WP_010743104.1	WP_016173915.1, WP_016173975.1, WP_016174179.1, WP_016174443.1, WP_016174636.1, WP_016174923.1, WP_016175210.1, WP_016175748.1, WP_016176041.1	WP_016517509.1, WP_016534725.1, WP_016535472.1, WP_016537279.1, WP_016537301.1, WP_016538102.1, WP_016538617.1, WP_039898134.1		WP_020824716.1, WP_020825039.1, WP_020825276.1, WP_020826801.1, WP_020826965.1, WP_020828660.1	WP_024464425.1		WP_029990251.1
OG0000082	WP_011137466.1			WP_012094522.1, WP_237701307.1	WP_012578521.1, WP_012578522.1, WP_012578554.1	WP_004268993.1	WP_000168757.1, WP_000226428.1, WP_000410929.1, WP_000516594.1, WP_000852400.1, WP_001180907.1, WP_015953391.1				WP_006812624.1, WP_006814804.1, WP_006815435.1, WP_006816074.1		WP_004245028.1, WP_004245921.1	WP_000026366.1, WP_000250751.1	WP_004954752.1, WP_004957820.1, WP_004958935.1, WP_004963753.1	WP_006657710.1, WP_006658589.1, WP_006658683.1			WP_004430351.1	WP_015366809.1, WP_015368798.1, WP_015703447.1, WP_015704943.1, WP_015705934.1	WP_013981305.1, WP_013981614.1, WP_017246327.1	WP_013573639.1, WP_013576147.1, WP_015697967.1, WP_015698365.1, WP_015699019.1	WP_002438837.1, WP_002462863.1, WP_002463802.1	WP_010848779.1	WP_014697176.1	WP_007371628.1, WP_007372394.1, WP_007372447.1, WP_007373800.1	WP_008403114.1, WP_008405423.1, WP_008407939.1	WP_007083144.1, WP_007083153.1, WP_007084113.1, WP_007084145.1, WP_007085329.1, WP_007085767.1, WP_007085832.1, WP_007085899.1, WP_007086209.1, WP_007088044.1	WP_003652006.1, WP_003654555.1, WP_005044395.1, WP_005047674.1, WP_005047693.1, WP_005048450.1, WP_017389939.1	WP_005081675.1, WP_005082506.1, WP_005083871.1, WP_005084768.1		WP_016182573.1	WP_017978063.1	WP_016251417.1	WP_002355294.1	WP_012769666.1, WP_039999349.1, WP_040002626.1, WP_081642119.1		WP_016181914.1		WP_010743164.1		WP_016517404.1, WP_016536910.1, WP_016538144.1, WP_039898974.1	WP_022909474.1, WP_022909978.1	WP_020825430.1, WP_020825737.1, WP_020826555.1, WP_020828506.1, WP_020828544.1, WP_020837199.1	WP_024463122.1, WP_152599244.1, WP_226839149.1	WP_029093577.1, WP_029095076.1, WP_029095150.1, WP_029095333.1, WP_036016162.1, WP_036016861.1, WP_051323389.1, WP_227659952.1		WP_021706744.1	WP_021157633.1, WP_021161879.1, WP_027786965.1, WP_027787417.1, WP_027787956.1, WP_027788256.1, WP_027789011.1, WP_027789379.1, WP_027789387.1, WP_027790332.1, WP_027790348.1, WP_027790378.1, WP_027790434.1, WP_027790453.1, WP_027790851.1, WP_027791246.1, WP_027791499.1, WP_027791536.1, WP_027791583.1, WP_034196227.1
OG0000083	WP_011135136.1, WP_011135447.1, WP_043595566.1	WP_002815833.1, WP_010276702.1, WP_010291094.1, WP_011680179.1	WP_005307306.1, WP_011705224.1, WP_011706262.1, WP_115586426.1	WP_012094192.1, WP_012095680.1, WP_012095814.1	WP_003828388.1	WP_004218306.1	WP_000661404.1, WP_001098726.1, WP_001280776.1, WP_001295322.1	WP_003752678.1, WP_012985446.1, WP_012986230.1, WP_012986621.1	WP_003618360.1, WP_003619577.1	WP_003754517.1, WP_003755226.1, WP_003755494.1, WP_003756805.1	WP_006812810.1, WP_006815107.1, WP_039854894.1	WP_002828982.1, WP_040761032.1	WP_004244262.1, WP_004246036.1, WP_004246355.1	WP_000658787.1, WP_000738432.1, WP_000838193.1, WP_001018944.1	WP_004954440.1, WP_004957307.1, WP_004959337.1, WP_004960383.1	WP_006659268.1, WP_006660955.1, WP_006662353.1, WP_006662714.1	WP_000602782.1, WP_001162959.1	WP_002901492.1, WP_002901680.1, WP_002902269.1	WP_003325026.1, WP_003325184.1, WP_003328128.1	WP_002883224.1, WP_015367889.1, WP_015370277.1, WP_015703426.1	WP_013981643.1, WP_013981663.1, WP_013981733.1, WP_013983457.1, WP_041771898.1	WP_013577537.1, WP_015695963.1, WP_015697014.1, WP_015698275.1	WP_002437994.1, WP_002438131.1, WP_002438810.1	WP_010845089.1, WP_038218910.1	WP_014698159.1	WP_007369186.1, WP_007370763.1, WP_007373610.1, WP_007374389.1	WP_008405032.1, WP_008406494.1, WP_008407213.1, WP_008408666.1, WP_008408698.1	WP_007084049.1, WP_007085819.1, WP_007087343.1, WP_007087976.1	WP_003655060.1, WP_005050212.1	WP_004637854.1, WP_004637976.1	WP_005548014.1, WP_005550389.1	WP_016182295.1, WP_016183939.1	WP_017978679.1, WP_024310310.1	WP_016251466.1, WP_016251791.1	WP_002355015.1, WP_002389349.1	WP_039999112.1, WP_039999897.1, WP_040001991.1	WP_016171423.1, WP_016173791.1	WP_010744490.1, WP_016178810.1, WP_016179618.1, WP_016179876.1	WP_016185099.1, WP_016185813.1	WP_002341372.1, WP_010718215.1, WP_010739510.1, WP_010739581.1, WP_010741698.1, WP_010742925.1	WP_016174537.1, WP_016175966.1	WP_016537107.1, WP_016537630.1, WP_016537833.1, WP_016538969.1	WP_022908868.1, WP_022909462.1, WP_022910579.1, WP_051139829.1	WP_020824748.1, WP_020827888.1, WP_041414284.1, WP_041414882.1	WP_024462630.1, WP_024462653.1	WP_029095512.1, WP_029095579.1, WP_029095918.1, WP_227659912.1	WP_025902202.1, WP_025902346.1, WP_025904146.1	WP_021703777.1, WP_021705164.1, WP_021707407.1, WP_237668182.1	WP_006402348.1, WP_006485487.1, WP_027789270.1
OG0000084	WP_011134063.1, WP_011134255.1, WP_227590103.1		WP_011705534.1		WP_012577206.1, WP_012578424.1	WP_004218395.1	WP_000210835.1, WP_000701020.1	WP_012985195.1		WP_139028027.1	WP_006812859.1, WP_006812987.1	WP_040761026.1	WP_004243279.1	WP_000757907.1, WP_001075395.1, WP_001082498.1, WP_001089900.1, WP_001139228.1, WP_003272282.1, WP_105559664.1	WP_004958011.1, WP_004959118.1, WP_004960924.1, WP_039991510.1, WP_039991733.1, WP_039992339.1, WP_227745733.1	WP_006657867.1, WP_006658774.1			WP_003325121.1, WP_003327889.1, WP_004430594.1, WP_004430701.1, WP_034718210.1	WP_015366882.1, WP_015369069.1, WP_015704462.1, WP_015704940.1, WP_015705164.1, WP_015705313.1, WP_015705349.1, WP_015705512.1	WP_011914019.1, WP_080564971.1	WP_014341629.1, WP_014341688.1, WP_015696021.1, WP_015696041.1, WP_015696216.1, WP_015697001.1	WP_002433551.1, WP_002435667.1, WP_002437126.1	WP_013184581.1	WP_014697042.1	WP_007369422.1, WP_007373404.1, WP_007374918.1, WP_007375024.1, WP_007375091.1, WP_035889236.1	WP_008403780.1, WP_008407504.1, WP_155889517.1	WP_007085987.1, WP_007086866.1	WP_003650960.1, WP_005044434.1, WP_005046392.1, WP_005047618.1, WP_005049032.1, WP_005049142.1	WP_005080730.1, WP_005081098.1, WP_005085676.1, WP_005087378.1	WP_005546649.1		WP_017980448.1, WP_018250729.1		WP_002359426.1	WP_039999732.1, WP_040000743.1, WP_040002916.1		WP_016181788.1	WP_016184973.1	WP_010741350.1	WP_016174042.1, WP_016174048.1	WP_016535000.1, WP_016536525.1, WP_016537283.1, WP_016537457.1, WP_016538062.1, WP_016538253.1, WP_016538811.1, WP_039898257.1, WP_071704090.1	WP_245558879.1	WP_020825321.1, WP_020825797.1, WP_020826214.1, WP_020826742.1, WP_020827720.1, WP_020828414.1, WP_041415494.1	WP_024463446.1, WP_024463808.1	WP_029092862.1, WP_029093446.1, WP_029095529.1, WP_029096526.1	WP_029989337.1, WP_029989848.1, WP_029990405.1, WP_276971226.1	WP_021703481.1, WP_021706356.1, WP_021706558.1, WP_040903012.1, WP_040903060.1	WP_021157147.1, WP_021161683.1, WP_027787397.1, WP_027787910.1, WP_027789182.1, WP_027789255.1, WP_027790429.1, WP_027792550.1
OG0000085	WP_011133724.1, WP_011136784.1, WP_011136818.1, WP_011137048.1, WP_043597867.1, WP_158303333.1, WP_256595702.1	WP_010292669.1, WP_011679145.1, WP_041775254.1	WP_011705326.1, WP_011706467.1, WP_011707122.1, WP_164927545.1	WP_012094016.1	WP_014485114.1	WP_004218290.1	WP_000020268.1, WP_000093594.1, WP_000121398.1	WP_012984898.1, WP_012986282.1, WP_012986392.1		WP_003758979.1	WP_006816010.1, WP_039854216.1, WP_039854737.1, WP_050767629.1		WP_004243595.1, WP_004245242.1	WP_000204578.1, WP_001086179.1	WP_004959737.1, WP_004961113.1, WP_004963497.1, WP_004964308.1, WP_039991028.1, WP_039991689.1	WP_006657559.1, WP_006657866.1, WP_006658260.1, WP_039861847.1	WP_001067088.1	WP_002913869.1	WP_003325486.1, WP_003325529.1	WP_015366875.1, WP_015703561.1, WP_015704392.1, WP_015704647.1, WP_015705239.1, WP_015705270.1, WP_015705363.1	WP_013981999.1, WP_013982349.1, WP_013982758.1, WP_013983157.1, WP_013983362.1, WP_017245326.1	WP_014333765.1, WP_014341908.1, WP_015696767.1, WP_015697017.1, WP_015697048.1, WP_015697429.1, WP_015697790.1, WP_015697951.1	WP_002433541.1, WP_002437573.1, WP_002437859.1, WP_002437892.1, WP_002463260.1	WP_013184367.1, WP_013185503.1	WP_014698147.1	WP_007369998.1, WP_007373684.1, WP_007374392.1, WP_007374768.1, WP_081120747.1	WP_008405446.1, WP_008408475.1	WP_007084967.1, WP_007085710.1, WP_007085712.1	WP_004641875.1, WP_005044247.1, WP_005046692.1, WP_005046869.1, WP_005046877.1, WP_005047011.1, WP_005048284.1, WP_005050032.1	WP_005080564.1, WP_005081623.1, WP_005081990.1, WP_005084953.1, WP_005087167.1		WP_018451644.1	WP_017977860.1, WP_017979332.1, WP_017980469.1			WP_012885304.1, WP_040000332.1, WP_040000457.1, WP_040000843.1, WP_040000976.1	WP_016173803.1	WP_016178502.1, WP_016178613.1, WP_016178689.1, WP_016179615.1, WP_016179680.1, WP_016180497.1, WP_016181395.1	WP_016185159.1, WP_016186573.1	WP_010739322.1, WP_010740548.1, WP_010740612.1, WP_208855723.1	WP_016174924.1	WP_016534683.1, WP_016535100.1, WP_016535185.1, WP_016536097.1	WP_022908754.1	WP_020826318.1, WP_020826677.1, WP_020831784.1	WP_024462666.1	WP_029092822.1, WP_029094393.1	WP_029989568.1, WP_029990497.1, WP_029990663.1	WP_021706081.1, WP_040902255.1, WP_040902658.1	WP_011548520.1, WP_021160633.1, WP_027787840.1, WP_027788728.1, WP_027789443.1, WP_027790425.1, WP_027790633.1, WP_027790980.1, WP_027791477.1, WP_027791587.1, WP_027792619.1
OG0000086	WP_011135074.1, WP_011136081.1, WP_147296199.1	WP_011679879.1	WP_011705477.1, WP_011706602.1	WP_011983340.1, WP_011983797.1, WP_012096317.1, WP_041810295.1	WP_003829436.1, WP_012576894.1, WP_012577945.1, WP_014484601.1, WP_014484603.1, WP_014484785.1, WP_014485007.1	WP_004217575.1, WP_004269120.1	WP_000636125.1, WP_000918085.1, WP_015953893.1	WP_012985308.1		WP_003755046.1, WP_003756425.1, WP_003758586.1	WP_039855652.1, WP_282552080.1		WP_004245007.1, WP_004245429.1	WP_000397687.1, WP_000488131.1, WP_000570614.1, WP_000744326.1, WP_000886432.1, WP_172449561.1, WP_228526175.1	WP_004955768.1, WP_004960023.1, WP_039991989.1	WP_006658658.1, WP_039861364.1	WP_000716167.1	WP_002901674.1, WP_002902409.1, WP_002914269.1	WP_003325812.1, WP_003326313.1, WP_003326714.1, WP_003327153.1, WP_003327829.1, WP_003328524.1	WP_015367089.1, WP_162777731.1	WP_013981685.1, WP_013981794.1, WP_013982924.1	WP_015697474.1	WP_002437245.1, WP_002438327.1, WP_002463615.1	WP_013184144.1	WP_014697948.1, WP_237705784.1	WP_007371873.1	WP_008406491.1, WP_008406544.1, WP_008407367.1, WP_008408057.1, WP_008408498.1	WP_007083067.1, WP_007083387.1, WP_007084348.1, WP_007084487.1, WP_007085255.1, WP_007085426.1, WP_007086366.1, WP_007087833.1, WP_235749720.1			WP_005548066.1	WP_016182425.1, WP_016183978.1		WP_016251914.1	WP_002365182.1	WP_040001189.1, WP_040001222.1, WP_040002503.1	WP_016172388.1	WP_016179402.1, WP_016180611.1, WP_016180880.1, WP_016181937.1	WP_016185756.1	WP_010740429.1, WP_010740756.1	WP_016174745.1	WP_016535524.1, WP_016536759.1, WP_016538322.1, WP_039898547.1	WP_022908739.1, WP_022909238.1, WP_026377737.1, WP_051139603.1	WP_020824722.1, WP_020827455.1, WP_020828034.1	WP_024462830.1, WP_051245938.1	WP_029096778.1		WP_021706480.1, WP_021707074.1, WP_040902562.1	WP_027788895.1, WP_027790219.1, WP_027790812.1, WP_027791560.1, WP_027792300.1
OG0000087	WP_011134741.1, WP_011136843.1, WP_045052234.1	WP_011679085.1, WP_011679380.1, WP_011680411.1, WP_011680426.1	WP_011705120.1, WP_011706801.1, WP_011706802.1	WP_011983426.1, WP_011983619.1	WP_012578271.1, WP_012578488.1	WP_004268691.1, WP_012619704.1	WP_000015864.1, WP_000019201.1, WP_000102764.1	WP_012985032.1, WP_012986388.1		WP_036105088.1, WP_172465236.1	WP_006814583.1, WP_006815442.1, WP_039855650.1	WP_002828119.1, WP_002828148.1, WP_002828250.1, WP_002828404.1, WP_002828751.1, WP_040760067.1, WP_040760601.1	WP_004247065.1	WP_000039969.1, WP_000051662.1, WP_000067434.1, WP_000809371.1, WP_001284897.1, WP_003291526.1	WP_004958306.1, WP_004960827.1, WP_039992173.1	WP_006660794.1, WP_036963223.1, WP_039861366.1		WP_002913300.1	WP_003326478.1, WP_003326818.1, WP_003327418.1, WP_003328460.1, WP_010787494.1, WP_013390432.1, WP_013390454.1	WP_015365827.1, WP_015368666.1, WP_015704269.1, WP_015704301.1, WP_015704674.1, WP_015704981.1	WP_013983635.1, WP_013984101.1	WP_014333846.1, WP_015695853.1, WP_015696326.1, WP_015696723.1, WP_015698564.1, WP_232770193.1	WP_002434856.1, WP_002435017.1, WP_002436410.1	WP_010846707.1	WP_014697343.1, WP_041776952.1	WP_007371307.1, WP_007372706.1, WP_007373445.1	WP_008405000.1	WP_007085006.1, WP_007086861.1, WP_007086892.1	WP_004641938.1, WP_005046423.1, WP_017389741.1	WP_005082133.1, WP_171057154.1		WP_016183814.1	WP_017977616.1, WP_017979374.1, WP_026151810.1	WP_016251023.1	WP_002355812.1	WP_039999288.1, WP_040000825.1, WP_040002266.1	WP_016172954.1	WP_016179603.1	WP_016185168.1, WP_016185169.1	WP_010742913.1	WP_016174151.1	WP_016537196.1, WP_016537531.1		WP_020825063.1, WP_020825076.1, WP_020826221.1, WP_020826503.1, WP_020827745.1, WP_041415712.1	WP_024464316.1	WP_029094749.1, WP_071605830.1, WP_227659941.1	WP_025901335.1, WP_025902518.1, WP_025903381.1, WP_029990605.1, WP_051170872.1, WP_051170873.1	WP_021704870.1	WP_021161792.1, WP_027788689.1, WP_027788894.1, WP_027789461.1, WP_027791336.1, WP_027791375.1, WP_027791521.1, WP_027792123.1, WP_080982082.1
OG0000088	WP_011133743.1, WP_011134945.1, WP_011135594.1, WP_011136386.1, WP_011136787.1, WP_011137350.1, WP_011137589.1, WP_011137591.1, WP_043595741.1	WP_011679726.1	WP_011704095.1, WP_011704242.1, WP_011705371.1, WP_011707260.1, WP_011707553.1, WP_016349742.1, WP_045790883.1	WP_011983587.1, WP_041810349.1			WP_000171696.1, WP_000433505.1, WP_000457150.1, WP_000928830.1			WP_003758751.1	WP_006813004.1, WP_006813196.1, WP_006814099.1, WP_006814727.1, WP_282552027.1, WP_282666948.1		WP_004243084.1, WP_004243183.1, WP_004248051.1, WP_227201473.1	WP_000254113.1, WP_000433011.1, WP_000572348.1	WP_004957413.1, WP_004957416.1, WP_004964518.1, WP_004965461.1, WP_039992427.1	WP_006658666.1, WP_006659204.1, WP_006659846.1, WP_006659852.1, WP_006661902.1, WP_039862128.1				WP_015366522.1, WP_015703356.1, WP_015703986.1, WP_015703988.1, WP_015705166.1, WP_015705670.1, WP_015705795.1	WP_011911768.1, WP_011913958.1, WP_013981990.1, WP_013983511.1, WP_013983688.1, WP_013984298.1, WP_013984542.1	WP_014333358.1, WP_015698705.1, WP_015698953.1, WP_015699115.1, WP_015699116.1	WP_002437417.1, WP_002437950.1, WP_002437951.1	WP_010845168.1, WP_010848575.1		WP_007369155.1, WP_007369156.1, WP_007369256.1, WP_007371905.1, WP_007373000.1, WP_007374563.1, WP_035885805.1	WP_008403733.1	WP_007083858.1	WP_003652317.1, WP_003653275.1, WP_003654740.1, WP_005045055.1, WP_005045764.1, WP_005047541.1, WP_005047610.1, WP_005047627.1, WP_005048036.1, WP_005048727.1, WP_005048820.1, WP_005049049.1, WP_017389661.1	WP_004639194.1, WP_004639360.1, WP_005081559.1, WP_005082673.1, WP_005083021.1, WP_005085693.1, WP_005086190.1	WP_019518399.1					WP_027710667.1, WP_039999167.1, WP_039999561.1, WP_040000439.1						WP_016517557.1, WP_016535937.1, WP_016536581.1, WP_016537718.1, WP_016539003.1, WP_016539004.1		WP_020824781.1, WP_020824782.1, WP_020825170.1, WP_020825394.1, WP_020825753.1, WP_020825893.1, WP_020826194.1, WP_041414160.1, WP_041415579.1	WP_024463578.1	WP_029092749.1, WP_029093033.1, WP_029093104.1, WP_029093915.1, WP_029093966.1, WP_029094525.1, WP_029095070.1, WP_029095486.1	WP_025902120.1, WP_025902121.1, WP_029990269.1, WP_029991013.1, WP_029991290.1, WP_029991784.1, WP_051170745.1, WP_051170899.1	WP_021703453.1, WP_021703471.1, WP_021704866.1, WP_021704925.1, WP_021705457.1, WP_021706105.1, WP_021706195.1, WP_021707143.1, WP_021707415.1	WP_021160723.1, WP_021162592.1, WP_027786907.1, WP_027787878.1, WP_027788604.1, WP_027788850.1, WP_027788897.1, WP_027789634.1, WP_027789771.1, WP_027789972.1, WP_027790494.1, WP_027790530.1, WP_027790559.1, WP_027790869.1, WP_027790929.1, WP_027790967.1, WP_027791498.1, WP_027791596.1, WP_027791783.1, WP_027792069.1, WP_027792422.1
OG0000089	WP_011133604.1, WP_011134251.1, WP_011136018.1, WP_011136196.1, WP_011136804.1		WP_005303519.1, WP_011705340.1, WP_011707446.1, WP_011707554.1, WP_011707685.1				WP_000044392.1, WP_001214250.1, WP_024256564.1				WP_006813000.1, WP_006813535.1, WP_006814063.1, WP_039854591.1		WP_004245015.1, WP_004245498.1		WP_004959182.1, WP_004960966.1, WP_004961157.1, WP_004961910.1, WP_004964517.1, WP_039991959.1, WP_039992341.1	WP_006658109.1, WP_006659641.1, WP_006659845.1, WP_006660122.1				WP_015369945.1, WP_015703885.1, WP_015704503.1, WP_015706011.1, WP_032723078.1	WP_013981572.1, WP_013982409.1, WP_013983522.1, WP_013984296.1, WP_033997557.1	WP_013574178.1, WP_014341933.1, WP_015696886.1, WP_015698069.1, WP_015698091.1, WP_037041145.1	WP_002434529.1, WP_002434581.1, WP_002435741.1, WP_002436157.1, WP_002437871.1	WP_013185438.1, WP_231858682.1		WP_007370376.1, WP_007370954.1, WP_007372016.1, WP_007372485.1, WP_007372894.1, WP_007372904.1, WP_007372942.1, WP_007373384.1, WP_007373428.1, WP_007374387.1			WP_005045712.1, WP_005047369.1, WP_005048818.1, WP_005048865.1	WP_005082749.1, WP_005083020.1	WP_005538253.1		WP_017977600.1, WP_017980203.1, WP_269146961.1			WP_027712901.1, WP_040000442.1						WP_016517550.1, WP_016534802.1, WP_016535252.1, WP_016538028.1, WP_016538066.1, WP_016538078.1, WP_016538672.1, WP_016538695.1, WP_039898164.1		WP_020825743.1, WP_020825748.1, WP_020825786.1, WP_020826195.1, WP_020826740.1, WP_020826932.1, WP_020827017.1, WP_020827574.1, WP_020827690.1, WP_020827933.1, WP_020828381.1, WP_041414568.1		WP_029092888.1, WP_029093803.1, WP_029094407.1, WP_029096479.1, WP_051323142.1	WP_025902635.1, WP_029990283.1, WP_029991220.1, WP_029991785.1	WP_021703436.1, WP_021703452.1, WP_021705058.1, WP_021705947.1, WP_021705981.1, WP_021706060.1, WP_021706621.1, WP_021706669.1	WP_021160453.1, WP_021163478.1, WP_027786930.1, WP_027787135.1, WP_027787469.1, WP_027788483.1, WP_027788975.1, WP_027789030.1, WP_027789589.1, WP_027789721.1, WP_027789738.1, WP_027789767.1, WP_027789902.1, WP_027789903.1, WP_027789937.1, WP_027790135.1, WP_027790607.1, WP_027790712.1, WP_027790885.1, WP_027790964.1, WP_027791280.1, WP_027791289.1, WP_027791898.1, WP_027792039.1, WP_027792068.1,…
OG0000090	WP_011135485.1, WP_011136272.1, WP_011136941.1, WP_011137596.1	WP_011679959.1, WP_011680005.1, WP_011680392.1, WP_011680396.1, WP_011680397.1	WP_011704479.1, WP_011704557.1, WP_011705817.1	WP_012095449.1, WP_012095450.1, WP_012095545.1, WP_012095784.1, WP_012096368.1	WP_012577137.1, WP_012577146.1, WP_012577997.1, WP_014485163.1	WP_004217656.1, WP_004218806.1, WP_004268678.1, WP_004268680.1, WP_004268811.1, WP_012619711.1	WP_001016304.1, WP_001353720.1, WP_002431364.1	WP_012984981.1, WP_012985849.1, WP_012985850.1	WP_011544001.1	WP_003755281.1, WP_003756192.1, WP_003756193.1	WP_006815245.1, WP_006815808.1, WP_006816027.1, WP_006816259.1	WP_002828262.1, WP_002828294.1, WP_002828295.1, WP_002828836.1	WP_004242933.1, WP_004244365.1, WP_004244491.1, WP_004245190.1, WP_004245876.1, WP_004246408.1	WP_000103889.1, WP_000122281.1, WP_000504786.1, WP_000726576.1, WP_001201921.1	WP_004956494.1, WP_004958370.1, WP_004958466.1, WP_004965167.1, WP_039991139.1	WP_006657160.1, WP_006658242.1, WP_006659393.1, WP_006660506.1		WP_002900655.1, WP_032908097.1	WP_003325338.1, WP_003327529.1, WP_003327530.1	WP_015368924.1, WP_015703500.1, WP_015705357.1	WP_013982532.1, WP_041771630.1	WP_014333489.1, WP_015695874.1, WP_015697457.1, WP_015699179.1	WP_002435752.1, WP_002436783.1, WP_002438211.1	WP_010845581.1, WP_010846244.1, WP_010847677.1, WP_013185285.1, WP_113935504.1	WP_014697332.1, WP_014697333.1, WP_014697394.1, WP_014697450.1, WP_014697887.1	WP_007369219.1, WP_007370129.1, WP_007370319.1	WP_008403688.1, WP_008403689.1, WP_008403707.1, WP_008406255.1	WP_007085042.1, WP_007085043.1, WP_007087825.1, WP_007088114.1	WP_004639774.1, WP_005047373.1, WP_016801713.1	WP_005080799.1, WP_005086842.1, WP_005087066.1	WP_005568301.1, WP_019518129.1	WP_016183914.1, WP_016183925.1	WP_017977576.1, WP_017977598.1, WP_018250601.1	WP_016251478.1, WP_016251489.1	WP_002358342.1, WP_002411310.1	WP_015848071.1, WP_039999054.1, WP_040000139.1	WP_016173777.1	WP_016178300.1, WP_016178430.1, WP_016180966.1, WP_016181313.1	WP_016186493.1	WP_010740026.1, WP_010740852.1, WP_010741311.1, WP_010742032.1, WP_010742163.1	WP_016174431.1, WP_016174644.1	WP_016538209.1, WP_016538262.1, WP_016538935.1, WP_039898223.1	WP_022909414.1, WP_022909692.1	WP_020825245.1, WP_020826059.1, WP_020828651.1, WP_020837533.1	WP_024462746.1, WP_024462758.1, WP_024462767.1, WP_024462814.1, WP_024464081.1, WP_033502872.1	WP_029092904.1, WP_029095418.1, WP_029095758.1, WP_029095805.1	WP_025902374.1, WP_029989955.1, WP_029990019.1	WP_021703394.1, WP_021704544.1, WP_021707105.1	WP_021157380.1, WP_027787271.1, WP_027789879.1, WP_027790138.1, WP_027790684.1, WP_027791151.1, WP_080982136.1
[truncated: 34,888 more rows]
[truncated: 272 more columns]
