# Supplementary material for: Proteomic Diversity in Bacteria: Insights and Implications for Bacterial Identification
Source: Mol Cell Proteomics. 2025 Jan 27;24(3):100917. doi: 10.1016/j.mcpro.2025.100917 (PMC11919601; doi:10.1016/j.mcpro.2025.100917)
Supplement: Supplementary Table S7 [file mmc8.zip]

Archive with 1 entries (1 files):
- mcpro_100917_Supplementary_Table_S7_EnrichedGOterms_Top10_Strains_mmc7.tsv
