# Supplementary material for: Proteomic Diversity in Bacteria: Insights and Implications for Bacterial Identification
Source: Mol Cell Proteomics. 2025 Jan 27;24(3):100917. doi: 10.1016/j.mcpro.2025.100917 (PMC11919601; doi:10.1016/j.mcpro.2025.100917)
Supplement: Supplementary Table S7 [file mmc8.zip › mcpro_100917_Supplementary_Table_S7_EnrichedGOterms_Top10_Strains_mmc7.tsv]

organism	# GO	NS	enrichment	name	ratio_in_study	ratio_in_pop	p_uncorrected	depth	study_count	p_fdr_bh	study_items
Shewanella putrefaciens DSM 1818	GO:0110165	CC	e	cellular anatomical entity	9/10	813/2465	0.0003161798780980501	1	9	0.02604156935475683	WP_011790380.1,WP_011787562.1,WP_006086113.1,WP_011787578.1,WP_011789734.1,WP_115015308.1,WP_014609921.1,WP_007644333.1,WP_006083601.1
Shewanella putrefaciens DSM 1818	GO:0005575	CC	e	cellular_component	9/10	832/2465	0.000385801027477879	0	9	0.02604156935475683	WP_011790380.1,WP_011787562.1,WP_006086113.1,WP_011787578.1,WP_011789734.1,WP_115015308.1,WP_014609921.1,WP_007644333.1,WP_006083601.1
Shewanella putrefaciens DSM 1818	GO:1990904	CC	e	ribonucleoprotein complex	3/10	53/2465	0.0010128580494523636	2	3	0.02968630675267076	WP_011787578.1,WP_007644333.1,WP_006083601.1
Shewanella putrefaciens DSM 1818	GO:0032991	CC	e	protein-containing complex	4/10	130/2465	0.0012105646518917935	1	4	0.02968630675267076	WP_011790380.1,WP_011787578.1,WP_007644333.1,WP_006083601.1
Shewanella putrefaciens DSM 1818	GO:0009279	CC	e	cell outer membrane	3/10	58/2465	0.001319809257826373	4	3	0.02968630675267076	WP_011790380.1,WP_115015308.1,WP_014609921.1
Shewanella putrefaciens DSM 1818	GO:0005840	CC	e	ribosome	3/10	62/2465	0.0016037880818272664	5	3	0.02968630675267076	WP_011787578.1,WP_007644333.1,WP_006083601.1
Shewanella putrefaciens DSM 1818	GO:0030312	CC	e	external encapsulating structure	3/10	62/2465	0.0016037880818272664	2	3	0.02968630675267076	WP_011790380.1,WP_115015308.1,WP_014609921.1
Shewanella putrefaciens DSM 1818	GO:0019867	CC	e	outer membrane	3/10	64/2465	0.0017591885483064155	3	3	0.02968630675267076	WP_011790380.1,WP_115015308.1,WP_014609921.1
Shewanella putrefaciens DSM 1818	GO:0031975	CC	e	envelope	3/10	71/2465	0.0023770667655375662	2	3	0.03209040133475714	WP_011790380.1,WP_115015308.1,WP_014609921.1
Shewanella putrefaciens DSM 1818	GO:0030313	CC	e	cell envelope	3/10	71/2465	0.0023770667655375662	3	3	0.03209040133475714	WP_011790380.1,WP_115015308.1,WP_014609921.1
Shewanella putrefaciens DSM 1818	GO:0043232	CC	e	intracellular non-membrane-bounded organelle	3/10	76/2465	0.0028923363684534775	4	3	0.03506025353422555	WP_011787578.1,WP_007644333.1,WP_006083601.1
Shewanella putrefaciens DSM 1818	GO:0043229	CC	e	intracellular organelle	3/10	78/2465	0.0031164669808200493	3	3	0.03506025353422555	WP_011787578.1,WP_007644333.1,WP_006083601.1
Pseudomonas fluorescens DSM 50090	GO:0006457	BP	e	protein folding	3/10	23/2936	4.8656707201256536e-05	2	3	0.046719143962445045	WP_053258082.1,WP_053257816.1,WP_017139748.1
Pseudomonas fluorescens DSM 50090	GO:0051604	BP	e	protein maturation	3/10	25/2936	6.2963805879306e-05	5	3	0.046719143962445045	WP_053258082.1,WP_053257816.1,WP_017139748.1
Pseudomonas fluorescens DSM 50090	GO:0110165	CC	e	cellular anatomical entity	9/10	783/2936	5.0269145710156224e-05	1	9	0.004365419456279365	WP_017139748.1,WP_053257816.1,WP_053255233.1,WP_032631434.1,WP_053258612.1,WP_017139143.1,WP_053257473.1,WP_010566858.1,WP_017135118.1
Pseudomonas fluorescens DSM 50090	GO:0005575	CC	e	cellular_component	9/10	800/2936	6.0630825781657844e-05	0	9	0.004365419456279365	WP_017139748.1,WP_053257816.1,WP_053255233.1,WP_032631434.1,WP_053258612.1,WP_017139143.1,WP_053257473.1,WP_010566858.1,WP_017135118.1
Pseudomonas fluorescens DSM 50090	GO:0032991	CC	e	protein-containing complex	4/10	117/2936	0.00041777514398645644	1	4	0.02005320691134991	WP_053258612.1,WP_053257473.1,WP_017135118.1,WP_010566858.1
Pseudomonas fluorescens DSM 50090	GO:0005829	CC	e	cytosol	2/10	13/2936	0.0007985092567732463	2	2	0.02874633324383687	WP_017139143.1,WP_032631434.1
Pseudomonas fluorescens DSM 50090	GO:0044183	MF	e	protein folding chaperone	3/10	7/2936	9.896081554962858e-07	1	3	0.0014379006499361032	WP_053258082.1,WP_053257816.1,WP_017139748.1
Pseudomonas marginalis DSM 13124	GO:0019867	CC	e	outer membrane	3/10	41/2563	0.0004220498280888399	3	3	0.03571535760376962	WP_074844215.1,WP_065873888.1,WP_065925131.1
Pseudomonas marginalis DSM 13124	GO:0110165	CC	e	cellular anatomical entity	7/10	544/2563	0.0012307344415723146	1	7	0.03571535760376962	WP_074844215.1,WP_065924490.1,WP_065925131.1,WP_146484824.1,WP_053138313.1,WP_065925015.1,WP_065873888.1
Pseudomonas marginalis DSM 13124	GO:0005575	CC	e	cellular_component	7/10	563/2563	0.0015302683879171316	0	7	0.03571535760376962	WP_074844215.1,WP_065924490.1,WP_065925131.1,WP_146484824.1,WP_053138313.1,WP_065925015.1,WP_065873888.1
Pseudomonas marginalis DSM 13124	GO:0043229	CC	e	intracellular organelle	2/10	19/2563	0.0022621211531464003	3	2	0.03571535760376962	WP_053138313.1,WP_146484824.1
Pseudomonas marginalis DSM 13124	GO:0043232	CC	e	intracellular non-membrane-bounded organelle	2/10	19/2563	0.0022621211531464003	4	2	0.03571535760376962	WP_053138313.1,WP_146484824.1
Pseudomonas marginalis DSM 13124	GO:0043226	CC	e	organelle	2/10	22/2563	0.003036785990887962	2	2	0.03571535760376962	WP_053138313.1,WP_146484824.1
Pseudomonas marginalis DSM 13124	GO:0043228	CC	e	non-membrane-bounded organelle	2/10	22/2563	0.003036785990887962	3	2	0.03571535760376962	WP_053138313.1,WP_146484824.1
Pseudomonas marginalis DSM 13124	GO:0032991	CC	e	protein-containing complex	3/10	86/2563	0.0036907543634905754	1	3	0.03571535760376962	WP_053138313.1,WP_146484824.1,WP_065873888.1
Pseudomonas marginalis DSM 13124	GO:0044384	CC	e	host outer membrane	1/10	1/2563	0.003901677721420211	5	1	0.03571535760376962	WP_065925131.1
Pseudomonas marginalis DSM 13124	GO:0033644	CC	e	host cell membrane	1/10	1/2563	0.003901677721420211	4	1	0.03571535760376962	WP_065925131.1
Pseudomonas marginalis DSM 13124	GO:0033643	CC	e	host cell part	1/10	1/2563	0.003901677721420211	3	1	0.03571535760376962	WP_065925131.1
Pseudomonas marginalis DSM 13124	GO:0018995	CC	e	host cellular component	1/10	1/2563	0.003901677721420211	2	1	0.03571535760376962	WP_065925131.1
Pseudomonas marginalis DSM 13124	GO:0043657	CC	e	host cell	1/10	1/2563	0.003901677721420211	3	1	0.03571535760376962	WP_065925131.1
Enterobacter cloacae DSM 30054	GO:0046930	CC	e	pore complex	3/10	9/2247	5.2635170771849705e-06	3	3	0.0006947842541884161	WP_044158562.1,WP_013096520.1,WP_013098006.1
Enterobacter cloacae DSM 30054	GO:0009279	CC	e	cell outer membrane	3/10	41/2247	0.0006195302539056366	4	3	0.02156705006590544	WP_044158562.1,WP_013096520.1,WP_013098006.1
Enterobacter cloacae DSM 30054	GO:0098796	CC	e	membrane protein complex	3/10	43/2247	0.0007138477926182307	2	3	0.02156705006590544	WP_044158562.1,WP_013096520.1,WP_013098006.1
Enterobacter cloacae DSM 30054	GO:0019867	CC	e	outer membrane	3/10	45/2247	0.0008169337146176304	3	3	0.02156705006590544	WP_044158562.1,WP_013096520.1,WP_013098006.1
Enterobacter cloacae DSM 30054	GO:0030312	CC	e	external encapsulating structure	3/10	45/2247	0.0008169337146176304	2	3	0.02156705006590544	WP_044158562.1,WP_013096520.1,WP_013098006.1
Enterobacter cloacae DSM 30054	GO:0022829	MF	e	wide pore channel activity	3/10	12/2247	1.3688737571929746e-05	5	3	0.01018442075351573	WP_044158562.1,WP_013096520.1,WP_013098006.1
Enterobacter cloacae DSM 30054	GO:0015288	MF	e	porin activity	3/10	12/2247	1.3688737571929746e-05	6	3	0.01018442075351573	WP_044158562.1,WP_013096520.1,WP_013098006.1
Enterobacter cloacae DSM 30054	GO:0015267	MF	e	channel activity	3/10	22/2247	9.359690408470996e-05	4	3	0.0348180483195121	WP_044158562.1,WP_013096520.1,WP_013098006.1
Enterobacter cloacae DSM 30054	GO:0022803	MF	e	passive transmembrane transporter activity	3/10	22/2247	9.359690408470996e-05	3	3	0.0348180483195121	WP_044158562.1,WP_013096520.1,WP_013098006.1
Raoultella terrigena DSM 2687	GO:0046930	CC	e	pore complex	2/10	8/2635	0.0003586907875793829	3	2	0.04698849317289916	WP_041147567.1,WP_115192200.1
Shigella boydii DSM 7532	GO:0046930	CC	e	pore complex	2/10	5/1802	0.0002748575755879082	3	2	0.03463205452407644	WP_000865599.1,WP_000750416.1
Shigella boydii DSM 7532	GO:0030527	MF	e	structural constituent of chromatin	3/10	5/1802	1.2253288990172285e-06	2	3	0.0018698518999002906	WP_001044513.1,WP_254892905.1,WP_039061391.1
Aeromonas caviae DSM 30188	GO:0055085	BP	e	transmembrane transport	6/10	167/2401	1.7238037323324285e-05	4	6	0.0259087700969564	WP_041211761.1,WP_052815703.1,WP_052815680.1,WP_043152296.1,WP_010675386.1,WP_052814637.1
Aeromonas caviae DSM 30188	GO:0034219	BP	e	carbohydrate transmembrane transport	3/10	21/2401	6.658706726115538e-05	6	3	0.03211805004932349	WP_052815680.1,WP_041211761.1,WP_043152296.1
Aeromonas caviae DSM 30188	GO:0006810	BP	e	transport	6/10	223/2401	9.17964766250933e-05	3	6	0.03211805004932349	WP_041211761.1,WP_052815703.1,WP_052815680.1,WP_043152296.1,WP_010675386.1,WP_052814637.1
Aeromonas caviae DSM 30188	GO:0051234	BP	e	establishment of localization	6/10	228/2401	0.00010420809026890759	2	6	0.03211805004932349	WP_041211761.1,WP_052815703.1,WP_052815680.1,WP_043152296.1,WP_010675386.1,WP_052814637.1
Aeromonas caviae DSM 30188	GO:0051179	BP	e	localization	6/10	229/2401	0.00010684647388331167	1	6	0.03211805004932349	WP_041211761.1,WP_052815703.1,WP_052815680.1,WP_043152296.1,WP_010675386.1,WP_052814637.1
Aeromonas caviae DSM 30188	GO:0008643	BP	e	carbohydrate transport	3/10	27/2401	0.00014452106330813396	5	3	0.03620252635868756	WP_052815680.1,WP_041211761.1,WP_043152296.1
Aeromonas caviae DSM 30188	GO:0030313	CC	e	cell envelope	4/10	59/2401	6.192359330784327e-05	3	4	0.004204456054886083	WP_052814637.1,WP_043152296.1,WP_052815703.1,WP_010675386.1
Aeromonas caviae DSM 30188	GO:0031975	CC	e	envelope	4/10	60/2401	6.621190637615879e-05	2	4	0.004204456054886083	WP_052814637.1,WP_043152296.1,WP_052815703.1,WP_010675386.1
Aeromonas caviae DSM 30188	GO:0009279	CC	e	cell outer membrane	3/10	36/2401	0.00034585346418523444	4	3	0.011435424257326701	WP_052814637.1,WP_043152296.1,WP_052815703.1
Aeromonas caviae DSM 30188	GO:0030312	CC	e	external encapsulating structure	3/10	41/2401	0.0005106941482262655	2	3	0.011435424257326701	WP_052814637.1,WP_043152296.1,WP_052815703.1
Aeromonas caviae DSM 30188	GO:0046930	CC	e	pore complex	2/10	9/2401	0.0005535729994005157	3	2	0.011435424257326701	WP_043152296.1,WP_052815703.1
Aeromonas caviae DSM 30188	GO:0098796	CC	e	membrane protein complex	3/10	43/2401	0.0005886222919668618	2	3	0.011435424257326701	WP_043152296.1,WP_052815703.1,WP_010675386.1
Aeromonas caviae DSM 30188	GO:0019867	CC	e	outer membrane	3/10	44/2401	0.0006302989748132828	3	3	0.011435424257326701	WP_052814637.1,WP_043152296.1,WP_052815703.1
Aeromonas caviae DSM 30188	GO:0022829	MF	e	wide pore channel activity	3/10	10/2401	6.154791875982807e-06	5	3	0.0043760570238237755	WP_052814637.1,WP_043152296.1,WP_052815703.1
Aeromonas caviae DSM 30188	GO:0015288	MF	e	porin activity	3/10	10/2401	6.154791875982807e-06	6	3	0.0043760570238237755	WP_052814637.1,WP_043152296.1,WP_052815703.1
Aeromonas caviae DSM 30188	GO:0015144	MF	e	carbohydrate transmembrane transporter activity	3/10	12/2401	1.1234362332001587e-05	3	3	0.005325087745368753	WP_052815680.1,WP_041211761.1,WP_043152296.1
Aeromonas caviae DSM 30188	GO:0005215	MF	e	transporter activity	5/10	134/2401	0.00010104613321698316	1	5	0.02318709634697126	WP_041211761.1,WP_052815703.1,WP_052815680.1,WP_043152296.1,WP_052814637.1
Aeromonas caviae DSM 30188	GO:0022857	MF	e	transmembrane transporter activity	5/10	134/2401	0.00010104613321698316	2	5	0.02318709634697126	WP_041211761.1,WP_052815703.1,WP_052815680.1,WP_043152296.1,WP_052814637.1
Aeromonas caviae DSM 30188	GO:0015267	MF	e	channel activity	3/10	25/2401	0.00011414182449282619	4	3	0.02318709634697126	WP_052814637.1,WP_043152296.1,WP_052815703.1
Aeromonas caviae DSM 30188	GO:0022803	MF	e	passive transmembrane transporter activity	3/10	25/2401	0.00011414182449282619	3	3	0.02318709634697126	WP_052814637.1,WP_043152296.1,WP_052815703.1
Plesiomonas shigelloides DSM 8224	GO:1990748	BP	e	cellular detoxification	3/10	10/2091	9.298579057218504e-06	2	3	0.003787745051312416	WP_064977485.1,WP_010862451.1,WP_010863829.1
Plesiomonas shigelloides DSM 8224	GO:0097237	BP	e	cellular response to toxic substance	3/10	10/2091	9.298579057218504e-06	4	3	0.003787745051312416	WP_064977485.1,WP_010862451.1,WP_010863829.1
Plesiomonas shigelloides DSM 8224	GO:0098869	BP	e	cellular oxidant detoxification	3/10	10/2091	9.298579057218504e-06	3	3	0.003787745051312416	WP_064977485.1,WP_010862451.1,WP_010863829.1
Plesiomonas shigelloides DSM 8224	GO:0098754	BP	e	detoxification	3/10	11/2091	1.2753350341119245e-05	1	3	0.003787745051312416	WP_064977485.1,WP_010862451.1,WP_010863829.1
Plesiomonas shigelloides DSM 8224	GO:0070887	BP	e	cellular response to chemical stimulus	3/10	11/2091	1.2753350341119245e-05	3	3	0.003787745051312416	WP_064977485.1,WP_010862451.1,WP_010863829.1
Plesiomonas shigelloides DSM 8224	GO:0009636	BP	e	response to toxic substance	3/10	16/2091	4.274151179443482e-05	3	3	0.010578524169122618	WP_064977485.1,WP_010862451.1,WP_010863829.1
Plesiomonas shigelloides DSM 8224	GO:0016209	MF	e	antioxidant activity	3/10	10/2091	9.298579057218504e-06	1	3	0.013380655263337428	WP_064977485.1,WP_010862451.1,WP_010863829.1
Plesiomonas shigelloides DSM 8224	GO:0051920	MF	e	peroxiredoxin activity	2/10	3/2091	6.162447741725135e-05	5	2	0.04433881150171235	WP_064977485.1,WP_010862451.1
Micrococcus lylae DSM 20315	GO:0032991	CC	e	protein-containing complex	4/10	105/1738	0.0019922617374460174	1	4	0.04746835443037975	WP_067188467.1,WP_067189730.1,WP_067188994.1,WP_067192273.1
Micrococcus lylae DSM 20315	GO:0110165	CC	e	cellular anatomical entity	7/10	419/1738	0.0027210298779123607	1	7	0.04746835443037975	WP_067189730.1,WP_067188467.1,WP_067188994.1,WP_067188451.1,WP_067192273.1,WP_067190265.1,WP_067191682.1
Micrococcus lylae DSM 20315	GO:0005575	CC	e	cellular_component	7/10	431/1738	0.00324542975651342	0	7	0.04746835443037975	WP_067189730.1,WP_067188467.1,WP_067188994.1,WP_067188451.1,WP_067192273.1,WP_067190265.1,WP_067191682.1
Micrococcus lylae DSM 20315	GO:0005737	CC	e	cytoplasm	5/10	220/1738	0.004574748399640264	2	5	0.04746835443037975	WP_067189730.1,WP_067188451.1,WP_067192273.1,WP_067190265.1,WP_067191682.1
Micrococcus lylae DSM 20315	GO:0043226	CC	e	organelle	3/10	64/1738	0.004751101205919633	2	3	0.04746835443037975	WP_067188467.1,WP_067189730.1,WP_067192273.1
Micrococcus lylae DSM 20315	GO:0043229	CC	e	intracellular organelle	3/10	64/1738	0.004751101205919633	3	3	0.04746835443037975	WP_067188467.1,WP_067189730.1,WP_067192273.1
Micrococcus lylae DSM 20315	GO:0030077	CC	e	plasma membrane light-harvesting complex	1/10	1/1738	0.005753739930955121	3	1	0.04746835443037975	WP_067192273.1
Micrococcus lylae DSM 20315	GO:0097708	CC	e	intracellular vesicle	1/10	1/1738	0.005753739930955121	5	1	0.04746835443037975	WP_067192273.1
Micrococcus lylae DSM 20315	GO:0042716	CC	e	plasma membrane-derived chromatophore	1/10	1/1738	0.005753739930955121	2	1	0.04746835443037975	WP_067192273.1
Micrococcus lylae DSM 20315	GO:0030076	CC	e	light-harvesting complex	1/10	1/1738	0.005753739930955121	2	1	0.04746835443037975	WP_067192273.1
Micrococcus lylae DSM 20315	GO:0031982	CC	e	vesicle	1/10	1/1738	0.005753739930955121	4	1	0.04746835443037975	WP_067192273.1
Micrococcus lylae DSM 20315	GO:0031410	CC	e	cytoplasmic vesicle	1/10	1/1738	0.005753739930955121	6	1	0.04746835443037975	WP_067192273.1
Dermacoccus nishinomiyaensis DSM 20448	GO:0006412	BP	e	translation	6/10	91/1552	6.004109457135841e-06	7	6	0.002599251419331678	WP_006946083.1,WP_006946127.1,WP_006945964.1,WP_115296517.1,WP_006943284.1,WP_006944584.1
Dermacoccus nishinomiyaensis DSM 20448	GO:0043043	BP	e	peptide biosynthetic process	6/10	92/1552	6.408101215713675e-06	6	6	0.002599251419331678	WP_006946083.1,WP_006946127.1,WP_006945964.1,WP_115296517.1,WP_006943284.1,WP_006944584.1
Dermacoccus nishinomiyaensis DSM 20448	GO:0006518	BP	e	peptide metabolic process	6/10	93/1552	6.834140453983378e-06	4	6	0.002599251419331678	WP_006946083.1,WP_006946127.1,WP_006945964.1,WP_115296517.1,WP_006943284.1,WP_006944584.1
Dermacoccus nishinomiyaensis DSM 20448	GO:0043604	BP	e	amide biosynthetic process	6/10	107/1552	1.5682689676109052e-05	5	6	0.004473487230110107	WP_006946083.1,WP_006946127.1,WP_006945964.1,WP_115296517.1,WP_006943284.1,WP_006944584.1
Dermacoccus nishinomiyaensis DSM 20448	GO:0043603	BP	e	amide metabolic process	6/10	115/1552	2.396244256074587e-05	3	6	0.005468229392362208	WP_006946083.1,WP_006946127.1,WP_006945964.1,WP_115296517.1,WP_006943284.1,WP_006944584.1
Dermacoccus nishinomiyaensis DSM 20448	GO:0010467	BP	e	gene expression	6/10	142/1552	8.172967500833967e-05	5	6	0.015542259864085927	WP_006946083.1,WP_006946127.1,WP_006945964.1,WP_115296517.1,WP_006943284.1,WP_006944584.1
Dermacoccus nishinomiyaensis DSM 20448	GO:0019538	BP	e	protein metabolic process	6/10	157/1552	0.00014552087170086798	4	6	0.023719902087241482	WP_006946083.1,WP_006946127.1,WP_006945964.1,WP_115296517.1,WP_006943284.1,WP_006944584.1
Dermacoccus nishinomiyaensis DSM 20448	GO:1990904	CC	e	ribonucleoprotein complex	6/10	48/1552	1.2200222108040383e-07	2	6	8.850388615280277e-06	WP_006946083.1,WP_006946127.1,WP_006945964.1,WP_115296517.1,WP_006943284.1,WP_006944584.1
Dermacoccus nishinomiyaensis DSM 20448	GO:0005840	CC	e	ribosome	6/10	54/1552	2.532936889061833e-07	5	6	8.850388615280277e-06	WP_006946083.1,WP_006946127.1,WP_006945964.1,WP_115296517.1,WP_006943284.1,WP_006944584.1
Dermacoccus nishinomiyaensis DSM 20448	GO:0043228	CC	e	non-membrane-bounded organelle	6/10	58/1552	3.933506051235679e-07	3	6	8.850388615280277e-06	WP_006946083.1,WP_006946127.1,WP_006945964.1,WP_115296517.1,WP_006943284.1,WP_006944584.1
Dermacoccus nishinomiyaensis DSM 20448	GO:0043232	CC	e	intracellular non-membrane-bounded organelle	6/10	58/1552	3.933506051235679e-07	4	6	8.850388615280277e-06	WP_006946083.1,WP_006946127.1,WP_006945964.1,WP_115296517.1,WP_006943284.1,WP_006944584.1
Dermacoccus nishinomiyaensis DSM 20448	GO:0043226	CC	e	organelle	6/10	62/1552	5.919940292888997e-07	2	6	8.879910439333496e-06	WP_006946083.1,WP_006946127.1,WP_006945964.1,WP_115296517.1,WP_006943284.1,WP_006944584.1
Dermacoccus nishinomiyaensis DSM 20448	GO:0043229	CC	e	intracellular organelle	6/10	62/1552	5.919940292888997e-07	3	6	8.879910439333496e-06	WP_006946083.1,WP_006946127.1,WP_006945964.1,WP_115296517.1,WP_006943284.1,WP_006944584.1
Dermacoccus nishinomiyaensis DSM 20448	GO:0032991	CC	e	protein-containing complex	6/10	95/1552	7.756087997973088e-06	1	6	9.972113140251114e-05	WP_006946083.1,WP_006946127.1,WP_006945964.1,WP_115296517.1,WP_006943284.1,WP_006944584.1
Dermacoccus nishinomiyaensis DSM 20448	GO:0110165	CC	e	cellular anatomical entity	7/10	328/1552	0.0011787103269187864	1	7	0.013260491177836347	WP_006946083.1,WP_006946127.1,WP_006946709.1,WP_115296517.1,WP_006945964.1,WP_006943284.1,WP_006944584.1
Dermacoccus nishinomiyaensis DSM 20448	GO:0005575	CC	e	cellular_component	7/10	347/1552	0.0016866971049479193	0	7	0.016866971049479193	WP_006946083.1,WP_006946127.1,WP_006946709.1,WP_115296517.1,WP_006945964.1,WP_006943284.1,WP_006944584.1
Dermacoccus nishinomiyaensis DSM 20448	GO:0005198	MF	e	structural molecule activity	7/10	54/1552	4.616567191431315e-09	1	7	4.718131669642804e-06	WP_006946083.1,WP_115296630.1,WP_006946127.1,WP_006945964.1,WP_115296517.1,WP_006943284.1,WP_006944584.1
Dermacoccus nishinomiyaensis DSM 20448	GO:0003735	MF	e	structural constituent of ribosome	6/10	52/1552	2.0057183057942223e-07	2	6	0.00010249220542608476	WP_006946083.1,WP_006946127.1,WP_006945964.1,WP_115296517.1,WP_006943284.1,WP_006944584.1
Staphylococcus carnosus DSM 11676	GO:0005198	MF	e	structural molecule activity	5/10	54/1262	2.5532525651157508e-05	1	5	0.0258389159589714	WP_015900354.1,WP_046099934.1,WP_002479550.1,WP_015900961.1,WP_015900225.1
Staphylococcus epidermidis DSM 20044	GO:1990904	CC	e	ribonucleoprotein complex	3/10	11/554	0.000650557137501549	2	3	0.02407061408755731	WP_001829714.1,WP_001829703.1,WP_001829711.1
Staphylococcus epidermidis DSM 20044	GO:0005840	CC	e	ribosome	3/10	11/554	0.000650557137501549	5	3	0.02407061408755731	WP_001829714.1,WP_001829703.1,WP_001829711.1
Staphylococcus epidermidis DSM 20044	GO:0043226	CC	e	organelle	3/10	16/554	0.002103938523958278	2	3	0.02594857512881876	WP_001829714.1,WP_001829703.1,WP_001829711.1
Staphylococcus epidermidis DSM 20044	GO:0043229	CC	e	intracellular organelle	3/10	16/554	0.002103938523958278	3	3	0.02594857512881876	WP_001829714.1,WP_001829703.1,WP_001829711.1
Staphylococcus epidermidis DSM 20044	GO:0043228	CC	e	non-membrane-bounded organelle	3/10	16/554	0.002103938523958278	3	3	0.02594857512881876	WP_001829714.1,WP_001829703.1,WP_001829711.1
Staphylococcus epidermidis DSM 20044	GO:0043232	CC	e	intracellular non-membrane-bounded organelle	3/10	16/554	0.002103938523958278	4	3	0.02594857512881876	WP_001829714.1,WP_001829703.1,WP_001829711.1
Staphylococcus epidermidis DSM 20044	GO:0005198	MF	e	structural molecule activity	4/10	12/554	2.495354784541489e-05	1	4	0.01509689644647601	WP_001829714.1,WP_001043863.1,WP_001829703.1,WP_001829711.1
Staphylococcus hyicus DSM 20459	GO:1990904	CC	e	ribonucleoprotein complex	4/10	37/1512	5.751601073534068e-05	2	4	0.004788210597394644	WP_039644465.1,WP_037566315.1,WP_037565423.1,WP_037567140.1
Staphylococcus hyicus DSM 20459	GO:0005840	CC	e	ribosome	4/10	41/1512	8.705837449808443e-05	5	4	0.004788210597394644	WP_039644465.1,WP_037566315.1,WP_037565423.1,WP_037567140.1
Staphylococcus hyicus DSM 20459	GO:0043228	CC	e	non-membrane-bounded organelle	4/10	55/1512	0.00028016450487941693	3	4	0.005513466275465787	WP_039644465.1,WP_037566315.1,WP_037565423.1,WP_037567140.1
Staphylococcus hyicus DSM 20459	GO:0043232	CC	e	intracellular non-membrane-bounded organelle	4/10	55/1512	0.00028016450487941693	4	4	0.005513466275465787	WP_039644465.1,WP_037566315.1,WP_037565423.1,WP_037567140.1
Staphylococcus hyicus DSM 20459	GO:0043226	CC	e	organelle	4/10	56/1512	0.00030073452411631565	2	4	0.005513466275465787	WP_039644465.1,WP_037566315.1,WP_037565423.1,WP_037567140.1
Staphylococcus hyicus DSM 20459	GO:0043229	CC	e	intracellular organelle	4/10	56/1512	0.00030073452411631565	3	4	0.005513466275465787	WP_039644465.1,WP_037566315.1,WP_037565423.1,WP_037567140.1
Staphylococcus hyicus DSM 20459	GO:0032991	CC	e	protein-containing complex	4/10	90/1512	0.001871331707832745	1	4	0.029406641123085997	WP_039644465.1,WP_037566315.1,WP_037565423.1,WP_037567140.1
Staphylococcus hyicus DSM 20459	GO:0003735	MF	e	structural constituent of ribosome	4/10	38/1512	6.407513824707938e-05	2	4	0.04897033565517249	WP_039644465.1,WP_037566315.1,WP_037565423.1,WP_037567140.1
Staphylococcus hyicus DSM 20459	GO:0005198	MF	e	structural molecule activity	4/10	41/1512	8.705837449808443e-05	1	4	0.04897033565517249	WP_039644465.1,WP_037566315.1,WP_037565423.1,WP_037567140.1
Staphylococcus simulans DSM 20322	GO:1990904	CC	e	ribonucleoprotein complex	4/10	45/1433	0.00015559379273628798	2	4	0.012540158394568039	WP_002479555.1,WP_002481081.1,WP_002480322.1,WP_002481156.1
Staphylococcus simulans DSM 20322	GO:0005840	CC	e	ribosome	4/10	50/1433	0.00023641110024003785	5	4	0.012540158394568039	WP_002479555.1,WP_002481081.1,WP_002480322.1,WP_002481156.1
Staphylococcus simulans DSM 20322	GO:0043228	CC	e	non-membrane-bounded organelle	4/10	63/1433	0.0005847060765597181	3	4	0.012540158394568039	WP_002479555.1,WP_002481081.1,WP_002480322.1,WP_002481156.1
Staphylococcus simulans DSM 20322	GO:0043232	CC	e	intracellular non-membrane-bounded organelle	4/10	63/1433	0.0005847060765597181	4	4	0.012540158394568039	WP_002479555.1,WP_002481081.1,WP_002480322.1,WP_002481156.1
Staphylococcus simulans DSM 20322	GO:0043229	CC	e	intracellular organelle	4/10	64/1433	0.0006215362253233266	3	4	0.012540158394568039	WP_002479555.1,WP_002481081.1,WP_002480322.1,WP_002481156.1
Staphylococcus simulans DSM 20322	GO:0043226	CC	e	organelle	4/10	65/1433	0.0006600083365562125	2	4	0.012540158394568039	WP_002479555.1,WP_002481081.1,WP_002480322.1,WP_002481156.1
Staphylococcus simulans DSM 20322	GO:0005198	MF	e	structural molecule activity	5/10	49/1433	8.438054099892222e-06	1	5	0.009332487834480797	WP_002480978.1,WP_002480322.1,WP_002481156.1,WP_002479555.1,WP_002481081.1
Staphylococcus muscae DSM 7068	GO:1990904	CC	e	ribonucleoprotein complex	4/10	42/1402	0.00012853048651623996	2	4	0.011541985000532357	WP_044359571.1,WP_095116331.1,WP_095115225.1,WP_095117608.1
Staphylococcus muscae DSM 7068	GO:0005840	CC	e	ribosome	4/10	51/1402	0.0002780510962876823	5	4	0.011541985000532357	WP_044359571.1,WP_095116331.1,WP_095115225.1,WP_095117608.1
Staphylococcus muscae DSM 7068	GO:0043229	CC	e	intracellular organelle	4/10	62/1402	0.0005971041851412553	3	4	0.011541985000532357	WP_044359571.1,WP_095116331.1,WP_095115225.1,WP_095117608.1
Staphylococcus muscae DSM 7068	GO:0043228	CC	e	non-membrane-bounded organelle	4/10	62/1402	0.0005971041851412553	3	4	0.011541985000532357	WP_044359571.1,WP_095116331.1,WP_095115225.1,WP_095117608.1
Staphylococcus muscae DSM 7068	GO:0043232	CC	e	intracellular non-membrane-bounded organelle	4/10	62/1402	0.0005971041851412553	4	4	0.011541985000532357	WP_044359571.1,WP_095116331.1,WP_095115225.1,WP_095117608.1
Staphylococcus muscae DSM 7068	GO:0043226	CC	e	organelle	4/10	63/1402	0.000635338623882515	2	4	0.011541985000532357	WP_044359571.1,WP_095116331.1,WP_095115225.1,WP_095117608.1
Staphylococcus muscae DSM 7068	GO:0110165	CC	e	cellular anatomical entity	8/10	451/1402	0.0025504650946464895	1	8	0.03971438504520962	WP_095116496.1,WP_095116361.1,WP_095117608.1,WP_044361001.1,WP_095116331.1,WP_095115225.1,WP_044359571.1,WP_095115234.1
Staphylococcus muscae DSM 7068	GO:0032991	CC	e	protein-containing complex	4/10	97/1402	0.0032744498816288116	1	4	0.04101163416935974	WP_044359571.1,WP_095116331.1,WP_095115225.1,WP_095117608.1
Staphylococcus muscae DSM 7068	GO:0005575	CC	e	cellular_component	8/10	469/1402	0.00338628172040585	0	8	0.04101163416935974	WP_095116496.1,WP_095116361.1,WP_095117608.1,WP_044361001.1,WP_095116331.1,WP_095115225.1,WP_044359571.1,WP_095115234.1
Staphylococcus muscae DSM 7068	GO:0005198	MF	e	structural molecule activity	5/10	47/1402	7.597464602557764e-06	1	5	0.008653512182313293	WP_095118132.1,WP_095117608.1,WP_095116331.1,WP_095115225.1,WP_044359571.1
Staphylococcus muscae DSM 7068	GO:0016878	MF	e	acid-thiol ligase activity	2/10	2/1402	4.5820134589008665e-05	4	2	0.010437826659376174	WP_095116363.1,WP_095116361.1
Staphylococcus muscae DSM 7068	GO:0004775	MF	e	succinate-CoA ligase (ADP-forming) activity	2/10	2/1402	4.5820134589008665e-05	6	2	0.010437826659376174	WP_095116363.1,WP_095116361.1
Staphylococcus muscae DSM 7068	GO:0004776	MF	e	succinate-CoA ligase (GDP-forming) activity	2/10	2/1402	4.5820134589008665e-05	6	2	0.010437826659376174	WP_095116363.1,WP_095116361.1
Staphylococcus muscae DSM 7068	GO:0004774	MF	e	succinate-CoA ligase activity	2/10	2/1402	4.5820134589008665e-05	5	2	0.010437826659376174	WP_095116363.1,WP_095116361.1
Staphylococcus muscae DSM 7068	GO:0003735	MF	e	structural constituent of ribosome	4/10	46/1402	0.0001847809925736119	2	4	0.03507759175689066	WP_044359571.1,WP_095116331.1,WP_095115225.1,WP_095117608.1
Staphylococcus muscae DSM 7068	GO:0016877	MF	e	ligase activity, forming carbon-sulfur bonds	2/10	4/1402	0.00027283010305741026	3	2	0.044393355340341466	WP_095116363.1,WP_095116361.1
Mammaliicoccus sciuri DSM 15613	GO:1990904	CC	e	ribonucleoprotein complex	4/10	39/1473	7.878002355641513e-05	2	4	0.00565089958036685	WP_025904213.1,WP_025904861.1,WP_037589015.1,WP_016998564.1
Mammaliicoccus sciuri DSM 15613	GO:0005840	CC	e	ribosome	4/10	47/1473	0.00016635017696810427	5	4	0.00565089958036685	WP_025904213.1,WP_025904861.1,WP_037589015.1,WP_016998564.1
Mammaliicoccus sciuri DSM 15613	GO:0043226	CC	e	organelle	4/10	56/1473	0.00033240585766863823	2	4	0.00565089958036685	WP_025904213.1,WP_025904861.1,WP_037589015.1,WP_016998564.1
Mammaliicoccus sciuri DSM 15613	GO:0043229	CC	e	intracellular organelle	4/10	56/1473	0.00033240585766863823	3	4	0.00565089958036685	WP_025904213.1,WP_025904861.1,WP_037589015.1,WP_016998564.1
Mammaliicoccus sciuri DSM 15613	GO:0043228	CC	e	non-membrane-bounded organelle	4/10	56/1473	0.00033240585766863823	3	4	0.00565089958036685	WP_025904213.1,WP_025904861.1,WP_037589015.1,WP_016998564.1
Mammaliicoccus sciuri DSM 15613	GO:0043232	CC	e	intracellular non-membrane-bounded organelle	4/10	56/1473	0.00033240585766863823	4	4	0.00565089958036685	WP_025904213.1,WP_025904861.1,WP_037589015.1,WP_016998564.1
Mammaliicoccus sciuri DSM 15613	GO:0032991	CC	e	protein-containing complex	4/10	92/1473	0.0022396850173045063	1	4	0.03263541025215137	WP_025904213.1,WP_025904861.1,WP_037589015.1,WP_016998564.1
Streptococcus porcinus DSM 20725	GO:0170035	BP	e	L-amino acid catabolic process	2/10	2/1392	4.648107290711223e-05	8	2	0.010662758124891546	WP_003083226.1,WP_003083426.1
Streptococcus porcinus DSM 20725	GO:0006527	BP	e	arginine catabolic process	2/10	2/1392	4.648107290711223e-05	10	2	0.010662758124891546	WP_003083226.1,WP_003083426.1
Streptococcus porcinus DSM 20725	GO:0170040	BP	e	proteinogenic amino acid catabolic process	2/10	2/1392	4.648107290711223e-05	7	2	0.010662758124891546	WP_003083226.1,WP_003083426.1
Streptococcus porcinus DSM 20725	GO:0009065	BP	e	glutamine family amino acid catabolic process	2/10	2/1392	4.648107290711223e-05	9	2	0.010662758124891546	WP_003083226.1,WP_003083426.1
Streptococcus porcinus DSM 20725	GO:0019547	BP	e	arginine catabolic process to ornithine	2/10	2/1392	4.648107290711223e-05	11	2	0.010662758124891546	WP_003083226.1,WP_003083426.1
Streptococcus porcinus DSM 20725	GO:1901606	BP	e	alpha-amino acid catabolic process	2/10	3/1392	0.00013890818478859293	7	2	0.022761098278930872	WP_003083226.1,WP_003083426.1
Streptococcus porcinus DSM 20725	GO:0006591	BP	e	ornithine metabolic process	2/10	3/1392	0.00013890818478859293	7	2	0.022761098278930872	WP_003083226.1,WP_003083426.1
Enterococcus faecium DSM 20477	GO:0006527	BP	e	arginine catabolic process	2/10	2/1551	3.7436825357209713e-05	10	2	0.014350783053597056	WP_002288437.1,WP_002288439.1
Enterococcus faecium DSM 20477	GO:0009065	BP	e	glutamine family amino acid catabolic process	2/10	2/1551	3.7436825357209713e-05	9	2	0.014350783053597056	WP_002288437.1,WP_002288439.1
Enterococcus faecium DSM 20477	GO:0019547	BP	e	arginine catabolic process to ornithine	2/10	2/1551	3.7436825357209713e-05	11	2	0.014350783053597056	WP_002288437.1,WP_002288439.1
Enterococcus faecium DSM 20477	GO:0170035	BP	e	L-amino acid catabolic process	2/10	3/1551	0.00011192378194269732	8	2	0.021452058205683654	WP_002288437.1,WP_002288439.1
Enterococcus faecium DSM 20477	GO:0170040	BP	e	proteinogenic amino acid catabolic process	2/10	3/1551	0.00011192378194269732	7	2	0.021452058205683654	WP_002288437.1,WP_002288439.1
Enterococcus faecium DSM 20477	GO:0006591	BP	e	ornithine metabolic process	2/10	3/1551	0.00011192378194269732	7	2	0.021452058205683654	WP_002288437.1,WP_002288439.1
Enterococcus faecium DSM 20477	GO:0009063	BP	e	amino acid catabolic process	2/10	4/1551	0.00022307679855282416	7	2	0.03206728979196847	WP_002288437.1,WP_002288439.1
Enterococcus faecium DSM 20477	GO:1901606	BP	e	alpha-amino acid catabolic process	2/10	4/1551	0.00022307679855282416	7	2	0.03206728979196847	WP_002288437.1,WP_002288439.1
Lactococcus cremoris DSM 20069	GO:0009313	BP	e	oligosaccharide catabolic process	3/10	5/1268	3.5106696460090386e-06	5	3	0.0009628011504179789	WP_003131727.1,WP_003131732.1,WP_011669102.1
Lactococcus cremoris DSM 20069	GO:0005990	BP	e	lactose catabolic process	3/10	5/1268	3.5106696460090386e-06	7	3	0.0009628011504179789	WP_003131727.1,WP_003131732.1,WP_011669102.1
Lactococcus cremoris DSM 20069	GO:0046352	BP	e	disaccharide catabolic process	3/10	5/1268	3.5106696460090386e-06	6	3	0.0009628011504179789	WP_003131727.1,WP_003131732.1,WP_011669102.1
Lactococcus cremoris DSM 20069	GO:0019512	BP	e	lactose catabolic process via tagatose-6-phosphate	3/10	5/1268	3.5106696460090386e-06	8	3	0.0009628011504179789	WP_003131727.1,WP_003131732.1,WP_011669102.1
Lactococcus cremoris DSM 20069	GO:0005984	BP	e	disaccharide metabolic process	3/10	6/1268	6.9921787125619e-06	5	3	0.0012784033412800674	WP_003131727.1,WP_003131732.1,WP_011669102.1
Lactococcus cremoris DSM 20069	GO:0005988	BP	e	lactose metabolic process	3/10	6/1268	6.9921787125619e-06	6	3	0.0012784033412800674	WP_003131727.1,WP_003131732.1,WP_011669102.1
Lactococcus cremoris DSM 20069	GO:0016052	BP	e	carbohydrate catabolic process	4/10	25/1268	2.2867937143161954e-05	4	4	0.003583732435149809	WP_003131727.1,WP_003131732.1,WP_011669102.1,WP_010905473.1
Lactococcus cremoris DSM 20069	GO:0009311	BP	e	oligosaccharide metabolic process	3/10	9/1268	2.900251449488718e-05	4	3	0.0039769698001114046	WP_003131727.1,WP_003131732.1,WP_011669102.1
Lactococcus cremoris DSM 20069	GO:0019320	BP	e	hexose catabolic process	2/10	2/1268	5.602045618079917e-05	6	2	0.006145444043033669	WP_003131727.1,WP_011669102.1
Lactococcus cremoris DSM 20069	GO:0019388	BP	e	galactose catabolic process	2/10	2/1268	5.602045618079917e-05	7	2	0.006145444043033669	WP_003131727.1,WP_011669102.1
Lactococcus cremoris DSM 20069	GO:0005975	BP	e	carbohydrate metabolic process	5/10	69/1268	8.424621459760491e-05	3	5	0.00840164521941569	WP_011677291.1,WP_003131727.1,WP_003131732.1,WP_011669102.1,WP_010905473.1
Lactococcus cremoris DSM 20069	GO:0019318	BP	e	hexose metabolic process	3/10	14/1268	0.00012308394185769474	5	3	0.01125192368482426	WP_011677291.1,WP_011669102.1,WP_003131727.1
Lactococcus cremoris DSM 20069	GO:0005996	BP	e	monosaccharide metabolic process	3/10	16/1268	0.0001877850641396106	4	3	0.015846170412396374	WP_011677291.1,WP_011669102.1,WP_003131727.1
Lactococcus cremoris DSM 20069	GO:0046365	BP	e	monosaccharide catabolic process	2/10	4/1268	0.00033329661597522885	5	2	0.026116170551773288	WP_003131727.1,WP_011669102.1
Lactococcus cremoris DSM 20069	GO:0009056	BP	e	catabolic process	4/10	57/1268	0.0006308030565091238	2	4	0.043249434561906795	WP_003131727.1,WP_003131732.1,WP_011669102.1,WP_010905473.1
Lactococcus cremoris DSM 20069	GO:1901575	BP	e	organic substance catabolic process	4/10	57/1268	0.0006308030565091238	3	4	0.043249434561906795	WP_003131727.1,WP_003131732.1,WP_011669102.1,WP_010905473.1
Lactococcus piscium DSM 6634	GO:0016052	BP	e	carbohydrate catabolic process	4/10	25/1425	1.4457544069487255e-05	4	4	0.016279194622242647	WP_079507030.1,WP_096815354.1,WP_047915974.1,WP_096815353.1
Lactococcus piscium DSM 6634	GO:0005975	BP	e	carbohydrate metabolic process	5/10	94/1425	0.00021767740110163722	3	5	0.04938140658289919	WP_079507030.1,WP_096815354.1,WP_096815353.1,WP_079504733.1,WP_047915974.1
Lactococcus piscium DSM 6634	GO:0005990	BP	e	lactose catabolic process	2/10	4/1425	0.00026412363779452195	7	2	0.04938140658289919	WP_096815354.1,WP_096815353.1
Lactococcus piscium DSM 6634	GO:0019512	BP	e	lactose catabolic process via tagatose-6-phosphate	2/10	4/1425	0.00026412363779452195	8	2	0.04938140658289919	WP_096815354.1,WP_096815353.1
Lactococcus piscium DSM 6634	GO:0046434	BP	e	organophosphate catabolic process	3/10	22/1425	0.0003578623168434289	5	3	0.04938140658289919	WP_079507030.1,WP_047915974.1,WP_096815353.1
Lactococcus piscium DSM 6634	GO:1901136	BP	e	carbohydrate derivative catabolic process	3/10	23/1425	0.0004100132241886362	4	3	0.04938140658289919	WP_079507030.1,WP_047915974.1,WP_096815353.1
Lactococcus piscium DSM 6634	GO:0009056	BP	e	catabolic process	4/10	58/1425	0.00043285986336785123	2	4	0.04938140658289919	WP_079507030.1,WP_096815354.1,WP_047915974.1,WP_096815353.1
Lactococcus piscium DSM 6634	GO:1901575	BP	e	organic substance catabolic process	4/10	58/1425	0.00043285986336785123	3	4	0.04938140658289919	WP_079507030.1,WP_096815354.1,WP_047915974.1,WP_096815353.1
Lactococcus piscium DSM 6634	GO:0009313	BP	e	oligosaccharide catabolic process	2/10	5/1425	0.00043855600872912245	5	2	0.04938140658289919	WP_096815354.1,WP_096815353.1
Lactococcus piscium DSM 6634	GO:0046352	BP	e	disaccharide catabolic process	2/10	5/1425	0.00043855600872912245	6	2	0.04938140658289919	WP_096815354.1,WP_096815353.1
Lactococcus raffinolactis DSM 20443	GO:0005840	CC	e	ribosome	4/10	41/1207	0.0002081552407770436	5	4	0.0087247484028887	WP_003135293.1,WP_003138626.1,WP_072353646.1,WP_003138091.1
Lactococcus raffinolactis DSM 20443	GO:0043226	CC	e	organelle	4/10	52/1207	0.0005319968538346769	2	4	0.0087247484028887	WP_003135293.1,WP_003138626.1,WP_072353646.1,WP_003138091.1
Lactococcus raffinolactis DSM 20443	GO:0043229	CC	e	intracellular organelle	4/10	52/1207	0.0005319968538346769	3	4	0.0087247484028887	WP_003135293.1,WP_003138626.1,WP_072353646.1,WP_003138091.1
Lactococcus raffinolactis DSM 20443	GO:0043228	CC	e	non-membrane-bounded organelle	4/10	52/1207	0.0005319968538346769	3	4	0.0087247484028887	WP_003135293.1,WP_003138626.1,WP_072353646.1,WP_003138091.1
Lactococcus raffinolactis DSM 20443	GO:0043232	CC	e	intracellular non-membrane-bounded organelle	4/10	52/1207	0.0005319968538346769	4	4	0.0087247484028887	WP_003135293.1,WP_003138626.1,WP_072353646.1,WP_003138091.1
Lactococcus raffinolactis DSM 20443	GO:1990904	CC	e	ribonucleoprotein complex	3/10	36/1207	0.0025350677544302078	2	3	0.03464592597721284	WP_003138626.1,WP_003138753.1,WP_003138091.1
Lactococcus raffinolactis DSM 20443	GO:0005198	MF	e	structural molecule activity	6/10	39/1207	1.4684642594321878e-07	1	6	0.00013671402255313668	WP_003138626.1,WP_072353646.1,WP_003138753.1,WP_003135293.1,WP_003139300.1,WP_003138091.1
Lactococcus raffinolactis DSM 20443	GO:0003735	MF	e	structural constituent of ribosome	5/10	38/1207	5.321580268699453e-06	2	5	0.0024771956150795955	WP_003138626.1,WP_072353646.1,WP_003138753.1,WP_003135293.1,WP_003138091.1
Paenibacillus macquariensis DSM 2	GO:0030527	MF	e	structural constituent of chromatin	2/10	2/2250	1.778568252556692e-05	2	2	0.020008892841262785	WP_068532663.1,WP_068590179.1
Paenibacillus macquariensis DSM 2	GO:0005198	MF	e	structural molecule activity	4/10	57/2250	6.948007751223679e-05	1	4	0.03908254360063319	WP_068532663.1,WP_026688601.1,WP_068590179.1,WP_068591139.1
Ligilactobacillus salivarius DSM 20492	GO:0005840	CC	e	ribosome	4/10	55/1241	0.000595724752460253	5	4	0.022203223123310387	WP_003699999.1,WP_003699989.1,WP_003702605.1,WP_003699868.1
Ligilactobacillus salivarius DSM 20492	GO:0043228	CC	e	non-membrane-bounded organelle	4/10	66/1241	0.001204690064734511	3	4	0.022203223123310387	WP_003699999.1,WP_003699989.1,WP_003702605.1,WP_003699868.1
Ligilactobacillus salivarius DSM 20492	GO:0043232	CC	e	intracellular non-membrane-bounded organelle	4/10	66/1241	0.001204690064734511	4	4	0.022203223123310387	WP_003699999.1,WP_003699989.1,WP_003702605.1,WP_003699868.1
Ligilactobacillus salivarius DSM 20492	GO:0043226	CC	e	organelle	4/10	67/1241	0.0012760473059373785	2	4	0.022203223123310387	WP_003699999.1,WP_003699989.1,WP_003702605.1,WP_003699868.1
Ligilactobacillus salivarius DSM 20492	GO:0043229	CC	e	intracellular organelle	4/10	67/1241	0.0012760473059373785	3	4	0.022203223123310387	WP_003699999.1,WP_003699989.1,WP_003702605.1,WP_003699868.1
Ligilactobacillus salivarius DSM 20492	GO:0110165	CC	e	cellular anatomical entity	8/10	404/1241	0.0027694359367955923	1	8	0.04015682108353609	WP_003702605.1,WP_003699522.1,WP_003701233.1,WP_003699989.1,WP_003700007.1,WP_003700616.1,WP_003699999.1,WP_003699868.1
Ligilactobacillus salivarius DSM 20492	GO:0005575	CC	e	cellular_component	8/10	413/1241	0.00324888493414502	0	8	0.04037899846723096	WP_003702605.1,WP_003699522.1,WP_003701233.1,WP_003699989.1,WP_003700007.1,WP_003700616.1,WP_003699999.1,WP_003699868.1
Ligilactobacillus salivarius DSM 20492	GO:0005198	MF	e	structural molecule activity	5/10	53/1241	2.5215315257147114e-05	1	5	0.0231224440908039	WP_003699254.1,WP_003702605.1,WP_003699989.1,WP_003699999.1,WP_003699868.1
Listeria welshimeri DSM 20650	GO:0072524	BP	e	pyridine-containing compound metabolic process	4/10	31/1735	1.6287225247436343e-05	4	4	0.004729286388298809	WP_011702880.1,WP_003724024.1,WP_011703143.1,WP_003727923.1
Listeria welshimeri DSM 20650	GO:0019364	BP	e	pyridine nucleotide catabolic process	3/10	14/1735	4.861444346042739e-05	9	3	0.004729286388298809	WP_003724024.1,WP_011703143.1,WP_003727923.1
Listeria welshimeri DSM 20650	GO:0006096	BP	e	glycolytic process	3/10	14/1735	4.861444346042739e-05	12	3	0.004729286388298809	WP_003724024.1,WP_011703143.1,WP_003727923.1
Listeria welshimeri DSM 20650	GO:0046031	BP	e	ADP metabolic process	3/10	14/1735	4.861444346042739e-05	10	3	0.004729286388298809	WP_003724024.1,WP_011703143.1,WP_003727923.1
Listeria welshimeri DSM 20650	GO:0009261	BP	e	ribonucleotide catabolic process	3/10	14/1735	4.861444346042739e-05	9	3	0.004729286388298809	WP_003724024.1,WP_011703143.1,WP_003727923.1
Listeria welshimeri DSM 20650	GO:0009191	BP	e	ribonucleoside diphosphate catabolic process	3/10	14/1735	4.861444346042739e-05	9	3	0.004729286388298809	WP_003724024.1,WP_011703143.1,WP_003727923.1
Listeria welshimeri DSM 20650	GO:0009134	BP	e	nucleoside diphosphate catabolic process	3/10	14/1735	4.861444346042739e-05	8	3	0.004729286388298809	WP_003724024.1,WP_011703143.1,WP_003727923.1
Listeria welshimeri DSM 20650	GO:0009154	BP	e	purine ribonucleotide catabolic process	3/10	14/1735	4.861444346042739e-05	10	3	0.004729286388298809	WP_003724024.1,WP_011703143.1,WP_003727923.1
Listeria welshimeri DSM 20650	GO:0009137	BP	e	purine nucleoside diphosphate catabolic process	3/10	14/1735	4.861444346042739e-05	9	3	0.004729286388298809	WP_003724024.1,WP_011703143.1,WP_003727923.1
Listeria welshimeri DSM 20650	GO:0009181	BP	e	purine ribonucleoside diphosphate catabolic process	3/10	14/1735	4.861444346042739e-05	10	3	0.004729286388298809	WP_003724024.1,WP_011703143.1,WP_003727923.1
Listeria welshimeri DSM 20650	GO:0046032	BP	e	ADP catabolic process	3/10	14/1735	4.861444346042739e-05	11	3	0.004729286388298809	WP_003724024.1,WP_011703143.1,WP_003727923.1
Listeria welshimeri DSM 20650	GO:0072526	BP	e	pyridine-containing compound catabolic process	3/10	14/1735	4.861444346042739e-05	5	3	0.004729286388298809	WP_003724024.1,WP_011703143.1,WP_003727923.1
Listeria welshimeri DSM 20650	GO:0009185	BP	e	ribonucleoside diphosphate metabolic process	3/10	15/1735	6.0583332436173694e-05	8	3	0.004729286388298809	WP_003724024.1,WP_011703143.1,WP_003727923.1
Listeria welshimeri DSM 20650	GO:0009135	BP	e	purine nucleoside diphosphate metabolic process	3/10	15/1735	6.0583332436173694e-05	8	3	0.004729286388298809	WP_003724024.1,WP_011703143.1,WP_003727923.1
Listeria welshimeri DSM 20650	GO:0006195	BP	e	purine nucleotide catabolic process	3/10	15/1735	6.0583332436173694e-05	9	3	0.004729286388298809	WP_003724024.1,WP_011703143.1,WP_003727923.1
Listeria welshimeri DSM 20650	GO:0009179	BP	e	purine ribonucleoside diphosphate metabolic process	3/10	15/1735	6.0583332436173694e-05	9	3	0.004729286388298809	WP_003724024.1,WP_011703143.1,WP_003727923.1
Listeria welshimeri DSM 20650	GO:0072523	BP	e	purine-containing compound catabolic process	3/10	16/1735	7.433738441434011e-05	5	3	0.005158188507417266	WP_003724024.1,WP_011703143.1,WP_003727923.1
Listeria welshimeri DSM 20650	GO:0009132	BP	e	nucleoside diphosphate metabolic process	3/10	16/1735	7.433738441434011e-05	7	3	0.005158188507417266	WP_003724024.1,WP_011703143.1,WP_003727923.1
Listeria welshimeri DSM 20650	GO:0006090	BP	e	pyruvate metabolic process	3/10	19/1735	0.0001274598648548563	7	3	0.00837880901072187	WP_003724024.1,WP_011703143.1,WP_003727923.1
Listeria welshimeri DSM 20650	GO:0009166	BP	e	nucleotide catabolic process	3/10	20/1735	0.00014949637413671656	8	3	0.00933604856483795	WP_003724024.1,WP_011703143.1,WP_003727923.1
Listeria welshimeri DSM 20650	GO:1901292	BP	e	nucleoside phosphate catabolic process	3/10	21/1735	0.00017388144563228975	7	3	0.010341805980701424	WP_003724024.1,WP_011703143.1,WP_003727923.1
Listeria welshimeri DSM 20650	GO:0046034	BP	e	ATP metabolic process	3/10	22/1735	0.00020072329473570468	10	3	0.011395608869313416	WP_003724024.1,WP_011703143.1,WP_003727923.1
Listeria welshimeri DSM 20650	GO:0009205	BP	e	purine ribonucleoside triphosphate metabolic process	3/10	23/1735	0.00023012867361922414	9	3	0.012496987536974388	WP_003724024.1,WP_011703143.1,WP_003727923.1
Listeria welshimeri DSM 20650	GO:0009199	BP	e	ribonucleoside triphosphate metabolic process	3/10	25/1735	0.00029704977672160584	8	3	0.014840606845011428	WP_003724024.1,WP_011703143.1,WP_003727923.1
Listeria welshimeri DSM 20650	GO:0009144	BP	e	purine nucleoside triphosphate metabolic process	3/10	25/1735	0.00029704977672160584	8	3	0.014840606845011428	WP_003724024.1,WP_011703143.1,WP_003727923.1
Listeria welshimeri DSM 20650	GO:0046434	BP	e	organophosphate catabolic process	3/10	26/1735	0.00033477178411574167	5	3	0.016081921475406206	WP_003724024.1,WP_011703143.1,WP_003727923.1
Listeria welshimeri DSM 20650	GO:0016052	BP	e	carbohydrate catabolic process	3/10	27/1735	0.00037546990853561	4	3	0.017368959842999143	WP_003724024.1,WP_011703143.1,WP_003727923.1
Listeria welshimeri DSM 20650	GO:0019362	BP	e	pyridine nucleotide metabolic process	3/10	28/1735	0.00041924374366983196	8	3	0.018056394339435178	WP_003724024.1,WP_011703143.1,WP_003727923.1
Listeria welshimeri DSM 20650	GO:0046496	BP	e	nicotinamide nucleotide metabolic process	3/10	28/1735	0.00041924374366983196	9	3	0.018056394339435178	WP_003724024.1,WP_011703143.1,WP_003727923.1
Listeria welshimeri DSM 20650	GO:0009141	BP	e	nucleoside triphosphate metabolic process	3/10	30/1735	0.0005164099284269507	7	3	0.021499866686842044	WP_003724024.1,WP_011703143.1,WP_003727923.1
Listeria welshimeri DSM 20650	GO:0034655	BP	e	nucleobase-containing compound catabolic process	3/10	31/1735	0.0005699945037676128	5	3	0.02224759797517964	WP_003724024.1,WP_011703143.1,WP_003727923.1
Listeria welshimeri DSM 20650	GO:1901136	BP	e	carbohydrate derivative catabolic process	3/10	31/1735	0.0005699945037676128	4	3	0.02224759797517964	WP_003724024.1,WP_011703143.1,WP_003727923.1
Listeria welshimeri DSM 20650	GO:0006091	BP	e	generation of precursor metabolites and energy	3/10	32/1735	0.000627039261638469	3	3	0.023732485993528722	WP_003724024.1,WP_011703143.1,WP_003727923.1
Listeria welshimeri DSM 20650	GO:0019439	BP	e	aromatic compound catabolic process	3/10	33/1735	0.0006876368952099524	4	3	0.024538813774778016	WP_003724024.1,WP_011703143.1,WP_003727923.1
Listeria welshimeri DSM 20650	GO:0044270	BP	e	cellular nitrogen compound catabolic process	3/10	33/1735	0.0006876368952099524	4	3	0.024538813774778016	WP_003724024.1,WP_011703143.1,WP_003727923.1
Listeria welshimeri DSM 20650	GO:1901361	BP	e	organic cyclic compound catabolic process	3/10	35/1735	0.0008198548235941333	4	3	0.027675639855920878	WP_003724024.1,WP_011703143.1,WP_003727923.1
Listeria welshimeri DSM 20650	GO:0046700	BP	e	heterocycle catabolic process	3/10	35/1735	0.0008198548235941333	4	3	0.027675639855920878	WP_003724024.1,WP_011703143.1,WP_003727923.1
Listeria welshimeri DSM 20650	GO:1901565	BP	e	organonitrogen compound catabolic process	3/10	41/1735	0.0013110038675006835	4	3	0.04309062711864089	WP_003724024.1,WP_011703143.1,WP_003727923.1
Serratia proteamaculans DSM 4543	GO:0030313	CC	e	cell envelope	4/10	96/2487	0.0003663977986711548	3	4	0.015136256946369381	WP_269814051.1,WP_112350351.1,WP_099064311.1,WP_112348480.1
Serratia proteamaculans DSM 4543	GO:0031975	CC	e	envelope	4/10	97/2487	0.00038140058513965857	2	4	0.015136256946369381	WP_269814051.1,WP_112350351.1,WP_099064311.1,WP_112348480.1
Serratia proteamaculans DSM 4543	GO:0046930	CC	e	pore complex	2/10	8/2487	0.00040236912038218715	3	2	0.015136256946369381	WP_269814051.1,WP_112350351.1
Serratia proteamaculans DSM 4543	GO:0110165	CC	e	cellular anatomical entity	9/10	879/2487	0.0005732386935990601	1	9	0.015136256946369381	WP_269814051.1,WP_129935433.1,WP_112349125.1,WP_044554836.1,WP_112349314.1,WP_099064311.1,WP_112350351.1,WP_085119369.1,WP_112348480.1
Serratia proteamaculans DSM 4543	GO:0009279	CC	e	cell outer membrane	3/10	45/2487	0.0006082428158259853	4	3	0.015136256946369381	WP_269814051.1,WP_112350351.1,WP_099064311.1
Serratia proteamaculans DSM 4543	GO:0005575	CC	e	cellular_component	9/10	901/2487	0.0007084232305347545	0	9	0.015136256946369381	WP_269814051.1,WP_129935433.1,WP_112349125.1,WP_044554836.1,WP_112349314.1,WP_099064311.1,WP_112350351.1,WP_085119369.1,WP_112348480.1
Serratia proteamaculans DSM 4543	GO:0030312	CC	e	external encapsulating structure	3/10	51/2487	0.0008812973534460189	2	3	0.015136256946369381	WP_269814051.1,WP_112350351.1,WP_099064311.1
Serratia proteamaculans DSM 4543	GO:0098796	CC	e	membrane protein complex	3/10	51/2487	0.0008812973534460189	2	3	0.015136256946369381	WP_269814051.1,WP_112350351.1,WP_112348480.1
Serratia proteamaculans DSM 4543	GO:0019867	CC	e	outer membrane	3/10	53/2487	0.0009871471921545248	3	3	0.015136256946369381	WP_269814051.1,WP_112350351.1,WP_099064311.1
Serratia proteamaculans DSM 4543	GO:0022829	MF	e	wide pore channel activity	3/10	12/2487	1.0115238246043217e-05	5	3	0.008370359648600762	WP_269814051.1,WP_112350351.1,WP_099064311.1
Serratia proteamaculans DSM 4543	GO:0015288	MF	e	porin activity	3/10	12/2487	1.0115238246043217e-05	6	3	0.008370359648600762	WP_269814051.1,WP_112350351.1,WP_099064311.1
Staphylococcus kloosii DSM 20676	GO:1990904	CC	e	ribonucleoprotein complex	4/10	44/847	0.0010618374153013987	2	4	0.041482506488610245	WP_103295877.1,WP_061854551.1,WP_002482620.1,WP_048792955.1
Staphylococcus kloosii DSM 20676	GO:0005840	CC	e	ribosome	4/10	51/847	0.0018756569537916742	5	4	0.041482506488610245	WP_103295877.1,WP_061854551.1,WP_002482620.1,WP_048792955.1
Staphylococcus kloosii DSM 20676	GO:0043226	CC	e	organelle	4/10	56/847	0.0026762907412006607	2	4	0.041482506488610245	WP_103295877.1,WP_061854551.1,WP_002482620.1,WP_048792955.1
Staphylococcus kloosii DSM 20676	GO:0043229	CC	e	intracellular organelle	4/10	56/847	0.0026762907412006607	3	4	0.041482506488610245	WP_103295877.1,WP_061854551.1,WP_002482620.1,WP_048792955.1
Staphylococcus kloosii DSM 20676	GO:0043228	CC	e	non-membrane-bounded organelle	4/10	56/847	0.0026762907412006607	3	4	0.041482506488610245	WP_103295877.1,WP_061854551.1,WP_002482620.1,WP_048792955.1
Staphylococcus kloosii DSM 20676	GO:0043232	CC	e	intracellular non-membrane-bounded organelle	4/10	56/847	0.0026762907412006607	4	4	0.041482506488610245	WP_103295877.1,WP_061854551.1,WP_002482620.1,WP_048792955.1
Citrobacter amalonaticus DSM 4593	GO:0046930	CC	e	pore complex	3/10	7/2633	1.371105404016333e-06	3	3	0.00020155249439040096	WP_043000069.1,WP_043001975.1,WP_044256321.1
Citrobacter amalonaticus DSM 4593	GO:0009279	CC	e	cell outer membrane	3/10	44/2633	0.00048171830738741317	4	3	0.025884644942171766	WP_043000069.1,WP_043001975.1,WP_044256321.1
Citrobacter amalonaticus DSM 4593	GO:0030312	CC	e	external encapsulating structure	3/10	48/2633	0.00062405583747744	2	3	0.025884644942171766	WP_043000069.1,WP_043001975.1,WP_044256321.1
Citrobacter amalonaticus DSM 4593	GO:0019867	CC	e	outer membrane	3/10	50/2633	0.0007043440800590956	3	3	0.025884644942171766	WP_043000069.1,WP_043001975.1,WP_044256321.1
Citrobacter amalonaticus DSM 4593	GO:0098796	CC	e	membrane protein complex	3/10	54/2633	0.000884200640802436	2	3	0.025995498839591617	WP_043000069.1,WP_043001975.1,WP_044256321.1
Citrobacter amalonaticus DSM 4593	GO:0022829	MF	e	wide pore channel activity	3/10	7/2633	1.371105404016333e-06	5	3	0.001153785197479744	WP_043000069.1,WP_043001975.1,WP_044256321.1
Citrobacter amalonaticus DSM 4593	GO:0015288	MF	e	porin activity	3/10	7/2633	1.371105404016333e-06	6	3	0.001153785197479744	WP_043000069.1,WP_043001975.1,WP_044256321.1
Citrobacter amalonaticus DSM 4593	GO:0015267	MF	e	channel activity	3/10	26/2633	9.805084507529061e-05	4	3	0.041254893065428525	WP_043000069.1,WP_043001975.1,WP_044256321.1
Citrobacter amalonaticus DSM 4593	GO:0022803	MF	e	passive transmembrane transporter activity	3/10	26/2633	9.805084507529061e-05	3	3	0.041254893065428525	WP_043000069.1,WP_043001975.1,WP_044256321.1
Staphylococcus pasteuri DSM 10656	GO:0035821	BP	e	modulation of process of another organism	2/10	2/1166	6.625490470336206e-05	2	2	0.012765111639514425	WP_015364840.1,WP_072291871.1
Staphylococcus pasteuri DSM 10656	GO:0051701	BP	e	biological process involved in interaction with host	2/10	2/1166	6.625490470336206e-05	3	2	0.012765111639514425	WP_015364840.1,WP_072291871.1
Staphylococcus pasteuri DSM 10656	GO:0044403	BP	e	biological process involved in symbiotic interaction	2/10	2/1166	6.625490470336206e-05	2	2	0.012765111639514425	WP_015364840.1,WP_072291871.1
Staphylococcus pasteuri DSM 10656	GO:0019836	BP	e	hemolysis by symbiont of host erythrocytes	2/10	2/1166	6.625490470336206e-05	7	2	0.012765111639514425	WP_015364840.1,WP_072291871.1
Staphylococcus pasteuri DSM 10656	GO:0001897	BP	e	cytolysis by symbiont of host cells	2/10	2/1166	6.625490470336206e-05	6	2	0.012765111639514425	WP_015364840.1,WP_072291871.1
Staphylococcus pasteuri DSM 10656	GO:0001907	BP	e	killing by symbiont of host cells	2/10	2/1166	6.625490470336206e-05	5	2	0.012765111639514425	WP_015364840.1,WP_072291871.1
Staphylococcus pasteuri DSM 10656	GO:0141061	BP	e	disruption of cell in another organism	2/10	4/1166	0.0003938947691865597	3	2	0.0455342353179663	WP_015364840.1,WP_072291871.1
Staphylococcus pasteuri DSM 10656	GO:0001906	BP	e	cell killing	2/10	4/1166	0.0003938947691865597	2	2	0.0455342353179663	WP_015364840.1,WP_072291871.1
Staphylococcus pasteuri DSM 10656	GO:0031640	BP	e	killing of cells of another organism	2/10	4/1166	0.0003938947691865597	4	2	0.0455342353179663	WP_015364840.1,WP_072291871.1
Staphylococcus pasteuri DSM 10656	GO:0141060	BP	e	disruption of anatomical structure in another organism	2/10	4/1166	0.0003938947691865597	2	2	0.0455342353179663	WP_015364840.1,WP_072291871.1
Staphylococcus pasteuri DSM 10656	GO:0005576	CC	e	extracellular region	5/10	11/1166	6.3984823839730956e-09	2	5	6.206527912453903e-07	WP_015364840.1,WP_046466930.1,WP_072291871.1,WP_017637180.1,WP_126567979.1
Staphylococcus pasteuri DSM 10656	GO:0018995	CC	e	host cellular component	2/10	2/1166	6.625490470336206e-05	2	2	0.00107112095937102	WP_015364840.1,WP_072291871.1
Staphylococcus pasteuri DSM 10656	GO:0020002	CC	e	host cell plasma membrane	2/10	2/1166	6.625490470336206e-05	5	2	0.00107112095937102	WP_015364840.1,WP_072291871.1
Staphylococcus pasteuri DSM 10656	GO:0043657	CC	e	host cell	2/10	2/1166	6.625490470336206e-05	3	2	0.00107112095937102	WP_015364840.1,WP_072291871.1
Staphylococcus pasteuri DSM 10656	GO:0033644	CC	e	host cell membrane	2/10	2/1166	6.625490470336206e-05	4	2	0.00107112095937102	WP_015364840.1,WP_072291871.1
Staphylococcus pasteuri DSM 10656	GO:0033643	CC	e	host cell part	2/10	2/1166	6.625490470336206e-05	3	2	0.00107112095937102	WP_015364840.1,WP_072291871.1
Staphylococcus chromogenes DSM 20454	GO:0005840	CC	e	ribosome	4/10	54/1226	0.0005808600205392886	5	4	0.019640863589822585	WP_002509257.1,WP_002471046.1,WP_037574074.1,WP_037573289.1
Staphylococcus chromogenes DSM 20454	GO:0043226	CC	e	organelle	4/10	62/1226	0.0009919628075667972	2	4	0.019640863589822585	WP_002509257.1,WP_002471046.1,WP_037574074.1,WP_037573289.1
Staphylococcus chromogenes DSM 20454	GO:0043229	CC	e	intracellular organelle	4/10	62/1226	0.0009919628075667972	3	4	0.019640863589822585	WP_002509257.1,WP_002471046.1,WP_037574074.1,WP_037573289.1
Staphylococcus chromogenes DSM 20454	GO:0043228	CC	e	non-membrane-bounded organelle	4/10	62/1226	0.0009919628075667972	3	4	0.019640863589822585	WP_002509257.1,WP_002471046.1,WP_037574074.1,WP_037573289.1
Staphylococcus chromogenes DSM 20454	GO:0043232	CC	e	intracellular non-membrane-bounded organelle	4/10	62/1226	0.0009919628075667972	4	4	0.019640863589822585	WP_002509257.1,WP_002471046.1,WP_037574074.1,WP_037573289.1
Pseudomonas azotoformans DSM 18862	GO:0044183	MF	e	protein folding chaperone	3/10	6/3046	5.07400098523646e-07	1	3	0.0007443559445341886	WP_071496484.1,WP_071493567.1,WP_071496483.1
Brevibacillus centrosporus DSM 8445	GO:0030527	MF	e	structural constituent of chromatin	2/10	3/2246	5.3420044696149444e-05	2	2	0.03722595559821761	WP_092272119.1,WP_092267910.1
Brevibacillus centrosporus DSM 8445	GO:0005198	MF	e	structural molecule activity	4/10	56/2246	6.519431803540738e-05	1	4	0.03722595559821761	WP_092272119.1,WP_092276955.1,WP_092267910.1,WP_092276999.1
Pantoea cypripedii DSM 3873	GO:0046930	CC	e	pore complex	2/10	12/3038	0.0006325822880605031	3	2	0.04571621500007215	WP_084873740.1,WP_084873719.1
Pantoea cypripedii DSM 3873	GO:0019867	CC	e	outer membrane	3/10	57/3038	0.0006847175394819998	3	3	0.04571621500007215	WP_084874027.1,WP_084873740.1,WP_084873719.1
Pantoea cypripedii DSM 3873	GO:0009295	CC	e	nucleoid	2/10	15/3038	0.00100108500000158	2	2	0.04571621500007215	WP_084878860.1,WP_084873644.1
Citrobacter braakii DSM 30040	GO:0030313	CC	e	cell envelope	4/10	85/2307	0.0003044675254568208	3	4	0.017441722460268757	WP_016155344.1,WP_046275731.1,WP_016153271.1,WP_016155342.1
Citrobacter braakii DSM 30040	GO:0031975	CC	e	envelope	4/10	86/2307	0.0003186391098341449	2	4	0.017441722460268757	WP_016155344.1,WP_046275731.1,WP_016153271.1,WP_016155342.1
Citrobacter braakii DSM 30040	GO:0046930	CC	e	pore complex	2/10	7/2307	0.00035117562000541117	3	2	0.017441722460268757	WP_046275731.1,WP_016155344.1
Citrobacter braakii DSM 30040	GO:0019867	CC	e	outer membrane	3/10	46/2307	0.0008077027998109506	3	3	0.030086929292957913	WP_003030621.1,WP_046275731.1,WP_016155344.1
Citrobacter braakii DSM 30040	GO:0098796	CC	e	membrane protein complex	3/10	52/2307	0.0011597797450565719	2	3	0.034561436402685844	WP_016155344.1,WP_046275731.1,WP_016153271.1
Salmonella enterica DSM 14847	GO:0046930	CC	e	pore complex	2/10	8/2249	0.0004913851136548481	3	2	0.04877228280099725	WP_136058280.1,WP_114049260.1
Salmonella enterica DSM 14847	GO:0098796	CC	e	membrane protein complex	3/10	43/2249	0.0007120041284817116	2	3	0.04877228280099725	WP_136058280.1,WP_114049260.1,WP_053507921.1
Enterobacter cloacae DSM 16657	GO:0046930	CC	e	pore complex	3/10	10/2510	5.390579104534475e-06	3	3	0.0007061658626940163	WP_153907717.1,WP_014831316.1,WP_014832023.1
Enterobacter cloacae DSM 16657	GO:0009289	CC	e	pilus	2/10	5/2510	0.0001420020022387508	3	2	0.009301131146638178	WP_043951726.1,WP_014830088.1
Enterobacter cloacae DSM 16657	GO:0009279	CC	e	cell outer membrane	3/10	46/2510	0.0006321316770010228	4	3	0.020378144019563213	WP_153907717.1,WP_014831316.1,WP_014832023.1
Enterobacter cloacae DSM 16657	GO:0030312	CC	e	external encapsulating structure	3/10	51/2510	0.0008580889407131876	2	3	0.020378144019563213	WP_153907717.1,WP_014831316.1,WP_014832023.1
Enterobacter cloacae DSM 16657	GO:0098796	CC	e	membrane protein complex	3/10	53/2510	0.000961189284379608	2	3	0.020378144019563213	WP_153907717.1,WP_014831316.1,WP_014832023.1
Enterobacter cloacae DSM 16657	GO:0019867	CC	e	outer membrane	3/10	55/2510	0.0010719010571408802	3	3	0.020378144019563213	WP_153907717.1,WP_014831316.1,WP_014832023.1
Enterobacter cloacae DSM 16657	GO:0042995	CC	e	cell projection	2/10	13/2510	0.0010889084590606298	2	2	0.020378144019563213	WP_043951726.1,WP_014830088.1
Enterobacter cloacae DSM 16657	GO:0022829	MF	e	wide pore channel activity	3/10	12/2510	9.841324728326812e-06	5	3	0.008000997004129698	WP_153907717.1,WP_014831316.1,WP_014832023.1
Enterobacter cloacae DSM 16657	GO:0015288	MF	e	porin activity	3/10	12/2510	9.841324728326812e-06	6	3	0.008000997004129698	WP_153907717.1,WP_014831316.1,WP_014832023.1
Enterobacter cloacae DSM 16657	GO:0015267	MF	e	channel activity	3/10	26/2510	0.00011293354752396998	4	3	0.0459074870684938	WP_153907717.1,WP_014831316.1,WP_014832023.1
Enterobacter cloacae DSM 16657	GO:0022803	MF	e	passive transmembrane transporter activity	3/10	26/2510	0.00011293354752396998	3	3	0.0459074870684938	WP_153907717.1,WP_014831316.1,WP_014832023.1
Macrococcus caseolyticus DSM 20597	GO:0005840	CC	e	ribosome	5/10	57/1543	1.2631614222962644e-05	5	5	0.0005440129538522941	WP_041636033.1,WP_015912367.1,WP_012656123.1,WP_041636027.1,WP_041636032.1
Macrococcus caseolyticus DSM 20597	GO:0043226	CC	e	organelle	5/10	67/1543	2.833400801314032e-05	2	5	0.0005440129538522941	WP_041636033.1,WP_015912367.1,WP_012656123.1,WP_041636027.1,WP_041636032.1
Macrococcus caseolyticus DSM 20597	GO:0043229	CC	e	intracellular organelle	5/10	67/1543	2.833400801314032e-05	3	5	0.0005440129538522941	WP_041636033.1,WP_015912367.1,WP_012656123.1,WP_041636027.1,WP_041636032.1
Macrococcus caseolyticus DSM 20597	GO:0043228	CC	e	non-membrane-bounded organelle	5/10	67/1543	2.833400801314032e-05	3	5	0.0005440129538522941	WP_041636033.1,WP_015912367.1,WP_012656123.1,WP_041636027.1,WP_041636032.1
Macrococcus caseolyticus DSM 20597	GO:0043232	CC	e	intracellular non-membrane-bounded organelle	5/10	67/1543	2.833400801314032e-05	4	5	0.0005440129538522941	WP_041636033.1,WP_015912367.1,WP_012656123.1,WP_041636027.1,WP_041636032.1
Macrococcus caseolyticus DSM 20597	GO:1990904	CC	e	ribonucleoprotein complex	3/10	44/1543	0.0022591301616943383	2	3	0.03614608258710941	WP_015912367.1,WP_012656123.1,WP_041636033.1
Macrococcus caseolyticus DSM 20597	GO:0003735	MF	e	structural constituent of ribosome	5/10	52/1543	7.95017221684428e-06	2	5	0.004639613500554362	WP_041636033.1,WP_015912367.1,WP_012656123.1,WP_041636027.1,WP_041636032.1
Macrococcus caseolyticus DSM 20597	GO:0005198	MF	e	structural molecule activity	5/10	53/1543	8.753987736895022e-06	1	5	0.004639613500554362	WP_041636033.1,WP_015912367.1,WP_012656123.1,WP_041636027.1,WP_041636032.1
Staphylococcus condimenti DSM 11674	GO:1990904	CC	e	ribonucleoprotein complex	4/10	32/1387	4.459478731410668e-05	2	4	0.004950021391865842	WP_047130853.1,WP_012664224.1,WP_002479550.1,WP_047132292.1
Staphylococcus condimenti DSM 11674	GO:0005198	MF	e	structural molecule activity	5/10	33/1387	1.2933400017254874e-06	1	5	0.001438194081918742	WP_047130853.1,WP_047131051.1,WP_002479550.1,WP_047132292.1,WP_012664224.1
Staphylococcus condimenti DSM 11674	GO:0003735	MF	e	structural constituent of ribosome	4/10	32/1387	4.459478731410668e-05	2	4	0.024794701746643312	WP_047130853.1,WP_012664224.1,WP_002479550.1,WP_047132292.1
Lonsdalea quercina DSM 4561	GO:0046930	CC	e	pore complex	2/10	5/2055	0.00021156364670390883	3	2	0.02898421959843551	WP_026744138.1,WP_026742700.1
Pseudomonas mandelii DSM 17967	GO:0044183	MF	e	protein folding chaperone	3/10	8/3123	1.3139045622691158e-06	1	3	0.0020260408350189765	WP_008155543.1,WP_077747385.1,WP_007948593.1
Alkalihalobacillus clausii DSM 8716	GO:0005576	CC	e	extracellular region	2/10	3/2756	3.549123301122994e-05	2	2	0.003549123301122994	WP_062746560.1,WP_011248537.1
Alkalihalobacillus clausii DSM 8716	GO:0110165	CC	e	cellular anatomical entity	6/10	380/2756	0.0008509893770749329	1	6	0.030465643272798697	WP_011245004.1,WP_011248537.1,WP_062746560.1,WP_003333770.1,WP_062751231.1,WP_035420575.1
Alkalihalobacillus clausii DSM 8716	GO:0005575	CC	e	cellular_component	6/10	418/2756	0.001434274460827318	0	6	0.030465643272798697	WP_011245004.1,WP_011248537.1,WP_062746560.1,WP_003333770.1,WP_062751231.1,WP_035420575.1
Alkalihalobacillus clausii DSM 8716	GO:0043228	CC	e	non-membrane-bounded organelle	3/10	67/2756	0.0014588893175691549	3	3	0.030465643272798697	WP_011245004.1,WP_003333770.1,WP_011248537.1
Alkalihalobacillus clausii DSM 8716	GO:0043226	CC	e	organelle	3/10	68/2756	0.0015232821636399349	2	3	0.030465643272798697	WP_011245004.1,WP_003333770.1,WP_011248537.1
Alkalihalobacillus clausii DSM 8716	GO:0005198	MF	e	structural molecule activity	4/10	59/2756	3.617701942407734e-05	1	4	0.035381124996747636	WP_011245004.1,WP_003333770.1,WP_011246472.1,WP_011248537.1
Vagococcus lutrae DSM 15741	GO:0006412	BP	e	translation	6/10	100/1452	1.5454001141638882e-05	7	6	0.006947916195633128	WP_023606957.1,WP_009488082.1,WP_023606843.1,WP_023606977.1,WP_023606007.1,WP_126762537.1
Vagococcus lutrae DSM 15741	GO:0043043	BP	e	peptide biosynthetic process	6/10	101/1452	1.63889515340682e-05	6	6	0.006947916195633128	WP_023606957.1,WP_009488082.1,WP_023606843.1,WP_023606977.1,WP_023606007.1,WP_126762537.1
Vagococcus lutrae DSM 15741	GO:0006518	BP	e	peptide metabolic process	6/10	105/1452	2.0603950311875604e-05	4	6	0.006947916195633128	WP_023606957.1,WP_009488082.1,WP_023606843.1,WP_023606977.1,WP_023606007.1,WP_126762537.1
Vagococcus lutrae DSM 15741	GO:0043604	BP	e	amide biosynthetic process	6/10	108/1452	2.4314667351297038e-05	5	6	0.006947916195633128	WP_023606957.1,WP_009488082.1,WP_023606843.1,WP_023606977.1,WP_023606007.1,WP_126762537.1
Vagococcus lutrae DSM 15741	GO:0043603	BP	e	amide metabolic process	6/10	122/1452	4.957715462142921e-05	3	6	0.011333337546458717	WP_023606957.1,WP_009488082.1,WP_023606843.1,WP_023606977.1,WP_023606007.1,WP_126762537.1
Vagococcus lutrae DSM 15741	GO:0019538	BP	e	protein metabolic process	6/10	162/1452	0.0002530349931136952	4	6	0.04820316618815893	WP_023606957.1,WP_009488082.1,WP_023606843.1,WP_023606977.1,WP_023606007.1,WP_126762537.1
Vagococcus lutrae DSM 15741	GO:1990904	CC	e	ribonucleoprotein complex	5/10	49/1452	7.913182665826435e-06	2	5	0.0005699408986018839	WP_009488082.1,WP_023606843.1,WP_023606977.1,WP_023606007.1,WP_126762537.1
Vagococcus lutrae DSM 15741	GO:0005840	CC	e	ribosome	5/10	56/1452	1.5527032313907306e-05	5	5	0.0005699408986018839	WP_009488082.1,WP_023606843.1,WP_023606977.1,WP_023606007.1,WP_126762537.1
Vagococcus lutrae DSM 15741	GO:0043226	CC	e	organelle	5/10	67/1452	3.7996059906792255e-05	2	5	0.0005699408986018839	WP_009488082.1,WP_023606843.1,WP_023606977.1,WP_023606007.1,WP_126762537.1
Vagococcus lutrae DSM 15741	GO:0043229	CC	e	intracellular organelle	5/10	67/1452	3.7996059906792255e-05	3	5	0.0005699408986018839	WP_009488082.1,WP_023606843.1,WP_023606977.1,WP_023606007.1,WP_126762537.1
Vagococcus lutrae DSM 15741	GO:0043228	CC	e	non-membrane-bounded organelle	5/10	67/1452	3.7996059906792255e-05	3	5	0.0005699408986018839	WP_009488082.1,WP_023606843.1,WP_023606977.1,WP_023606007.1,WP_126762537.1
Vagococcus lutrae DSM 15741	GO:0043232	CC	e	intracellular non-membrane-bounded organelle	5/10	67/1452	3.7996059906792255e-05	4	5	0.0005699408986018839	WP_009488082.1,WP_023606843.1,WP_023606977.1,WP_023606007.1,WP_126762537.1
Vagococcus lutrae DSM 15741	GO:0032991	CC	e	protein-containing complex	5/10	110/1452	0.0004230639009843464	1	5	0.005439393012655882	WP_009488082.1,WP_023606843.1,WP_023606977.1,WP_023606007.1,WP_126762537.1
Vagococcus lutrae DSM 15741	GO:0005198	MF	e	structural molecule activity	6/10	54/1452	3.751261251171555e-07	1	6	0.0003544941882357119	WP_023605535.1,WP_009488082.1,WP_023606843.1,WP_023606977.1,WP_023606007.1,WP_126762537.1
Vagococcus lutrae DSM 15741	GO:0003735	MF	e	structural constituent of ribosome	5/10	53/1452	1.176882711276485e-05	2	5	0.005560770810781391	WP_009488082.1,WP_023606843.1,WP_023606977.1,WP_023606007.1,WP_126762537.1
Pragia fontium DSM 5563	GO:0046930	CC	e	pore complex	2/10	5/2186	0.00018704894231750697	3	2	0.0241293135589584	WP_074823542.1,WP_074823730.1
Proteus penneri DSM 4544	GO:0046930	CC	e	pore complex	2/10	3/2048	6.42365799424664e-05	3	2	0.0080295724928083	WP_109847543.1,WP_109847549.1
Proteus penneri DSM 4544	GO:0098796	CC	e	membrane protein complex	3/10	37/2048	0.0005974570274777786	2	3	0.037341064217361164	WP_109847543.1,WP_109400565.1,WP_109847549.1
Proteus penneri DSM 4544	GO:0009289	CC	e	pilus	2/10	12/2048	0.0013803877704616735	3	2	0.04918704583868291	WP_072064062.1,WP_109848086.1
Proteus penneri DSM 4544	GO:0042995	CC	e	cell projection	2/10	14/2048	0.0018933484621799057	2	2	0.04918704583868291	WP_072064062.1,WP_109848086.1
Proteus penneri DSM 4544	GO:0030313	CC	e	cell envelope	3/10	58/2048	0.002246764977256651	3	3	0.04918704583868291	WP_109847543.1,WP_109400565.1,WP_109847549.1
Proteus penneri DSM 4544	GO:0031975	CC	e	envelope	3/10	59/2048	0.00236097820025678	2	3	0.04918704583868291	WP_109847543.1,WP_109400565.1,WP_109847549.1
Jeotgalibacillus alimentarius DSM 18867	GO:0005198	MF	e	structural molecule activity	5/10	52/1343	1.562268229904229e-05	1	5	0.015216492559267191	WP_041120826.1,WP_039809415.1,WP_041123239.1,WP_039808972.1,WP_041120831.1
Mammaliicoccus fleurettii DSM 13212	GO:0005840	CC	e	ribosome	5/10	51/1185	2.59941852757638e-05	5	5	0.0010643796620230406	WP_016911879.1,WP_078357776.1,WP_016911519.1,WP_016998808.1,WP_016910862.1
Mammaliicoccus fleurettii DSM 13212	GO:0043226	CC	e	organelle	5/10	60/1185	5.848239901225497e-05	2	5	0.0010643796620230406	WP_016911879.1,WP_078357776.1,WP_016911519.1,WP_016998808.1,WP_016910862.1
Mammaliicoccus fleurettii DSM 13212	GO:0043229	CC	e	intracellular organelle	5/10	60/1185	5.848239901225497e-05	3	5	0.0010643796620230406	WP_016911879.1,WP_078357776.1,WP_016911519.1,WP_016998808.1,WP_016910862.1
Mammaliicoccus fleurettii DSM 13212	GO:0043228	CC	e	non-membrane-bounded organelle	5/10	60/1185	5.848239901225497e-05	3	5	0.0010643796620230406	WP_016911879.1,WP_078357776.1,WP_016911519.1,WP_016998808.1,WP_016910862.1
Mammaliicoccus fleurettii DSM 13212	GO:0043232	CC	e	intracellular non-membrane-bounded organelle	5/10	60/1185	5.848239901225497e-05	4	5	0.0010643796620230406	WP_016911879.1,WP_078357776.1,WP_016911519.1,WP_016998808.1,WP_016910862.1
Mammaliicoccus fleurettii DSM 13212	GO:0005198	MF	e	structural molecule activity	6/10	48/1185	5.994719880615164e-07	1	6	0.0005431216211837338	WP_016911879.1,WP_016912122.1,WP_078357776.1,WP_016911519.1,WP_016998808.1,WP_016910862.1
Mammaliicoccus fleurettii DSM 13212	GO:0003735	MF	e	structural constituent of ribosome	5/10	47/1185	1.7222894345359406e-05	2	5	0.007801971138447811	WP_016911879.1,WP_078357776.1,WP_016911519.1,WP_016998808.1,WP_016910862.1
Staphylococcus lutrae DSM 10244	GO:0005840	CC	e	ribosome	4/10	48/1134	0.0004932257610601694	5	4	0.021823788842280957	WP_085236879.1,WP_085236872.1,WP_085238131.1,WP_002471046.1
Staphylococcus lutrae DSM 10244	GO:0043228	CC	e	non-membrane-bounded organelle	4/10	57/1134	0.0009626410606270241	3	4	0.021823788842280957	WP_085236879.1,WP_085236872.1,WP_085238131.1,WP_002471046.1
Staphylococcus lutrae DSM 10244	GO:0043232	CC	e	intracellular non-membrane-bounded organelle	4/10	57/1134	0.0009626410606270241	4	4	0.021823788842280957	WP_085236879.1,WP_085236872.1,WP_085238131.1,WP_002471046.1
Staphylococcus lutrae DSM 10244	GO:0043226	CC	e	organelle	4/10	58/1134	0.0010294240019943848	2	4	0.021823788842280957	WP_085236879.1,WP_085236872.1,WP_085238131.1,WP_002471046.1
Staphylococcus lutrae DSM 10244	GO:0043229	CC	e	intracellular organelle	4/10	58/1134	0.0010294240019943848	3	4	0.021823788842280957	WP_085236879.1,WP_085236872.1,WP_085238131.1,WP_002471046.1
Staphylococcus lutrae DSM 10244	GO:0005198	MF	e	structural molecule activity	5/10	44/1134	1.5267592344310064e-05	1	5	0.01461108587350473	WP_085238327.1,WP_085238131.1,WP_085236879.1,WP_085236872.1,WP_002471046.1
Cedecea lapagei DSM 4587	GO:0046930	CC	e	pore complex	3/10	7/2561	1.4897409283691314e-06	3	3	0.000204094507186571	WP_126355534.1,WP_126356918.1,WP_269462186.1
Cedecea lapagei DSM 4587	GO:0019867	CC	e	outer membrane	4/10	48/2561	2.1028654478844427e-05	3	4	0.0014404628318008433	WP_126355534.1,WP_126356918.1,WP_126356615.1,WP_269462186.1
Cedecea lapagei DSM 4587	GO:0009279	CC	e	cell outer membrane	3/10	42/2561	0.0004546121513837666	4	3	0.019126993241397675	WP_126355534.1,WP_126356918.1,WP_269462186.1
Cedecea lapagei DSM 4587	GO:0030312	CC	e	external encapsulating structure	3/10	45/2561	0.0005584523574130708	2	3	0.019126993241397675	WP_126355534.1,WP_126356918.1,WP_269462186.1
Cedecea lapagei DSM 4587	GO:0098796	CC	e	membrane protein complex	3/10	57/2561	0.0011232658446508027	2	3	0.030777484143431996	WP_126355534.1,WP_126356918.1,WP_269462186.1
Cedecea lapagei DSM 4587	GO:0022829	MF	e	wide pore channel activity	3/10	12/2561	9.26828566657801e-06	5	3	0.007511945532761477	WP_126355534.1,WP_126356918.1,WP_269462186.1
Cedecea lapagei DSM 4587	GO:0015288	MF	e	porin activity	3/10	12/2561	9.26828566657801e-06	6	3	0.007511945532761477	WP_126355534.1,WP_126356918.1,WP_269462186.1
Staphylococcus epidermidis DSM 1798	GO:1990904	CC	e	ribonucleoprotein complex	4/10	36/1274	0.00010021165970423982	2	4	0.00816380316559476	WP_001831221.1,WP_001829703.1,WP_001832283.1,WP_002439483.1
Staphylococcus epidermidis DSM 1798	GO:0005840	CC	e	ribosome	4/10	43/1274	0.00020436296344003864	5	4	0.00816380316559476	WP_001831221.1,WP_001829703.1,WP_001832283.1,WP_002439483.1
Staphylococcus epidermidis DSM 1798	GO:0043226	CC	e	organelle	4/10	53/1274	0.00046650303803398634	2	4	0.00816380316559476	WP_001831221.1,WP_001829703.1,WP_001832283.1,WP_002439483.1
Staphylococcus epidermidis DSM 1798	GO:0043229	CC	e	intracellular organelle	4/10	53/1274	0.00046650303803398634	3	4	0.00816380316559476	WP_001831221.1,WP_001829703.1,WP_001832283.1,WP_002439483.1
Staphylococcus epidermidis DSM 1798	GO:0043228	CC	e	non-membrane-bounded organelle	4/10	53/1274	0.00046650303803398634	3	4	0.00816380316559476	WP_001831221.1,WP_001829703.1,WP_001832283.1,WP_002439483.1
Staphylococcus epidermidis DSM 1798	GO:0043232	CC	e	intracellular non-membrane-bounded organelle	4/10	53/1274	0.00046650303803398634	4	4	0.00816380316559476	WP_001831221.1,WP_001829703.1,WP_001832283.1,WP_002439483.1
Staphylococcus epidermidis DSM 1798	GO:0032991	CC	e	protein-containing complex	4/10	86/1274	0.0029734232961347836	1	4	0.04460134944202175	WP_001831221.1,WP_001829703.1,WP_001832283.1,WP_002439483.1
Staphylococcus epidermidis DSM 1798	GO:0005198	MF	e	structural molecule activity	5/10	40/1274	5.31970543447742e-06	1	5	0.005218631031222349	WP_001829703.1,WP_001043863.1,WP_001832283.1,WP_002439483.1,WP_001831221.1
Staphylococcus epidermidis DSM 1798	GO:0003735	MF	e	structural constituent of ribosome	4/10	39/1274	0.00013832219749562702	2	4	0.04523135858107004	WP_001831221.1,WP_001829703.1,WP_001832283.1,WP_002439483.1
Enterobacter kobei DSM 13645	GO:0030313	CC	e	cell envelope	6/10	92/2529	3.68195826347339e-07	3	6	2.8102271612053364e-05	WP_032637773.1,WP_014883233.1,WP_014883915.1,WP_014883252.1,WP_014884564.1,WP_023331781.1
Enterobacter kobei DSM 13645	GO:0031975	CC	e	envelope	6/10	93/2529	3.930387638049422e-07	2	6	2.8102271612053364e-05	WP_032637773.1,WP_014883233.1,WP_014883915.1,WP_014883252.1,WP_014884564.1,WP_023331781.1
Enterobacter kobei DSM 13645	GO:0046930	CC	e	pore complex	3/10	8/2529	2.4698462764709196e-06	3	3	0.00011772933917844717	WP_032637773.1,WP_014883252.1,WP_014883915.1
Enterobacter kobei DSM 13645	GO:0009279	CC	e	cell outer membrane	4/10	43/2529	1.4146002043415714e-05	4	4	0.0005057195730521118	WP_032637773.1,WP_014883252.1,WP_014883915.1,WP_014883233.1
Enterobacter kobei DSM 13645	GO:0030312	CC	e	external encapsulating structure	4/10	48/2529	2.2090573806794885e-05	2	4	0.0005721894016430887	WP_032637773.1,WP_014883252.1,WP_014883915.1,WP_014883233.1
Enterobacter kobei DSM 13645	GO:0019867	CC	e	outer membrane	4/10	49/2529	2.400794692208764e-05	3	4	0.0005721894016430887	WP_032637773.1,WP_014883252.1,WP_014883915.1,WP_014883233.1
Enterobacter kobei DSM 13645	GO:0098796	CC	e	membrane protein complex	3/10	55/2529	0.0010487818123668976	2	3	0.021425114166923765	WP_032637773.1,WP_014883252.1,WP_014883915.1
Enterobacter kobei DSM 13645	GO:0022829	MF	e	wide pore channel activity	4/10	9/2529	1.5413548901326452e-08	5	4	1.2700764294692998e-05	WP_032637773.1,WP_014883252.1,WP_014883915.1,WP_014883233.1
Enterobacter kobei DSM 13645	GO:0015288	MF	e	porin activity	4/10	9/2529	1.5413548901326452e-08	6	4	1.2700764294692998e-05	WP_032637773.1,WP_014883252.1,WP_014883915.1,WP_014883233.1
Enterobacter kobei DSM 13645	GO:0015267	MF	e	channel activity	4/10	25/2529	1.5009253564046719e-06	4	4	0.0006183812468387249	WP_032637773.1,WP_014883252.1,WP_014883915.1,WP_014883233.1
Enterobacter kobei DSM 13645	GO:0022803	MF	e	passive transmembrane transporter activity	4/10	25/2529	1.5009253564046719e-06	3	4	0.0006183812468387249	WP_032637773.1,WP_014883252.1,WP_014883915.1,WP_014883233.1
Enterobacter kobei DSM 13645	GO:0005215	MF	e	transporter activity	5/10	157/2529	0.00016920437770654348	1	5	0.046474802410063944	WP_032637773.1,WP_014883233.1,WP_014883915.1,WP_014883252.1,WP_023331781.1
Enterobacter kobei DSM 13645	GO:0022857	MF	e	transmembrane transporter activity	5/10	157/2529	0.00016920437770654348	2	5	0.046474802410063944	WP_032637773.1,WP_014883233.1,WP_014883915.1,WP_014883252.1,WP_023331781.1
Staphylococcus nepalensis DSM 15150	GO:0006412	BP	e	translation	7/10	80/1306	2.589988898496648e-07	7	7	0.00013865025328798782	WP_002509269.1,WP_096808695.1,WP_096823951.1,WP_096810115.1,WP_019469354.1,WP_096809402.1,WP_096808688.1
Staphylococcus nepalensis DSM 15150	GO:0043043	BP	e	peptide biosynthetic process	7/10	81/1306	2.8289731940609395e-07	6	7	0.00013865025328798782	WP_002509269.1,WP_096808695.1,WP_096823951.1,WP_096810115.1,WP_019469354.1,WP_096809402.1,WP_096808688.1
Staphylococcus nepalensis DSM 15150	GO:0006518	BP	e	peptide metabolic process	7/10	84/1306	3.661538379084185e-07	4	7	0.00013865025328798782	WP_002509269.1,WP_096808695.1,WP_096823951.1,WP_096810115.1,WP_019469354.1,WP_096809402.1,WP_096808688.1
Staphylococcus nepalensis DSM 15150	GO:0043604	BP	e	amide biosynthetic process	7/10	93/1306	7.512687926128916e-07	5	7	0.00021336033710206122	WP_002509269.1,WP_096808695.1,WP_096823951.1,WP_096810115.1,WP_019469354.1,WP_096809402.1,WP_096808688.1
Staphylococcus nepalensis DSM 15150	GO:0043603	BP	e	amide metabolic process	7/10	115/1306	3.3133473706164594e-06	3	7	0.0007527925226040595	WP_002509269.1,WP_096808695.1,WP_096823951.1,WP_096810115.1,WP_019469354.1,WP_096809402.1,WP_096808688.1
Staphylococcus nepalensis DSM 15150	GO:0010467	BP	e	gene expression	7/10	133/1306	9.04396810829067e-06	5	7	0.001545195581992651	WP_002509269.1,WP_096808695.1,WP_096823951.1,WP_096810115.1,WP_019469354.1,WP_096809402.1,WP_096808688.1
Staphylococcus nepalensis DSM 15150	GO:0019538	BP	e	protein metabolic process	7/10	134/1306	9.521451649602603e-06	4	7	0.001545195581992651	WP_002509269.1,WP_096808695.1,WP_096823951.1,WP_096810115.1,WP_019469354.1,WP_096809402.1,WP_096808688.1
Staphylococcus nepalensis DSM 15150	GO:0009059	BP	e	macromolecule biosynthetic process	7/10	171/1306	5.0028617933509486e-05	4	7	0.007104063746558347	WP_002509269.1,WP_096808695.1,WP_096823951.1,WP_096810115.1,WP_019469354.1,WP_096809402.1,WP_096808688.1
Staphylococcus nepalensis DSM 15150	GO:0044271	BP	e	cellular nitrogen compound biosynthetic process	7/10	195/1306	0.0001206189906342329	4	7	0.015224797040054286	WP_002509269.1,WP_096808695.1,WP_096823951.1,WP_096810115.1,WP_019469354.1,WP_096809402.1,WP_096808688.1
Staphylococcus nepalensis DSM 15150	GO:1901566	BP	e	organonitrogen compound biosynthetic process	7/10	228/1306	0.0003390117602003086	4	7	0.03851173595875505	WP_002509269.1,WP_096808695.1,WP_096823951.1,WP_096810115.1,WP_019469354.1,WP_096809402.1,WP_096808688.1
Staphylococcus nepalensis DSM 15150	GO:1990904	CC	e	ribonucleoprotein complex	7/10	39/1306	1.3664284765813304e-09	2	7	1.4484141851762104e-07	WP_002509269.1,WP_096808695.1,WP_096823951.1,WP_096810115.1,WP_019469354.1,WP_096809402.1,WP_096808688.1
Staphylococcus nepalensis DSM 15150	GO:0005840	CC	e	ribosome	7/10	46/1306	4.686676871474963e-09	5	7	2.4839387418817307e-07	WP_002509269.1,WP_096808695.1,WP_096823951.1,WP_096810115.1,WP_019469354.1,WP_096809402.1,WP_096808688.1
Staphylococcus nepalensis DSM 15150	GO:0043229	CC	e	intracellular organelle	7/10	55/1306	1.743884420811546e-08	3	7	3.5136409318170256e-07	WP_002509269.1,WP_096808695.1,WP_096823951.1,WP_096810115.1,WP_019469354.1,WP_096809402.1,WP_096808688.1
Staphylococcus nepalensis DSM 15150	GO:0043228	CC	e	non-membrane-bounded organelle	7/10	55/1306	1.743884420811546e-08	3	7	3.5136409318170256e-07	WP_002509269.1,WP_096808695.1,WP_096823951.1,WP_096810115.1,WP_019469354.1,WP_096809402.1,WP_096808688.1
Staphylococcus nepalensis DSM 15150	GO:0043232	CC	e	intracellular non-membrane-bounded organelle	7/10	55/1306	1.743884420811546e-08	4	7	3.5136409318170256e-07	WP_002509269.1,WP_096808695.1,WP_096823951.1,WP_096810115.1,WP_019469354.1,WP_096809402.1,WP_096808688.1
Staphylococcus nepalensis DSM 15150	GO:0043226	CC	e	organelle	7/10	56/1306	1.9888533576322786e-08	2	7	3.5136409318170256e-07	WP_002509269.1,WP_096808695.1,WP_096823951.1,WP_096810115.1,WP_019469354.1,WP_096809402.1,WP_096808688.1
Staphylococcus nepalensis DSM 15150	GO:0032991	CC	e	protein-containing complex	7/10	83/1306	3.363560871805897e-07	1	7	5.093392177306073e-06	WP_002509269.1,WP_096808695.1,WP_096823951.1,WP_096810115.1,WP_019469354.1,WP_096809402.1,WP_096808688.1
Staphylococcus nepalensis DSM 15150	GO:0005198	MF	e	structural molecule activity	8/10	44/1306	3.692956003240333e-11	1	8	3.752043299292178e-08	WP_002509269.1,WP_096808695.1,WP_002483248.1,WP_096823951.1,WP_019469354.1,WP_096810115.1,WP_096809402.1,WP_096808688.1
Staphylococcus nepalensis DSM 15150	GO:0003735	MF	e	structural constituent of ribosome	7/10	43/1306	2.8391778056285267e-09	2	7	1.4423023252592916e-06	WP_002509269.1,WP_096808695.1,WP_096823951.1,WP_096810115.1,WP_019469354.1,WP_096809402.1,WP_096808688.1
Vagococcus carniphilus DSM 17031	GO:0006412	BP	e	translation	6/10	103/1743	6.3923699219042835e-06	7	6	0.0036586885101721053	WP_077275288.1,WP_126796003.1,WP_126792770.1,WP_071457744.1,WP_126791153.1,WP_009490206.1
Vagococcus carniphilus DSM 17031	GO:0043043	BP	e	peptide biosynthetic process	6/10	104/1743	6.769723364883231e-06	6	6	0.0036586885101721053	WP_077275288.1,WP_126796003.1,WP_126792770.1,WP_071457744.1,WP_126791153.1,WP_009490206.1
Vagococcus carniphilus DSM 17031	GO:0006518	BP	e	peptide metabolic process	6/10	110/1743	9.437717567081957e-06	4	6	0.0036586885101721053	WP_077275288.1,WP_126796003.1,WP_126792770.1,WP_071457744.1,WP_126791153.1,WP_009490206.1
Vagococcus carniphilus DSM 17031	GO:0043604	BP	e	amide biosynthetic process	6/10	116/1743	1.2912522147468323e-05	5	6	0.003754315814376415	WP_077275288.1,WP_126796003.1,WP_126792770.1,WP_071457744.1,WP_126791153.1,WP_009490206.1
Vagococcus carniphilus DSM 17031	GO:0043603	BP	e	amide metabolic process	6/10	137/1743	3.422794975867235e-05	3	6	0.00796142111386719	WP_077275288.1,WP_126796003.1,WP_126792770.1,WP_071457744.1,WP_126791153.1,WP_009490206.1
Vagococcus carniphilus DSM 17031	GO:0019538	BP	e	protein metabolic process	6/10	167/1743	0.00010752846712997984	4	6	0.02084260121202776	WP_077275288.1,WP_126796003.1,WP_126792770.1,WP_071457744.1,WP_126791153.1,WP_009490206.1
Vagococcus carniphilus DSM 17031	GO:0005840	CC	e	ribosome	6/10	58/1743	1.9840155895592725e-07	5	6	1.8649746541857162e-05	WP_077275288.1,WP_126796003.1,WP_126792770.1,WP_071457744.1,WP_126791153.1,WP_009490206.1
Vagococcus carniphilus DSM 17031	GO:0043226	CC	e	organelle	6/10	88/1743	2.498852393016277e-06	2	6	4.697842498870601e-05	WP_077275288.1,WP_126796003.1,WP_126792770.1,WP_071457744.1,WP_126791153.1,WP_009490206.1
Vagococcus carniphilus DSM 17031	GO:0043229	CC	e	intracellular organelle	6/10	88/1743	2.498852393016277e-06	3	6	4.697842498870601e-05	WP_077275288.1,WP_126796003.1,WP_126792770.1,WP_071457744.1,WP_126791153.1,WP_009490206.1
Vagococcus carniphilus DSM 17031	GO:0043228	CC	e	non-membrane-bounded organelle	6/10	88/1743	2.498852393016277e-06	3	6	4.697842498870601e-05	WP_077275288.1,WP_126796003.1,WP_126792770.1,WP_071457744.1,WP_126791153.1,WP_009490206.1
Vagococcus carniphilus DSM 17031	GO:0043232	CC	e	intracellular non-membrane-bounded organelle	6/10	88/1743	2.498852393016277e-06	4	6	4.697842498870601e-05	WP_077275288.1,WP_126796003.1,WP_126792770.1,WP_071457744.1,WP_126791153.1,WP_009490206.1
Vagococcus carniphilus DSM 17031	GO:1990904	CC	e	ribonucleoprotein complex	4/10	47/1743	8.670273127893587e-05	2	4	0.001358342790036662	WP_071457744.1,WP_126791153.1,WP_126792770.1,WP_126796003.1
Vagococcus carniphilus DSM 17031	GO:0032991	CC	e	protein-containing complex	4/10	102/1743	0.001767438606668428	1	4	0.023734175575261748	WP_071457744.1,WP_126791153.1,WP_126792770.1,WP_126796003.1
Vagococcus carniphilus DSM 17031	GO:0005198	MF	e	structural molecule activity	7/10	58/1743	3.482831741500027e-09	1	7	3.5141772271735272e-06	WP_077275288.1,WP_126796003.1,WP_126792770.1,WP_071457744.1,WP_126791153.1,WP_086343077.1,WP_009490206.1
Vagococcus carniphilus DSM 17031	GO:0003735	MF	e	structural constituent of ribosome	6/10	54/1743	1.2762735019245301e-07	2	6	6.438799817209255e-05	WP_077275288.1,WP_126796003.1,WP_126792770.1,WP_071457744.1,WP_126791153.1,WP_009490206.1
Staphylococcus succinus DSM 14617	GO:1990904	CC	e	ribonucleoprotein complex	4/10	46/911	0.0009587745619315785	2	4	0.027269393668469557	WP_046836550.1,WP_046836574.1,WP_046836583.1,WP_046835658.1
Staphylococcus succinus DSM 14617	GO:0005840	CC	e	ribosome	4/10	48/911	0.0011308032315625698	5	4	0.027269393668469557	WP_046836550.1,WP_046836574.1,WP_046836583.1,WP_046835658.1
Staphylococcus succinus DSM 14617	GO:0043226	CC	e	organelle	4/10	54/911	0.0017784387175088841	2	4	0.027269393668469557	WP_046836550.1,WP_046836574.1,WP_046836583.1,WP_046835658.1
Staphylococcus succinus DSM 14617	GO:0043229	CC	e	intracellular organelle	4/10	54/911	0.0017784387175088841	3	4	0.027269393668469557	WP_046836550.1,WP_046836574.1,WP_046836583.1,WP_046835658.1
Staphylococcus succinus DSM 14617	GO:0043228	CC	e	non-membrane-bounded organelle	4/10	54/911	0.0017784387175088841	3	4	0.027269393668469557	WP_046836550.1,WP_046836574.1,WP_046836583.1,WP_046835658.1
Staphylococcus succinus DSM 14617	GO:0043232	CC	e	intracellular non-membrane-bounded organelle	4/10	54/911	0.0017784387175088841	4	4	0.027269393668469557	WP_046836550.1,WP_046836574.1,WP_046836583.1,WP_046835658.1
Chromobacterium violaceum DSM 30191	GO:0046930	CC	e	pore complex	2/10	6/2660	0.00018934090505969987	3	2	0.016642674512305767	WP_011136651.1,WP_011136971.1
Chromobacterium violaceum DSM 30191	GO:0009279	CC	e	cell outer membrane	3/10	39/2660	0.00032588317031075005	4	3	0.016642674512305767	WP_011136651.1,WP_011137118.1,WP_011136971.1
Chromobacterium violaceum DSM 30191	GO:0030312	CC	e	external encapsulating structure	3/10	40/2660	0.00035160579955575565	2	3	0.016642674512305767	WP_011136651.1,WP_011137118.1,WP_011136971.1
Chromobacterium violaceum DSM 30191	GO:0019867	CC	e	outer membrane	3/10	48/2660	0.0006057957993534325	3	3	0.021505750877046852	WP_011136651.1,WP_011137118.1,WP_011136971.1
Chromobacterium violaceum DSM 30191	GO:0030313	CC	e	cell envelope	3/10	55/2660	0.0009061507929751996	3	3	0.02261430657562971	WP_011136651.1,WP_011137118.1,WP_011136971.1
Chromobacterium violaceum DSM 30191	GO:0031975	CC	e	envelope	3/10	56/2660	0.0009555340806604103	2	3	0.02261430657562971	WP_011136651.1,WP_011137118.1,WP_011136971.1
Chromobacterium violaceum DSM 30191	GO:0022829	MF	e	wide pore channel activity	3/10	8/2660	2.1235829792379e-06	5	3	0.0014758901705703403	WP_011136651.1,WP_011137118.1,WP_011136971.1
Chromobacterium violaceum DSM 30191	GO:0015288	MF	e	porin activity	3/10	8/2660	2.1235829792379e-06	6	3	0.0014758901705703403	WP_011136651.1,WP_011137118.1,WP_011136971.1
Chromobacterium violaceum DSM 30191	GO:0015267	MF	e	channel activity	3/10	25/2660	8.432850713940478e-05	4	3	0.029304156230943162	WP_011136651.1,WP_011137118.1,WP_011136971.1
Chromobacterium violaceum DSM 30191	GO:0022803	MF	e	passive transmembrane transporter activity	3/10	25/2660	8.432850713940478e-05	3	3	0.029304156230943162	WP_011136651.1,WP_011137118.1,WP_011136971.1
Staphylococcus simiae DSM 17636	GO:0006412	BP	e	translation	7/10	85/1546	1.2511957390413823e-07	7	7	7.890062021896224e-05	WP_002465104.1,WP_001265708.1,WP_002464344.1,WP_002464875.1,WP_002461791.1,WP_095092732.1,WP_002462372.1
Staphylococcus simiae DSM 17636	GO:0043043	BP	e	peptide biosynthetic process	7/10	87/1546	1.4759655100007224e-07	6	7	7.890062021896224e-05	WP_002465104.1,WP_001265708.1,WP_002464344.1,WP_002464875.1,WP_002461791.1,WP_095092732.1,WP_002462372.1
Staphylococcus simiae DSM 17636	GO:0006518	BP	e	peptide metabolic process	7/10	90/1546	1.8770964366129e-07	4	7	7.890062021896224e-05	WP_002465104.1,WP_001265708.1,WP_002464344.1,WP_002464875.1,WP_002461791.1,WP_095092732.1,WP_002462372.1
Staphylococcus simiae DSM 17636	GO:0043604	BP	e	amide biosynthetic process	7/10	102/1546	4.540770533777091e-07	5	7	0.00014314779107732278	WP_002465104.1,WP_001265708.1,WP_002464344.1,WP_002464875.1,WP_002461791.1,WP_095092732.1,WP_002462372.1
Staphylococcus simiae DSM 17636	GO:0043603	BP	e	amide metabolic process	7/10	123/1546	1.6812309660844648e-06	3	7	0.00042400644964650204	WP_002465104.1,WP_001265708.1,WP_002464344.1,WP_002464875.1,WP_002461791.1,WP_095092732.1,WP_002462372.1
Staphylococcus simiae DSM 17636	GO:0019538	BP	e	protein metabolic process	7/10	151/1546	6.934041762138654e-06	4	7	0.0014573044436761405	WP_002465104.1,WP_001265708.1,WP_002464344.1,WP_002464875.1,WP_002461791.1,WP_095092732.1,WP_002462372.1
Staphylococcus simiae DSM 17636	GO:0009059	BP	e	macromolecule biosynthetic process	7/10	202/1546	5.006931944955201e-05	4	7	0.009019630260840725	WP_002465104.1,WP_001265708.1,WP_002464344.1,WP_002464875.1,WP_002461791.1,WP_095092732.1,WP_002462372.1
Staphylococcus simiae DSM 17636	GO:0044271	BP	e	cellular nitrogen compound biosynthetic process	7/10	218/1546	8.343491502071469e-05	4	7	0.013151428480140153	WP_002465104.1,WP_001265708.1,WP_002464344.1,WP_002464875.1,WP_002461791.1,WP_095092732.1,WP_002462372.1
Staphylococcus simiae DSM 17636	GO:0010467	BP	e	gene expression	6/10	152/1546	0.0001235738589405964	5	6	0.017314070680454673	WP_002465104.1,WP_001265708.1,WP_002464344.1,WP_002461791.1,WP_095092732.1,WP_002462372.1
Staphylococcus simiae DSM 17636	GO:1901566	BP	e	organonitrogen compound biosynthetic process	7/10	250/1546	0.0002070632948879721	4	7	0.026110681485373283	WP_002465104.1,WP_001265708.1,WP_002464344.1,WP_002464875.1,WP_002461791.1,WP_095092732.1,WP_002462372.1
Staphylococcus simiae DSM 17636	GO:0005840	CC	e	ribosome	7/10	48/1546	1.9923494143639192e-09	5	7	2.1007855860744274e-07	WP_002465104.1,WP_001265708.1,WP_002464344.1,WP_002464875.1,WP_002461791.1,WP_095092732.1,WP_002462372.1
Staphylococcus simiae DSM 17636	GO:0043229	CC	e	intracellular organelle	7/10	58/1546	7.994804913784573e-09	3	7	2.1007855860744274e-07	WP_002465104.1,WP_001265708.1,WP_002464344.1,WP_002464875.1,WP_002461791.1,WP_095092732.1,WP_002462372.1
Staphylococcus simiae DSM 17636	GO:0043228	CC	e	non-membrane-bounded organelle	7/10	58/1546	7.994804913784573e-09	3	7	2.1007855860744274e-07	WP_002465104.1,WP_001265708.1,WP_002464344.1,WP_002464875.1,WP_002461791.1,WP_095092732.1,WP_002462372.1
Staphylococcus simiae DSM 17636	GO:0043232	CC	e	intracellular non-membrane-bounded organelle	7/10	58/1546	7.994804913784573e-09	4	7	2.1007855860744274e-07	WP_002465104.1,WP_001265708.1,WP_002464344.1,WP_002464875.1,WP_002461791.1,WP_095092732.1,WP_002462372.1
Staphylococcus simiae DSM 17636	GO:0043226	CC	e	organelle	7/10	59/1546	9.055110284803567e-09	2	7	2.1007855860744274e-07	WP_002465104.1,WP_001265708.1,WP_002464344.1,WP_002464875.1,WP_002461791.1,WP_095092732.1,WP_002462372.1
Staphylococcus simiae DSM 17636	GO:1990904	CC	e	ribonucleoprotein complex	6/10	41/1546	4.6472328627724245e-08	2	6	8.984650201360021e-07	WP_002465104.1,WP_001265708.1,WP_002464344.1,WP_002461791.1,WP_095092732.1,WP_002462372.1
Staphylococcus simiae DSM 17636	GO:0032991	CC	e	protein-containing complex	6/10	100/1546	1.075333667419676e-05	1	6	0.00017819815060097488	WP_002465104.1,WP_001265708.1,WP_002464344.1,WP_002461791.1,WP_095092732.1,WP_002462372.1
Staphylococcus simiae DSM 17636	GO:0110165	CC	e	cellular anatomical entity	9/10	480/1546	0.00018429412936292634	1	9	0.002672264875762432	WP_002465104.1,WP_001265708.1,WP_002464344.1,WP_002463639.1,WP_000809131.1,WP_002464875.1,WP_002461791.1,WP_095092732.1,WP_002462372.1
Staphylococcus simiae DSM 17636	GO:0005575	CC	e	cellular_component	9/10	494/1546	0.00023652265759721715	0	9	0.0030485142534752434	WP_002465104.1,WP_001265708.1,WP_002464344.1,WP_002463639.1,WP_000809131.1,WP_002464875.1,WP_002461791.1,WP_095092732.1,WP_002462372.1
Staphylococcus simiae DSM 17636	GO:0005198	MF	e	structural molecule activity	7/10	44/1546	1.0441860199550278e-09	1	7	5.873546362247031e-07	WP_002465104.1,WP_001265708.1,WP_002464344.1,WP_002464875.1,WP_002461791.1,WP_095092732.1,WP_002462372.1
Staphylococcus simiae DSM 17636	GO:0003735	MF	e	structural constituent of ribosome	7/10	44/1546	1.0441860199550278e-09	2	7	5.873546362247031e-07	WP_002465104.1,WP_001265708.1,WP_002464344.1,WP_002464875.1,WP_002461791.1,WP_095092732.1,WP_002462372.1
Bacillus cytotoxicus DSM 22905	GO:0051276	BP	e	chromosome organization	4/10	24/2256	1.9861717468033247e-06	5	4	0.002703179747399325	WP_012095776.1,WP_012094252.1,WP_001043860.1,WP_011983792.1
Bacillus cytotoxicus DSM 22905	GO:0006996	BP	e	organelle organization	4/10	31/2256	5.793566801177394e-06	4	4	0.003942522208201217	WP_012095776.1,WP_012094252.1,WP_001043860.1,WP_011983792.1
Bacillus cytotoxicus DSM 22905	GO:0030261	BP	e	chromosome condensation	2/10	4/2256	0.00010564535870469143	6	2	0.047927777732361676	WP_012094252.1,WP_001043860.1
Staphylococcus saprophyticus DSM 20229	GO:1990904	CC	e	ribonucleoprotein complex	4/10	43/1340	0.0001681872395110878	2	4	0.008937095646639508	WP_011302599.1,WP_002484162.1,WP_002483148.1,WP_002483484.1
Staphylococcus saprophyticus DSM 20229	GO:0005840	CC	e	ribosome	4/10	50/1340	0.0003058967169431671	5	4	0.008937095646639508	WP_011302599.1,WP_002484162.1,WP_002483148.1,WP_002483484.1
Staphylococcus saprophyticus DSM 20229	GO:0043226	CC	e	organelle	4/10	58/1340	0.000547169121222827	2	4	0.008937095646639508	WP_011302599.1,WP_002484162.1,WP_002483148.1,WP_002483484.1
Staphylococcus saprophyticus DSM 20229	GO:0043229	CC	e	intracellular organelle	4/10	58/1340	0.000547169121222827	3	4	0.008937095646639508	WP_011302599.1,WP_002484162.1,WP_002483148.1,WP_002483484.1
Staphylococcus saprophyticus DSM 20229	GO:0043228	CC	e	non-membrane-bounded organelle	4/10	58/1340	0.000547169121222827	3	4	0.008937095646639508	WP_011302599.1,WP_002484162.1,WP_002483148.1,WP_002483484.1
Staphylococcus saprophyticus DSM 20229	GO:0043232	CC	e	intracellular non-membrane-bounded organelle	4/10	58/1340	0.000547169121222827	4	4	0.008937095646639508	WP_011302599.1,WP_002484162.1,WP_002483148.1,WP_002483484.1
Staphylococcus saprophyticus DSM 20229	GO:0032991	CC	e	protein-containing complex	4/10	87/1340	0.0025773381505619784	1	4	0.0360827341078677	WP_011302599.1,WP_002484162.1,WP_002483148.1,WP_002483484.1
Brooklawnia cerclae DSM 19609	GO:0043891	MF	e	glyceraldehyde-3-phosphate dehydrogenase (NAD(P)+) (phosphorylating) activity	2/10	2/2082	2.0772544789068655e-05	5	2	0.011092538917362662	WP_167167259.1,WP_167165838.1
Brooklawnia cerclae DSM 19609	GO:0004365	MF	e	glyceraldehyde-3-phosphate dehydrogenase (NAD+) (phosphorylating) activity	2/10	2/2082	2.0772544789068655e-05	6	2	0.011092538917362662	WP_167167259.1,WP_167165838.1
Shinella zoogloeoides DSM 287	GO:0031975	CC	e	envelope	3/10	33/2790	0.00017109525517238722	2	3	0.01018016768275704	WP_160787067.1,WP_160788275.1,WP_160784290.1
Shinella zoogloeoides DSM 287	GO:0030313	CC	e	cell envelope	3/10	33/2790	0.00017109525517238722	3	3	0.01018016768275704	WP_160787067.1,WP_160788275.1,WP_160784290.1
Pseudomonas extremaustralis DSM 17835	GO:0044183	MF	e	protein folding chaperone	3/10	8/2846	1.7348377321025987e-06	1	3	0.00254327211526241	WP_010565301.1,WP_010565302.1,WP_010562665.1
Bifidobacterium longum DSM 20088	GO:1990904	CC	e	ribonucleoprotein complex	4/10	51/1432	0.00025633840268526447	2	4	0.007031520255083181	WP_003829891.1,WP_007053061.1,WP_003828111.1,WP_007053013.1
Bifidobacterium longum DSM 20088	GO:0005840	CC	e	ribosome	4/10	53/1432	0.0002983107109327247	5	4	0.007031520255083181	WP_003829891.1,WP_007053061.1,WP_003828111.1,WP_007053013.1
Bifidobacterium longum DSM 20088	GO:0043229	CC	e	intracellular organelle	4/10	59/1432	0.0004541677825229059	3	4	0.007031520255083181	WP_003829891.1,WP_007053061.1,WP_003828111.1,WP_007053013.1
Bifidobacterium longum DSM 20088	GO:0043228	CC	e	non-membrane-bounded organelle	4/10	59/1432	0.0004541677825229059	3	4	0.007031520255083181	WP_003829891.1,WP_007053061.1,WP_003828111.1,WP_007053013.1
Bifidobacterium longum DSM 20088	GO:0043232	CC	e	intracellular non-membrane-bounded organelle	4/10	59/1432	0.0004541677825229059	4	4	0.007031520255083181	WP_003829891.1,WP_007053061.1,WP_003828111.1,WP_007053013.1
Bifidobacterium longum DSM 20088	GO:0043226	CC	e	organelle	4/10	60/1432	0.0004849324313850469	2	4	0.007031520255083181	WP_003829891.1,WP_007053061.1,WP_003828111.1,WP_007053013.1
Bifidobacterium longum DSM 20088	GO:0110165	CC	e	cellular anatomical entity	8/10	387/1432	0.0007082770041774816	1	8	0.008802871337634414	WP_003829891.1,WP_007053061.1,WP_003828172.1,WP_003828111.1,WP_007053011.1,WP_012577316.1,WP_012577443.1,WP_007053013.1
Bifidobacterium longum DSM 20088	GO:0005575	CC	e	cellular_component	8/10	406/1432	0.0010108334939098083	0	8	0.010992814246269165	WP_003829891.1,WP_007053061.1,WP_003828172.1,WP_003828111.1,WP_007053011.1,WP_012577316.1,WP_012577443.1,WP_007053013.1
Micrococcus endophyticus DSM 17945	GO:0032991	CC	e	protein-containing complex	5/10	97/1836	7.586687243739126e-05	1	5	0.0029462435331944537	WP_184170205.1,WP_017487847.1,WP_184172358.1,WP_017488899.1,WP_184172041.1
Micrococcus endophyticus DSM 17945	GO:0043226	CC	e	organelle	4/10	51/1836	9.820811777314846e-05	2	4	0.0029462435331944537	WP_017488899.1,WP_017487847.1,WP_184172041.1,WP_184172358.1
Micrococcus endophyticus DSM 17945	GO:0043229	CC	e	intracellular organelle	4/10	51/1836	9.820811777314846e-05	3	4	0.0029462435331944537	WP_017488899.1,WP_017487847.1,WP_184172041.1,WP_184172358.1
Micrococcus endophyticus DSM 17945	GO:0110165	CC	e	cellular anatomical entity	8/10	410/1836	0.00017085932482730244	1	8	0.003844334808614305	WP_184172358.1,WP_184171435.1,WP_184170205.1,WP_017487847.1,WP_017488271.1,WP_002857590.1,WP_017488899.1,WP_184172041.1
Micrococcus endophyticus DSM 17945	GO:0005575	CC	e	cellular_component	8/10	423/1836	0.00021636455212552136	0	8	0.0038945619382593846	WP_184172358.1,WP_184171435.1,WP_184170205.1,WP_017487847.1,WP_017488271.1,WP_002857590.1,WP_017488899.1,WP_184172041.1
Micrococcus endophyticus DSM 17945	GO:1990904	CC	e	ribonucleoprotein complex	3/10	41/1836	0.0011133533340427935	2	3	0.016476161998834938	WP_017488899.1,WP_017487847.1,WP_184172041.1
Micrococcus endophyticus DSM 17945	GO:0005840	CC	e	ribosome	3/10	43/1836	0.0012814792665760508	5	3	0.016476161998834938	WP_017488899.1,WP_017487847.1,WP_184172041.1
Micrococcus endophyticus DSM 17945	GO:0043228	CC	e	non-membrane-bounded organelle	3/10	47/1836	0.0016643530679611243	3	3	0.016643530679611242	WP_017488899.1,WP_017487847.1,WP_184172041.1
Micrococcus endophyticus DSM 17945	GO:0043232	CC	e	intracellular non-membrane-bounded organelle	3/10	47/1836	0.0016643530679611243	4	3	0.016643530679611242	WP_017488899.1,WP_017487847.1,WP_184172041.1
Micrococcus endophyticus DSM 17945	GO:0005737	CC	e	cytoplasm	5/10	201/1836	0.0023808934651822554	2	5	0.0214280411866403	WP_002857590.1,WP_184171435.1,WP_017488271.1,WP_184172358.1,WP_017488899.1
Micrococcus endophyticus DSM 17945	GO:0030077	CC	e	plasma membrane light-harvesting complex	1/10	1/1836	0.005446623093681917	3	1	0.03063725490196078	WP_184172358.1
Micrococcus endophyticus DSM 17945	GO:0097708	CC	e	intracellular vesicle	1/10	1/1836	0.005446623093681917	5	1	0.03063725490196078	WP_184172358.1
Micrococcus endophyticus DSM 17945	GO:0042716	CC	e	plasma membrane-derived chromatophore	1/10	1/1836	0.005446623093681917	2	1	0.03063725490196078	WP_184172358.1
Micrococcus endophyticus DSM 17945	GO:0030076	CC	e	light-harvesting complex	1/10	1/1836	0.005446623093681917	2	1	0.03063725490196078	WP_184172358.1
Micrococcus endophyticus DSM 17945	GO:0031982	CC	e	vesicle	1/10	1/1836	0.005446623093681917	4	1	0.03063725490196078	WP_184172358.1
Micrococcus endophyticus DSM 17945	GO:0031410	CC	e	cytoplasmic vesicle	1/10	1/1836	0.005446623093681917	6	1	0.03063725490196078	WP_184172358.1
Providencia rustigianii DSM 4541	GO:0046930	CC	e	pore complex	2/10	4/2108	0.00012096399729007198	3	2	0.015120499661258996	WP_282666980.1,WP_006813546.1
Providencia alcalifaciens DSM 30120	GO:0046930	CC	e	pore complex	2/10	4/2126	0.00011892899976741397	3	2	0.016412201967903127	WP_006657848.1,WP_279370804.1
Providencia alcalifaciens DSM 30120	GO:0098796	CC	e	membrane protein complex	3/10	33/2126	0.0003799902966115283	2	3	0.02621933046619545	WP_006657848.1,WP_279370804.1,WP_006661680.1
Lacticaseibacillus paracasei DSM 5622	GO:0046434	BP	e	organophosphate catabolic process	6/10	13/1039	2.0442133094843687e-10	5	6	1.9052068044394317e-07	WP_003566494.1,WP_003662706.1,WP_003564271.1,WP_003662664.1,WP_003662846.1,WP_003563442.1
Lacticaseibacillus paracasei DSM 5622	GO:1901136	BP	e	carbohydrate derivative catabolic process	6/10	16/1039	9.44439913691603e-10	4	6	4.4010899978028697e-07	WP_003566494.1,WP_003662706.1,WP_003564271.1,WP_003662664.1,WP_003662846.1,WP_003563442.1
Lacticaseibacillus paracasei DSM 5622	GO:0016052	BP	e	carbohydrate catabolic process	6/10	18/1039	2.1747551063852554e-09	4	6	6.756239197170194e-07	WP_003566494.1,WP_003662706.1,WP_003564271.1,WP_003662664.1,WP_003662846.1,WP_003563442.1
Lacticaseibacillus paracasei DSM 5622	GO:0019364	BP	e	pyridine nucleotide catabolic process	4/10	6/1039	6.464449365317135e-08	9	4	3.765541755297231e-06	WP_003563442.1,WP_003564271.1,WP_003566494.1,WP_003662706.1
Lacticaseibacillus paracasei DSM 5622	GO:0006096	BP	e	glycolytic process	4/10	6/1039	6.464449365317135e-08	12	4	3.765541755297231e-06	WP_003563442.1,WP_003564271.1,WP_003566494.1,WP_003662706.1
Lacticaseibacillus paracasei DSM 5622	GO:0046031	BP	e	ADP metabolic process	4/10	6/1039	6.464449365317135e-08	10	4	3.765541755297231e-06	WP_003563442.1,WP_003564271.1,WP_003566494.1,WP_003662706.1
Lacticaseibacillus paracasei DSM 5622	GO:0009261	BP	e	ribonucleotide catabolic process	4/10	6/1039	6.464449365317135e-08	9	4	3.765541755297231e-06	WP_003563442.1,WP_003564271.1,WP_003566494.1,WP_003662706.1
Lacticaseibacillus paracasei DSM 5622	GO:0009191	BP	e	ribonucleoside diphosphate catabolic process	4/10	6/1039	6.464449365317135e-08	9	4	3.765541755297231e-06	WP_003563442.1,WP_003564271.1,WP_003566494.1,WP_003662706.1
Lacticaseibacillus paracasei DSM 5622	GO:0006195	BP	e	purine nucleotide catabolic process	4/10	6/1039	6.464449365317135e-08	9	4	3.765541755297231e-06	WP_003563442.1,WP_003564271.1,WP_003566494.1,WP_003662706.1
Lacticaseibacillus paracasei DSM 5622	GO:0009134	BP	e	nucleoside diphosphate catabolic process	4/10	6/1039	6.464449365317135e-08	8	4	3.765541755297231e-06	WP_003563442.1,WP_003564271.1,WP_003566494.1,WP_003662706.1
Lacticaseibacillus paracasei DSM 5622	GO:0009154	BP	e	purine ribonucleotide catabolic process	4/10	6/1039	6.464449365317135e-08	10	4	3.765541755297231e-06	WP_003563442.1,WP_003564271.1,WP_003566494.1,WP_003662706.1
Lacticaseibacillus paracasei DSM 5622	GO:0072523	BP	e	purine-containing compound catabolic process	4/10	6/1039	6.464449365317135e-08	5	4	3.765541755297231e-06	WP_003563442.1,WP_003564271.1,WP_003566494.1,WP_003662706.1
Lacticaseibacillus paracasei DSM 5622	GO:0009137	BP	e	purine nucleoside diphosphate catabolic process	4/10	6/1039	6.464449365317135e-08	9	4	3.765541755297231e-06	WP_003563442.1,WP_003564271.1,WP_003566494.1,WP_003662706.1
Lacticaseibacillus paracasei DSM 5622	GO:0009181	BP	e	purine ribonucleoside diphosphate catabolic process	4/10	6/1039	6.464449365317135e-08	10	4	3.765541755297231e-06	WP_003563442.1,WP_003564271.1,WP_003566494.1,WP_003662706.1
Lacticaseibacillus paracasei DSM 5622	GO:0046032	BP	e	ADP catabolic process	4/10	6/1039	6.464449365317135e-08	11	4	3.765541755297231e-06	WP_003563442.1,WP_003564271.1,WP_003566494.1,WP_003662706.1
Lacticaseibacillus paracasei DSM 5622	GO:0072526	BP	e	pyridine-containing compound catabolic process	4/10	6/1039	6.464449365317135e-08	5	4	3.765541755297231e-06	WP_003563442.1,WP_003564271.1,WP_003566494.1,WP_003662706.1
Lacticaseibacillus paracasei DSM 5622	GO:0009185	BP	e	ribonucleoside diphosphate metabolic process	4/10	7/1039	1.5013676237790182e-07	8	4	6.996373126810225e-06	WP_003563442.1,WP_003564271.1,WP_003566494.1,WP_003662706.1
Lacticaseibacillus paracasei DSM 5622	GO:0009135	BP	e	purine nucleoside diphosphate metabolic process	4/10	7/1039	1.5013676237790182e-07	8	4	6.996373126810225e-06	WP_003563442.1,WP_003564271.1,WP_003566494.1,WP_003662706.1
Lacticaseibacillus paracasei DSM 5622	GO:0009132	BP	e	nucleoside diphosphate metabolic process	4/10	7/1039	1.5013676237790182e-07	7	4	6.996373126810225e-06	WP_003563442.1,WP_003564271.1,WP_003566494.1,WP_003662706.1
Lacticaseibacillus paracasei DSM 5622	GO:0009179	BP	e	purine ribonucleoside diphosphate metabolic process	4/10	7/1039	1.5013676237790182e-07	9	4	6.996373126810225e-06	WP_003563442.1,WP_003564271.1,WP_003566494.1,WP_003662706.1
Lacticaseibacillus paracasei DSM 5622	GO:0009166	BP	e	nucleotide catabolic process	4/10	8/1039	2.988783985167135e-07	8	4	1.326450797226557e-05	WP_003563442.1,WP_003564271.1,WP_003566494.1,WP_003662706.1
Lacticaseibacillus paracasei DSM 5622	GO:1901292	BP	e	nucleoside phosphate catabolic process	4/10	9/1039	5.354800311720489e-07	7	4	2.112162288551168e-05	WP_003563442.1,WP_003564271.1,WP_003566494.1,WP_003662706.1
Lacticaseibacillus paracasei DSM 5622	GO:0006090	BP	e	pyruvate metabolic process	4/10	9/1039	5.354800311720489e-07	7	4	2.112162288551168e-05	WP_003563442.1,WP_003564271.1,WP_003566494.1,WP_003662706.1
Lacticaseibacillus paracasei DSM 5622	GO:0009056	BP	e	catabolic process	6/10	42/1039	5.665671374869013e-07	2	6	2.112162288551168e-05	WP_003566494.1,WP_003662706.1,WP_003564271.1,WP_003662664.1,WP_003662846.1,WP_003563442.1
Lacticaseibacillus paracasei DSM 5622	GO:1901575	BP	e	organic substance catabolic process	6/10	42/1039	5.665671374869013e-07	3	6	2.112162288551168e-05	WP_003566494.1,WP_003662706.1,WP_003564271.1,WP_003662664.1,WP_003662846.1,WP_003563442.1
Lacticaseibacillus paracasei DSM 5622	GO:0005975	BP	e	carbohydrate metabolic process	7/10	75/1039	7.842631728926631e-07	3	7	2.8112818351383153e-05	WP_003566494.1,WP_003662706.1,WP_003564271.1,WP_003662664.1,WP_003662847.1,WP_003662846.1,WP_003563442.1
Lacticaseibacillus paracasei DSM 5622	GO:0046034	BP	e	ATP metabolic process	4/10	10/1039	8.883150872483554e-07	10	4	3.066332078946175e-05	WP_003563442.1,WP_003564271.1,WP_003566494.1,WP_003662706.1
Lacticaseibacillus paracasei DSM 5622	GO:0009205	BP	e	purine ribonucleoside triphosphate metabolic process	4/10	11/1039	1.3894260998348627e-06	9	4	4.6248040180217574e-05	WP_003563442.1,WP_003564271.1,WP_003566494.1,WP_003662706.1
Lacticaseibacillus paracasei DSM 5622	GO:0009199	BP	e	ribonucleoside triphosphate metabolic process	4/10	12/1039	2.07443218002668e-06	8	4	6.444569305949553e-05	WP_003563442.1,WP_003564271.1,WP_003566494.1,WP_003662706.1
Lacticaseibacillus paracasei DSM 5622	GO:0009144	BP	e	purine nucleoside triphosphate metabolic process	4/10	12/1039	2.07443218002668e-06	8	4	6.444569305949553e-05	WP_003563442.1,WP_003564271.1,WP_003566494.1,WP_003662706.1
Lacticaseibacillus paracasei DSM 5622	GO:0034655	BP	e	nucleobase-containing compound catabolic process	4/10	13/1039	2.9824376430268068e-06	5	4	8.423126919093891e-05	WP_003563442.1,WP_003564271.1,WP_003566494.1,WP_003662706.1
Lacticaseibacillus paracasei DSM 5622	GO:0019439	BP	e	aromatic compound catabolic process	4/10	13/1039	2.9824376430268068e-06	4	4	8.423126919093891e-05	WP_003563442.1,WP_003564271.1,WP_003566494.1,WP_003662706.1
Lacticaseibacillus paracasei DSM 5622	GO:0044270	BP	e	cellular nitrogen compound catabolic process	4/10	13/1039	2.9824376430268068e-06	4	4	8.423126919093891e-05	WP_003563442.1,WP_003564271.1,WP_003566494.1,WP_003662706.1
Lacticaseibacillus paracasei DSM 5622	GO:1901361	BP	e	organic cyclic compound catabolic process	4/10	14/1039	4.155941779418782e-06	4	4	0.000107592714956064	WP_003563442.1,WP_003564271.1,WP_003566494.1,WP_003662706.1
Lacticaseibacillus paracasei DSM 5622	GO:0009141	BP	e	nucleoside triphosphate metabolic process	4/10	14/1039	4.155941779418782e-06	7	4	0.000107592714956064	WP_003563442.1,WP_003564271.1,WP_003566494.1,WP_003662706.1
Lacticaseibacillus paracasei DSM 5622	GO:0046700	BP	e	heterocycle catabolic process	4/10	14/1039	4.155941779418782e-06	4	4	0.000107592714956064	WP_003563442.1,WP_003564271.1,WP_003566494.1,WP_003662706.1
Lacticaseibacillus paracasei DSM 5622	GO:0019362	BP	e	pyridine nucleotide metabolic process	4/10	15/1039	5.640749762546757e-06	8	4	0.00013834680996562047	WP_003563442.1,WP_003564271.1,WP_003566494.1,WP_003662706.1
Lacticaseibacillus paracasei DSM 5622	GO:0046496	BP	e	nicotinamide nucleotide metabolic process	4/10	15/1039	5.640749762546757e-06	9	4	0.00013834680996562047	WP_003563442.1,WP_003564271.1,WP_003566494.1,WP_003662706.1
Lacticaseibacillus paracasei DSM 5622	GO:0005988	BP	e	lactose metabolic process	3/10	5/1039	6.372752607413642e-06	6	3	0.00015229244692588497	WP_003662846.1,WP_003662664.1,WP_003662847.1
Lacticaseibacillus paracasei DSM 5622	GO:0072524	BP	e	pyridine-containing compound metabolic process	4/10	16/1039	7.485884682986552e-06	4	4	0.00017442111311358666	WP_003563442.1,WP_003564271.1,WP_003566494.1,WP_003662706.1
Lacticaseibacillus paracasei DSM 5622	GO:1901565	BP	e	organonitrogen compound catabolic process	4/10	17/1039	9.743500701138015e-06	4	4	0.00021939441093808085	WP_003563442.1,WP_003564271.1,WP_003566494.1,WP_003662706.1
Lacticaseibacillus paracasei DSM 5622	GO:0019637	BP	e	organophosphate metabolic process	6/10	67/1039	9.886872595922099e-06	4	6	0.00021939441093808085	WP_003566494.1,WP_003662706.1,WP_003564271.1,WP_003662664.1,WP_003662846.1,WP_003563442.1
Lacticaseibacillus paracasei DSM 5622	GO:0006091	BP	e	generation of precursor metabolites and energy	4/10	18/1039	1.2468797309015571e-05	3	4	0.00026860368618486974	WP_003563442.1,WP_003564271.1,WP_003566494.1,WP_003662706.1
Lacticaseibacillus paracasei DSM 5622	GO:0005984	BP	e	disaccharide metabolic process	3/10	6/1039	1.2680860721174109e-05	5	3	0.00026860368618486974	WP_003662846.1,WP_003662664.1,WP_003662847.1
Lacticaseibacillus paracasei DSM 5622	GO:1901135	BP	e	carbohydrate derivative metabolic process	6/10	77/1039	2.268071489421907e-05	3	6	0.00046974280625360385	WP_003566494.1,WP_003662706.1,WP_003564271.1,WP_003662664.1,WP_003662846.1,WP_003563442.1
Lacticaseibacillus paracasei DSM 5622	GO:0032787	BP	e	monocarboxylic acid metabolic process	4/10	23/1039	3.5245071623350235e-05	6	4	0.0007140957989774439	WP_003563442.1,WP_003564271.1,WP_003566494.1,WP_003662706.1
Lacticaseibacillus paracasei DSM 5622	GO:0009311	BP	e	oligosaccharide metabolic process	3/10	9/1039	5.2452638282399975e-05	4	3	0.0010401246570041869	WP_003662846.1,WP_003662664.1,WP_003662847.1
Lacticaseibacillus paracasei DSM 5622	GO:0044248	BP	e	cellular catabolic process	4/10	26/1039	5.867053827261104e-05	3	4	0.0011391862847931976	WP_003563442.1,WP_003564271.1,WP_003566494.1,WP_003662706.1
Lacticaseibacillus paracasei DSM 5622	GO:0009150	BP	e	purine ribonucleotide metabolic process	4/10	28/1039	7.95992988558747e-05	9	4	0.0015140111537484738	WP_003563442.1,WP_003564271.1,WP_003566494.1,WP_003662706.1
Lacticaseibacillus paracasei DSM 5622	GO:0009259	BP	e	ribonucleotide metabolic process	4/10	31/1039	0.0001206044585993044	8	4	0.002248067108291034	WP_003563442.1,WP_003564271.1,WP_003566494.1,WP_003662706.1
Lacticaseibacillus paracasei DSM 5622	GO:0006796	BP	e	phosphate-containing compound metabolic process	6/10	106/1039	0.00014718737429898307	4	6	0.0026897771146402395	WP_003566494.1,WP_003662706.1,WP_003564271.1,WP_003662664.1,WP_003662846.1,WP_003563442.1
Lacticaseibacillus paracasei DSM 5622	GO:0019693	BP	e	ribose phosphate metabolic process	4/10	33/1039	0.0001553692923124833	5	4	0.0027321733544878176	WP_003563442.1,WP_003564271.1,WP_003566494.1,WP_003662706.1
Lacticaseibacillus paracasei DSM 5622	GO:0006793	BP	e	phosphorus metabolic process	6/10	107/1039	0.00015537037316293382	3	6	0.0027321733544878176	WP_003566494.1,WP_003662706.1,WP_003564271.1,WP_003662664.1,WP_003662846.1,WP_003563442.1
Lacticaseibacillus paracasei DSM 5622	GO:0009313	BP	e	oligosaccharide catabolic process	2/10	3/1039	0.0002490643135238425	5	2	0.004072420003582828	WP_003662846.1,WP_003662664.1
Lacticaseibacillus paracasei DSM 5622	GO:0005990	BP	e	lactose catabolic process	2/10	3/1039	0.0002490643135238425	7	2	0.004072420003582828	WP_003662846.1,WP_003662664.1
Lacticaseibacillus paracasei DSM 5622	GO:0046352	BP	e	disaccharide catabolic process	2/10	3/1039	0.0002490643135238425	6	2	0.004072420003582828	WP_003662846.1,WP_003662664.1
Lacticaseibacillus paracasei DSM 5622	GO:0019512	BP	e	lactose catabolic process via tagatose-6-phosphate	2/10	3/1039	0.0002490643135238425	8	2	0.004072420003582828	WP_003662846.1,WP_003662664.1
Lacticaseibacillus paracasei DSM 5622	GO:0006163	BP	e	purine nucleotide metabolic process	4/10	40/1039	0.00033567383537160857	8	4	0.005393931285626537	WP_003563442.1,WP_003564271.1,WP_003566494.1,WP_003662706.1
Lacticaseibacillus paracasei DSM 5622	GO:0072521	BP	e	purine-containing compound metabolic process	4/10	41/1039	0.00037019957749966727	4	4	0.00584789841067271	WP_003563442.1,WP_003564271.1,WP_003566494.1,WP_003662706.1
Lacticaseibacillus paracasei DSM 5622	GO:2001058	BP	e	D-tagatose 6-phosphate metabolic process	2/10	4/1039	0.0004955665368295381	5	2	0.007571606759428352	WP_003662846.1,WP_003662664.1
Lacticaseibacillus paracasei DSM 5622	GO:2001059	BP	e	D-tagatose 6-phosphate catabolic process	2/10	4/1039	0.0004955665368295381	6	2	0.007571606759428352	WP_003662846.1,WP_003662664.1
Lacticaseibacillus paracasei DSM 5622	GO:0044238	BP	e	primary metabolic process	9/10	368/1039	0.0005647859522602971	2	9	0.008490008185590273	WP_003568460.1,WP_003566494.1,WP_003662706.1,WP_003564271.1,WP_003662664.1,WP_003662847.1,WP_003662742.1,WP_003662846.1,WP_003563442.1
Lacticaseibacillus paracasei DSM 5622	GO:0009117	BP	e	nucleotide metabolic process	4/10	47/1039	0.000633659685207087	7	4	0.009374140104968334	WP_003563442.1,WP_003564271.1,WP_003566494.1,WP_003662706.1
Lacticaseibacillus paracasei DSM 5622	GO:0006753	BP	e	nucleoside phosphate metabolic process	4/10	48/1039	0.000687974140957603	6	4	0.010018623427695094	WP_003563442.1,WP_003564271.1,WP_003566494.1,WP_003662706.1
Lacticaseibacillus paracasei DSM 5622	GO:0071704	BP	e	organic substance metabolic process	9/10	394/1039	0.0010161225956630978	2	9	0.014569634756277034	WP_003568460.1,WP_003566494.1,WP_003662706.1,WP_003564271.1,WP_003662664.1,WP_003662847.1,WP_003662742.1,WP_003662846.1,WP_003563442.1
Lacticaseibacillus paracasei DSM 5622	GO:0055086	BP	e	nucleobase-containing small molecule metabolic process	4/10	56/1039	0.0012498484589823452	5	4	0.017649375208659782	WP_003563442.1,WP_003564271.1,WP_003566494.1,WP_003662706.1
Lacticaseibacillus paracasei DSM 5622	GO:0008152	BP	e	metabolic process	9/10	438/1039	0.0025053511604510434	1	9	0.034850556440901084	WP_003568460.1,WP_003566494.1,WP_003662706.1,WP_003564271.1,WP_003662664.1,WP_003662847.1,WP_003662742.1,WP_003662846.1,WP_003563442.1
Lacticaseibacillus paracasei DSM 5622	GO:1901564	BP	e	organonitrogen compound metabolic process	6/10	181/1039	0.002932219145310882	3	6	0.04018865063867268	WP_003568460.1,WP_003566494.1,WP_003662706.1,WP_003564271.1,WP_003662742.1,WP_003563442.1
Lacticaseibacillus paracasei DSM 5622	GO:0016832	MF	e	aldehyde-lyase activity	3/10	8/1039	3.514691886532401e-05	4	3	0.028012094335663238	WP_003662846.1,WP_003563442.1,WP_003662664.1
Lacticaseibacillus paracasei DSM 5622	GO:0009025	MF	e	tagatose-bisphosphate aldolase activity	2/10	2/1039	8.345062782689003e-05	5	2	0.03325507518901568	WP_003662846.1,WP_003662664.1
Listeria grayi DSM 20601	GO:0019364	BP	e	pyridine nucleotide catabolic process	2/10	4/1172	0.0003898887344983672	9	2	0.03590225430172465	WP_003759031.1,WP_036105750.1
Listeria grayi DSM 20601	GO:0006096	BP	e	glycolytic process	2/10	4/1172	0.0003898887344983672	12	2	0.03590225430172465	WP_003759031.1,WP_036105750.1
Listeria grayi DSM 20601	GO:0046031	BP	e	ADP metabolic process	2/10	4/1172	0.0003898887344983672	10	2	0.03590225430172465	WP_003759031.1,WP_036105750.1
Listeria grayi DSM 20601	GO:0009261	BP	e	ribonucleotide catabolic process	2/10	4/1172	0.0003898887344983672	9	2	0.03590225430172465	WP_003759031.1,WP_036105750.1
Listeria grayi DSM 20601	GO:0009191	BP	e	ribonucleoside diphosphate catabolic process	2/10	4/1172	0.0003898887344983672	9	2	0.03590225430172465	WP_003759031.1,WP_036105750.1
Listeria grayi DSM 20601	GO:0006195	BP	e	purine nucleotide catabolic process	2/10	4/1172	0.0003898887344983672	9	2	0.03590225430172465	WP_003759031.1,WP_036105750.1
Listeria grayi DSM 20601	GO:0009134	BP	e	nucleoside diphosphate catabolic process	2/10	4/1172	0.0003898887344983672	8	2	0.03590225430172465	WP_003759031.1,WP_036105750.1
Listeria grayi DSM 20601	GO:0009154	BP	e	purine ribonucleotide catabolic process	2/10	4/1172	0.0003898887344983672	10	2	0.03590225430172465	WP_003759031.1,WP_036105750.1
Listeria grayi DSM 20601	GO:0009137	BP	e	purine nucleoside diphosphate catabolic process	2/10	4/1172	0.0003898887344983672	9	2	0.03590225430172465	WP_003759031.1,WP_036105750.1
Listeria grayi DSM 20601	GO:0009181	BP	e	purine ribonucleoside diphosphate catabolic process	2/10	4/1172	0.0003898887344983672	10	2	0.03590225430172465	WP_003759031.1,WP_036105750.1
Listeria grayi DSM 20601	GO:0046032	BP	e	ADP catabolic process	2/10	4/1172	0.0003898887344983672	11	2	0.03590225430172465	WP_003759031.1,WP_036105750.1
Listeria grayi DSM 20601	GO:0072526	BP	e	pyridine-containing compound catabolic process	2/10	4/1172	0.0003898887344983672	5	2	0.03590225430172465	WP_003759031.1,WP_036105750.1
Listeria grayi DSM 20601	GO:0009185	BP	e	ribonucleoside diphosphate metabolic process	2/10	5/1172	0.0006468520430028719	8	2	0.03761955302727229	WP_003759031.1,WP_036105750.1
Listeria grayi DSM 20601	GO:0009135	BP	e	purine nucleoside diphosphate metabolic process	2/10	5/1172	0.0006468520430028719	8	2	0.03761955302727229	WP_003759031.1,WP_036105750.1
Listeria grayi DSM 20601	GO:0046034	BP	e	ATP metabolic process	2/10	5/1172	0.0006468520430028719	10	2	0.03761955302727229	WP_003759031.1,WP_036105750.1
Listeria grayi DSM 20601	GO:0009205	BP	e	purine ribonucleoside triphosphate metabolic process	2/10	5/1172	0.0006468520430028719	9	2	0.03761955302727229	WP_003759031.1,WP_036105750.1
Listeria grayi DSM 20601	GO:0072523	BP	e	purine-containing compound catabolic process	2/10	5/1172	0.0006468520430028719	5	2	0.03761955302727229	WP_003759031.1,WP_036105750.1
Listeria grayi DSM 20601	GO:0009179	BP	e	purine ribonucleoside diphosphate metabolic process	2/10	5/1172	0.0006468520430028719	9	2	0.03761955302727229	WP_003759031.1,WP_036105750.1
Listeria grayi DSM 20601	GO:0009144	BP	e	purine nucleoside triphosphate metabolic process	2/10	5/1172	0.0006468520430028719	8	2	0.03761955302727229	WP_003759031.1,WP_036105750.1
Proteus mirabilis DSM 4479	GO:0046930	CC	e	pore complex	2/10	3/2151	5.8237903602097204e-05	3	2	0.008036830697089414	WP_036932288.1,WP_004247675.1
Cedecea davisae DSM 4568	GO:0006414	BP	e	translational elongation	3/10	15/2227	2.8869408327525127e-05	5	3	0.045960098057420004	WP_016517377.1,WP_016517376.1,WP_016538471.1
Cedecea davisae DSM 4568	GO:0003746	MF	e	translation elongation factor activity	3/10	13/2227	1.8232645598239064e-05	6	3	0.019098950433762626	WP_016517377.1,WP_016517376.1,WP_016538471.1
Cedecea davisae DSM 4568	GO:0045182	MF	e	translation regulator activity	3/10	19/2227	6.090226541378389e-05	1	3	0.019098950433762626	WP_016517377.1,WP_016517376.1,WP_016538471.1
Cedecea davisae DSM 4568	GO:0003924	MF	e	GTPase activity	3/10	19/2227	6.090226541378389e-05	7	3	0.019098950433762626	WP_016517377.1,WP_016517376.1,WP_016538471.1
Cedecea davisae DSM 4568	GO:0008135	MF	e	translation factor activity, RNA binding	3/10	19/2227	6.090226541378389e-05	5	3	0.019098950433762626	WP_016517377.1,WP_016517376.1,WP_016538471.1
Cedecea davisae DSM 4568	GO:0090079	MF	e	translation regulator activity, nucleic acid binding	3/10	19/2227	6.090226541378389e-05	4	3	0.019098950433762626	WP_016517377.1,WP_016517376.1,WP_016538471.1
Cedecea davisae DSM 4568	GO:0005525	MF	e	GTP binding	3/10	27/2227	0.00018038151679165636	8	3	0.0471397030548862	WP_016517377.1,WP_016517376.1,WP_016538471.1
Cedecea davisae DSM 4568	GO:0019001	MF	e	guanyl nucleotide binding	3/10	30/2227	0.0002485979238678248	6	3	0.04872519307809366	WP_016517377.1,WP_016517376.1,WP_016538471.1
Cedecea davisae DSM 4568	GO:0032561	MF	e	guanyl ribonucleotide binding	3/10	30/2227	0.0002485979238678248	7	3	0.04872519307809366	WP_016517377.1,WP_016517376.1,WP_016538471.1
Lysinibacillus xylanilyticus DSM 23493	GO:0005576	CC	e	extracellular region	2/10	8/1980	0.0006327808982440154	2	2	0.03954880614025096	WP_049668084.1,WP_049668051.1
Lysinibacillus xylanilyticus DSM 23493	GO:0042597	CC	e	periplasmic space	2/10	8/1980	0.0006327808982440154	2	2	0.03954880614025096	WP_049668381.1,WP_049668376.1
Lysinibacillus xylanilyticus DSM 23493	GO:0098533	CC	e	ATPase dependent transmembrane transport complex	2/10	13/1980	0.0017391025407011956	4	2	0.04158011274111272	WP_049668381.1,WP_049668376.1
Lysinibacillus xylanilyticus DSM 23493	GO:0043190	CC	e	ATP-binding cassette (ABC) transporter complex	2/10	13/1980	0.0017391025407011956	5	2	0.04158011274111272	WP_049668381.1,WP_049668376.1
Lysinibacillus xylanilyticus DSM 23493	GO:1990351	CC	e	transporter complex	2/10	14/1980	0.002023479932909067	2	2	0.04158011274111272	WP_049668381.1,WP_049668376.1
Lysinibacillus xylanilyticus DSM 23493	GO:1902495	CC	e	transmembrane transporter complex	2/10	14/1980	0.002023479932909067	3	2	0.04158011274111272	WP_049668381.1,WP_049668376.1
Lysinibacillus xylanilyticus DSM 23493	GO:0098797	CC	e	plasma membrane protein complex	2/10	15/1980	0.0023284863135023125	3	2	0.04158011274111272	WP_049668381.1,WP_049668376.1
Escherichia fergusonii DSM 13698	GO:1990451	BP	e	cellular stress response to acidic pH	2/10	2/2254	1.7722598794626978e-05	7	2	0.0059973274321017695	WP_002431347.1,WP_000709330.1
Escherichia fergusonii DSM 13698	GO:0071467	BP	e	cellular response to pH	2/10	2/2254	1.7722598794626978e-05	5	2	0.0059973274321017695	WP_002431347.1,WP_000709330.1
Escherichia fergusonii DSM 13698	GO:0071468	BP	e	cellular response to acidic pH	2/10	2/2254	1.7722598794626978e-05	6	2	0.0059973274321017695	WP_002431347.1,WP_000709330.1
Escherichia fergusonii DSM 13698	GO:0009268	BP	e	response to pH	2/10	2/2254	1.7722598794626978e-05	3	2	0.0059973274321017695	WP_002431347.1,WP_000709330.1
Escherichia fergusonii DSM 13698	GO:0010447	BP	e	response to acidic pH	2/10	2/2254	1.7722598794626978e-05	4	2	0.0059973274321017695	WP_002431347.1,WP_000709330.1
Escherichia fergusonii DSM 13698	GO:0030527	MF	e	structural constituent of chromatin	3/10	5/2254	6.266436325117512e-07	2	3	0.0010383484990719718	WP_001287376.1,WP_001044513.1,WP_001043542.1
Serratia odorifera DSM 4582	GO:0046930	CC	e	pore complex	2/10	10/2756	0.0005251926485797245	3	2	0.04480225045567006	WP_039992242.1,WP_039992251.1
Serratia odorifera DSM 4582	GO:0019867	CC	e	outer membrane	3/10	51/2756	0.0006540474519075921	3	3	0.04480225045567006	WP_039992242.1,WP_004960655.1,WP_039992251.1
Auraticoccus monumenti DSM 23257	GO:0019538	BP	e	protein metabolic process	9/10	200/2883	2.951254623831031e-10	4	9	3.748093372265409e-07	WP_090592225.1,WP_090592381.1,WP_090592244.1,WP_090594339.1,WP_090592149.1,WP_090592171.1,WP_090592773.1,WP_090592378.1,WP_090592200.1
Auraticoccus monumenti DSM 23257	GO:0009059	BP	e	macromolecule biosynthetic process	9/10	216/2883	5.949129673791142e-10	4	9	3.7776973428573753e-07	WP_090592225.1,WP_090592381.1,WP_090592244.1,WP_090594339.1,WP_090592149.1,WP_090592171.1,WP_090592773.1,WP_090592378.1,WP_090592200.1
Auraticoccus monumenti DSM 23257	GO:0010467	BP	e	gene expression	8/10	165/2883	3.985609700142447e-09	5	8	1.6872414397269692e-06	WP_090592225.1,WP_090592381.1,WP_090594339.1,WP_090592149.1,WP_090592171.1,WP_090592773.1,WP_090592378.1,WP_090592200.1
Auraticoccus monumenti DSM 23257	GO:0043170	BP	e	macromolecule metabolic process	9/10	390/2883	1.232671691375338e-07	3	9	3.913732620116698e-05	WP_090592225.1,WP_090592381.1,WP_090592244.1,WP_090594339.1,WP_090592149.1,WP_090592171.1,WP_090592773.1,WP_090592378.1,WP_090592200.1
Auraticoccus monumenti DSM 23257	GO:0006412	BP	e	translation	6/10	92/2883	1.7013868801932928e-07	7	6	4.321522675690964e-05	WP_090592225.1,WP_090592244.1,WP_090594339.1,WP_090592149.1,WP_090592171.1,WP_090592200.1
Auraticoccus monumenti DSM 23257	GO:0043043	BP	e	peptide biosynthetic process	6/10	98/2883	2.4931997663997535e-07	6	6	5.1100365671282156e-05	WP_090592225.1,WP_090592244.1,WP_090594339.1,WP_090592149.1,WP_090592171.1,WP_090592200.1
Auraticoccus monumenti DSM 23257	GO:0006518	BP	e	peptide metabolic process	6/10	100/2883	2.816555588180906e-07	4	6	5.1100365671282156e-05	WP_090592225.1,WP_090592244.1,WP_090594339.1,WP_090592149.1,WP_090592171.1,WP_090592200.1
Auraticoccus monumenti DSM 23257	GO:0044249	BP	e	cellular biosynthetic process	9/10	462/2883	5.599031560611482e-07	3	9	8.290654575012467e-05	WP_090592225.1,WP_090592381.1,WP_090592244.1,WP_090594339.1,WP_090592149.1,WP_090592171.1,WP_090592773.1,WP_090592378.1,WP_090592200.1
Auraticoccus monumenti DSM 23257	GO:0043604	BP	e	amide biosynthetic process	6/10	113/2883	5.875267021662378e-07	5	6	8.290654575012467e-05	WP_090592225.1,WP_090592244.1,WP_090594339.1,WP_090592149.1,WP_090592171.1,WP_090592200.1
Auraticoccus monumenti DSM 23257	GO:1901576	BP	e	organic substance biosynthetic process	9/10	487/2883	8.951046464494723e-07	3	9	0.00010914596665737025	WP_090592225.1,WP_090592381.1,WP_090592244.1,WP_090594339.1,WP_090592149.1,WP_090592171.1,WP_090592773.1,WP_090592378.1,WP_090592200.1
Auraticoccus monumenti DSM 23257	GO:1901564	BP	e	organonitrogen compound metabolic process	9/10	490/2883	9.453587663236794e-07	3	9	0.00010914596665737025	WP_090592225.1,WP_090592381.1,WP_090592244.1,WP_090594339.1,WP_090592149.1,WP_090592171.1,WP_090592773.1,WP_090592378.1,WP_090592200.1
Auraticoccus monumenti DSM 23257	GO:0043603	BP	e	amide metabolic process	6/10	125/2883	1.0747637662527164e-06	3	6	0.00011374583192841249	WP_090592225.1,WP_090592244.1,WP_090594339.1,WP_090592149.1,WP_090592171.1,WP_090592200.1
Auraticoccus monumenti DSM 23257	GO:0009058	BP	e	biosynthetic process	9/10	502/2883	1.172225757292669e-06	2	9	0.00011451743936628382	WP_090592225.1,WP_090592381.1,WP_090592244.1,WP_090594339.1,WP_090592149.1,WP_090592171.1,WP_090592773.1,WP_090592378.1,WP_090592200.1
Auraticoccus monumenti DSM 23257	GO:0006457	BP	e	protein folding	3/10	13/2883	8.446699435458492e-06	2	3	0.0007662363059308775	WP_090592381.1,WP_090592773.1,WP_090592378.1
Auraticoccus monumenti DSM 23257	GO:0006807	BP	e	nitrogen compound metabolic process	9/10	655/2883	1.2327251772746053e-05	2	9	0.0010437073167591658	WP_090592225.1,WP_090592381.1,WP_090592244.1,WP_090594339.1,WP_090592149.1,WP_090592171.1,WP_090592773.1,WP_090592378.1,WP_090592200.1
Auraticoccus monumenti DSM 23257	GO:0009987	BP	e	cellular process	10/10	972/2883	1.8400533818323177e-05	1	10	0.0014605423718294021	WP_090592225.1,WP_090592381.1,WP_090590753.1,WP_090592244.1,WP_090594339.1,WP_090592149.1,WP_090592171.1,WP_090592773.1,WP_090592378.1,WP_090592200.1
Auraticoccus monumenti DSM 23257	GO:0042026	BP	e	protein refolding	2/10	3/2883	3.243548754789201e-05	3	2	0.0024231217168131087	WP_090592381.1,WP_090592773.1
Auraticoccus monumenti DSM 23257	GO:0051604	BP	e	protein maturation	3/10	21/2883	3.87097245774901e-05	5	3	0.0027311861229673572	WP_090592381.1,WP_090592773.1,WP_090592378.1
Auraticoccus monumenti DSM 23257	GO:0044238	BP	e	primary metabolic process	9/10	772/2883	5.205675204292039e-05	2	9	0.0034795828997109942	WP_090592225.1,WP_090592381.1,WP_090592244.1,WP_090594339.1,WP_090592149.1,WP_090592171.1,WP_090592773.1,WP_090592378.1,WP_090592200.1
Auraticoccus monumenti DSM 23257	GO:0044237	BP	e	cellular metabolic process	9/10	777/2883	5.507410012976935e-05	2	9	0.003497205358240354	WP_090592225.1,WP_090592381.1,WP_090592244.1,WP_090594339.1,WP_090592149.1,WP_090592171.1,WP_090592773.1,WP_090592378.1,WP_090592200.1
Auraticoccus monumenti DSM 23257	GO:0044271	BP	e	cellular nitrogen compound biosynthetic process	6/10	263/2883	8.358634196518671e-05	4	6	0.005054983537894625	WP_090592225.1,WP_090592244.1,WP_090594339.1,WP_090592149.1,WP_090592171.1,WP_090592200.1
Auraticoccus monumenti DSM 23257	GO:0071704	BP	e	organic substance metabolic process	9/10	873/2883	0.00015169620288234883	2	9	0.008757008075481045	WP_090592225.1,WP_090592381.1,WP_090592244.1,WP_090594339.1,WP_090592149.1,WP_090592171.1,WP_090592773.1,WP_090592378.1,WP_090592200.1
Auraticoccus monumenti DSM 23257	GO:1901566	BP	e	organonitrogen compound biosynthetic process	6/10	317/2883	0.0002413680617323316	4	6	0.013327714713046135	WP_090592225.1,WP_090592244.1,WP_090594339.1,WP_090592149.1,WP_090592171.1,WP_090592200.1
Auraticoccus monumenti DSM 23257	GO:0008152	BP	e	metabolic process	9/10	1028/2883	0.0006202912313270142	1	9	0.03282374432438784	WP_090592225.1,WP_090592381.1,WP_090592244.1,WP_090594339.1,WP_090592149.1,WP_090592171.1,WP_090592773.1,WP_090592378.1,WP_090592200.1
Auraticoccus monumenti DSM 23257	GO:0005840	CC	e	ribosome	5/10	61/2883	8.352839248769736e-07	5	5	3.138103607658479e-05	WP_090592225.1,WP_090592244.1,WP_090594339.1,WP_090592149.1,WP_090592171.1
Auraticoccus monumenti DSM 23257	GO:0110165	CC	e	cellular anatomical entity	9/10	500/2883	1.131366668620971e-06	1	9	3.138103607658479e-05	WP_090592225.1,WP_090592381.1,WP_090592244.1,WP_090594339.1,WP_090592149.1,WP_090592171.1,WP_090592773.1,WP_090592378.1,WP_090592200.1
Auraticoccus monumenti DSM 23257	GO:0043228	CC	e	non-membrane-bounded organelle	5/10	69/2883	1.5594692157385965e-06	3	5	3.138103607658479e-05	WP_090592225.1,WP_090592244.1,WP_090594339.1,WP_090592149.1,WP_090592171.1
Auraticoccus monumenti DSM 23257	GO:0043232	CC	e	intracellular non-membrane-bounded organelle	5/10	69/2883	1.5594692157385965e-06	4	5	3.138103607658479e-05	WP_090592225.1,WP_090592244.1,WP_090594339.1,WP_090592149.1,WP_090592171.1
Auraticoccus monumenti DSM 23257	GO:0005575	CC	e	cellular_component	9/10	525/2883	1.7449230861043954e-06	0	9	3.138103607658479e-05	WP_090592225.1,WP_090592381.1,WP_090592244.1,WP_090594339.1,WP_090592149.1,WP_090592171.1,WP_090592773.1,WP_090592378.1,WP_090592200.1
Auraticoccus monumenti DSM 23257	GO:0043226	CC	e	organelle	5/10	74/2883	2.218861136728217e-06	2	5	3.138103607658479e-05	WP_090592225.1,WP_090592244.1,WP_090594339.1,WP_090592149.1,WP_090592171.1
Auraticoccus monumenti DSM 23257	GO:0043229	CC	e	intracellular organelle	5/10	74/2883	2.218861136728217e-06	3	5	3.138103607658479e-05	WP_090592225.1,WP_090592244.1,WP_090594339.1,WP_090592149.1,WP_090592171.1
Auraticoccus monumenti DSM 23257	GO:0030312	CC	e	external encapsulating structure	2/10	2/2883	1.0831881259473385e-05	2	2	0.00010723562446878651	WP_090592381.1,WP_090592773.1
Auraticoccus monumenti DSM 23257	GO:0030112	CC	e	glycocalyx	2/10	2/2883	1.0831881259473385e-05	3	2	0.00010723562446878651	WP_090592381.1,WP_090592773.1
Auraticoccus monumenti DSM 23257	GO:0042603	CC	e	capsule	2/10	2/2883	1.0831881259473385e-05	4	2	0.00010723562446878651	WP_090592381.1,WP_090592773.1
Auraticoccus monumenti DSM 23257	GO:1990904	CC	e	ribonucleoprotein complex	4/10	50/2883	1.5586526093593375e-05	2	4	0.00014027873484234038	WP_090592225.1,WP_090594339.1,WP_090592149.1,WP_090592171.1
Auraticoccus monumenti DSM 23257	GO:0009986	CC	e	cell surface	2/10	3/2883	3.243548754789201e-05	2	2	0.00026759277227010906	WP_090592381.1,WP_090592773.1
Auraticoccus monumenti DSM 23257	GO:0032991	CC	e	protein-containing complex	4/10	125/2883	0.0005774162626151423	1	4	0.004397246922992237	WP_090592225.1,WP_090594339.1,WP_090592149.1,WP_090592171.1
Auraticoccus monumenti DSM 23257	GO:0005737	CC	e	cytoplasm	5/10	236/2883	0.0006308876366892689	2	5	0.004461276859445544	WP_090592225.1,WP_090592381.1,WP_090592773.1,WP_090592378.1,WP_090592200.1
Auraticoccus monumenti DSM 23257	GO:0005198	MF	e	structural molecule activity	6/10	53/2883	5.74343704716522e-09	1	6	6.857663834315273e-06	WP_090592225.1,WP_090590753.1,WP_090592244.1,WP_090594339.1,WP_090592149.1,WP_090592171.1
Auraticoccus monumenti DSM 23257	GO:0044183	MF	e	protein folding chaperone	3/10	5/2883	2.996854688374087e-07	1	3	0.0001471634177757363	WP_090592381.1,WP_090592773.1,WP_090592378.1
Auraticoccus monumenti DSM 23257	GO:0003735	MF	e	structural constituent of ribosome	5/10	52/2883	3.6975733109481486e-07	2	5	0.0001471634177757363	WP_090592225.1,WP_090592244.1,WP_090594339.1,WP_090592149.1,WP_090592171.1
Auraticoccus monumenti DSM 23257	GO:0140662	MF	e	ATP-dependent protein folding chaperone	2/10	4/2883	6.47508819543182e-05	2	2	0.01932813826336398	WP_090592381.1,WP_090592773.1
Auraticoccus monumenti DSM 23257	GO:0051082	MF	e	unfolded protein binding	2/10	6/2883	0.00016127838042012227	3	2	0.0385132772443252	WP_090592381.1,WP_090592773.1
Listeria seeligeri DSM 20751	GO:0072524	BP	e	pyridine-containing compound metabolic process	4/10	31/1737	1.6213695120551803e-05	4	4	0.005820235370014673	WP_003720760.1,WP_012986380.1,WP_003723925.1,WP_003748950.1
Listeria seeligeri DSM 20751	GO:0019364	BP	e	pyridine nucleotide catabolic process	3/10	15/1737	6.0376732032056655e-05	9	3	0.005820235370014673	WP_003720760.1,WP_012986380.1,WP_003723925.1
Listeria seeligeri DSM 20751	GO:0006096	BP	e	glycolytic process	3/10	15/1737	6.0376732032056655e-05	12	3	0.005820235370014673	WP_003720760.1,WP_012986380.1,WP_003723925.1
Listeria seeligeri DSM 20751	GO:0046031	BP	e	ADP metabolic process	3/10	15/1737	6.0376732032056655e-05	10	3	0.005820235370014673	WP_003720760.1,WP_012986380.1,WP_003723925.1
Listeria seeligeri DSM 20751	GO:0009261	BP	e	ribonucleotide catabolic process	3/10	15/1737	6.0376732032056655e-05	9	3	0.005820235370014673	WP_003720760.1,WP_012986380.1,WP_003723925.1
Listeria seeligeri DSM 20751	GO:0009191	BP	e	ribonucleoside diphosphate catabolic process	3/10	15/1737	6.0376732032056655e-05	9	3	0.005820235370014673	WP_003720760.1,WP_012986380.1,WP_003723925.1
Listeria seeligeri DSM 20751	GO:0009134	BP	e	nucleoside diphosphate catabolic process	3/10	15/1737	6.0376732032056655e-05	8	3	0.005820235370014673	WP_003720760.1,WP_012986380.1,WP_003723925.1
Listeria seeligeri DSM 20751	GO:0009154	BP	e	purine ribonucleotide catabolic process	3/10	15/1737	6.0376732032056655e-05	10	3	0.005820235370014673	WP_003720760.1,WP_012986380.1,WP_003723925.1
Listeria seeligeri DSM 20751	GO:0009137	BP	e	purine nucleoside diphosphate catabolic process	3/10	15/1737	6.0376732032056655e-05	9	3	0.005820235370014673	WP_003720760.1,WP_012986380.1,WP_003723925.1
Listeria seeligeri DSM 20751	GO:0009181	BP	e	purine ribonucleoside diphosphate catabolic process	3/10	15/1737	6.0376732032056655e-05	10	3	0.005820235370014673	WP_003720760.1,WP_012986380.1,WP_003723925.1
Listeria seeligeri DSM 20751	GO:0046032	BP	e	ADP catabolic process	3/10	15/1737	6.0376732032056655e-05	11	3	0.005820235370014673	WP_003720760.1,WP_012986380.1,WP_003723925.1
Listeria seeligeri DSM 20751	GO:0072526	BP	e	pyridine-containing compound catabolic process	3/10	15/1737	6.0376732032056655e-05	5	3	0.005820235370014673	WP_003720760.1,WP_012986380.1,WP_003723925.1
Listeria seeligeri DSM 20751	GO:0009185	BP	e	ribonucleoside diphosphate metabolic process	3/10	16/1737	7.408414154354398e-05	8	3	0.005820235370014673	WP_003720760.1,WP_012986380.1,WP_003723925.1
Listeria seeligeri DSM 20751	GO:0009135	BP	e	purine nucleoside diphosphate metabolic process	3/10	16/1737	7.408414154354398e-05	8	3	0.005820235370014673	WP_003720760.1,WP_012986380.1,WP_003723925.1
Listeria seeligeri DSM 20751	GO:0006195	BP	e	purine nucleotide catabolic process	3/10	16/1737	7.408414154354398e-05	9	3	0.005820235370014673	WP_003720760.1,WP_012986380.1,WP_003723925.1
Listeria seeligeri DSM 20751	GO:0009179	BP	e	purine ribonucleoside diphosphate metabolic process	3/10	16/1737	7.408414154354398e-05	9	3	0.005820235370014673	WP_003720760.1,WP_012986380.1,WP_003723925.1
Listeria seeligeri DSM 20751	GO:0072523	BP	e	purine-containing compound catabolic process	3/10	17/1737	8.968603406628942e-05	5	3	0.006263074712295877	WP_003720760.1,WP_012986380.1,WP_003723925.1
Listeria seeligeri DSM 20751	GO:0009132	BP	e	nucleoside diphosphate metabolic process	3/10	17/1737	8.968603406628942e-05	7	3	0.006263074712295877	WP_003720760.1,WP_012986380.1,WP_003723925.1
Listeria seeligeri DSM 20751	GO:0006090	BP	e	pyruvate metabolic process	3/10	20/1737	0.00014898919492232706	7	3	0.009856811474598165	WP_003720760.1,WP_012986380.1,WP_003723925.1
Listeria seeligeri DSM 20751	GO:0009166	BP	e	nucleotide catabolic process	3/10	21/1737	0.00017329215098503675	8	3	0.010891411689409559	WP_003720760.1,WP_012986380.1,WP_003723925.1
Listeria seeligeri DSM 20751	GO:0046034	BP	e	ATP metabolic process	3/10	22/1737	0.00020004373944456882	10	3	0.011974046689610619	WP_003720760.1,WP_012986380.1,WP_003723925.1
Listeria seeligeri DSM 20751	GO:0009205	BP	e	purine ribonucleoside triphosphate metabolic process	3/10	23/1737	0.00022935037757737872	9	3	0.012534496722381088	WP_003720760.1,WP_012986380.1,WP_003723925.1
Listeria seeligeri DSM 20751	GO:1901292	BP	e	nucleoside phosphate catabolic process	3/10	23/1737	0.00022935037757737872	7	3	0.012534496722381088	WP_003720760.1,WP_012986380.1,WP_003723925.1
Listeria seeligeri DSM 20751	GO:0009144	BP	e	purine nucleoside triphosphate metabolic process	3/10	25/1737	0.0002960472514230105	8	3	0.015505474793280176	WP_003720760.1,WP_012986380.1,WP_003723925.1
Listeria seeligeri DSM 20751	GO:0009199	BP	e	ribonucleoside triphosphate metabolic process	3/10	26/1737	0.00033364313249024697	8	3	0.016775576701609618	WP_003720760.1,WP_012986380.1,WP_003723925.1
Listeria seeligeri DSM 20751	GO:0016052	BP	e	carbohydrate catabolic process	3/10	27/1737	0.0003742053747170843	4	3	0.017421339111828704	WP_003720760.1,WP_012986380.1,WP_003723925.1
Listeria seeligeri DSM 20751	GO:0046434	BP	e	organophosphate catabolic process	3/10	27/1737	0.0003742053747170843	5	3	0.017421339111828704	WP_003720760.1,WP_012986380.1,WP_003723925.1
Listeria seeligeri DSM 20751	GO:0019362	BP	e	pyridine nucleotide metabolic process	3/10	29/1737	0.00046462470990608944	8	3	0.020139077943170842	WP_003720760.1,WP_012986380.1,WP_003723925.1
Listeria seeligeri DSM 20751	GO:0046496	BP	e	nicotinamide nucleotide metabolic process	3/10	29/1737	0.00046462470990608944	9	3	0.020139077943170842	WP_003720760.1,WP_012986380.1,WP_003723925.1
Listeria seeligeri DSM 20751	GO:1901136	BP	e	carbohydrate derivative catabolic process	3/10	31/1737	0.0005680829088410646	4	3	0.02380267388044061	WP_003720760.1,WP_012986380.1,WP_003723925.1
Listeria seeligeri DSM 20751	GO:0034655	BP	e	nucleobase-containing compound catabolic process	3/10	32/1737	0.0006249385781286389	5	3	0.024548368522115598	WP_003720760.1,WP_012986380.1,WP_003723925.1
Listeria seeligeri DSM 20751	GO:0009141	BP	e	nucleoside triphosphate metabolic process	3/10	32/1737	0.0006249385781286389	7	3	0.024548368522115598	WP_003720760.1,WP_012986380.1,WP_003723925.1
Listeria seeligeri DSM 20751	GO:0019439	BP	e	aromatic compound catabolic process	3/10	34/1737	0.0007493651666644522	4	3	0.02770447101462401	WP_003720760.1,WP_012986380.1,WP_003723925.1
Listeria seeligeri DSM 20751	GO:0044270	BP	e	cellular nitrogen compound catabolic process	3/10	34/1737	0.0007493651666644522	4	3	0.02770447101462401	WP_003720760.1,WP_012986380.1,WP_003723925.1
Listeria seeligeri DSM 20751	GO:0006091	BP	e	generation of precursor metabolites and energy	3/10	35/1737	0.0008171169044541779	3	3	0.02934616996854005	WP_003720760.1,WP_012986380.1,WP_003723925.1
Listeria seeligeri DSM 20751	GO:1901361	BP	e	organic cyclic compound catabolic process	3/10	36/1737	0.0008886792703761853	4	3	0.030191076834131483	WP_003720760.1,WP_012986380.1,WP_003723925.1
Listeria seeligeri DSM 20751	GO:0046700	BP	e	heterocycle catabolic process	3/10	36/1737	0.0008886792703761853	4	3	0.030191076834131483	WP_003720760.1,WP_012986380.1,WP_003723925.1
Listeria seeligeri DSM 20751	GO:1901564	BP	e	organonitrogen compound metabolic process	7/10	370/1737	0.001244750111991169	3	7	0.04117502344139209	WP_003720760.1,WP_012986510.1,WP_003723925.1,WP_003748950.1,WP_012986380.1,WP_012984736.1,WP_003745337.1
Listeria seeligeri DSM 20751	GO:1901565	BP	e	organonitrogen compound catabolic process	3/10	43/1737	0.0015034670549615686	4	3	0.04845789969453056	WP_003720760.1,WP_012986380.1,WP_003723925.1
Pseudomonas deceptionensis DSM 26521	GO:0110165	CC	e	cellular anatomical entity	9/10	742/2450	0.00015119823666031538	1	9	0.013296281692243348	WP_019827816.1,WP_016782052.1,WP_048359840.1,WP_048359839.1,WP_048361737.1,WP_003445433.1,WP_048358833.1,WP_003444379.1,WP_048359935.1
Pseudomonas deceptionensis DSM 26521	GO:0005575	CC	e	cellular_component	9/10	765/2450	0.00019698195099619774	0	9	0.013296281692243348	WP_019827816.1,WP_016782052.1,WP_048359840.1,WP_048359839.1,WP_048361737.1,WP_003445433.1,WP_048358833.1,WP_003444379.1,WP_048359935.1
Pseudomonas deceptionensis DSM 26521	GO:0031975	CC	e	envelope	3/10	53/2450	0.0010309019580768378	2	3	0.03102239344435169	WP_048361737.1,WP_048359935.1,WP_048358833.1
Pseudomonas deceptionensis DSM 26521	GO:0030313	CC	e	cell envelope	3/10	53/2450	0.0010309019580768378	3	3	0.03102239344435169	WP_048361737.1,WP_048359935.1,WP_048358833.1
Pseudomonas deceptionensis DSM 26521	GO:0005737	CC	e	cytoplasm	6/10	357/2450	0.0011489775349759884	2	6	0.03102239344435169	WP_019827816.1,WP_016782052.1,WP_048359840.1,WP_048359839.1,WP_003445433.1,WP_003444379.1
Streptococcus agalactiae DSM 2134	GO:0006412	BP	e	translation	7/10	95/959	7.111274638008836e-06	7	7	0.0037204036221038035	WP_000775731.1,WP_001265622.1,WP_001196973.1,WP_000290414.1,WP_000048058.1,WP_001872296.1,WP_000868345.1
Streptococcus agalactiae DSM 2134	GO:0043043	BP	e	peptide biosynthetic process	7/10	96/959	7.647647716552722e-06	6	7	0.0037204036221038035	WP_000775731.1,WP_001265622.1,WP_001196973.1,WP_000290414.1,WP_000048058.1,WP_001872296.1,WP_000868345.1
Streptococcus agalactiae DSM 2134	GO:0006518	BP	e	peptide metabolic process	7/10	101/959	1.0871185683702815e-05	4	7	0.0037204036221038035	WP_000775731.1,WP_001265622.1,WP_001196973.1,WP_000290414.1,WP_000048058.1,WP_001872296.1,WP_000868345.1
Streptococcus agalactiae DSM 2134	GO:0043604	BP	e	amide biosynthetic process	7/10	105/959	1.4213576397722267e-05	5	7	0.0037204036221038035	WP_000775731.1,WP_001265622.1,WP_001196973.1,WP_000290414.1,WP_000048058.1,WP_001872296.1,WP_000868345.1
Streptococcus agalactiae DSM 2134	GO:0043603	BP	e	amide metabolic process	7/10	115/959	2.654217423774979e-05	3	7	0.0055579312853848055	WP_000775731.1,WP_001265622.1,WP_001196973.1,WP_000290414.1,WP_000048058.1,WP_001872296.1,WP_000868345.1
Streptococcus agalactiae DSM 2134	GO:0019538	BP	e	protein metabolic process	7/10	147/959	0.00013965114723363012	4	7	0.024369125192268457	WP_000775731.1,WP_001265622.1,WP_001196973.1,WP_000290414.1,WP_000048058.1,WP_001872296.1,WP_000868345.1
Streptococcus agalactiae DSM 2134	GO:0005840	CC	e	ribosome	6/10	57/959	5.938192747264218e-06	5	6	0.0002500541915595732	WP_000775731.1,WP_001265622.1,WP_001196973.1,WP_000048058.1,WP_001872296.1,WP_000868345.1
Streptococcus agalactiae DSM 2134	GO:0043226	CC	e	organelle	6/10	66/959	1.4370930549400757e-05	2	6	0.0002500541915595732	WP_000775731.1,WP_001265622.1,WP_001196973.1,WP_000048058.1,WP_001872296.1,WP_000868345.1
Streptococcus agalactiae DSM 2134	GO:0043229	CC	e	intracellular organelle	6/10	66/959	1.4370930549400757e-05	3	6	0.0002500541915595732	WP_000775731.1,WP_001265622.1,WP_001196973.1,WP_000048058.1,WP_001872296.1,WP_000868345.1
Streptococcus agalactiae DSM 2134	GO:0043228	CC	e	non-membrane-bounded organelle	6/10	66/959	1.4370930549400757e-05	3	6	0.0002500541915595732	WP_000775731.1,WP_001265622.1,WP_001196973.1,WP_000048058.1,WP_001872296.1,WP_000868345.1
Streptococcus agalactiae DSM 2134	GO:0043232	CC	e	intracellular non-membrane-bounded organelle	6/10	66/959	1.4370930549400757e-05	4	6	0.0002500541915595732	WP_000775731.1,WP_001265622.1,WP_001196973.1,WP_000048058.1,WP_001872296.1,WP_000868345.1
Streptococcus agalactiae DSM 2134	GO:1990904	CC	e	ribonucleoprotein complex	4/10	48/959	0.0009317578700327594	2	4	0.013510489115475012	WP_000775731.1,WP_000290414.1,WP_001872296.1,WP_001196973.1
Streptococcus agalactiae DSM 2134	GO:0005198	MF	e	structural molecule activity	8/10	54/959	2.488546021451969e-09	1	8	2.162546492641761e-06	WP_000775731.1,WP_001265622.1,WP_001196973.1,WP_000290414.1,WP_000048058.1,WP_001872296.1,WP_001284634.1,WP_000868345.1
Streptococcus agalactiae DSM 2134	GO:0003735	MF	e	structural constituent of ribosome	7/10	53/959	1.1221236404868115e-07	2	7	4.875627217915196e-05	WP_000775731.1,WP_001265622.1,WP_001196973.1,WP_000290414.1,WP_000048058.1,WP_001872296.1,WP_000868345.1
Serratia marcescens DSM 30121	GO:0046930	CC	e	pore complex	2/10	8/2838	0.0003094735166981347	3	2	0.04270734530434259	WP_033640807.1,WP_015377358.1
Leuconostoc lactis DSM 20202	GO:0044183	MF	e	protein folding chaperone	3/10	4/1089	2.225366712574679e-06	1	3	0.0018403782712992597	WP_010004261.1,WP_010000805.1,WP_010005146.1
Acinetobacter calcoaceticus DSM 30006	GO:0019557	BP	e	histidine catabolic process to glutamate and formate	2/10	4/2396	9.368373598294374e-05	10	2	0.025669343659326587	WP_003654215.1,WP_005044372.1
Acinetobacter calcoaceticus DSM 30006	GO:0006548	BP	e	histidine catabolic process	2/10	4/2396	9.368373598294374e-05	8	2	0.025669343659326587	WP_003654215.1,WP_005044372.1
Acinetobacter calcoaceticus DSM 30006	GO:0043606	BP	e	formamide metabolic process	2/10	4/2396	9.368373598294374e-05	4	2	0.025669343659326587	WP_003654215.1,WP_005044372.1
Acinetobacter calcoaceticus DSM 30006	GO:0019556	BP	e	histidine catabolic process to glutamate and formamide	2/10	4/2396	9.368373598294374e-05	10	2	0.025669343659326587	WP_003654215.1,WP_005044372.1
Acinetobacter calcoaceticus DSM 30006	GO:0015942	BP	e	formate metabolic process	2/10	4/2396	9.368373598294374e-05	7	2	0.025669343659326587	WP_003654215.1,WP_005044372.1
Leminorella grimontii DSM 5078	GO:0046930	CC	e	pore complex	2/10	5/2040	0.00021467473618623042	3	2	0.027693040968023726	WP_027274540.1,WP_027273458.1
Kluyvera ascorbata DSM 4611	GO:0006414	BP	e	translational elongation	3/10	16/2577	2.2969091071914753e-05	5	3	0.037554463902580625	WP_035894969.1,WP_035895927.1,WP_035897928.1
Kluyvera ascorbata DSM 4611	GO:0003746	MF	e	translation elongation factor activity	3/10	14/2577	1.4991121590864053e-05	6	3	0.0155085478396262	WP_035894969.1,WP_035895927.1,WP_035897928.1
Kluyvera ascorbata DSM 4611	GO:0003924	MF	e	GTPase activity	3/10	18/2577	3.3332536621888817e-05	7	3	0.0155085478396262	WP_035894969.1,WP_035895927.1,WP_035897928.1
Kluyvera ascorbata DSM 4611	GO:0045182	MF	e	translation regulator activity	3/10	20/2577	4.637723636251854e-05	1	3	0.0155085478396262	WP_035894969.1,WP_035895927.1,WP_035897928.1
Kluyvera ascorbata DSM 4611	GO:0008135	MF	e	translation factor activity, RNA binding	3/10	20/2577	4.637723636251854e-05	5	3	0.0155085478396262	WP_035894969.1,WP_035895927.1,WP_035897928.1
Kluyvera ascorbata DSM 4611	GO:0090079	MF	e	translation regulator activity, nucleic acid binding	3/10	20/2577	4.637723636251854e-05	4	3	0.0155085478396262	WP_035894969.1,WP_035895927.1,WP_035897928.1
Kluyvera ascorbata DSM 4611	GO:0005525	MF	e	GTP binding	3/10	29/2577	0.0001459348740695241	8	3	0.037366718325188904	WP_035894969.1,WP_035895927.1,WP_035897928.1
Kluyvera ascorbata DSM 4611	GO:0019001	MF	e	guanyl nucleotide binding	3/10	31/2577	0.00017878812595784163	6	3	0.037366718325188904	WP_035894969.1,WP_035895927.1,WP_035897928.1
Kluyvera ascorbata DSM 4611	GO:0032561	MF	e	guanyl ribonucleotide binding	3/10	31/2577	0.00017878812595784163	7	3	0.037366718325188904	WP_035894969.1,WP_035895927.1,WP_035897928.1
Kluyvera ascorbata DSM 4611	GO:0097216	MF	e	guanosine tetraphosphate binding	2/10	6/2577	0.00020168404894017978	8	2	0.03746841442533117	WP_035894969.1,WP_035895927.1
Citrobacter freundii DSM 30039	GO:0006811	BP	e	monoatomic ion transport	5/10	66/2407	3.018367007084366e-06	4	5	0.004928993322568769	WP_016149871.1,WP_003839420.1,WP_003836839.1,WP_003031113.1,WP_003836220.1
Citrobacter freundii DSM 30039	GO:0034220	BP	e	monoatomic ion transmembrane transport	4/10	50/2407	3.1602420570470424e-05	5	4	0.025803376395789102	WP_016149871.1,WP_003836839.1,WP_003836220.1,WP_003839420.1
Citrobacter freundii DSM 30039	GO:0046930	CC	e	pore complex	4/10	7/2407	5.236866708650322e-09	3	4	7.541088060456464e-07	WP_016149871.1,WP_003836839.1,WP_003836220.1,WP_003839420.1
Citrobacter freundii DSM 30039	GO:0019867	CC	e	outer membrane	5/10	43/2407	3.385598026581142e-07	3	5	2.4376305791384224e-05	WP_016149871.1,WP_003029175.1,WP_003839420.1,WP_003836839.1,WP_003836220.1
Citrobacter freundii DSM 30039	GO:0098796	CC	e	membrane protein complex	5/10	48/2407	5.969726665977003e-07	2	5	2.8654687996689618e-05	WP_016149871.1,WP_003020712.1,WP_003839420.1,WP_003836839.1,WP_003836220.1
Citrobacter freundii DSM 30039	GO:0030313	CC	e	cell envelope	5/10	84/2407	1.0099076225193957e-05	3	5	0.00025706867174052	WP_016149871.1,WP_003020712.1,WP_003839420.1,WP_003836839.1,WP_003836220.1
Citrobacter freundii DSM 30039	GO:0009279	CC	e	cell outer membrane	4/10	38/2407	1.0377685391657101e-05	4	4	0.00025706867174052	WP_016149871.1,WP_003836839.1,WP_003836220.1,WP_003839420.1
Citrobacter freundii DSM 30039	GO:0031975	CC	e	envelope	5/10	85/2407	1.0711194655854997e-05	2	5	0.00025706867174052	WP_016149871.1,WP_003020712.1,WP_003839420.1,WP_003836839.1,WP_003836220.1
Citrobacter freundii DSM 30039	GO:0030312	CC	e	external encapsulating structure	4/10	44/2407	1.8855512380287777e-05	2	4	0.0003878848261087771	WP_016149871.1,WP_003836839.1,WP_003836220.1,WP_003839420.1
Citrobacter freundii DSM 30039	GO:0032991	CC	e	protein-containing complex	5/10	134/2407	9.985026616290294e-05	1	5	0.001797304790932253	WP_016149871.1,WP_003020712.1,WP_003839420.1,WP_003836839.1,WP_003836220.1
Citrobacter freundii DSM 30039	GO:0016020	CC	e	membrane	6/10	371/2407	0.0015604263375547983	2	6	0.024966821400876773	WP_016149871.1,WP_003029175.1,WP_003020712.1,WP_003839420.1,WP_003836839.1,WP_003836220.1
Citrobacter freundii DSM 30039	GO:0022829	MF	e	wide pore channel activity	4/10	8/2407	1.0452795568441121e-08	5	4	8.498122797142631e-06	WP_016149871.1,WP_003836839.1,WP_003836220.1,WP_003839420.1
Citrobacter freundii DSM 30039	GO:0015288	MF	e	porin activity	4/10	8/2407	1.0452795568441121e-08	6	4	8.498122797142631e-06	WP_016149871.1,WP_003836839.1,WP_003836220.1,WP_003839420.1
Citrobacter freundii DSM 30039	GO:0015267	MF	e	channel activity	4/10	22/2407	1.0620814918467943e-06	4	4	0.00043173612643572187	WP_016149871.1,WP_003836839.1,WP_003836220.1,WP_003839420.1
Citrobacter freundii DSM 30039	GO:0022803	MF	e	passive transmembrane transporter activity	4/10	22/2407	1.0620814918467943e-06	3	4	0.00043173612643572187	WP_016149871.1,WP_003836839.1,WP_003836220.1,WP_003839420.1
Klebsiella aerogenes DSM 30053	GO:0046930	CC	e	pore complex	2/10	8/2652	0.00035413373418927054	3	2	0.04745392038136225	WP_015704908.1,WP_015706141.1
Liquorilactobacillus mali DSM 20444	GO:0005840	CC	e	ribosome	5/10	55/1576	9.52011117915231e-06	5	5	0.0008623605135454636	WP_003689426.1,WP_003689407.1,WP_003690623.1,WP_003688881.1,WP_003690207.1
Liquorilactobacillus mali DSM 20444	GO:0043229	CC	e	intracellular organelle	5/10	66/1576	2.3734693033361384e-05	3	5	0.0008623605135454636	WP_003689426.1,WP_003689407.1,WP_003690623.1,WP_003688881.1,WP_003690207.1
Liquorilactobacillus mali DSM 20444	GO:0043232	CC	e	intracellular non-membrane-bounded organelle	5/10	66/1576	2.3734693033361384e-05	4	5	0.0008623605135454636	WP_003689426.1,WP_003689407.1,WP_003690623.1,WP_003688881.1,WP_003690207.1
Liquorilactobacillus mali DSM 20444	GO:0043228	CC	e	non-membrane-bounded organelle	5/10	74/1576	4.18546700733763e-05	3	5	0.0009749264895381113	WP_003689426.1,WP_003689407.1,WP_003690623.1,WP_003688881.1,WP_003690207.1
Liquorilactobacillus mali DSM 20444	GO:0043226	CC	e	organelle	5/10	75/1576	4.472139860266566e-05	2	5	0.0009749264895381113	WP_003689426.1,WP_003689407.1,WP_003690623.1,WP_003688881.1,WP_003690207.1
Liquorilactobacillus mali DSM 20444	GO:1990904	CC	e	ribonucleoprotein complex	4/10	48/1576	0.00013931966459138014	2	4	0.002530973906743406	WP_003688881.1,WP_003690207.1,WP_003689426.1,WP_003689407.1
Liquorilactobacillus mali DSM 20444	GO:0032991	CC	e	protein-containing complex	4/10	107/1576	0.0030684696230379145	1	4	0.04778045555873324	WP_003688881.1,WP_003690207.1,WP_003689426.1,WP_003689407.1
Liquorilactobacillus mali DSM 20444	GO:0005198	MF	e	structural molecule activity	6/10	58/1576	3.593492638488145e-07	1	6	0.0003424598484479202	WP_003689426.1,WP_004563421.1,WP_003689407.1,WP_003690623.1,WP_003688881.1,WP_003690207.1
Liquorilactobacillus mali DSM 20444	GO:0003735	MF	e	structural constituent of ribosome	5/10	53/1576	7.896087926634534e-06	2	5	0.003762485897041355	WP_003689426.1,WP_003689407.1,WP_003690623.1,WP_003688881.1,WP_003690207.1
Budvicia aquatica DSM 5075	GO:0019627	BP	e	urea metabolic process	2/10	3/2356	4.855260008797625e-05	4	2	0.03643872636602617	WP_029095303.1,WP_029095302.1
Budvicia aquatica DSM 5075	GO:0043419	BP	e	urea catabolic process	2/10	3/2356	4.855260008797625e-05	5	2	0.03643872636602617	WP_029095303.1,WP_029095302.1
Budvicia aquatica DSM 5075	GO:0046930	CC	e	pore complex	2/10	4/2356	9.688518646124443e-05	3	2	0.013079500172267998	WP_029093511.1,WP_029093460.1
Pseudescherichia vulneris DSM 4564	GO:0046930	CC	e	pore complex	2/10	7/2387	0.00032815372358458507	3	2	0.045613367578257326	WP_042392455.1,WP_042392483.1
Aestuariimicrobium kwangyangense DSM 21549	GO:0009986	CC	e	cell surface	2/10	3/2098	6.121436749926847e-05	2	2	0.005325649972436357	WP_022909436.1,WP_022909513.1
Aestuariimicrobium kwangyangense DSM 21549	GO:0110165	CC	e	cellular anatomical entity	7/10	417/2098	0.0008042980760487395	1	7	0.03020948849751372	WP_022909436.1,WP_022909781.1,WP_022910625.1,WP_022909513.1,WP_022910747.1,WP_022910603.1,WP_022910670.1
Aestuariimicrobium kwangyangense DSM 21549	GO:0005575	CC	e	cellular_component	7/10	441/2098	0.001150725820849593	0	7	0.03020948849751372	WP_022909436.1,WP_022909781.1,WP_022910625.1,WP_022909513.1,WP_022910747.1,WP_022910603.1,WP_022910670.1
Aestuariimicrobium kwangyangense DSM 21549	GO:0005737	CC	e	cytoplasm	5/10	204/2098	0.0013889419998856882	2	5	0.03020948849751372	WP_022909436.1,WP_022909781.1,WP_022910625.1,WP_022909513.1,WP_022910747.1
Aggregatibacter actinomycetemcomitans DSM 8324	GO:0019867	CC	e	outer membrane	5/10	32/1510	7.242124988565043e-07	3	5	8.183601237078499e-05	WP_005544510.1,WP_005548103.1,WP_005541120.1,WP_005547135.1,WP_005547120.1
Aggregatibacter actinomycetemcomitans DSM 8324	GO:0009279	CC	e	cell outer membrane	4/10	27/1510	1.5866873182776556e-05	4	4	0.0008964783348268754	WP_005544510.1,WP_005541120.1,WP_005547135.1,WP_005547120.1
Aggregatibacter actinomycetemcomitans DSM 8324	GO:0030312	CC	e	external encapsulating structure	4/10	32/1510	3.199105763374644e-05	2	4	0.0012049965042044493	WP_005544510.1,WP_005541120.1,WP_005547135.1,WP_005547120.1
Aggregatibacter actinomycetemcomitans DSM 8324	GO:0046930	CC	e	pore complex	2/10	3/1510	0.00011807525392378458	3	2	0.0033356259233469146	WP_005547120.1,WP_005547135.1
Aggregatibacter actinomycetemcomitans DSM 8324	GO:0030313	CC	e	cell envelope	4/10	48/1510	0.00016435807139169746	3	4	0.0033596150365835646	WP_005544510.1,WP_005541120.1,WP_005547135.1,WP_005547120.1
Aggregatibacter actinomycetemcomitans DSM 8324	GO:0031975	CC	e	envelope	4/10	49/1510	0.00017838663911063174	2	4	0.0033596150365835646	WP_005544510.1,WP_005541120.1,WP_005547135.1,WP_005547120.1
Aggregatibacter actinomycetemcomitans DSM 8324	GO:0022829	MF	e	wide pore channel activity	3/10	4/1510	8.352362742813029e-07	5	3	0.000509076509174454	WP_005547120.1,WP_005541120.1,WP_005547135.1
Aggregatibacter actinomycetemcomitans DSM 8324	GO:0015288	MF	e	porin activity	3/10	4/1510	8.352362742813029e-07	6	3	0.000509076509174454	WP_005547120.1,WP_005541120.1,WP_005547135.1
Aggregatibacter actinomycetemcomitans DSM 8324	GO:0015267	MF	e	channel activity	3/10	16/1510	0.00011212821354791135	4	3	0.03417107307872598	WP_005547120.1,WP_005541120.1,WP_005547135.1
Aggregatibacter actinomycetemcomitans DSM 8324	GO:0022803	MF	e	passive transmembrane transporter activity	3/10	16/1510	0.00011212821354791135	3	3	0.03417107307872598	WP_005547120.1,WP_005541120.1,WP_005547135.1
Brenneria nigrifluens DSM 30175	GO:0046930	CC	e	pore complex	2/10	6/2558	0.00020467922145868408	3	2	0.030087845554426562	WP_009113180.1,WP_009112297.1
Secundilactobacillus malefermentans DSM 5705	GO:0016903	MF	e	oxidoreductase activity, acting on the aldehyde or oxo group of donors	3/10	7/1403	9.007969761420277e-06	3	3	0.007701814146014337	WP_010620579.1,WP_010620069.1,WP_010620070.1
Secundilactobacillus malefermentans DSM 5705	GO:0004738	MF	e	pyruvate dehydrogenase activity	2/10	2/1403	4.575481721967295e-05	4	2	0.009780092180705094	WP_010620069.1,WP_010620070.1
Secundilactobacillus malefermentans DSM 5705	GO:0004739	MF	e	pyruvate dehydrogenase (acetyl-transferring) activity	2/10	2/1403	4.575481721967295e-05	5	2	0.009780092180705094	WP_010620069.1,WP_010620070.1
Secundilactobacillus malefermentans DSM 5705	GO:0016624	MF	e	oxidoreductase activity, acting on the aldehyde or oxo group of donors, disulfide as acceptor	2/10	2/1403	4.575481721967295e-05	4	2	0.009780092180705094	WP_010620069.1,WP_010620070.1
Enterococcus dispar DSM 6630	GO:0005840	CC	e	ribosome	5/10	56/1365	2.095304669904622e-05	5	5	0.0009925730936119538	WP_016171544.1,WP_016172079.1,WP_016173529.1,WP_016171315.1,WP_016172256.1
Enterococcus dispar DSM 6630	GO:0043226	CC	e	organelle	5/10	67/1365	5.116356152638937e-05	2	5	0.0009925730936119538	WP_016171544.1,WP_016172079.1,WP_016173529.1,WP_016171315.1,WP_016172256.1
Enterococcus dispar DSM 6630	GO:0043229	CC	e	intracellular organelle	5/10	67/1365	5.116356152638937e-05	3	5	0.0009925730936119538	WP_016171544.1,WP_016172079.1,WP_016173529.1,WP_016171315.1,WP_016172256.1
Enterococcus dispar DSM 6630	GO:0043228	CC	e	non-membrane-bounded organelle	5/10	67/1365	5.116356152638937e-05	3	5	0.0009925730936119538	WP_016171544.1,WP_016172079.1,WP_016173529.1,WP_016171315.1,WP_016172256.1
Enterococcus dispar DSM 6630	GO:0043232	CC	e	intracellular non-membrane-bounded organelle	5/10	67/1365	5.116356152638937e-05	4	5	0.0009925730936119538	WP_016171544.1,WP_016172079.1,WP_016173529.1,WP_016171315.1,WP_016172256.1
Enterococcus dispar DSM 6630	GO:1990904	CC	e	ribonucleoprotein complex	4/10	48/1365	0.00024250250662805257	2	4	0.00392045719048685	WP_016172079.1,WP_016171315.1,WP_016173529.1,WP_016171544.1
Enterococcus dispar DSM 6630	GO:0005198	MF	e	structural molecule activity	7/10	55/1365	1.2846329420279868e-08	1	7	1.1548850148831602e-05	WP_016171544.1,WP_016172079.1,WP_016173605.1,WP_016173529.1,WP_016172327.1,WP_016171315.1,WP_016172256.1
Enterococcus dispar DSM 6630	GO:0003735	MF	e	structural constituent of ribosome	5/10	52/1365	1.4437038241984006e-05	2	5	0.006489448689771811	WP_016171544.1,WP_016172079.1,WP_016173529.1,WP_016171315.1,WP_016172256.1
Enterococcus dispar DSM 6630	GO:0030527	MF	e	structural constituent of chromatin	2/10	2/1365	4.833875801617737e-05	2	2	0.014485514485514484	WP_016173605.1,WP_016172327.1
Enterococcus saccharolyticus DSM 20726	GO:0006412	BP	e	translation	6/10	94/1171	3.701436910353433e-05	7	6	0.0139906009804434	WP_016175618.1,WP_016176256.1,WP_016176277.1,WP_007207616.1,WP_016175193.1,WP_016174397.1
Enterococcus saccharolyticus DSM 20726	GO:0043043	BP	e	peptide biosynthetic process	6/10	95/1171	3.938598061457983e-05	6	6	0.0139906009804434	WP_016175618.1,WP_016176256.1,WP_016176277.1,WP_007207616.1,WP_016175193.1,WP_016174397.1
Enterococcus saccharolyticus DSM 20726	GO:0006518	BP	e	peptide metabolic process	6/10	98/1171	4.725482656908585e-05	4	6	0.0139906009804434	WP_016175618.1,WP_016176256.1,WP_016176277.1,WP_007207616.1,WP_016175193.1,WP_016174397.1
Enterococcus saccharolyticus DSM 20726	GO:0043604	BP	e	amide biosynthetic process	6/10	99/1171	5.0145523227395704e-05	5	6	0.0139906009804434	WP_016175618.1,WP_016176256.1,WP_016176277.1,WP_007207616.1,WP_016175193.1,WP_016174397.1
Enterococcus saccharolyticus DSM 20726	GO:0043603	BP	e	amide metabolic process	6/10	108/1171	8.323549216300382e-05	3	6	0.018578161850782454	WP_016175618.1,WP_016176256.1,WP_016176277.1,WP_007207616.1,WP_016175193.1,WP_016174397.1
Enterococcus saccharolyticus DSM 20726	GO:0005840	CC	e	ribosome	6/10	52/1171	1.0536971759474605e-06	5	6	4.298744672754427e-05	WP_016175618.1,WP_016176256.1,WP_016176277.1,WP_007207616.1,WP_016175193.1,WP_016174397.1
Enterococcus saccharolyticus DSM 20726	GO:0043226	CC	e	organelle	6/10	60/1171	2.528673336914369e-06	2	6	4.298744672754427e-05	WP_016175618.1,WP_016176256.1,WP_016176277.1,WP_007207616.1,WP_016175193.1,WP_016174397.1
Enterococcus saccharolyticus DSM 20726	GO:0043229	CC	e	intracellular organelle	6/10	60/1171	2.528673336914369e-06	3	6	4.298744672754427e-05	WP_016175618.1,WP_016176256.1,WP_016176277.1,WP_007207616.1,WP_016175193.1,WP_016174397.1
Enterococcus saccharolyticus DSM 20726	GO:0043228	CC	e	non-membrane-bounded organelle	6/10	60/1171	2.528673336914369e-06	3	6	4.298744672754427e-05	WP_016175618.1,WP_016176256.1,WP_016176277.1,WP_007207616.1,WP_016175193.1,WP_016174397.1
Enterococcus saccharolyticus DSM 20726	GO:0043232	CC	e	intracellular non-membrane-bounded organelle	6/10	60/1171	2.528673336914369e-06	4	6	4.298744672754427e-05	WP_016175618.1,WP_016176256.1,WP_016176277.1,WP_007207616.1,WP_016175193.1,WP_016174397.1
Enterococcus saccharolyticus DSM 20726	GO:1990904	CC	e	ribonucleoprotein complex	4/10	45/1171	0.00033838485423918373	2	4	0.004793785435055103	WP_016176277.1,WP_016175618.1,WP_016174397.1,WP_016175193.1
Enterococcus saccharolyticus DSM 20726	GO:0005198	MF	e	structural molecule activity	7/10	49/1171	1.59112379067837e-08	1	7	1.4431492781452814e-05	WP_016175618.1,WP_016176256.1,WP_016176277.1,WP_016175478.1,WP_007207616.1,WP_016175193.1,WP_016174397.1
Enterococcus saccharolyticus DSM 20726	GO:0003735	MF	e	structural constituent of ribosome	6/10	48/1171	6.429034992744775e-07	2	6	0.0002915567369209756	WP_016175618.1,WP_016176256.1,WP_016176277.1,WP_007207616.1,WP_016175193.1,WP_016174397.1
Enterococcus avium DSM 20679	GO:0030261	BP	e	chromosome condensation	2/10	3/2103	6.092393316273775e-05	6	2	0.025491480615957105	WP_010743624.1,WP_010744623.1
Enterococcus avium DSM 20679	GO:0006412	BP	e	translation	5/10	107/2103	6.387941383370366e-05	7	5	0.025491480615957105	WP_016181529.1,WP_010747210.1,WP_010742772.1,WP_010747188.1,WP_016179470.1
Enterococcus avium DSM 20679	GO:0043043	BP	e	peptide biosynthetic process	5/10	108/2103	6.68424237563805e-05	6	5	0.025491480615957105	WP_016181529.1,WP_010747210.1,WP_010742772.1,WP_010747188.1,WP_016179470.1
Enterococcus avium DSM 20679	GO:0006518	BP	e	peptide metabolic process	5/10	113/2103	8.330549220901015e-05	4	5	0.025491480615957105	WP_016181529.1,WP_010747210.1,WP_010742772.1,WP_010747188.1,WP_016179470.1
Enterococcus avium DSM 20679	GO:0043604	BP	e	amide biosynthetic process	5/10	120/2103	0.00011148127341266406	5	5	0.02729061573142016	WP_016181529.1,WP_010747210.1,WP_010742772.1,WP_010747188.1,WP_016179470.1
Enterococcus avium DSM 20679	GO:0043603	BP	e	amide metabolic process	5/10	135/2103	0.0001965881519906711	3	5	0.040103983006096904	WP_016181529.1,WP_010747210.1,WP_010742772.1,WP_010747188.1,WP_016179470.1
Enterococcus avium DSM 20679	GO:0005840	CC	e	ribosome	4/10	61/2103	0.00011822454093476727	5	4	0.008240049356753805	WP_010742772.1,WP_016181529.1,WP_010747210.1,WP_010747188.1
Enterococcus avium DSM 20679	GO:0043228	CC	e	non-membrane-bounded organelle	4/10	84/2103	0.00041424839866039927	3	4	0.008240049356753805	WP_010742772.1,WP_016181529.1,WP_010747210.1,WP_010747188.1
Enterococcus avium DSM 20679	GO:0043232	CC	e	intracellular non-membrane-bounded organelle	4/10	84/2103	0.00041424839866039927	4	4	0.008240049356753805	WP_010742772.1,WP_016181529.1,WP_010747210.1,WP_010747188.1
Enterococcus avium DSM 20679	GO:0043226	CC	e	organelle	4/10	85/2103	0.00043368680825020024	2	4	0.008240049356753805	WP_010742772.1,WP_016181529.1,WP_010747210.1,WP_010747188.1
Enterococcus avium DSM 20679	GO:0043229	CC	e	intracellular organelle	4/10	85/2103	0.00043368680825020024	3	4	0.008240049356753805	WP_010742772.1,WP_016181529.1,WP_010747210.1,WP_010747188.1
Enterococcus avium DSM 20679	GO:0005198	MF	e	structural molecule activity	6/10	60/2103	8.060668740879151e-08	1	6	8.26218545940113e-05	WP_010744623.1,WP_010747210.1,WP_016181529.1,WP_010743624.1,WP_010742772.1,WP_010747188.1
Enterococcus avium DSM 20679	GO:0030527	MF	e	structural constituent of chromatin	2/10	2/2103	2.035966018369843e-05	2	2	0.010434325844145444	WP_010743624.1,WP_010744623.1
Enterococcus avium DSM 20679	GO:0003735	MF	e	structural constituent of ribosome	4/10	57/2103	9.03251910768676e-05	2	4	0.030861106951263095	WP_010742772.1,WP_016181529.1,WP_010747210.1,WP_010747188.1
Staphylococcus intermedius DSM 20373	GO:1990904	CC	e	ribonucleoprotein complex	4/10	38/1540	5.96559563314089e-05	2	4	0.005232215411940083	WP_019169066.1,WP_014614106.1,WP_014614103.1,WP_019167905.1
Staphylococcus intermedius DSM 20373	GO:0005840	CC	e	ribosome	4/10	46/1540	0.00012857180861568503	5	4	0.005232215411940083	WP_019169066.1,WP_014614106.1,WP_014614103.1,WP_019167905.1
Staphylococcus intermedius DSM 20373	GO:0043226	CC	e	organelle	4/10	56/1540	0.00028029725421107584	2	4	0.005232215411940083	WP_019169066.1,WP_014614106.1,WP_014614103.1,WP_019167905.1
Staphylococcus intermedius DSM 20373	GO:0043229	CC	e	intracellular organelle	4/10	56/1540	0.00028029725421107584	3	4	0.005232215411940083	WP_019169066.1,WP_014614106.1,WP_014614103.1,WP_019167905.1
Staphylococcus intermedius DSM 20373	GO:0043228	CC	e	non-membrane-bounded organelle	4/10	56/1540	0.00028029725421107584	3	4	0.005232215411940083	WP_019169066.1,WP_014614106.1,WP_014614103.1,WP_019167905.1
Staphylococcus intermedius DSM 20373	GO:0043232	CC	e	intracellular non-membrane-bounded organelle	4/10	56/1540	0.00028029725421107584	4	4	0.005232215411940083	WP_019169066.1,WP_014614106.1,WP_014614103.1,WP_019167905.1
Staphylococcus intermedius DSM 20373	GO:0032991	CC	e	protein-containing complex	4/10	95/1540	0.0021425782105526556	1	4	0.03428125136884249	WP_019169066.1,WP_014614106.1,WP_014614103.1,WP_019167905.1
Staphylococcus intermedius DSM 20373	GO:0005198	MF	e	structural molecule activity	5/10	43/1540	3.0477898091863007e-06	1	5	0.003294660783730391	WP_019167600.1,WP_014614103.1,WP_019167905.1,WP_014614106.1,WP_019169066.1
Staphylococcus intermedius DSM 20373	GO:0003735	MF	e	structural constituent of ribosome	4/10	42/1540	8.931787868994525e-05	2	4	0.04827631343191541	WP_019169066.1,WP_014614106.1,WP_014614103.1,WP_019167905.1
Enterococcus malodoratus DSM 20681	GO:0030527	MF	e	structural constituent of chromatin	2/10	2/1818	2.7245432303274352e-05	2	2	0.026591541927995767	WP_010742045.1,WP_010739427.1
Pseudomonas oryzihabitans DSM 6835	GO:0009279	CC	e	cell outer membrane	3/10	31/2754	0.00014701572913306232	4	3	0.011732363839954026	WP_007161971.1,WP_007160328.1,WP_007159258.1
Pseudomonas oryzihabitans DSM 6835	GO:0030312	CC	e	external encapsulating structure	3/10	33/2754	0.00017776308848415192	2	3	0.011732363839954026	WP_007161971.1,WP_007160328.1,WP_007159258.1
Pseudomonas oryzihabitans DSM 6835	GO:0019867	CC	e	outer membrane	3/10	41/2754	0.0003420200409654345	3	3	0.015048881802479118	WP_007161971.1,WP_007160328.1,WP_007159258.1
Pseudomonas oryzihabitans DSM 6835	GO:0031975	CC	e	envelope	3/10	50/2754	0.0006180636857268854	2	3	0.016316881303189774	WP_007161971.1,WP_007160328.1,WP_007159258.1
Pseudomonas oryzihabitans DSM 6835	GO:0030313	CC	e	cell envelope	3/10	50/2754	0.0006180636857268854	3	3	0.016316881303189774	WP_007161971.1,WP_007160328.1,WP_007159258.1
Enterococcus durans DSM 20633	GO:0006527	BP	e	arginine catabolic process	2/10	2/1515	3.923774147560066e-05	10	2	0.010908092130216984	WP_005875949.1,WP_005875947.1
Enterococcus durans DSM 20633	GO:0006591	BP	e	ornithine metabolic process	2/10	2/1515	3.923774147560066e-05	7	2	0.010908092130216984	WP_005875949.1,WP_005875947.1
Enterococcus durans DSM 20633	GO:0009065	BP	e	glutamine family amino acid catabolic process	2/10	2/1515	3.923774147560066e-05	9	2	0.010908092130216984	WP_005875949.1,WP_005875947.1
Enterococcus durans DSM 20633	GO:0019547	BP	e	arginine catabolic process to ornithine	2/10	2/1515	3.923774147560066e-05	11	2	0.010908092130216984	WP_005875949.1,WP_005875947.1
Enterococcus durans DSM 20633	GO:0170035	BP	e	L-amino acid catabolic process	2/10	3/1515	0.0001172982846623541	8	2	0.021739282090756294	WP_005875949.1,WP_005875947.1
Enterococcus durans DSM 20633	GO:0170040	BP	e	proteinogenic amino acid catabolic process	2/10	3/1515	0.0001172982846623541	7	2	0.021739282090756294	WP_005875949.1,WP_005875947.1
Enterococcus durans DSM 20633	GO:0009063	BP	e	amino acid catabolic process	2/10	4/1515	0.0002337695713219545	7	2	0.032493970413751676	WP_005875949.1,WP_005875947.1
Enterococcus durans DSM 20633	GO:1901606	BP	e	alpha-amino acid catabolic process	2/10	4/1515	0.0002337695713219545	7	2	0.032493970413751676	WP_005875949.1,WP_005875947.1
Enterococcus durans DSM 20633	GO:0044282	BP	e	small molecule catabolic process	3/10	22/1515	0.00029901855448394684	3	3	0.03694540362068321	WP_002345825.1,WP_005875949.1,WP_005875947.1
Enterococcus durans DSM 20633	GO:0170041	BP	e	non-proteinogenic amino acid metabolic process	2/10	5/1515	0.0003882424094859778	6	2	0.043172555934840734	WP_005875949.1,WP_005875947.1
Serratia rubidaea DSM 4480	GO:0046930	CC	e	pore complex	2/10	8/2861	0.00030454454708694494	3	2	0.03177612347369145	WP_015671801.1,WP_062778994.1
Serratia rubidaea DSM 4480	GO:0098796	CC	e	membrane protein complex	3/10	49/2861	0.0005209039363080504	2	3	0.03177612347369145	WP_015344098.1,WP_015671801.1,WP_062778994.1
Serratia rubidaea DSM 4480	GO:0019867	CC	e	outer membrane	3/10	53/2861	0.0006574370373867197	3	3	0.03177612347369145	WP_015671801.1,WP_062778994.1,WP_015673115.1
Alcaligenes faecalis DSM 30030	GO:0009279	CC	e	cell outer membrane	3/10	39/2451	0.0004140564923606237	4	3	0.019278100366747056	WP_042482533.1,WP_009464175.1,WP_009454878.1
Alcaligenes faecalis DSM 30030	GO:0030312	CC	e	external encapsulating structure	3/10	40/2451	0.00044666236486652535	2	3	0.019278100366747056	WP_042482533.1,WP_009464175.1,WP_009454878.1
Alcaligenes faecalis DSM 30030	GO:0019867	CC	e	outer membrane	3/10	47/2451	0.0007220464337304979	3	3	0.019278100366747056	WP_042482533.1,WP_009464175.1,WP_009454878.1
Alcaligenes faecalis DSM 30030	GO:0031975	CC	e	envelope	3/10	49/2451	0.000816868659607926	2	3	0.019278100366747056	WP_042482533.1,WP_009464175.1,WP_009454878.1
Alcaligenes faecalis DSM 30030	GO:0030313	CC	e	cell envelope	3/10	49/2451	0.000816868659607926	3	3	0.019278100366747056	WP_042482533.1,WP_009464175.1,WP_009454878.1
Sphingomonas paucimobilis DSM 1098	GO:0019538	BP	e	protein metabolic process	7/10	233/2644	3.6084706457652498e-06	4	7	0.003534731323104889	WP_007406063.1,WP_007406041.1,WP_007405746.1,WP_007404343.1,WP_007406059.1,WP_007405729.1,WP_007403895.1
Sphingomonas paucimobilis DSM 1098	GO:0009059	BP	e	macromolecule biosynthetic process	7/10	246/2644	5.228892489800131e-06	4	7	0.003534731323104889	WP_007406063.1,WP_007406041.1,WP_007405746.1,WP_007404343.1,WP_007406059.1,WP_007405729.1,WP_007403895.1
Sphingomonas paucimobilis DSM 1098	GO:0006412	BP	e	translation	5/10	96/2644	1.2413248388738496e-05	7	5	0.004778715223821479	WP_007406063.1,WP_007406041.1,WP_007404343.1,WP_007406059.1,WP_007403895.1
Sphingomonas paucimobilis DSM 1098	GO:0043043	BP	e	peptide biosynthetic process	5/10	99/2644	1.4454631091359685e-05	6	5	0.004778715223821479	WP_007406063.1,WP_007406041.1,WP_007404343.1,WP_007406059.1,WP_007403895.1
Sphingomonas paucimobilis DSM 1098	GO:0010467	BP	e	gene expression	6/10	185/2644	1.7973886415326467e-05	5	6	0.004778715223821479	WP_007406041.1,WP_007405746.1,WP_007404343.1,WP_007406059.1,WP_007405729.1,WP_007403895.1
Sphingomonas paucimobilis DSM 1098	GO:0006518	BP	e	peptide metabolic process	5/10	107/2644	2.1207316082047985e-05	4	5	0.004778715223821479	WP_007406063.1,WP_007406041.1,WP_007404343.1,WP_007406059.1,WP_007403895.1
Sphingomonas paucimobilis DSM 1098	GO:0043604	BP	e	amide biosynthetic process	5/10	116/2644	3.153041247892722e-05	5	5	0.0060898739530727995	WP_007406063.1,WP_007406041.1,WP_007404343.1,WP_007406059.1,WP_007403895.1
Sphingomonas paucimobilis DSM 1098	GO:0043603	BP	e	amide metabolic process	5/10	132/2644	5.923892514282115e-05	3	5	0.010011378349136775	WP_007406063.1,WP_007406041.1,WP_007404343.1,WP_007406059.1,WP_007403895.1
Sphingomonas paucimobilis DSM 1098	GO:0043170	BP	e	macromolecule metabolic process	7/10	446/2644	0.00027990671566561755	3	7	0.04204820884221277	WP_007406063.1,WP_007406041.1,WP_007405746.1,WP_007404343.1,WP_007406059.1,WP_007405729.1,WP_007403895.1
Sphingomonas paucimobilis DSM 1098	GO:0110165	CC	e	cellular anatomical entity	9/10	657/2644	2.698416661462007e-05	1	9	0.001414104264555162	WP_007406063.1,WP_007406041.1,WP_007405746.1,WP_007404343.1,WP_042468797.1,WP_007406059.1,WP_007405729.1,WP_037568966.1,WP_007403895.1
Sphingomonas paucimobilis DSM 1098	GO:0005840	CC	e	ribosome	4/10	54/2644	2.9829931464725354e-05	5	4	0.001414104264555162	WP_007404343.1,WP_007403895.1,WP_007406063.1,WP_007406041.1
Sphingomonas paucimobilis DSM 1098	GO:0005575	CC	e	cellular_component	9/10	672/2644	3.288614568732935e-05	0	9	0.001414104264555162	WP_007406063.1,WP_007406041.1,WP_007405746.1,WP_007404343.1,WP_042468797.1,WP_007406059.1,WP_007405729.1,WP_037568966.1,WP_007403895.1
Sphingomonas paucimobilis DSM 1098	GO:0043232	CC	e	intracellular non-membrane-bounded organelle	4/10	63/2644	5.526073313426133e-05	4	4	0.001782158643579928	WP_007404343.1,WP_007403895.1,WP_007406063.1,WP_007406041.1
Sphingomonas paucimobilis DSM 1098	GO:0043229	CC	e	intracellular organelle	4/10	68/2644	7.485734069461571e-05	3	4	0.0019313193899210854	WP_007404343.1,WP_007403895.1,WP_007406063.1,WP_007406041.1
Sphingomonas paucimobilis DSM 1098	GO:0043228	CC	e	non-membrane-bounded organelle	4/10	79/2644	0.0001353258116807016	3	4	0.0029095049511350846	WP_007404343.1,WP_007403895.1,WP_007406063.1,WP_007406041.1
Sphingomonas paucimobilis DSM 1098	GO:0043226	CC	e	organelle	4/10	84/2644	0.0001721811345909241	2	4	0.003173052337461316	WP_007404343.1,WP_007403895.1,WP_007406063.1,WP_007406041.1
Sphingomonas paucimobilis DSM 1098	GO:1990904	CC	e	ribonucleoprotein complex	3/10	50/2644	0.0006958608500003708	2	3	0.010142261589485276	WP_007404343.1,WP_007403895.1,WP_007406041.1
Sphingomonas paucimobilis DSM 1098	GO:0032991	CC	e	protein-containing complex	4/10	121/2644	0.0007075996457780425	1	4	0.010142261589485276	WP_007404343.1,WP_007403895.1,WP_042468797.1,WP_007406041.1
Sphingomonas paucimobilis DSM 1098	GO:0046930	CC	e	pore complex	1/10	1/2644	0.0037821482602118004	3	1	0.04878971255673223	WP_042468797.1
Sphingomonas paucimobilis DSM 1098	GO:0003735	MF	e	structural constituent of ribosome	4/10	51/2644	2.3702004925237963e-05	2	4	0.025622513551346572	WP_007404343.1,WP_007403895.1,WP_007406063.1,WP_007406041.1
Sphingomonas paucimobilis DSM 1098	GO:0005198	MF	e	structural molecule activity	4/10	58/2644	3.972482721139003e-05	1	4	0.025622513551346572	WP_007404343.1,WP_007403895.1,WP_007406063.1,WP_007406041.1
Bacillus atrophaeus DSM 7264	GO:0009653	BP	e	anatomical structure morphogenesis	4/10	42/2046	2.9509817254930777e-05	2	4	0.010630348255694637	WP_003328856.1,WP_003327778.1,WP_004430614.1,WP_061670533.1
Bacillus atrophaeus DSM 7264	GO:0048856	BP	e	anatomical structure development	4/10	42/2046	2.9509817254930777e-05	2	4	0.010630348255694637	WP_003328856.1,WP_003327778.1,WP_004430614.1,WP_061670533.1
Bacillus atrophaeus DSM 7264	GO:0048646	BP	e	anatomical structure formation involved in morphogenesis	4/10	43/2046	3.24590786433424e-05	2	4	0.010630348255694637	WP_003328856.1,WP_003327778.1,WP_004430614.1,WP_061670533.1
Bacillus atrophaeus DSM 7264	GO:0030435	BP	e	sporulation resulting in formation of a cellular spore	4/10	43/2046	3.24590786433424e-05	3	4	0.010630348255694637	WP_003328856.1,WP_003327778.1,WP_004430614.1,WP_061670533.1
Bacillus atrophaeus DSM 7264	GO:0043934	BP	e	sporulation	4/10	46/2046	4.26149131810658e-05	2	4	0.01116510725343924	WP_003328856.1,WP_003327778.1,WP_004430614.1,WP_061670533.1
Bacillus atrophaeus DSM 7264	GO:0032502	BP	e	developmental process	4/10	52/2046	6.969347990695711e-05	1	4	0.015216409779685634	WP_003328856.1,WP_003327778.1,WP_004430614.1,WP_061670533.1
Tetragenococcus solitarius DSM 5634	GO:0005840	CC	e	ribosome	4/10	56/1514	0.0002992142322960658	5	4	0.010723003898997583	WP_068708419.1,WP_068709816.1,WP_068708439.1,WP_068707199.1
Tetragenococcus solitarius DSM 5634	GO:0043226	CC	e	organelle	4/10	67/1514	0.0006024159493818867	2	4	0.010723003898997583	WP_068708419.1,WP_068709816.1,WP_068708439.1,WP_068707199.1
Tetragenococcus solitarius DSM 5634	GO:0043229	CC	e	intracellular organelle	4/10	67/1514	0.0006024159493818867	3	4	0.010723003898997583	WP_068708419.1,WP_068709816.1,WP_068708439.1,WP_068707199.1
Tetragenococcus solitarius DSM 5634	GO:0043228	CC	e	non-membrane-bounded organelle	4/10	67/1514	0.0006024159493818867	3	4	0.010723003898997583	WP_068708419.1,WP_068709816.1,WP_068708439.1,WP_068707199.1
Tetragenococcus solitarius DSM 5634	GO:0043232	CC	e	intracellular non-membrane-bounded organelle	4/10	67/1514	0.0006024159493818867	4	4	0.010723003898997583	WP_068708419.1,WP_068709816.1,WP_068708439.1,WP_068707199.1
Tetragenococcus solitarius DSM 5634	GO:1990904	CC	e	ribonucleoprotein complex	3/10	45/1514	0.0025464109772264897	2	3	0.0377717628288596	WP_068708419.1,WP_068708439.1,WP_068707199.1
Tetragenococcus solitarius DSM 5634	GO:0005198	MF	e	structural molecule activity	5/10	55/1514	1.1573833700856556e-05	1	5	0.010798386842899167	WP_068709973.1,WP_068708419.1,WP_068709816.1,WP_068708439.1,WP_068707199.1
Morganella morganii DSM 30164	GO:0046930	CC	e	pore complex	3/10	5/2188	6.850093718825348e-07	3	3	8.631118085719938e-05	WP_032098458.1,WP_004241268.1,WP_073970178.1
Morganella morganii DSM 30164	GO:0098796	CC	e	membrane protein complex	4/10	43/2188	2.4963814354151412e-05	2	4	0.001572720304311539	WP_032098458.1,WP_004238181.1,WP_004241268.1,WP_073970178.1
Morganella morganii DSM 30164	GO:0030313	CC	e	cell envelope	4/10	69/2188	0.00016500929392238917	3	4	0.005500464426358792	WP_032098458.1,WP_004238181.1,WP_004241268.1,WP_073970178.1
Morganella morganii DSM 30164	GO:0031975	CC	e	envelope	4/10	70/2188	0.0001746179182971045	2	4	0.005500464426358792	WP_032098458.1,WP_004238181.1,WP_004241268.1,WP_073970178.1
Morganella morganii DSM 30164	GO:0009279	CC	e	cell outer membrane	3/10	33/2188	0.00034932117900975606	4	3	0.008802893711045853	WP_032098458.1,WP_004241268.1,WP_073970178.1
Morganella morganii DSM 30164	GO:0030312	CC	e	external encapsulating structure	3/10	37/2188	0.0004926808612180618	2	3	0.00960509689965309	WP_032098458.1,WP_004241268.1,WP_073970178.1
Morganella morganii DSM 30164	GO:0019867	CC	e	outer membrane	3/10	38/2188	0.0005336164944251717	3	3	0.00960509689965309	WP_032098458.1,WP_004241268.1,WP_073970178.1
Morganella morganii DSM 30164	GO:0032991	CC	e	protein-containing complex	4/10	145/2188	0.0028384328876919925	1	4	0.044705317981148886	WP_032098458.1,WP_004238181.1,WP_004241268.1,WP_073970178.1
Morganella morganii DSM 30164	GO:0022829	MF	e	wide pore channel activity	3/10	8/2188	3.808450738240094e-06	5	3	0.0027839774896535087	WP_032098458.1,WP_004241268.1,WP_073970178.1
Morganella morganii DSM 30164	GO:0015288	MF	e	porin activity	3/10	8/2188	3.808450738240094e-06	6	3	0.0027839774896535087	WP_032098458.1,WP_004241268.1,WP_073970178.1
Morganella morganii DSM 30164	GO:0015267	MF	e	channel activity	3/10	21/2188	8.765960297804165e-05	4	3	0.03203958488847422	WP_032098458.1,WP_004241268.1,WP_073970178.1
Morganella morganii DSM 30164	GO:0022803	MF	e	passive transmembrane transporter activity	3/10	21/2188	8.765960297804165e-05	3	3	0.03203958488847422	WP_032098458.1,WP_004241268.1,WP_073970178.1
Dickeya chrysanthemi DSM 4610	GO:0046930	CC	e	pore complex	2/10	7/2366	0.0003339727795105774	3	2	0.04709016191099141	WP_152486963.1,WP_027711364.1
Variovorax paradoxus DSM 30034	GO:0032991	CC	e	protein-containing complex	4/10	169/3738	0.0006837736311490548	1	4	0.033763968554115384	WP_012745750.1,WP_012747003.1,WP_015867439.1,WP_018903558.1
Variovorax paradoxus DSM 30034	GO:0043232	CC	e	intracellular non-membrane-bounded organelle	3/10	75/3738	0.0008415066409484725	4	3	0.033763968554115384	WP_012745750.1,WP_012747003.1,WP_015867439.1
Variovorax paradoxus DSM 30034	GO:0043229	CC	e	intracellular organelle	3/10	76/3738	0.0008748471038054982	3	3	0.033763968554115384	WP_012745750.1,WP_012747003.1,WP_015867439.1
Variovorax paradoxus DSM 30034	GO:0043228	CC	e	non-membrane-bounded organelle	3/10	86/3738	0.001255616699726848	3	3	0.033763968554115384	WP_012745750.1,WP_012747003.1,WP_015867439.1
Variovorax paradoxus DSM 30034	GO:0043226	CC	e	organelle	3/10	87/3738	0.001298614175158284	2	3	0.033763968554115384	WP_012745750.1,WP_012747003.1,WP_015867439.1
Serratia liquefaciens DSM 4487	GO:0046930	CC	e	pore complex	2/10	8/2757	0.00032781956201036986	3	2	0.044911279995420675	WP_104410964.1,WP_020826172.1
Neobacillus niacini DSM 2923	GO:0098754	BP	e	detoxification	3/10	21/2500	5.9075439884632286e-05	1	3	0.01827972216234828	WP_063251329.1,WP_034673780.1,WP_034676799.1
Neobacillus niacini DSM 2923	GO:1990748	BP	e	cellular detoxification	3/10	21/2500	5.9075439884632286e-05	2	3	0.01827972216234828	WP_063251329.1,WP_034673780.1,WP_034676799.1
Neobacillus niacini DSM 2923	GO:0097237	BP	e	cellular response to toxic substance	3/10	21/2500	5.9075439884632286e-05	4	3	0.01827972216234828	WP_063251329.1,WP_034673780.1,WP_034676799.1
Neobacillus niacini DSM 2923	GO:0098869	BP	e	cellular oxidant detoxification	3/10	21/2500	5.9075439884632286e-05	3	3	0.01827972216234828	WP_063251329.1,WP_034673780.1,WP_034676799.1
Neobacillus niacini DSM 2923	GO:0009636	BP	e	response to toxic substance	3/10	22/2500	6.825885796246557e-05	3	3	0.01827972216234828	WP_063251329.1,WP_034673780.1,WP_034676799.1
Neobacillus niacini DSM 2923	GO:0070887	BP	e	cellular response to chemical stimulus	3/10	24/2500	8.933348223753776e-05	3	3	0.019936255452677177	WP_063251329.1,WP_034673780.1,WP_034676799.1
Neobacillus niacini DSM 2923	GO:0042221	BP	e	response to chemical	3/10	32/2500	0.00021524880396202165	2	3	0.041174021215021	WP_063251329.1,WP_034673780.1,WP_034676799.1
Peribacillus simplex DSM 1321	GO:0098754	BP	e	detoxification	3/10	15/2608	1.8046675528242688e-05	1	3	0.006284754752710516	WP_063233159.1,WP_034309176.1,WP_034308436.1
Peribacillus simplex DSM 1321	GO:1990748	BP	e	cellular detoxification	3/10	15/2608	1.8046675528242688e-05	2	3	0.006284754752710516	WP_063233159.1,WP_034309176.1,WP_034308436.1
Peribacillus simplex DSM 1321	GO:0097237	BP	e	cellular response to toxic substance	3/10	15/2608	1.8046675528242688e-05	4	3	0.006284754752710516	WP_063233159.1,WP_034309176.1,WP_034308436.1
Peribacillus simplex DSM 1321	GO:0098869	BP	e	cellular oxidant detoxification	3/10	15/2608	1.8046675528242688e-05	3	3	0.006284754752710516	WP_063233159.1,WP_034309176.1,WP_034308436.1
Peribacillus simplex DSM 1321	GO:0009636	BP	e	response to toxic substance	3/10	17/2608	2.6862020361128346e-05	3	3	0.007483758872610357	WP_063233159.1,WP_034309176.1,WP_034308436.1
Peribacillus simplex DSM 1321	GO:0070887	BP	e	cellular response to chemical stimulus	3/10	23/2608	6.911567595759066e-05	3	3	0.0160463561014873	WP_063233159.1,WP_034309176.1,WP_034308436.1
Peribacillus simplex DSM 1321	GO:0005737	CC	e	cytoplasm	6/10	278/2608	0.00020180273962053775	2	6	0.024014526014843992	WP_063233159.1,WP_063235794.1,WP_028393295.1,WP_034306337.1,WP_034307871.1,WP_063235581.1
Peribacillus simplex DSM 1321	GO:0016209	MF	e	antioxidant activity	3/10	17/2608	2.6862020361128346e-05	1	3	0.02514531336509515	WP_063233159.1,WP_034309176.1,WP_034308436.1
Peribacillus simplex DSM 1321	GO:0051920	MF	e	peroxiredoxin activity	2/10	3/2608	3.963012350684815e-05	5	2	0.02514531336509515	WP_063233159.1,WP_034309176.1
Peribacillus simplex DSM 1321	GO:0044183	MF	e	protein folding chaperone	2/10	4/2608	7.909803115218034e-05	1	2	0.03345846717737229	WP_034306337.1,WP_063235581.1
Paenibacillus lautus DSM 3035	GO:0030261	BP	e	chromosome condensation	2/10	3/3196	2.639735062656537e-05	6	2	0.03550443659273043	WP_009591918.1,WP_006209463.1
Paenibacillus lautus DSM 3035	GO:0030527	MF	e	structural constituent of chromatin	2/10	2/3196	8.81383419415114e-06	2	2	0.01081457455622345	WP_009591918.1,WP_006209463.1
Raoultella ornithinolytica DSM 7464	GO:0046930	CC	e	pore complex	3/10	7/2443	1.7156187887762584e-06	3	3	0.0002384710116398999	WP_004864882.1,WP_004860157.1,WP_004856433.1
Raoultella ornithinolytica DSM 7464	GO:0030313	CC	e	cell envelope	4/10	93/2443	0.00034683915893856727	3	4	0.013438293985309852	WP_004864882.1,WP_015585369.1,WP_004860157.1,WP_004856433.1
Raoultella ornithinolytica DSM 7464	GO:0031975	CC	e	envelope	4/10	94/2443	0.0003615246856950572	2	4	0.013438293985309852	WP_004864882.1,WP_015585369.1,WP_004860157.1,WP_004856433.1
Raoultella ornithinolytica DSM 7464	GO:0009279	CC	e	cell outer membrane	3/10	38/2443	0.0003867134959801396	4	3	0.013438293985309852	WP_004864882.1,WP_004860157.1,WP_004856433.1
Raoultella ornithinolytica DSM 7464	GO:0030312	CC	e	external encapsulating structure	3/10	41/2443	0.000485495430508542	2	3	0.013496772968137468	WP_004864882.1,WP_004860157.1,WP_004856433.1
Raoultella ornithinolytica DSM 7464	GO:0019867	CC	e	outer membrane	3/10	44/2443	0.0005992675680825996	3	3	0.013883031993913558	WP_004864882.1,WP_004860157.1,WP_004856433.1
Raoultella ornithinolytica DSM 7464	GO:0098796	CC	e	membrane protein complex	3/10	47/2443	0.0007289381746298991	2	3	0.014474629467650855	WP_004864882.1,WP_004860157.1,WP_004856433.1
Raoultella ornithinolytica DSM 7464	GO:0022829	MF	e	wide pore channel activity	3/10	9/2443	4.099770840098207e-06	5	3	0.0034745557869832306	WP_004864882.1,WP_004860157.1,WP_004856433.1
Raoultella ornithinolytica DSM 7464	GO:0015288	MF	e	porin activity	3/10	9/2443	4.099770840098207e-06	6	3	0.0034745557869832306	WP_004864882.1,WP_004860157.1,WP_004856433.1
Hydrogenophaga palleronii DSM 63	GO:0046930	CC	e	pore complex	2/10	4/2831	6.714727465347809e-05	3	2	0.008527703880991716	WP_066268486.1,WP_084360529.1
Buttiauxella gaviniae DSM 9393	GO:0046930	CC	e	pore complex	2/10	7/2086	0.00042901917002223766	3	2	0.04488095458021604	WP_134183548.1,WP_064517558.1
Buttiauxella gaviniae DSM 9393	GO:0032991	CC	e	protein-containing complex	4/10	98/2086	0.0007738095617278628	1	4	0.04488095458021604	WP_064513208.1,WP_134183548.1,WP_064518500.1,WP_064517558.1
Buttiauxella gaviniae DSM 9393	GO:0019867	CC	e	outer membrane	3/10	49/2086	0.0013023884763276922	3	3	0.047536204054232534	WP_134183548.1,WP_064518222.1,WP_064517558.1
Buttiauxella gaviniae DSM 9393	GO:0098796	CC	e	membrane protein complex	3/10	53/2086	0.0016391794501459493	2	3	0.047536204054232534	WP_134183548.1,WP_064518500.1,WP_064517558.1
Obesumbacterium proteus DSM 2777	GO:0046930	CC	e	pore complex	2/10	6/1940	0.0003549495797456079	3	2	0.038334554612525655	WP_061554250.1,WP_269465574.1
Providencia heimbachae DSM 3591	GO:0046930	CC	e	pore complex	2/10	5/2212	0.00018269241444430643	3	2	0.024846168364425675	WP_269459834.1,WP_068907782.1
Providencia heimbachae DSM 3591	GO:0098796	CC	e	membrane protein complex	3/10	38/2212	0.0005169039590695321	2	3	0.03514946921672819	WP_269459834.1,WP_068444186.1,WP_068907782.1
Serratia ficaria DSM 4569	GO:0046930	CC	e	pore complex	2/10	8/2686	0.00034527634376597634	3	2	0.04730285909593876	WP_061798029.1,WP_061798002.1
Latilactobacillus graminis DSM 20719	GO:0019364	BP	e	pyridine nucleotide catabolic process	4/10	12/1267	9.43485449896568e-07	9	4	8.37343336783204e-05	WP_057907704.1,WP_057907853.1,WP_057908603.1,WP_057907265.1
Latilactobacillus graminis DSM 20719	GO:0006096	BP	e	glycolytic process	4/10	12/1267	9.43485449896568e-07	12	4	8.37343336783204e-05	WP_057907704.1,WP_057907853.1,WP_057908603.1,WP_057907265.1
Latilactobacillus graminis DSM 20719	GO:0046031	BP	e	ADP metabolic process	4/10	12/1267	9.43485449896568e-07	10	4	8.37343336783204e-05	WP_057907704.1,WP_057907853.1,WP_057908603.1,WP_057907265.1
Latilactobacillus graminis DSM 20719	GO:0009261	BP	e	ribonucleotide catabolic process	4/10	12/1267	9.43485449896568e-07	9	4	8.37343336783204e-05	WP_057907704.1,WP_057907853.1,WP_057908603.1,WP_057907265.1
Latilactobacillus graminis DSM 20719	GO:0009191	BP	e	ribonucleoside diphosphate catabolic process	4/10	12/1267	9.43485449896568e-07	9	4	8.37343336783204e-05	WP_057907704.1,WP_057907853.1,WP_057908603.1,WP_057907265.1
Latilactobacillus graminis DSM 20719	GO:0006195	BP	e	purine nucleotide catabolic process	4/10	12/1267	9.43485449896568e-07	9	4	8.37343336783204e-05	WP_057907704.1,WP_057907853.1,WP_057908603.1,WP_057907265.1
Latilactobacillus graminis DSM 20719	GO:0009134	BP	e	nucleoside diphosphate catabolic process	4/10	12/1267	9.43485449896568e-07	8	4	8.37343336783204e-05	WP_057907704.1,WP_057907853.1,WP_057908603.1,WP_057907265.1
Latilactobacillus graminis DSM 20719	GO:0009154	BP	e	purine ribonucleotide catabolic process	4/10	12/1267	9.43485449896568e-07	10	4	8.37343336783204e-05	WP_057907704.1,WP_057907853.1,WP_057908603.1,WP_057907265.1
Latilactobacillus graminis DSM 20719	GO:0009137	BP	e	purine nucleoside diphosphate catabolic process	4/10	12/1267	9.43485449896568e-07	9	4	8.37343336783204e-05	WP_057907704.1,WP_057907853.1,WP_057908603.1,WP_057907265.1
Latilactobacillus graminis DSM 20719	GO:0009181	BP	e	purine ribonucleoside diphosphate catabolic process	4/10	12/1267	9.43485449896568e-07	10	4	8.37343336783204e-05	WP_057907704.1,WP_057907853.1,WP_057908603.1,WP_057907265.1
Latilactobacillus graminis DSM 20719	GO:0046032	BP	e	ADP catabolic process	4/10	12/1267	9.43485449896568e-07	11	4	8.37343336783204e-05	WP_057907704.1,WP_057907853.1,WP_057908603.1,WP_057907265.1
Latilactobacillus graminis DSM 20719	GO:0072526	BP	e	pyridine-containing compound catabolic process	4/10	12/1267	9.43485449896568e-07	5	4	8.37343336783204e-05	WP_057907704.1,WP_057907853.1,WP_057908603.1,WP_057907265.1
Latilactobacillus graminis DSM 20719	GO:0009185	BP	e	ribonucleoside diphosphate metabolic process	4/10	13/1267	1.357612201989199e-06	8	4	9.036606219490605e-05	WP_057907704.1,WP_057907853.1,WP_057908603.1,WP_057907265.1
Latilactobacillus graminis DSM 20719	GO:0009135	BP	e	purine nucleoside diphosphate metabolic process	4/10	13/1267	1.357612201989199e-06	8	4	9.036606219490605e-05	WP_057907704.1,WP_057907853.1,WP_057908603.1,WP_057907265.1
Latilactobacillus graminis DSM 20719	GO:0009179	BP	e	purine ribonucleoside diphosphate metabolic process	4/10	13/1267	1.357612201989199e-06	9	4	9.036606219490605e-05	WP_057907704.1,WP_057907853.1,WP_057908603.1,WP_057907265.1
Latilactobacillus graminis DSM 20719	GO:0006090	BP	e	pyruvate metabolic process	4/10	13/1267	1.357612201989199e-06	7	4	9.036606219490605e-05	WP_057907704.1,WP_057907853.1,WP_057908603.1,WP_057907265.1
Latilactobacillus graminis DSM 20719	GO:0009166	BP	e	nucleotide catabolic process	4/10	14/1267	1.8934010716822496e-06	8	4	0.00011202623007453312	WP_057907704.1,WP_057907853.1,WP_057908603.1,WP_057907265.1
Latilactobacillus graminis DSM 20719	GO:0009132	BP	e	nucleoside diphosphate metabolic process	4/10	14/1267	1.8934010716822496e-06	7	4	0.00011202623007453312	WP_057907704.1,WP_057907853.1,WP_057908603.1,WP_057907265.1
Latilactobacillus graminis DSM 20719	GO:1901292	BP	e	nucleoside phosphate catabolic process	4/10	15/1267	2.572048832481878e-06	7	4	0.00013696160032966	WP_057907704.1,WP_057907853.1,WP_057908603.1,WP_057907265.1
Latilactobacillus graminis DSM 20719	GO:0072523	BP	e	purine-containing compound catabolic process	4/10	15/1267	2.572048832481878e-06	5	4	0.00013696160032966	WP_057907704.1,WP_057907853.1,WP_057908603.1,WP_057907265.1
Latilactobacillus graminis DSM 20719	GO:0016052	BP	e	carbohydrate catabolic process	4/10	17/1267	4.450379533830738e-06	4	4	0.0002154388274331698	WP_057907704.1,WP_057907853.1,WP_057908603.1,WP_057907265.1
Latilactobacillus graminis DSM 20719	GO:0046434	BP	e	organophosphate catabolic process	4/10	17/1267	4.450379533830738e-06	5	4	0.0002154388274331698	WP_057907704.1,WP_057907853.1,WP_057908603.1,WP_057907265.1
Latilactobacillus graminis DSM 20719	GO:0006091	BP	e	generation of precursor metabolites and energy	4/10	20/1267	8.956079075285752e-06	3	4	0.00036685477750689714	WP_057907704.1,WP_057907853.1,WP_057908603.1,WP_057907265.1
Latilactobacillus graminis DSM 20719	GO:0046034	BP	e	ATP metabolic process	4/10	20/1267	8.956079075285752e-06	10	4	0.00036685477750689714	WP_057907704.1,WP_057907853.1,WP_057908603.1,WP_057907265.1
Latilactobacillus graminis DSM 20719	GO:0009205	BP	e	purine ribonucleoside triphosphate metabolic process	4/10	20/1267	8.956079075285752e-06	9	4	0.00036685477750689714	WP_057907704.1,WP_057907853.1,WP_057908603.1,WP_057907265.1
Latilactobacillus graminis DSM 20719	GO:1901136	BP	e	carbohydrate derivative catabolic process	4/10	20/1267	8.956079075285752e-06	4	4	0.00036685477750689714	WP_057907704.1,WP_057907853.1,WP_057908603.1,WP_057907265.1
Latilactobacillus graminis DSM 20719	GO:0009144	BP	e	purine nucleoside triphosphate metabolic process	4/10	21/1267	1.1021007675425662e-05	8	4	0.0004347175249751233	WP_057907704.1,WP_057907853.1,WP_057908603.1,WP_057907265.1
Latilactobacillus graminis DSM 20719	GO:0019362	BP	e	pyridine nucleotide metabolic process	4/10	23/1267	1.618114438530341e-05	8	4	0.0005222096597075191	WP_057907704.1,WP_057907853.1,WP_057908603.1,WP_057907265.1
Latilactobacillus graminis DSM 20719	GO:0034655	BP	e	nucleobase-containing compound catabolic process	4/10	23/1267	1.618114438530341e-05	5	4	0.0005222096597075191	WP_057907704.1,WP_057907853.1,WP_057908603.1,WP_057907265.1
Latilactobacillus graminis DSM 20719	GO:0072524	BP	e	pyridine-containing compound metabolic process	4/10	23/1267	1.618114438530341e-05	4	4	0.0005222096597075191	WP_057907704.1,WP_057907853.1,WP_057908603.1,WP_057907265.1
Latilactobacillus graminis DSM 20719	GO:0032787	BP	e	monocarboxylic acid metabolic process	4/10	23/1267	1.618114438530341e-05	6	4	0.0005222096597075191	WP_057907704.1,WP_057907853.1,WP_057908603.1,WP_057907265.1
Latilactobacillus graminis DSM 20719	GO:0046496	BP	e	nicotinamide nucleotide metabolic process	4/10	23/1267	1.618114438530341e-05	9	4	0.0005222096597075191	WP_057907704.1,WP_057907853.1,WP_057908603.1,WP_057907265.1
Latilactobacillus graminis DSM 20719	GO:0009199	BP	e	ribonucleoside triphosphate metabolic process	4/10	23/1267	1.618114438530341e-05	8	4	0.0005222096597075191	WP_057907704.1,WP_057907853.1,WP_057908603.1,WP_057907265.1
Latilactobacillus graminis DSM 20719	GO:1901361	BP	e	organic cyclic compound catabolic process	4/10	26/1267	2.7005415563630965e-05	4	4	0.0007773180425747833	WP_057907704.1,WP_057907853.1,WP_057908603.1,WP_057907265.1
Latilactobacillus graminis DSM 20719	GO:0046700	BP	e	heterocycle catabolic process	4/10	26/1267	2.7005415563630965e-05	4	4	0.0007773180425747833	WP_057907704.1,WP_057907853.1,WP_057908603.1,WP_057907265.1
Latilactobacillus graminis DSM 20719	GO:0019439	BP	e	aromatic compound catabolic process	4/10	26/1267	2.7005415563630965e-05	4	4	0.0007773180425747833	WP_057907704.1,WP_057907853.1,WP_057908603.1,WP_057907265.1
Latilactobacillus graminis DSM 20719	GO:0044270	BP	e	cellular nitrogen compound catabolic process	4/10	26/1267	2.7005415563630965e-05	4	4	0.0007773180425747833	WP_057907704.1,WP_057907853.1,WP_057908603.1,WP_057907265.1
Latilactobacillus graminis DSM 20719	GO:0009141	BP	e	nucleoside triphosphate metabolic process	4/10	27/1267	3.158019352457953e-05	7	4	0.000862382207786595	WP_057907704.1,WP_057907853.1,WP_057908603.1,WP_057907265.1
Latilactobacillus graminis DSM 20719	GO:1901565	BP	e	organonitrogen compound catabolic process	4/10	27/1267	3.158019352457953e-05	4	4	0.000862382207786595	WP_057907704.1,WP_057907853.1,WP_057908603.1,WP_057907265.1
Latilactobacillus graminis DSM 20719	GO:0005975	BP	e	carbohydrate metabolic process	5/10	62/1267	4.9873533116620024e-05	3	5	0.0013278828192300081	WP_057908603.1,WP_057907265.1,WP_057907702.1,WP_057907853.1,WP_057907704.1
Latilactobacillus graminis DSM 20719	GO:0044248	BP	e	cellular catabolic process	4/10	35/1267	9.135473863321838e-05	3	4	0.00237299504010677	WP_057907704.1,WP_057907853.1,WP_057908603.1,WP_057907265.1
Latilactobacillus graminis DSM 20719	GO:0009150	BP	e	purine ribonucleotide metabolic process	4/10	48/1267	0.0003227972072568752	9	4	0.008185214898299334	WP_057907704.1,WP_057907853.1,WP_057908603.1,WP_057907265.1
Latilactobacillus graminis DSM 20719	GO:0009056	BP	e	catabolic process	4/10	50/1267	0.0003790911530348622	2	4	0.00917572904504837	WP_057907704.1,WP_057907853.1,WP_057908603.1,WP_057907265.1
Latilactobacillus graminis DSM 20719	GO:1901575	BP	e	organic substance catabolic process	4/10	50/1267	0.0003790911530348622	3	4	0.00917572904504837	WP_057907704.1,WP_057907853.1,WP_057908603.1,WP_057907265.1
Latilactobacillus graminis DSM 20719	GO:0009259	BP	e	ribonucleotide metabolic process	4/10	59/1267	0.0007233044532321499	8	4	0.01711820539316088	WP_057907704.1,WP_057907853.1,WP_057908603.1,WP_057907265.1
Latilactobacillus graminis DSM 20719	GO:0006163	BP	e	purine nucleotide metabolic process	4/10	60/1267	0.0007719417831697334	8	4	0.017872130414690567	WP_057907704.1,WP_057907853.1,WP_057908603.1,WP_057907265.1
Latilactobacillus graminis DSM 20719	GO:0019693	BP	e	ribose phosphate metabolic process	4/10	61/1267	0.0008228844712219187	5	4	0.0186462119542839	WP_057907704.1,WP_057907853.1,WP_057908603.1,WP_057907265.1
Latilactobacillus graminis DSM 20719	GO:0072521	BP	e	purine-containing compound metabolic process	4/10	63/1267	0.0009319384565513767	4	4	0.020677384504733668	WP_057907704.1,WP_057907853.1,WP_057908603.1,WP_057907265.1
Latilactobacillus graminis DSM 20719	GO:0043436	BP	e	oxoacid metabolic process	4/10	69/1267	0.0013210482299259448	4	4	0.028138327297422626	WP_057907704.1,WP_057907853.1,WP_057908603.1,WP_057907265.1
Latilactobacillus graminis DSM 20719	GO:0019752	BP	e	carboxylic acid metabolic process	4/10	69/1267	0.0013210482299259448	5	4	0.028138327297422626	WP_057907704.1,WP_057907853.1,WP_057908603.1,WP_057907265.1
Latilactobacillus graminis DSM 20719	GO:0006082	BP	e	organic acid metabolic process	4/10	74/1267	0.0017240002736896715	3	4	0.03600118218587255	WP_057907704.1,WP_057907853.1,WP_057908603.1,WP_057907265.1
Lentilactobacillus hilgardii DSM 20176	GO:1990904	CC	e	ribonucleoprotein complex	4/10	49/1570	0.00015347698895312533	2	4	0.008821868143566343	WP_003553874.1,WP_003554682.1,WP_011668476.1,WP_003554990.1
Lentilactobacillus hilgardii DSM 20176	GO:0005840	CC	e	ribosome	4/10	57/1570	0.00027905696353172133	5	4	0.008821868143566343	WP_003553874.1,WP_003554682.1,WP_011668476.1,WP_003554990.1
Lentilactobacillus hilgardii DSM 20176	GO:0043228	CC	e	non-membrane-bounded organelle	4/10	68/1570	0.0005557784135768809	3	4	0.008821868143566343	WP_003553874.1,WP_003554682.1,WP_011668476.1,WP_003554990.1
Lentilactobacillus hilgardii DSM 20176	GO:0043232	CC	e	intracellular non-membrane-bounded organelle	4/10	68/1570	0.0005557784135768809	4	4	0.008821868143566343	WP_003553874.1,WP_003554682.1,WP_011668476.1,WP_003554990.1
Lentilactobacillus hilgardii DSM 20176	GO:0043226	CC	e	organelle	4/10	69/1570	0.0005881245429044229	2	4	0.008821868143566343	WP_003553874.1,WP_003554682.1,WP_011668476.1,WP_003554990.1
Lentilactobacillus hilgardii DSM 20176	GO:0043229	CC	e	intracellular organelle	4/10	69/1570	0.0005881245429044229	3	4	0.008821868143566343	WP_003553874.1,WP_003554682.1,WP_011668476.1,WP_003554990.1
Lentilactobacillus hilgardii DSM 20176	GO:0032991	CC	e	protein-containing complex	4/10	104/1570	0.0027993232936706783	1	4	0.03599129949005158	WP_003553874.1,WP_003554682.1,WP_011668476.1,WP_003554990.1
Lentilactobacillus hilgardii DSM 20176	GO:0005198	MF	e	structural molecule activity	5/10	55/1570	9.698594047421139e-06	1	5	0.009717991235515982	WP_003553941.1,WP_003553874.1,WP_011668476.1,WP_003554990.1,WP_003554682.1
Lacticaseibacillus manihotivorans DSM 13343	GO:0019364	BP	e	pyridine nucleotide catabolic process	4/10	14/1280	1.8182677157475209e-06	9	4	0.00015077635365967902	WP_056964827.1,WP_054717849.1,WP_054716236.1,WP_054715364.1
Lacticaseibacillus manihotivorans DSM 13343	GO:0006096	BP	e	glycolytic process	4/10	14/1280	1.8182677157475209e-06	12	4	0.00015077635365967902	WP_056964827.1,WP_054717849.1,WP_054716236.1,WP_054715364.1
Lacticaseibacillus manihotivorans DSM 13343	GO:0046031	BP	e	ADP metabolic process	4/10	14/1280	1.8182677157475209e-06	10	4	0.00015077635365967902	WP_056964827.1,WP_054717849.1,WP_054716236.1,WP_054715364.1
Lacticaseibacillus manihotivorans DSM 13343	GO:0009261	BP	e	ribonucleotide catabolic process	4/10	14/1280	1.8182677157475209e-06	9	4	0.00015077635365967902	WP_056964827.1,WP_054717849.1,WP_054716236.1,WP_054715364.1
Lacticaseibacillus manihotivorans DSM 13343	GO:0009191	BP	e	ribonucleoside diphosphate catabolic process	4/10	14/1280	1.8182677157475209e-06	9	4	0.00015077635365967902	WP_056964827.1,WP_054717849.1,WP_054716236.1,WP_054715364.1
Lacticaseibacillus manihotivorans DSM 13343	GO:0006195	BP	e	purine nucleotide catabolic process	4/10	14/1280	1.8182677157475209e-06	9	4	0.00015077635365967902	WP_056964827.1,WP_054717849.1,WP_054716236.1,WP_054715364.1
Lacticaseibacillus manihotivorans DSM 13343	GO:0009134	BP	e	nucleoside diphosphate catabolic process	4/10	14/1280	1.8182677157475209e-06	8	4	0.00015077635365967902	WP_056964827.1,WP_054717849.1,WP_054716236.1,WP_054715364.1
Lacticaseibacillus manihotivorans DSM 13343	GO:0009154	BP	e	purine ribonucleotide catabolic process	4/10	14/1280	1.8182677157475209e-06	10	4	0.00015077635365967902	WP_056964827.1,WP_054717849.1,WP_054716236.1,WP_054715364.1
Lacticaseibacillus manihotivorans DSM 13343	GO:0072523	BP	e	purine-containing compound catabolic process	4/10	14/1280	1.8182677157475209e-06	5	4	0.00015077635365967902	WP_056964827.1,WP_054717849.1,WP_054716236.1,WP_054715364.1
Lacticaseibacillus manihotivorans DSM 13343	GO:0009137	BP	e	purine nucleoside diphosphate catabolic process	4/10	14/1280	1.8182677157475209e-06	9	4	0.00015077635365967902	WP_056964827.1,WP_054717849.1,WP_054716236.1,WP_054715364.1
Lacticaseibacillus manihotivorans DSM 13343	GO:0009181	BP	e	purine ribonucleoside diphosphate catabolic process	4/10	14/1280	1.8182677157475209e-06	10	4	0.00015077635365967902	WP_056964827.1,WP_054717849.1,WP_054716236.1,WP_054715364.1
Lacticaseibacillus manihotivorans DSM 13343	GO:0046032	BP	e	ADP catabolic process	4/10	14/1280	1.8182677157475209e-06	11	4	0.00015077635365967902	WP_056964827.1,WP_054717849.1,WP_054716236.1,WP_054715364.1
Lacticaseibacillus manihotivorans DSM 13343	GO:0072526	BP	e	pyridine-containing compound catabolic process	4/10	14/1280	1.8182677157475209e-06	5	4	0.00015077635365967902	WP_056964827.1,WP_054717849.1,WP_054716236.1,WP_054715364.1
Lacticaseibacillus manihotivorans DSM 13343	GO:0009185	BP	e	ribonucleoside diphosphate metabolic process	4/10	15/1280	2.4700825481055247e-06	8	4	0.00016642181167860973	WP_056964827.1,WP_054717849.1,WP_054716236.1,WP_054715364.1
Lacticaseibacillus manihotivorans DSM 13343	GO:0009135	BP	e	purine nucleoside diphosphate metabolic process	4/10	15/1280	2.4700825481055247e-06	8	4	0.00016642181167860973	WP_056964827.1,WP_054717849.1,WP_054716236.1,WP_054715364.1
Lacticaseibacillus manihotivorans DSM 13343	GO:0009179	BP	e	purine ribonucleoside diphosphate metabolic process	4/10	15/1280	2.4700825481055247e-06	9	4	0.00016642181167860973	WP_056964827.1,WP_054717849.1,WP_054716236.1,WP_054715364.1
Lacticaseibacillus manihotivorans DSM 13343	GO:0009132	BP	e	nucleoside diphosphate metabolic process	4/10	16/1280	3.2809865737366793e-06	7	4	0.00019649464036045224	WP_056964827.1,WP_054717849.1,WP_054716236.1,WP_054715364.1
Lacticaseibacillus manihotivorans DSM 13343	GO:0006090	BP	e	pyruvate metabolic process	4/10	16/1280	3.2809865737366793e-06	7	4	0.00019649464036045224	WP_056964827.1,WP_054717849.1,WP_054716236.1,WP_054715364.1
Lacticaseibacillus manihotivorans DSM 13343	GO:0009166	BP	e	nucleotide catabolic process	4/10	19/1280	6.908355530504463e-06	8	4	0.00039195827694125327	WP_056964827.1,WP_054717849.1,WP_054716236.1,WP_054715364.1
Lacticaseibacillus manihotivorans DSM 13343	GO:0046034	BP	e	ATP metabolic process	4/10	21/1280	1.0586592805966179e-05	10	4	0.0005434450973729305	WP_056964827.1,WP_054717849.1,WP_054716236.1,WP_054715364.1
Lacticaseibacillus manihotivorans DSM 13343	GO:1901292	BP	e	nucleoside phosphate catabolic process	4/10	21/1280	1.0586592805966179e-05	7	4	0.0005434450973729305	WP_056964827.1,WP_054717849.1,WP_054716236.1,WP_054715364.1
Lacticaseibacillus manihotivorans DSM 13343	GO:0009205	BP	e	purine ribonucleoside triphosphate metabolic process	4/10	22/1280	1.2890083441443259e-05	9	4	0.0006316140886307197	WP_056964827.1,WP_054717849.1,WP_054716236.1,WP_054715364.1
Lacticaseibacillus manihotivorans DSM 13343	GO:0046434	BP	e	organophosphate catabolic process	4/10	23/1280	1.5544561981464205e-05	5	4	0.0006982099090007672	WP_056964827.1,WP_054717849.1,WP_054716236.1,WP_054715364.1
Lacticaseibacillus manihotivorans DSM 13343	GO:0009144	BP	e	purine nucleoside triphosphate metabolic process	4/10	23/1280	1.5544561981464205e-05	8	4	0.0006982099090007672	WP_056964827.1,WP_054717849.1,WP_054716236.1,WP_054715364.1
Lacticaseibacillus manihotivorans DSM 13343	GO:0016052	BP	e	carbohydrate catabolic process	4/10	24/1280	1.8582641179237572e-05	4	4	0.000770464891969927	WP_056964827.1,WP_054717849.1,WP_054716236.1,WP_054715364.1
Lacticaseibacillus manihotivorans DSM 13343	GO:0009199	BP	e	ribonucleoside triphosphate metabolic process	4/10	24/1280	1.8582641179237572e-05	8	4	0.000770464891969927	WP_056964827.1,WP_054717849.1,WP_054716236.1,WP_054715364.1
Lacticaseibacillus manihotivorans DSM 13343	GO:0019362	BP	e	pyridine nucleotide metabolic process	4/10	25/1280	2.20381452713365e-05	8	4	0.0008192110552586464	WP_056964827.1,WP_054717849.1,WP_054716236.1,WP_054715364.1
Lacticaseibacillus manihotivorans DSM 13343	GO:0072524	BP	e	pyridine-containing compound metabolic process	4/10	25/1280	2.20381452713365e-05	4	4	0.0008192110552586464	WP_056964827.1,WP_054717849.1,WP_054716236.1,WP_054715364.1
Lacticaseibacillus manihotivorans DSM 13343	GO:0046496	BP	e	nicotinamide nucleotide metabolic process	4/10	25/1280	2.20381452713365e-05	9	4	0.0008192110552586464	WP_056964827.1,WP_054717849.1,WP_054716236.1,WP_054715364.1
Lacticaseibacillus manihotivorans DSM 13343	GO:1901565	BP	e	organonitrogen compound catabolic process	4/10	26/1280	2.5946081355211503e-05	4	4	0.0009022540548683226	WP_056964827.1,WP_054717849.1,WP_054716236.1,WP_054715364.1
Lacticaseibacillus manihotivorans DSM 13343	GO:1901136	BP	e	carbohydrate derivative catabolic process	4/10	26/1280	2.5946081355211503e-05	4	4	0.0009022540548683226	WP_056964827.1,WP_054717849.1,WP_054716236.1,WP_054715364.1
Lacticaseibacillus manihotivorans DSM 13343	GO:0006091	BP	e	generation of precursor metabolites and energy	4/10	27/1280	3.0342611070542483e-05	3	4	0.0010221667104389	WP_056964827.1,WP_054717849.1,WP_054716236.1,WP_054715364.1
Lacticaseibacillus manihotivorans DSM 13343	GO:0009141	BP	e	nucleoside triphosphate metabolic process	4/10	29/1280	4.075170286443403e-05	7	4	0.0013288367074020672	WP_056964827.1,WP_054717849.1,WP_054716236.1,WP_054715364.1
Lacticaseibacillus manihotivorans DSM 13343	GO:1901361	BP	e	organic cyclic compound catabolic process	4/10	30/1280	4.684211027947917e-05	4	4	0.0013288367074020672	WP_056964827.1,WP_054717849.1,WP_054716236.1,WP_054715364.1
Lacticaseibacillus manihotivorans DSM 13343	GO:0034655	BP	e	nucleobase-containing compound catabolic process	4/10	30/1280	4.684211027947917e-05	5	4	0.0013288367074020672	WP_056964827.1,WP_054717849.1,WP_054716236.1,WP_054715364.1
Lacticaseibacillus manihotivorans DSM 13343	GO:0046700	BP	e	heterocycle catabolic process	4/10	30/1280	4.684211027947917e-05	4	4	0.0013288367074020672	WP_056964827.1,WP_054717849.1,WP_054716236.1,WP_054715364.1
Lacticaseibacillus manihotivorans DSM 13343	GO:0019439	BP	e	aromatic compound catabolic process	4/10	30/1280	4.684211027947917e-05	4	4	0.0013288367074020672	WP_056964827.1,WP_054717849.1,WP_054716236.1,WP_054715364.1
Lacticaseibacillus manihotivorans DSM 13343	GO:0044270	BP	e	cellular nitrogen compound catabolic process	4/10	30/1280	4.684211027947917e-05	4	4	0.0013288367074020672	WP_056964827.1,WP_054717849.1,WP_054716236.1,WP_054715364.1
Lacticaseibacillus manihotivorans DSM 13343	GO:0032787	BP	e	monocarboxylic acid metabolic process	4/10	32/1280	6.0997134461907265e-05	6	4	0.0016860233576906675	WP_056964827.1,WP_054717849.1,WP_054716236.1,WP_054715364.1
Lacticaseibacillus manihotivorans DSM 13343	GO:0044248	BP	e	cellular catabolic process	4/10	38/1280	0.00012236689689295677	3	4	0.003297787871265185	WP_056964827.1,WP_054717849.1,WP_054716236.1,WP_054715364.1
Lacticaseibacillus manihotivorans DSM 13343	GO:0005975	BP	e	carbohydrate metabolic process	5/10	85/1280	0.00022255081717259014	3	5	0.005851458071025663	WP_056964827.1,WP_056964825.1,WP_054715364.1,WP_054717849.1,WP_054716236.1
Lacticaseibacillus manihotivorans DSM 13343	GO:0009150	BP	e	purine ribonucleotide metabolic process	4/10	50/1280	0.00036457203340538113	9	4	0.009357348857404782	WP_056964827.1,WP_054717849.1,WP_054716236.1,WP_054715364.1
Lacticaseibacillus manihotivorans DSM 13343	GO:0009056	BP	e	catabolic process	4/10	56/1280	0.0005681184626540705	2	4	0.013918902335024729	WP_056964827.1,WP_054717849.1,WP_054716236.1,WP_054715364.1
Lacticaseibacillus manihotivorans DSM 13343	GO:1901575	BP	e	organic substance catabolic process	4/10	56/1280	0.0005681184626540705	3	4	0.013918902335024729	WP_056964827.1,WP_054717849.1,WP_054716236.1,WP_054715364.1
Lacticaseibacillus manihotivorans DSM 13343	GO:0009259	BP	e	ribonucleotide metabolic process	4/10	62/1280	0.0008430510518727297	8	4	0.020195756309306725	WP_056964827.1,WP_054717849.1,WP_054716236.1,WP_054715364.1
Lacticaseibacillus manihotivorans DSM 13343	GO:0006163	BP	e	purine nucleotide metabolic process	4/10	64/1280	0.0009527990922560646	8	4	0.022328639596783426	WP_056964827.1,WP_054717849.1,WP_054716236.1,WP_054715364.1
Lacticaseibacillus manihotivorans DSM 13343	GO:0072521	BP	e	purine-containing compound metabolic process	4/10	65/1280	0.0010113435489416483	4	4	0.023196347782108447	WP_056964827.1,WP_054717849.1,WP_054716236.1,WP_054715364.1
Lacticaseibacillus manihotivorans DSM 13343	GO:0019693	BP	e	ribose phosphate metabolic process	4/10	67/1280	0.0011360839299452393	5	4	0.025514551593353498	WP_056964827.1,WP_054717849.1,WP_054716236.1,WP_054715364.1
Ligilactobacillus murinus DSM 20452	GO:0019364	BP	e	pyridine nucleotide catabolic process	4/10	12/1293	8.703108731476328e-07	9	4	7.544925800287555e-05	WP_035448552.1,WP_056957938.1,WP_056958043.1,WP_029507338.1
Ligilactobacillus murinus DSM 20452	GO:0006096	BP	e	glycolytic process	4/10	12/1293	8.703108731476328e-07	12	4	7.544925800287555e-05	WP_035448552.1,WP_056957938.1,WP_056958043.1,WP_029507338.1
Ligilactobacillus murinus DSM 20452	GO:0046031	BP	e	ADP metabolic process	4/10	12/1293	8.703108731476328e-07	10	4	7.544925800287555e-05	WP_035448552.1,WP_056957938.1,WP_056958043.1,WP_029507338.1
Ligilactobacillus murinus DSM 20452	GO:0009261	BP	e	ribonucleotide catabolic process	4/10	12/1293	8.703108731476328e-07	9	4	7.544925800287555e-05	WP_035448552.1,WP_056957938.1,WP_056958043.1,WP_029507338.1
Ligilactobacillus murinus DSM 20452	GO:0009191	BP	e	ribonucleoside diphosphate catabolic process	4/10	12/1293	8.703108731476328e-07	9	4	7.544925800287555e-05	WP_035448552.1,WP_056957938.1,WP_056958043.1,WP_029507338.1
Ligilactobacillus murinus DSM 20452	GO:0006195	BP	e	purine nucleotide catabolic process	4/10	12/1293	8.703108731476328e-07	9	4	7.544925800287555e-05	WP_035448552.1,WP_056957938.1,WP_056958043.1,WP_029507338.1
Ligilactobacillus murinus DSM 20452	GO:0009134	BP	e	nucleoside diphosphate catabolic process	4/10	12/1293	8.703108731476328e-07	8	4	7.544925800287555e-05	WP_035448552.1,WP_056957938.1,WP_056958043.1,WP_029507338.1
Ligilactobacillus murinus DSM 20452	GO:0009154	BP	e	purine ribonucleotide catabolic process	4/10	12/1293	8.703108731476328e-07	10	4	7.544925800287555e-05	WP_035448552.1,WP_056957938.1,WP_056958043.1,WP_029507338.1
Ligilactobacillus murinus DSM 20452	GO:0072523	BP	e	purine-containing compound catabolic process	4/10	12/1293	8.703108731476328e-07	5	4	7.544925800287555e-05	WP_035448552.1,WP_056957938.1,WP_056958043.1,WP_029507338.1
Ligilactobacillus murinus DSM 20452	GO:0009137	BP	e	purine nucleoside diphosphate catabolic process	4/10	12/1293	8.703108731476328e-07	9	4	7.544925800287555e-05	WP_035448552.1,WP_056957938.1,WP_056958043.1,WP_029507338.1
Ligilactobacillus murinus DSM 20452	GO:0009181	BP	e	purine ribonucleoside diphosphate catabolic process	4/10	12/1293	8.703108731476328e-07	10	4	7.544925800287555e-05	WP_035448552.1,WP_056957938.1,WP_056958043.1,WP_029507338.1
Ligilactobacillus murinus DSM 20452	GO:0046032	BP	e	ADP catabolic process	4/10	12/1293	8.703108731476328e-07	11	4	7.544925800287555e-05	WP_035448552.1,WP_056957938.1,WP_056958043.1,WP_029507338.1
Ligilactobacillus murinus DSM 20452	GO:0072526	BP	e	pyridine-containing compound catabolic process	4/10	12/1293	8.703108731476328e-07	5	4	7.544925800287555e-05	WP_035448552.1,WP_056957938.1,WP_056958043.1,WP_029507338.1
Ligilactobacillus murinus DSM 20452	GO:0009185	BP	e	ribonucleoside diphosphate metabolic process	4/10	13/1293	1.2524160338166565e-06	8	4	8.821705438196074e-05	WP_035448552.1,WP_056957938.1,WP_056958043.1,WP_029507338.1
Ligilactobacillus murinus DSM 20452	GO:0009135	BP	e	purine nucleoside diphosphate metabolic process	4/10	13/1293	1.2524160338166565e-06	8	4	8.821705438196074e-05	WP_035448552.1,WP_056957938.1,WP_056958043.1,WP_029507338.1
Ligilactobacillus murinus DSM 20452	GO:0009179	BP	e	purine ribonucleoside diphosphate metabolic process	4/10	13/1293	1.2524160338166565e-06	9	4	8.821705438196074e-05	WP_035448552.1,WP_056957938.1,WP_056958043.1,WP_029507338.1
Ligilactobacillus murinus DSM 20452	GO:0009166	BP	e	nucleotide catabolic process	4/10	14/1293	1.746824289363562e-06	8	4	0.00010361426179540708	WP_035448552.1,WP_056957938.1,WP_056958043.1,WP_029507338.1
Ligilactobacillus murinus DSM 20452	GO:0009132	BP	e	nucleoside diphosphate metabolic process	4/10	14/1293	1.746824289363562e-06	7	4	0.00010361426179540708	WP_035448552.1,WP_056957938.1,WP_056958043.1,WP_029507338.1
Ligilactobacillus murinus DSM 20452	GO:0006090	BP	e	pyruvate metabolic process	4/10	14/1293	1.746824289363562e-06	7	4	0.00010361426179540708	WP_035448552.1,WP_056957938.1,WP_056958043.1,WP_029507338.1
Ligilactobacillus murinus DSM 20452	GO:1901292	BP	e	nucleoside phosphate catabolic process	4/10	15/1293	2.3731192591806737e-06	7	4	0.00013372527025483098	WP_035448552.1,WP_056957938.1,WP_056958043.1,WP_029507338.1
Ligilactobacillus murinus DSM 20452	GO:0046434	BP	e	organophosphate catabolic process	4/10	17/1293	4.10681372934684e-06	5	4	0.00022039900347494708	WP_035448552.1,WP_056957938.1,WP_056958043.1,WP_029507338.1
Ligilactobacillus murinus DSM 20452	GO:0016052	BP	e	carbohydrate catabolic process	4/10	18/1293	5.260400880139772e-06	4	4	0.00026947599054170555	WP_035448552.1,WP_056957938.1,WP_056958043.1,WP_029507338.1
Ligilactobacillus murinus DSM 20452	GO:0046034	BP	e	ATP metabolic process	4/10	19/1293	6.638191086592691e-06	10	4	0.0003252713632430419	WP_035448552.1,WP_056957938.1,WP_056958043.1,WP_029507338.1
Ligilactobacillus murinus DSM 20452	GO:0009205	BP	e	purine ribonucleoside triphosphate metabolic process	4/10	20/1293	8.266611497398409e-06	9	4	0.0003881862982320003	WP_035448552.1,WP_056957938.1,WP_056958043.1,WP_029507338.1
Ligilactobacillus murinus DSM 20452	GO:0019362	BP	e	pyridine nucleotide metabolic process	4/10	21/1293	1.0173370575528667e-05	8	4	0.00040947816566502885	WP_035448552.1,WP_056957938.1,WP_056958043.1,WP_029507338.1
Ligilactobacillus murinus DSM 20452	GO:1901136	BP	e	carbohydrate derivative catabolic process	4/10	21/1293	1.0173370575528667e-05	4	4	0.00040947816566502885	WP_035448552.1,WP_056957938.1,WP_056958043.1,WP_029507338.1
Ligilactobacillus murinus DSM 20452	GO:0046496	BP	e	nicotinamide nucleotide metabolic process	4/10	21/1293	1.0173370575528667e-05	9	4	0.00040947816566502885	WP_035448552.1,WP_056957938.1,WP_056958043.1,WP_029507338.1
Ligilactobacillus murinus DSM 20452	GO:0009144	BP	e	purine nucleoside triphosphate metabolic process	4/10	21/1293	1.0173370575528667e-05	8	4	0.00040947816566502885	WP_035448552.1,WP_056957938.1,WP_056958043.1,WP_029507338.1
Ligilactobacillus murinus DSM 20452	GO:0006091	BP	e	generation of precursor metabolites and energy	4/10	22/1293	1.238742966231985e-05	3	4	0.0004362697884198272	WP_035448552.1,WP_056957938.1,WP_056958043.1,WP_029507338.1
Ligilactobacillus murinus DSM 20452	GO:0034655	BP	e	nucleobase-containing compound catabolic process	4/10	22/1293	1.238742966231985e-05	5	4	0.0004362697884198272	WP_035448552.1,WP_056957938.1,WP_056958043.1,WP_029507338.1
Ligilactobacillus murinus DSM 20452	GO:0019439	BP	e	aromatic compound catabolic process	4/10	22/1293	1.238742966231985e-05	4	4	0.0004362697884198272	WP_035448552.1,WP_056957938.1,WP_056958043.1,WP_029507338.1
Ligilactobacillus murinus DSM 20452	GO:0044270	BP	e	cellular nitrogen compound catabolic process	4/10	22/1293	1.238742966231985e-05	4	4	0.0004362697884198272	WP_035448552.1,WP_056957938.1,WP_056958043.1,WP_029507338.1
Ligilactobacillus murinus DSM 20452	GO:1901361	BP	e	organic cyclic compound catabolic process	4/10	23/1293	1.4938974835428405e-05	4	4	0.00048103498970079466	WP_035448552.1,WP_056957938.1,WP_056958043.1,WP_029507338.1
Ligilactobacillus murinus DSM 20452	GO:0046700	BP	e	heterocycle catabolic process	4/10	23/1293	1.4938974835428405e-05	4	4	0.00048103498970079466	WP_035448552.1,WP_056957938.1,WP_056958043.1,WP_029507338.1
Ligilactobacillus murinus DSM 20452	GO:0009199	BP	e	ribonucleoside triphosphate metabolic process	4/10	23/1293	1.4938974835428405e-05	8	4	0.00048103498970079466	WP_035448552.1,WP_056957938.1,WP_056958043.1,WP_029507338.1
Ligilactobacillus murinus DSM 20452	GO:0072524	BP	e	pyridine-containing compound metabolic process	4/10	24/1293	1.78593890587596e-05	4	4	0.0005590980963672798	WP_035448552.1,WP_056957938.1,WP_056958043.1,WP_029507338.1
Ligilactobacillus murinus DSM 20452	GO:0032787	BP	e	monocarboxylic acid metabolic process	4/10	27/1293	2.916505221871913e-05	6	4	0.0008427952269358068	WP_035448552.1,WP_056957938.1,WP_056958043.1,WP_029507338.1
Ligilactobacillus murinus DSM 20452	GO:0009141	BP	e	nucleoside triphosphate metabolic process	4/10	27/1293	2.916505221871913e-05	7	4	0.0008427952269358068	WP_035448552.1,WP_056957938.1,WP_056958043.1,WP_029507338.1
Ligilactobacillus murinus DSM 20452	GO:1901565	BP	e	organonitrogen compound catabolic process	4/10	27/1293	2.916505221871913e-05	4	4	0.0008427952269358068	WP_035448552.1,WP_056957938.1,WP_056958043.1,WP_029507338.1
Ligilactobacillus murinus DSM 20452	GO:0044248	BP	e	cellular catabolic process	4/10	31/1293	5.150553692874082e-05	3	4	0.0014305988853617285	WP_035448552.1,WP_056957938.1,WP_056958043.1,WP_029507338.1
Ligilactobacillus murinus DSM 20452	GO:0005975	BP	e	carbohydrate metabolic process	5/10	64/1293	5.29337524460844e-05	3	5	0.0014305988853617285	WP_035448552.1,WP_056957938.1,WP_056958043.1,WP_029507338.1,WP_010689278.1
Ligilactobacillus murinus DSM 20452	GO:0006006	BP	e	glucose metabolic process	3/10	11/1293	5.331424417497125e-05	6	3	0.0014305988853617285	WP_035448552.1,WP_010689278.1,WP_029507338.1
Ligilactobacillus murinus DSM 20452	GO:0019318	BP	e	hexose metabolic process	3/10	15/1293	0.0001446315481176389	5	3	0.0037906919704320703	WP_035448552.1,WP_010689278.1,WP_029507338.1
Ligilactobacillus murinus DSM 20452	GO:0009056	BP	e	catabolic process	4/10	48/1293	0.0002986088952379812	2	4	0.007423762293404215	WP_035448552.1,WP_056957938.1,WP_056958043.1,WP_029507338.1
Ligilactobacillus murinus DSM 20452	GO:1901575	BP	e	organic substance catabolic process	4/10	48/1293	0.0002986088952379812	3	4	0.007423762293404215	WP_035448552.1,WP_056957938.1,WP_056958043.1,WP_029507338.1
Ligilactobacillus murinus DSM 20452	GO:0005996	BP	e	monosaccharide metabolic process	3/10	19/1293	0.00030301070585323327	4	3	0.007423762293404215	WP_035448552.1,WP_010689278.1,WP_029507338.1
Ligilactobacillus murinus DSM 20452	GO:0009150	BP	e	purine ribonucleotide metabolic process	4/10	58/1293	0.0006266921489887834	9	4	0.015027277700220403	WP_035448552.1,WP_056957938.1,WP_056958043.1,WP_029507338.1
Ligilactobacillus murinus DSM 20452	GO:0072521	BP	e	purine-containing compound metabolic process	4/10	69/1293	0.0012241415509434018	4	4	0.028155255671698243	WP_035448552.1,WP_056957938.1,WP_056958043.1,WP_029507338.1
Ligilactobacillus murinus DSM 20452	GO:0006163	BP	e	purine nucleotide metabolic process	4/10	69/1293	0.0012241415509434018	8	4	0.028155255671698243	WP_035448552.1,WP_056957938.1,WP_056958043.1,WP_029507338.1
Ligilactobacillus murinus DSM 20452	GO:0009259	BP	e	ribonucleotide metabolic process	4/10	70/1293	0.0012933410268562112	8	4	0.029151906745339	WP_035448552.1,WP_056957938.1,WP_056958043.1,WP_029507338.1
Ligilactobacillus murinus DSM 20452	GO:0006094	BP	e	gluconeogenesis	2/10	8/1293	0.0014714676863256987	7	2	0.03128951099035967	WP_035448552.1,WP_029507338.1
Ligilactobacillus murinus DSM 20452	GO:0046364	BP	e	monosaccharide biosynthetic process	2/10	8/1293	0.0014714676863256987	5	2	0.03128951099035967	WP_035448552.1,WP_029507338.1
Ligilactobacillus murinus DSM 20452	GO:0019319	BP	e	hexose biosynthetic process	2/10	8/1293	0.0014714676863256987	6	2	0.03128951099035967	WP_035448552.1,WP_029507338.1
Ligilactobacillus murinus DSM 20452	GO:0019693	BP	e	ribose phosphate metabolic process	4/10	73/1293	0.0015176477652963855	5	4	0.03167387095350049	WP_035448552.1,WP_056957938.1,WP_056958043.1,WP_029507338.1
Lactiplantibacillus paraplantarum DSM 10667	GO:0006412	BP	e	translation	5/10	100/1641	0.00015028485024087045	7	5	0.04219070207821385	WP_021732063.1,WP_003645660.1,WP_003638526.1,WP_003637775.1,WP_003638914.1
Lactiplantibacillus paraplantarum DSM 10667	GO:0019538	BP	e	protein metabolic process	6/10	168/1641	0.00015644391516714352	4	6	0.04219070207821385	WP_021732063.1,WP_003645660.1,WP_003638526.1,WP_003637775.1,WP_003640985.1,WP_003638914.1
Lactiplantibacillus paraplantarum DSM 10667	GO:0043043	BP	e	peptide biosynthetic process	5/10	101/1641	0.0001576916550829819	6	5	0.04219070207821385	WP_021732063.1,WP_003645660.1,WP_003638526.1,WP_003637775.1,WP_003638914.1
Lactiplantibacillus paraplantarum DSM 10667	GO:0006518	BP	e	peptide metabolic process	5/10	104/1641	0.0001816240416651818	4	5	0.04219070207821385	WP_021732063.1,WP_003645660.1,WP_003638526.1,WP_003637775.1,WP_003638914.1
Lactiplantibacillus paraplantarum DSM 10667	GO:0010467	BP	e	gene expression	6/10	174/1641	0.00019108107825278013	5	6	0.04219070207821385	WP_021732063.1,WP_003645660.1,WP_003638526.1,WP_003637775.1,WP_003640985.1,WP_003638914.1
Lactiplantibacillus paraplantarum DSM 10667	GO:0043604	BP	e	amide biosynthetic process	5/10	112/1641	0.0002593462311372527	5	5	0.0477197065292545	WP_021732063.1,WP_003645660.1,WP_003638526.1,WP_003637775.1,WP_003638914.1
Lactiplantibacillus paraplantarum DSM 10667	GO:1990904	CC	e	ribonucleoprotein complex	4/10	49/1641	0.00012935619866870685	2	4	0.008059442903432813	WP_003638914.1,WP_003645660.1,WP_003637775.1,WP_003638526.1
Lactiplantibacillus paraplantarum DSM 10667	GO:0005840	CC	e	ribosome	4/10	60/1641	0.00028807017819631504	5	4	0.008059442903432813	WP_003638914.1,WP_003645660.1,WP_003637775.1,WP_003638526.1
Lactiplantibacillus paraplantarum DSM 10667	GO:0043226	CC	e	organelle	4/10	70/1641	0.0005256158415282269	2	4	0.008059442903432813	WP_003638914.1,WP_003645660.1,WP_003637775.1,WP_003638526.1
Lactiplantibacillus paraplantarum DSM 10667	GO:0043229	CC	e	intracellular organelle	4/10	70/1641	0.0005256158415282269	3	4	0.008059442903432813	WP_003638914.1,WP_003645660.1,WP_003637775.1,WP_003638526.1
Lactiplantibacillus paraplantarum DSM 10667	GO:0043228	CC	e	non-membrane-bounded organelle	4/10	70/1641	0.0005256158415282269	3	4	0.008059442903432813	WP_003638914.1,WP_003645660.1,WP_003637775.1,WP_003638526.1
Lactiplantibacillus paraplantarum DSM 10667	GO:0043232	CC	e	intracellular non-membrane-bounded organelle	4/10	70/1641	0.0005256158415282269	4	4	0.008059442903432813	WP_003638914.1,WP_003645660.1,WP_003637775.1,WP_003638526.1
Lactiplantibacillus paraplantarum DSM 10667	GO:0110165	CC	e	cellular anatomical entity	8/10	435/1641	0.0006169194469434169	1	8	0.008108084159827765	WP_021732063.1,WP_003645660.1,WP_003638526.1,WP_003641227.1,WP_021732342.1,WP_003637775.1,WP_003640985.1,WP_003638914.1
Lactiplantibacillus paraplantarum DSM 10667	GO:0005575	CC	e	cellular_component	8/10	451/1641	0.0008069842210551364	0	8	0.00928031854213407	WP_021732063.1,WP_003645660.1,WP_003638526.1,WP_003641227.1,WP_021732342.1,WP_003637775.1,WP_003640985.1,WP_003638914.1
Lactiplantibacillus paraplantarum DSM 10667	GO:0032991	CC	e	protein-containing complex	4/10	110/1641	0.0029311705692070143	1	4	0.0299630769296717	WP_003638914.1,WP_003645660.1,WP_003637775.1,WP_003638526.1
Lactiplantibacillus paraplantarum DSM 10667	GO:0005198	MF	e	structural molecule activity	5/10	55/1641	7.818397163099331e-06	1	5	0.007435295702107464	WP_003640587.1,WP_003645660.1,WP_003638526.1,WP_003638914.1,WP_003637775.1
Lactobacillus delbrueckii DSM 20074	GO:0072524	BP	e	pyridine-containing compound metabolic process	4/10	20/1053	1.8555585143044794e-05	4	4	0.006328613903704098	WP_002877893.1,WP_002879986.1,WP_025895957.1,WP_025895759.1
Lactobacillus delbrueckii DSM 20074	GO:0005975	BP	e	carbohydrate metabolic process	5/10	50/1053	4.164557227821682e-05	3	5	0.006328613903704098	WP_002877893.1,WP_002879986.1,WP_002879985.1,WP_025895573.1,WP_025895759.1
Lactobacillus delbrueckii DSM 20074	GO:0019364	BP	e	pyridine nucleotide catabolic process	3/10	11/1053	9.802306143200927e-05	9	3	0.006328613903704098	WP_002877893.1,WP_002879986.1,WP_025895759.1
Lactobacillus delbrueckii DSM 20074	GO:0006096	BP	e	glycolytic process	3/10	11/1053	9.802306143200927e-05	12	3	0.006328613903704098	WP_002877893.1,WP_002879986.1,WP_025895759.1
Lactobacillus delbrueckii DSM 20074	GO:0046031	BP	e	ADP metabolic process	3/10	11/1053	9.802306143200927e-05	10	3	0.006328613903704098	WP_002877893.1,WP_002879986.1,WP_025895759.1
Lactobacillus delbrueckii DSM 20074	GO:0009261	BP	e	ribonucleotide catabolic process	3/10	11/1053	9.802306143200927e-05	9	3	0.006328613903704098	WP_002877893.1,WP_002879986.1,WP_025895759.1
Lactobacillus delbrueckii DSM 20074	GO:0009191	BP	e	ribonucleoside diphosphate catabolic process	3/10	11/1053	9.802306143200927e-05	9	3	0.006328613903704098	WP_002877893.1,WP_002879986.1,WP_025895759.1
Lactobacillus delbrueckii DSM 20074	GO:0006195	BP	e	purine nucleotide catabolic process	3/10	11/1053	9.802306143200927e-05	9	3	0.006328613903704098	WP_002877893.1,WP_002879986.1,WP_025895759.1
Lactobacillus delbrueckii DSM 20074	GO:0009134	BP	e	nucleoside diphosphate catabolic process	3/10	11/1053	9.802306143200927e-05	8	3	0.006328613903704098	WP_002877893.1,WP_002879986.1,WP_025895759.1
Lactobacillus delbrueckii DSM 20074	GO:0009154	BP	e	purine ribonucleotide catabolic process	3/10	11/1053	9.802306143200927e-05	10	3	0.006328613903704098	WP_002877893.1,WP_002879986.1,WP_025895759.1
Lactobacillus delbrueckii DSM 20074	GO:0072523	BP	e	purine-containing compound catabolic process	3/10	11/1053	9.802306143200927e-05	5	3	0.006328613903704098	WP_002877893.1,WP_002879986.1,WP_025895759.1
Lactobacillus delbrueckii DSM 20074	GO:0009137	BP	e	purine nucleoside diphosphate catabolic process	3/10	11/1053	9.802306143200927e-05	9	3	0.006328613903704098	WP_002877893.1,WP_002879986.1,WP_025895759.1
Lactobacillus delbrueckii DSM 20074	GO:0009181	BP	e	purine ribonucleoside diphosphate catabolic process	3/10	11/1053	9.802306143200927e-05	10	3	0.006328613903704098	WP_002877893.1,WP_002879986.1,WP_025895759.1
Lactobacillus delbrueckii DSM 20074	GO:0046032	BP	e	ADP catabolic process	3/10	11/1053	9.802306143200927e-05	11	3	0.006328613903704098	WP_002877893.1,WP_002879986.1,WP_025895759.1
Lactobacillus delbrueckii DSM 20074	GO:0072526	BP	e	pyridine-containing compound catabolic process	3/10	11/1053	9.802306143200927e-05	5	3	0.006328613903704098	WP_002877893.1,WP_002879986.1,WP_025895759.1
Lactobacillus delbrueckii DSM 20074	GO:0006090	BP	e	pyruvate metabolic process	3/10	11/1053	9.802306143200927e-05	7	3	0.006328613903704098	WP_002877893.1,WP_002879986.1,WP_025895759.1
Lactobacillus delbrueckii DSM 20074	GO:0009185	BP	e	ribonucleoside diphosphate metabolic process	3/10	13/1053	0.00016820571932867445	8	3	0.008687825403326035	WP_002877893.1,WP_002879986.1,WP_025895759.1
Lactobacillus delbrueckii DSM 20074	GO:0009135	BP	e	purine nucleoside diphosphate metabolic process	3/10	13/1053	0.00016820571932867445	8	3	0.008687825403326035	WP_002877893.1,WP_002879986.1,WP_025895759.1
Lactobacillus delbrueckii DSM 20074	GO:0016052	BP	e	carbohydrate catabolic process	3/10	13/1053	0.00016820571932867445	4	3	0.008687825403326035	WP_002877893.1,WP_002879986.1,WP_025895759.1
Lactobacillus delbrueckii DSM 20074	GO:0009179	BP	e	purine ribonucleoside diphosphate metabolic process	3/10	13/1053	0.00016820571932867445	9	3	0.008687825403326035	WP_002877893.1,WP_002879986.1,WP_025895759.1
Lactobacillus delbrueckii DSM 20074	GO:0009166	BP	e	nucleotide catabolic process	3/10	14/1053	0.00021300506489192706	8	3	0.010001556001516393	WP_002877893.1,WP_002879986.1,WP_025895759.1
Lactobacillus delbrueckii DSM 20074	GO:0009132	BP	e	nucleoside diphosphate metabolic process	3/10	14/1053	0.00021300506489192706	7	3	0.010001556001516393	WP_002877893.1,WP_002879986.1,WP_025895759.1
Lactobacillus delbrueckii DSM 20074	GO:1901292	BP	e	nucleoside phosphate catabolic process	3/10	15/1053	0.00026491883973134577	7	3	0.011898311367064356	WP_002877893.1,WP_002879986.1,WP_025895759.1
Lactobacillus delbrueckii DSM 20074	GO:0006091	BP	e	generation of precursor metabolites and energy	3/10	17/1053	0.00039195247010109585	3	3	0.016870287567268	WP_002877893.1,WP_002879986.1,WP_025895759.1
Lactobacillus delbrueckii DSM 20074	GO:0019362	BP	e	pyridine nucleotide metabolic process	3/10	19/1053	0.0005529268088775066	8	3	0.01969563426105049	WP_002877893.1,WP_002879986.1,WP_025895759.1
Lactobacillus delbrueckii DSM 20074	GO:0046034	BP	e	ATP metabolic process	3/10	19/1053	0.0005529268088775066	10	3	0.01969563426105049	WP_002877893.1,WP_002879986.1,WP_025895759.1
Lactobacillus delbrueckii DSM 20074	GO:0009205	BP	e	purine ribonucleoside triphosphate metabolic process	3/10	19/1053	0.0005529268088775066	9	3	0.01969563426105049	WP_002877893.1,WP_002879986.1,WP_025895759.1
Lactobacillus delbrueckii DSM 20074	GO:0046434	BP	e	organophosphate catabolic process	3/10	19/1053	0.0005529268088775066	5	3	0.01969563426105049	WP_002877893.1,WP_002879986.1,WP_025895759.1
Lactobacillus delbrueckii DSM 20074	GO:0046496	BP	e	nicotinamide nucleotide metabolic process	3/10	19/1053	0.0005529268088775066	9	3	0.01969563426105049	WP_002877893.1,WP_002879986.1,WP_025895759.1
Lactobacillus delbrueckii DSM 20074	GO:1901136	BP	e	carbohydrate derivative catabolic process	3/10	20/1053	0.0006472276130659412	4	3	0.021567294332165074	WP_002877893.1,WP_002879986.1,WP_025895759.1
Lactobacillus delbrueckii DSM 20074	GO:0009144	BP	e	purine nucleoside triphosphate metabolic process	3/10	20/1053	0.0006472276130659412	8	3	0.021567294332165074	WP_002877893.1,WP_002879986.1,WP_025895759.1
Lactobacillus delbrueckii DSM 20074	GO:0034655	BP	e	nucleobase-containing compound catabolic process	3/10	22/1053	0.000865539314065675	5	3	0.027094003376661888	WP_002877893.1,WP_002879986.1,WP_025895759.1
Lactobacillus delbrueckii DSM 20074	GO:0019439	BP	e	aromatic compound catabolic process	3/10	22/1053	0.000865539314065675	4	3	0.027094003376661888	WP_002877893.1,WP_002879986.1,WP_025895759.1
Lactobacillus delbrueckii DSM 20074	GO:1901361	BP	e	organic cyclic compound catabolic process	3/10	23/1053	0.0009903534471418151	4	3	0.02764959759182419	WP_002877893.1,WP_002879986.1,WP_025895759.1
Lactobacillus delbrueckii DSM 20074	GO:0046700	BP	e	heterocycle catabolic process	3/10	23/1053	0.0009903534471418151	4	3	0.02764959759182419	WP_002877893.1,WP_002879986.1,WP_025895759.1
Lactobacillus delbrueckii DSM 20074	GO:0044270	BP	e	cellular nitrogen compound catabolic process	3/10	23/1053	0.0009903534471418151	4	3	0.02764959759182419	WP_002877893.1,WP_002879986.1,WP_025895759.1
Lactobacillus delbrueckii DSM 20074	GO:0009199	BP	e	ribonucleoside triphosphate metabolic process	3/10	23/1053	0.0009903534471418151	8	3	0.02764959759182419	WP_002877893.1,WP_002879986.1,WP_025895759.1
Lactobacillus delbrueckii DSM 20074	GO:0019637	BP	e	organophosphate metabolic process	5/10	97/1053	0.0010406702962932445	4	5	0.02828980042291899	WP_002877893.1,WP_002879986.1,WP_025895957.1,WP_025895573.1,WP_025895759.1
Lactobacillus delbrueckii DSM 20074	GO:1901565	BP	e	organonitrogen compound catabolic process	3/10	24/1053	0.0011261256032744315	4	3	0.029827890979038145	WP_002877893.1,WP_002879986.1,WP_025895759.1
Lactobacillus delbrueckii DSM 20074	GO:0006006	BP	e	glucose metabolic process	2/10	6/1053	0.0011941279653670317	6	2	0.030838354705603595	WP_002877893.1,WP_002879985.1
Lactobacillus delbrueckii DSM 20074	GO:0032787	BP	e	monocarboxylic acid metabolic process	3/10	27/1053	0.0016029159454312278	6	3	0.039424099324534716	WP_002877893.1,WP_002879986.1,WP_025895759.1
Lactobacillus delbrueckii DSM 20074	GO:0009141	BP	e	nucleoside triphosphate metabolic process	3/10	27/1053	0.0016029159454312278	7	3	0.039424099324534716	WP_002877893.1,WP_002879986.1,WP_025895759.1
Lactobacillus delbrueckii DSM 20074	GO:0019318	BP	e	hexose metabolic process	2/10	7/1053	0.0016632932018904153	5	2	0.03995771808262323	WP_002877893.1,WP_002879985.1
Lactobacillus delbrueckii DSM 20074	GO:0044248	BP	e	cellular catabolic process	3/10	29/1053	0.0019822325125347373	3	3	0.046537413305645085	WP_002877893.1,WP_002879986.1,WP_025895759.1
Pseudomonas weihenstephanensis DSM 29166	GO:0110165	CC	e	cellular anatomical entity	9/10	714/2263	0.0002150219558586049	1	9	0.01705889220166659	WP_048362311.1,WP_048362908.1,WP_048362716.1,WP_048362518.1,WP_048363418.1,WP_048364074.1,WP_048362806.1,WP_048363419.1,WP_048364807.1
Pseudomonas weihenstephanensis DSM 29166	GO:0005575	CC	e	cellular_component	9/10	730/2263	0.0002604411023155204	0	9	0.01705889220166659	WP_048362311.1,WP_048362908.1,WP_048362716.1,WP_048362518.1,WP_048363418.1,WP_048364074.1,WP_048362806.1,WP_048363419.1,WP_048364807.1
Mammaliicoccus sciuri DSM 20345	GO:1990904	CC	e	ribonucleoprotein complex	4/10	39/1256	0.0001461493978563389	2	4	0.009183533369858858	WP_025906794.1,WP_025906783.1,WP_025904213.1,WP_016998564.1
Mammaliicoccus sciuri DSM 20345	GO:0005840	CC	e	ribosome	4/10	44/1256	0.00023653768117978932	5	4	0.009183533369858858	WP_025906794.1,WP_025906783.1,WP_025904213.1,WP_016998564.1
Mammaliicoccus sciuri DSM 20345	GO:0043229	CC	e	intracellular organelle	4/10	53/1256	0.0004925087863552833	3	4	0.009183533369858858	WP_025906794.1,WP_025906783.1,WP_025904213.1,WP_016998564.1
Mammaliicoccus sciuri DSM 20345	GO:0043228	CC	e	non-membrane-bounded organelle	4/10	53/1256	0.0004925087863552833	3	4	0.009183533369858858	WP_025906794.1,WP_025906783.1,WP_025904213.1,WP_016998564.1
Mammaliicoccus sciuri DSM 20345	GO:0043232	CC	e	intracellular non-membrane-bounded organelle	4/10	53/1256	0.0004925087863552833	4	4	0.009183533369858858	WP_025906794.1,WP_025906783.1,WP_025904213.1,WP_016998564.1
Mammaliicoccus sciuri DSM 20345	GO:0043226	CC	e	organelle	4/10	54/1256	0.0005298192328764726	2	4	0.009183533369858858	WP_025906794.1,WP_025906783.1,WP_025904213.1,WP_016998564.1
Mammaliicoccus sciuri DSM 20345	GO:0032991	CC	e	protein-containing complex	4/10	85/1256	0.0029994084839831863	1	4	0.044562640333464486	WP_025906794.1,WP_025906783.1,WP_025904213.1,WP_016998564.1
