# Supplementary material for: Proteomic Diversity in Bacteria: Insights and Implications for Bacterial Identification
Source: Mol Cell Proteomics. 2025 Jan 27;24(3):100917. doi: 10.1016/j.mcpro.2025.100917 (PMC11919601; doi:10.1016/j.mcpro.2025.100917)
Supplement: Supplementary Table S8 [file mmc9.csv]

Supplementary Table S7: Summary of species in the reference database from MS2Bac.
NCBI accession number	Phylum name	Genus name	Species name
GCF_001735525.1	Pseudomonadota	Shewanella	Shewanella colwelliana
GCF_025402875.1	Pseudomonadota	Shewanella	Shewanella putrefaciens
GCF_007197645.1	Pseudomonadota	Shewanella	Shewanella hanedai
GCF_900111765.1	Pseudomonadota	Myxococcus	Myxococcus fulvus
GCF_900109545.1	Pseudomonadota	Stigmatella	Stigmatella aurantiaca
GCF_001027285.1	Pseudomonadota	Archangium	Archangium gephyra
GCF_001189295.1	Pseudomonadota	Chondromyces	Chondromyces crocatus
GCF_002343915.1	Pseudomonadota	Nannocystis	Nannocystis exedens
GCF_022870945.1	Pseudomonadota	Vitreoscilla	Vitreoscilla stercoraria
GCF_002355975.1	Pseudomonadota	Lysobacter	Lysobacter enzymogenes
GCF_003751345.1	Pseudomonadota	Stella	Stella humosa
GCF_004339465.1	Pseudomonadota	Ancylobacter	Ancylobacter aquaticus
GCF_002954665.1	Bacteroidota	Polaribacter	Polaribacter glomeratus
GCF_007747015.1	Planctomycetota	Gimesia	Gimesia maris
GCF_009685195.1	Pseudomonadota	Methylocystis	Methylocystis parvus
GCF_020422925.2	Spirochaetota	Borrelia	Borrelia hermsii
GCF_023035295.1	Spirochaetota	Borrelia	Borrelia coriaceae
GCF_014207565.1	Spirochaetota	Spirochaeta	Spirochaeta isovalerica
GCF_021021555.1	Spirochaetota	Treponema	Treponema zuelzerae
GCF_017751225.1	Spirochaetota	Brachyspira	Brachyspira hyodysenteriae
GCF_008153345.1	Spirochaetota	Treponema	Treponema phagedenis
GCF_007827425.1	Pseudomonadota	Azospirillum	Azospirillum brasilense
GCF_008364955.1	Pseudomonadota	Azospirillum	Azospirillum lipoferum
GCF_009730395.1	Pseudomonadota	Campylobacter	Campylobacter coli
GCF_011600945.2	Pseudomonadota	Campylobacter	Campylobacter fetus
GCF_001298465.1	Pseudomonadota	Campylobacter	Campylobacter concisus
GCF_013372125.1	Pseudomonadota	Campylobacter	Campylobacter curvus
GCF_013372205.1	Pseudomonadota	Campylobacter	Campylobacter mucosalis
GCF_004803795.1	Pseudomonadota	Campylobacter	Campylobacter rectus
GCF_004803815.1	Pseudomonadota	Campylobacter	Campylobacter showae
GCF_017821535.1	Pseudomonadota	Helicobacter	Helicobacter pylori
GCF_900451005.1	Pseudomonadota	Helicobacter	Helicobacter fennelliae
GCF_900450885.1	Pseudomonadota	Helicobacter	Helicobacter muridarum
GCF_900476215.1	Pseudomonadota	Helicobacter	Helicobacter mustelae
GCF_004328865.1	Pseudomonadota	Pseudoalteromonas	Pseudoalteromonas carrageenovora
GCF_002022145.1	Bacteroidota	Elizabethkingia	Elizabethkingia meningoseptica
GCF_900176575.1	Bacillota	Planomicrobium	Planomicrobium okeanokoites
GCF_003815995.1	Bacteroidota	Chryseobacterium	Chryseobacterium balustinum
GCF_004328965.1	Bacteroidota	Chryseobacterium	Chryseobacterium gleum
GCF_006540005.1	Pseudomonadota	Halomonas	Halomonas halmophila
GCF_900460995.1	Bacteroidota	Chryseobacterium	Chryseobacterium indologenes
GCF_003815915.1	Bacteroidota	Chryseobacterium	Chryseobacterium indoltheticum
GCF_900453865.1	Bacteroidota	Myroides	Myroides odoratus
GCF_016725645.1	Bacteroidota	Sphingobacterium	Sphingobacterium spiritivorum
GCF_901482695.1	Bacteroidota	Sphingobacterium	Sphingobacterium thalpophilum
GCF_000771745.2	Deinococcota	Thermus	Thermus filiformis
GCF_005871085.1	Pseudomonadota	Xanthobacter	Xanthobacter autotrophicus
GCF_016599875.1	Pseudomonadota	Comamonas	Comamonas testosteroni
GCF_009586235.1	Pseudomonadota	Burkholderia	Burkholderia cepacia
GCF_900445995.1	Pseudomonadota	Brevundimonas	Brevundimonas diminuta
GCF_900215245.1	Pseudomonadota	Pseudomonas	Pseudomonas fluorescens
GCF_015476275.1	Pseudomonadota	Pseudomonas	Pseudomonas fragi
GCF_003574215.1	Pseudomonadota	Hydrogenophilus	Hydrogenophilus thermoluteolus
GCF_008692035.1	Pseudomonadota	Pseudomonas	Pseudomonas marginalis
GCF_004342485.1	Pseudomonadota	Pelomonas	Pelomonas saccharophila
GCF_021117135.1	Pseudomonadota	Ralstonia	Ralstonia solanacearum
GCF_019704535.1	Pseudomonadota	Stutzerimonas	Stutzerimonas stutzeri
GCF_018394375.1	Pseudomonadota	Pseudomonas	Pseudomonas syringae
GCF_902374465.1	Pseudomonadota	Ralstonia	Ralstonia pickettii
GCF_009931375.1	Pseudomonadota	Burkholderia	Burkholderia glumae
GCF_006539865.1	Pseudomonadota	Zoogloea	Zoogloea ramigera
GCF_002220155.1	Pseudomonadota	Azotobacter	Azotobacter chroococcum
GCF_003667905.1	Pseudomonadota	Agrobacterium	Agrobacterium tumefaciens
GCF_018138105.1	Pseudomonadota	Agrobacterium	Agrobacterium rhizogenes
GCF_013752735.1	Pseudomonadota	Bradyrhizobium	Bradyrhizobium japonicum
GCF_003148495.1	Pseudomonadota	Mesorhizobium	Mesorhizobium loti
GCF_004306555.1	Pseudomonadota	Rhizobium	Rhizobium leguminosarum
GCF_001664385.1	Pseudomonadota	Rhizobium	Rhizobium phaseoli
GCF_022533465.1	Pseudomonadota	Methylobacterium	Methylobacterium organophilum
GCF_003113265.1	Pseudomonadota	Methylosinus	Methylosinus sporium
GCF_014843995.1	Pseudomonadota	Novacetimonas	Novacetimonas hansenii
GCF_004346035.1	Pseudomonadota	Acidomonas	Acidomonas methanolica
GCF_009914215.1	Pseudomonadota	Acetobacter	Acetobacter pasteurianus
GCF_001753085.1	Pseudomonadota	Legionella	Legionella pneumophila
GCF_900640135.1	Pseudomonadota	Legionella	Legionella bozemanae
GCF_001467615.1	Pseudomonadota	Legionella	Legionella erythra
GCF_000953655.1	Pseudomonadota	Legionella	Legionella hackeliae
GCF_000953635.1	Pseudomonadota	Tatlockia	Tatlockia micdadei
GCF_900637495.1	Pseudomonadota	Legionella	Legionella spiritensis
GCF_900461565.1	Pseudomonadota	Legionella	Legionella feeleii
GCF_007361795.1	Pseudomonadota	Legionella	Legionella israelensis
GCF_900637635.1	Pseudomonadota	Legionella	Legionella jordanis
GCF_900640015.1	Pseudomonadota	Legionella	Legionella rubrilucens
GCF_900452835.1	Pseudomonadota	Legionella	Legionella steigerwaltii
GCF_900450965.1	Pseudomonadota	Fluoribacter	Fluoribacter gormanii
GCF_900460175.1	Pseudomonadota	Legionella	Legionella maceachernii
GCF_008632635.1	Pseudomonadota	Acinetobacter	Acinetobacter baumannii
GCF_002055515.1	Pseudomonadota	Acinetobacter	Acinetobacter calcoaceticus
GCF_025985205.1	Pseudomonadota	Moraxella	Moraxella bovis
GCF_900453245.1	Pseudomonadota	Moraxella	Moraxella lacunata
GCF_016028775.1	Pseudomonadota	Moraxella	Moraxella nonliquefaciens
GCF_002080125.1	Pseudomonadota	Moraxella	Moraxella catarrhalis
GCF_900475315.1	Pseudomonadota	Neisseria	Neisseria cinerea
GCF_005221285.1	Pseudomonadota	Neisseria	Neisseria flavescens
GCF_013030075.1	Pseudomonadota	Neisseria	Neisseria gonorrhoeae
GCF_003351565.1	Pseudomonadota	Neisseria	Neisseria lactamica
GCF_008330805.1	Pseudomonadota	Neisseria	Neisseria meningitidis
GCF_900454435.1	Pseudomonadota	Neisseria	Neisseria mucosa
GCF_017753665.1	Pseudomonadota	Neisseria	Neisseria sicca
GCF_008806995.1	Pseudomonadota	Neisseria	Neisseria animalis
GCF_900636765.1	Pseudomonadota	Neisseria	Neisseria canis
GCF_900453875.1	Pseudomonadota	Bergeriella	Bergeriella denitrificans
GCF_003351545.1	Pseudomonadota	Neisseria	Neisseria elongata
GCF_003148585.1	Pseudomonadota	Psychrobacter	Psychrobacter immobilis
GCF_900451365.1	Pseudomonadota	Kingella	Kingella denitrificans
GCF_014054985.1	Pseudomonadota	Kingella	Kingella oralis
GCF_000967305.2	Pseudomonadota	Alcaligenes	Alcaligenes faecalis
GCF_900636925.1	Pseudomonadota	Bordetella	Bordetella bronchiseptica
GCF_004008295.1	Pseudomonadota	Bordetella	Bordetella parapertussis
GCF_004008975.1	Pseudomonadota	Bordetella	Bordetella pertussis
GCF_015326295.1	Pseudomonadota	Brucella	Brucella anthropi
GCF_016890085.1	Pseudomonadota	Chromobacterium	Chromobacterium violaceum
GCF_900451195.1	Pseudomonadota	Iodobacter	Iodobacter fluviatilis
GCF_900187105.1	Pseudomonadota	Eikenella	Eikenella corrodens
GCF_003812345.1	Pseudomonadota	Citrobacter	Citrobacter freundii
GCF_007632255.1	Pseudomonadota	Klebsiella	Klebsiella aerogenes
GCF_019048385.1	Pseudomonadota	Pantoea	Pantoea agglomerans
GCF_023702375.1	Pseudomonadota	Enterobacter	Enterobacter cloacae
GCF_013488025.1	Pseudomonadota	Pectobacterium	Pectobacterium carotovorum
GCF_020097475.1	Pseudomonadota	Escherichia	Escherichia fergusonii
GCF_011068345.1	Pseudomonadota	Atlantibacter	Atlantibacter hermannii
GCF_902164725.1	Pseudomonadota	Pseudescherichia	Pseudescherichia vulneris
GCF_011617105.1	Pseudomonadota	Hafnia	Hafnia alvei
GCF_003812925.1	Pseudomonadota	Klebsiella	Klebsiella oxytoca
GCF_022637595.1	Pseudomonadota	Raoultella	Raoultella planticola
GCF_012029655.1	Pseudomonadota	Raoultella	Raoultella terrigena
GCF_026241935.1	Pseudomonadota	Kluyvera	Kluyvera cryocrescens
GCF_902387845.1	Pseudomonadota	Morganella	Morganella morganii
GCF_000754995.1	Pseudomonadota	Proteus	Proteus vulgaris
GCF_003204135.1	Pseudomonadota	Providencia	Providencia rettgeri
GCF_008364325.2	Pseudomonadota	Serratia	Serratia liquefaciens
GCF_003516165.1	Pseudomonadota	Serratia	Serratia marcescens
GCF_002206385.2	Pseudomonadota	Serratia	Serratia odorifera
GCF_002290485.1	Pseudomonadota	Shigella	Shigella boydii
GCF_022354085.1	Pseudomonadota	Shigella	Shigella dysenteriae
GCF_013374815.1	Pseudomonadota	Shigella	Shigella sonnei
GCF_014295015.1	Pseudomonadota	Xenorhabdus	Xenorhabdus nematophila
GCF_025758635.1	Pseudomonadota	Yersinia	Yersinia enterocolitica
GCF_009730055.1	Pseudomonadota	Yersinia	Yersinia intermedia
GCF_020531725.1	Pseudomonadota	Yersinia	Yersinia bercovieri
GCF_002504285.1	Pseudomonadota	Edwardsiella	Edwardsiella tarda
GCF_004768525.1	Pseudomonadota	Arsenophonus	Arsenophonus nasoniae
GCF_016026875.1	Pseudomonadota	Aeromonas	Aeromonas hydrophila
GCF_012931585.1	Pseudomonadota	Aeromonas	Aeromonas salmonicida
GCF_000820145.1	Pseudomonadota	Aeromonas	Aeromonas sobria
GCF_014169735.1	Pseudomonadota	Aeromonas	Aeromonas caviae
GCF_000819865.1	Pseudomonadota	Aeromonas	Aeromonas eucrenophila
GCF_016127195.1	Pseudomonadota	Aeromonas	Aeromonas jandaei
GCF_020423125.1	Pseudomonadota	Aeromonas	Aeromonas media
GCF_001481395.1	Pseudomonadota	Aeromonas	Aeromonas schubertii
GCF_008693705.1	Pseudomonadota	Aeromonas	Aeromonas veronii
GCF_016026615.1	Pseudomonadota	Aeromonas	Aeromonas allosaccharophila
GCF_002954725.1	Pseudomonadota	Photobacterium	Photobacterium phosphoreum
GCF_003026895.1	Pseudomonadota	Photobacterium	Photobacterium angustum
GCF_023650915.1	Pseudomonadota	Vibrio	Vibrio alginolyticus
GCF_008369605.1	Pseudomonadota	Vibrio	Vibrio cholerae
GCF_000770115.1	Pseudomonadota	Vibrio	Vibrio harveyi
GCF_002204915.1	Pseudomonadota	Vibrio	Vibrio vulnificus
GCF_001558255.2	Pseudomonadota	Grimontia	Grimontia hollisae
GCF_900460255.1	Pseudomonadota	Vibrio	Vibrio cincinnatiensis
GCF_001558415.2	Pseudomonadota	Vibrio	Vibrio fluvialis
GCF_002906475.1	Pseudomonadota	Vibrio	Vibrio campbellii
GCF_002892925.1	Pseudomonadota	Vibrio	Vibrio diazotrophicus
GCF_002196515.1	Pseudomonadota	Vibrio	Vibrio gazogenes
GCF_013364395.1	Pseudomonadota	Vibrio	Vibrio mediterranei
GCF_020991025.1	Pseudomonadota	Plesiomonas	Plesiomonas shigelloides
GCF_023518055.1	Pseudomonadota	Aggregatibacter	Aggregatibacter actinomycetemcomitans
GCF_900638445.1	Pseudomonadota	Actinobacillus	Actinobacillus pleuropneumoniae
GCF_900444945.1	Pseudomonadota	Actinobacillus	Actinobacillus lignieresii
GCF_900460625.1	Pseudomonadota	Actinobacillus	Actinobacillus seminis
GCF_900445015.1	Pseudomonadota	Actinobacillus	Actinobacillus ureae
GCF_900477945.1	Pseudomonadota	Haemophilus	Haemophilus haemolyticus
GCF_000931575.1	Pseudomonadota	Haemophilus	Haemophilus influenzae
GCF_011765605.1	Pseudomonadota	Avibacterium	Avibacterium paragallinarum
GCF_001647695.1	Pseudomonadota	Haemophilus	[Haemophilus] ducreyi
GCF_900450725.1	Pseudomonadota	Canicola	Canicola haemoglobinophilus
GCF_002015115.1	Pseudomonadota	Haemophilus	Haemophilus paracuniculus
GCF_016889385.1	Pseudomonadota	Haemophilus	Haemophilus parahaemolyticus
GCF_900451065.1	Pseudomonadota	Haemophilus	Haemophilus paraphrohaemolyticus
GCF_017352235.1	Pseudomonadota	Glaesserella	Glaesserella parasuis
GCF_002073255.2	Pseudomonadota	Pasteurella	Pasteurella multocida
GCF_900454535.1	Pseudomonadota	Avibacterium	Avibacterium avium
GCF_020810675.1	Pseudomonadota	Pasteurella	Pasteurella canis
GCF_900186835.1	Pseudomonadota	Pasteurella	Pasteurella dagmatis
GCF_004362535.1	Pseudomonadota	Avibacterium	Avibacterium gallinarum
GCF_000730685.1	Pseudomonadota	Rodentibacter	Rodentibacter pneumotropicus
GCF_900454705.1	Pseudomonadota	Pasteurella	Pasteurella testudinis
GCF_900635775.1	Pseudomonadota	Avibacterium	Avibacterium volantium
GCF_009498695.1	Pseudomonadota	Bartonella	Bartonella bacilliformis
GCF_013460375.1	Pseudomonadota	Ehrlichia	Ehrlichia ruminantium
GCF_900638615.1	Pseudomonadota	Bartonella	Bartonella elizabethae
GCF_016889925.1	Bacteroidota	Bacteroides	Bacteroides fragilis
GCF_014131755.1	Bacteroidota	Bacteroides	Bacteroides thetaiotaomicron
GCF_020885855.1	Bacteroidota	Phocaeicola	Phocaeicola vulgatus
GCF_012273055.1	Bacteroidota	Parabacteroides	Parabacteroides distasonis
GCF_001190745.1	Pseudomonadota	Campylobacter	Campylobacter gracilis
GCF_013372225.1	Pseudomonadota	Campylobacter	Campylobacter ureolyticus
GCF_018389405.1	Bacteroidota	Prevotella	Prevotella ruminicola
GCF_002127965.1	Pseudomonadota	Oxalobacter	Oxalobacter formigenes
GCF_900450765.1	Fusobacteriota	Fusobacterium	Fusobacterium necrogenes
GCF_003019675.1	Fusobacteriota	Fusobacterium	Fusobacterium ulcerans
GCF_014076555.1	Bacillota	Pectinatus	Pectinatus frisingensis
GCF_900115655.1	Pseudomonadota	Ruminobacter	Ruminobacter amylophilus
GCF_017815575.1	Pseudomonadota	Desulfovibrio	Desulfovibrio desulfuricans
GCF_013371475.1	Pseudomonadota	Desulfuromonas	Desulfuromonas acetoxidans
GCF_002009335.2	Pseudomonadota	Desulfococcus	Desulfococcus multivorans
GCF_902373865.1	Pseudomonadota	Desulfovibrio	Desulfovibrio piger
GCF_003006415.1	Bacillota	Megasphaera	Megasphaera elsdenii
GCF_900110145.1	Pseudomonadota	Nitrosomonas	Nitrosomonas marina
GCF_013462805.1	Pseudomonadota	Acidithiobacillus	Acidithiobacillus ferrooxidans
GCF_023555375.1	Pseudomonadota	Guyparkeria	Guyparkeria hydrothermalis
GCF_002028405.1	Pseudomonadota	Thiomonas	Thiomonas intermedia
GCF_000691605.1	Pseudomonadota	Bdellovibrio	Bdellovibrio bacteriovorus
GCF_006874605.1	Pseudomonadota	Bacteriovorax	Bacteriovorax stolpii
GCF_006378125.1	Pseudomonadota	Herbaspirillum	Herbaspirillum seropedicae
GCF_001995095.2	Pseudomonadota	Oceanospirillum	Oceanospirillum linum
GCF_900142775.1	Bacteroidota	Flavobacterium	Flavobacterium flevense
GCF_004104035.1	Bacteroidota	Leeuwenhoekiella	Leeuwenhoekiella marinoflava
GCF_003254275.1	Bacteroidota	Breznakibacter	Breznakibacter xylanolyticus
GCF_002217335.1	Bacteroidota	Flavobacterium	Flavobacterium hydatis
GCF_014844295.1	Bacteroidota	Flavobacterium	Flavobacterium columnare
GCF_900119105.1	Bacteroidota	Chitinophaga	Chitinophaga sancti
GCF_900102835.1	Bacteroidota	Sphingobacterium	Sphingobacterium mizutaii
GCF_900637795.1	Bacteroidota	Weeksella	Weeksella virosa
GCF_900445655.1	Bacteroidota	Bergeyella	Bergeyella zoohelcum
GCF_002302415.1	Bacteroidota	Capnocytophaga	Capnocytophaga gingivalis
GCF_002302495.1	Bacteroidota	Capnocytophaga	Capnocytophaga sputigena
GCF_900177665.1	Bacteroidota	Marivirga	Marivirga sericea
GCF_900445155.1	Pseudomonadota	Afipia	Afipia felis
GCF_000715015.1	Pseudomonadota	Erythrobacter	Erythrobacter longus
GCF_004343155.1	Pseudomonadota	Marichromatium	Marichromatium gracile
GCF_002356555.2	Pseudomonadota	Halorhodospira	Halorhodospira halochloris
GCF_900106925.1	Pseudomonadota	Thiocapsa	Thiocapsa roseopersicina
GCF_009469755.1	Pseudomonadota	Rhodocyclus	Rhodocyclus tenuis
GCF_016653115.1	Pseudomonadota	Rhodocyclus	Rhodocyclus purpureus
GCF_002937115.1	Pseudomonadota	Rhodopila	Rhodopila globiformis
GCF_900187365.1	Pseudomonadota	Rhodoblastus	Rhodoblastus acidophilus
GCF_003071405.1	Pseudomonadota	Fuscovulum	Fuscovulum blasticum
GCF_016584445.1	Pseudomonadota	Rhodopseudomonas	Rhodopseudomonas palustris
GCF_001402875.1	Pseudomonadota	Blastochloris	Blastochloris viridis
GCF_016583645.1	Pseudomonadota	Rhodovibrio	Rhodovibrio sodomensis
GCF_006265245.1	Chlorobiota	Prosthecochloris	Prosthecochloris vibrioformis
GCF_001663175.1	Pseudomonadota	Erythrobacter	Erythrobacter neustonensis
GCF_000012525.1	Cyanobacteriota	Synechococcus	Synechococcus elongatus
GCF_904830935.1	Cyanobacteriota	Planktothrix	Planktothrix agardhii
GCF_009708955.1	Pseudomonadota	Piscirickettsia	Piscirickettsia salmonis
GCF_009913915.1	Bacillota	Leuconostoc	Leuconostoc mesenteroides
GCF_007954605.1	Bacillota	Leuconostoc	Leuconostoc lactis
GCF_020510245.1	Bacillota	Oenococcus	Oenococcus oeni
GCF_015689215.1	Bacillota	Weissella	Weissella paramesenteroides
GCF_004354645.1	Bacillota	Leuconostoc	Leuconostoc fallax
GCF_007954525.1	Bacillota	Leuconostoc	Leuconostoc carnosum
GCF_013127755.1	Bacillota	Pediococcus	Pediococcus acidilactici
GCF_016791605.1	Bacillota	Peptoniphilus	Peptoniphilus asaccharolyticus
GCF_002243135.1	Bacillota	Finegoldia	Finegoldia magna
GCF_900454605.1	Bacillota	Peptostreptococcus	Peptostreptococcus anaerobius
GCF_902362755.1	Bacillota	Sarcina	Sarcina ventriculi
GCF_019890915.1	Actinomycetota	Micrococcus	Micrococcus luteus
GCF_006539885.1	Actinomycetota	Kocuria	Kocuria varians
GCF_900163825.1	Actinomycetota	Micrococcus	Micrococcus lylae
GCF_000725405.1	Actinomycetota	Dermacoccus	Dermacoccus nishinomiyaensis
GCF_004358895.1	Actinomycetota	Kocuria	Kocuria rosea
GCF_900452405.1	Actinomycetota	Kytococcus	Kytococcus sedentarius
GCF_900458435.1	Bacillota	Staphylococcus	Staphylococcus carnosus
GCF_006094375.1	Bacillota	Staphylococcus	Staphylococcus epidermidis
GCF_001611955.1	Bacillota	Staphylococcus	Staphylococcus haemolyticus
GCF_000816085.1	Bacillota	Staphylococcus	Staphylococcus hyicus
GCF_025561465.1	Bacillota	Staphylococcus	Staphylococcus simulans
GCF_000709415.1	Bacillota	Staphylococcus	Staphylococcus xylosus
GCF_003812505.1	Bacillota	Staphylococcus	Staphylococcus hominis
GCF_003571725.1	Bacillota	Staphylococcus	Staphylococcus warneri
GCF_020790155.1	Bacillota	Staphylococcus	Staphylococcus gallinarum
GCF_900187005.1	Bacillota	Staphylococcus	Staphylococcus muscae
GCF_902374935.1	Bacillota	Staphylococcus	Staphylococcus schleiferi
GCF_002209165.2	Bacillota	Mammaliicoccus	Mammaliicoccus sciuri
GCF_901544385.1	Bacillota	Streptococcus	Streptococcus gordonii
GCF_902858935.1	Bacillota	Streptococcus	Streptococcus salivarius
GCF_903886475.1	Bacillota	Streptococcus	Streptococcus thermophilus
GCF_009738105.1	Bacillota	Streptococcus	Streptococcus mutans
GCF_003172975.1	Bacillota	Streptococcus	Streptococcus sobrinus
GCF_001552035.1	Bacillota	Streptococcus	Streptococcus agalactiae
GCF_002076835.1	Bacillota	Streptococcus	Streptococcus pneumoniae
GCF_900475035.1	Bacillota	Streptococcus	Streptococcus pyogenes
GCF_900459355.1	Bacillota	Streptococcus	Streptococcus parasanguinis
GCF_900459315.1	Bacillota	Faecalicoccus	Faecalicoccus pleomorphus
GCF_900459045.1	Bacillota	Streptococcus	Streptococcus acidominimus
GCF_001412635.1	Bacillota	Streptococcus	Streptococcus anginosus
GCF_010993845.2	Bacillota	Streptococcus	Streptococcus canis
GCF_900459215.1	Bacillota	Streptococcus	Streptococcus criceti
GCF_900102715.1	Bacillota	Streptococcus	Streptococcus equinus
GCF_900459405.1	Bacillota	Streptococcus	Streptococcus hyointestinalis
GCF_900475975.1	Bacillota	Streptococcus	Streptococcus intermedius
GCF_901553735.1	Bacillota	Streptococcus	Streptococcus porcinus
GCF_008803015.1	Bacillota	Streptococcus	Streptococcus ratti
GCF_001657915.1	Bacillota	Streptococcus	Streptococcus vestibularis
GCF_900475025.1	Bacillota	Streptococcus	Streptococcus ferus
GCF_002900385.1	Bacillota	Streptococcus	Streptococcus parauberis
GCF_900460135.1	Bacillota	Streptococcus	Streptococcus uberis
GCF_009734005.1	Bacillota	Enterococcus	Enterococcus faecium
GCF_003320875.1	Bacillota	Enterococcus	Enterococcus gallinarum
GCF_002278015.2	Bacillota	Enterococcus	Enterococcus hirae
GCF_020463755.1	Bacillota	Lactococcus	Lactococcus lactis
GCF_016026695.1	Bacillota	Lactococcus	Lactococcus garvieae
GCF_002441695.1	Bacillota	Lactococcus	Lactococcus piscium
GCF_002310475.1	Bacillota	Lactococcus	Lactococcus raffinolactis
GCF_900166605.1	Bacillota	Marinococcus	Marinococcus halophilus
GCF_003664125.1	Bacillota	Planococcus	Planococcus citreus
GCF_001543175.1	Bacillota	Aerococcus	Aerococcus urinae
GCF_001543285.1	Bacillota	Aerococcus	Aerococcus viridans
GCF_900638055.1	Bacillota	Gemella	Gemella haemolysans
GCF_019396925.1	Bacillota	Bacillus	Bacillus amyloliquefaciens
GCF_012844185.1	Bacillota	Aneurinibacillus	Aneurinibacillus aneurinilyticus
GCF_900637055.1	Bacillota	Brevibacillus	Brevibacillus brevis
GCF_013267435.1	Bacillota	Niallia	Niallia circulans
GCF_900445365.1	Bacillota	Cytobacillus	Cytobacillus firmus
GCF_002074095.1	Bacillota	Bacillus	Bacillus licheniformis
GCF_009935415.1	Bacillota	Priestia	Priestia megaterium
GCF_018739485.1	Bacillota	Bacillus	Bacillus mycoides
GCF_006274405.1	Bacillota	Paenibacillus	Paenibacillus polymyxa
GCF_016724865.1	Bacillota	Peribacillus	Peribacillus psychrosaccharolyticus
GCF_003020795.1	Bacillota	Bacillus	Bacillus pumilus
GCF_020546525.1	Bacillota	Lysinibacillus	Lysinibacillus sphaericus
GCF_001700985.1	Bacillota	Parageobacillus	Parageobacillus thermoglucosidasius
GCF_022674245.1	Bacillota	Alicyclobacillus	Alicyclobacillus acidoterrestris
GCF_001956035.1	Bacillota	Paenibacillus	Paenibacillus amylolyticus
GCF_020002245.1	Bacillota	Bacillus	Bacillus badius
GCF_014207535.1	Bacillota	Bacillus	Bacillus benzoevorans
GCF_003254155.1	Bacillota	Psychrobacillus	Psychrobacillus insolitus
GCF_900478165.1	Bacillota	Lederbergia	Lederbergia lenta
GCF_018075365.1	Bacillota	Virgibacillus	Virgibacillus pantothenticus
GCF_004379295.1	Bacillota	Sporosarcina	Sporosarcina pasteurii
GCF_001050115.1	Bacillota	Bacillus	Bacillus smithii
GCF_001878675.1	Bacillota	Virgibacillus	Virgibacillus halodenitrificans
GCF_001653195.1	Bacillota	Hydrogenibacillus	Hydrogenibacillus schlegelii
GCF_019916025.1	Bacillota	Paraclostridium	Paraclostridium bifermentans
GCF_001886875.1	Bacillota	Clostridium	Clostridium butyricum
GCF_900187165.1	Bacillota	Clostridium	Clostridium cochlearium
GCF_018885085.1	Bacillota	Clostridioides	Clostridioides difficile
GCF_002080475.1	Bacillota	Clostridium	Clostridium formicaceticum
GCF_901482605.1	Bacillota	Hathewaya	Hathewaya histolytica
GCF_001856695.1	Bacillota	Clostridium	Clostridium pasteurianum
GCF_020138775.1	Bacillota	Clostridium	Clostridium perfringens
GCF_001190785.1	Bacillota	Gottschalkia	Gottschalkia purinilytica
GCF_003606265.1	Bacillota	Clostridium	Clostridium septicum
GCF_002865995.1	Bacillota	Paeniclostridium	Paeniclostridium sordellii
GCF_020450145.1	Bacillota	Clostridium	Clostridium sporogenes
GCF_000196455.1	Bacillota	Acetoanaerobium	Acetoanaerobium sticklandii
GCF_008632235.1	Bacillota	Lachnoclostridium	[Clostridium] symbiosum
GCF_001642655.1	Bacillota	Clostridium	Clostridium tyrobutyricum
GCF_018223745.1	Bacillota	Clostridium	Clostridium beijerinckii
GCF_012317185.1	Bacillota	Thomasclavelia	[Clostridium] innocuum
GCF_001874605.1	Bacillota	Moorella	Moorella thermoacetica
GCF_900112885.1	Bacillota	Lachnoclostridium	[Clostridium] aminophilum
GCF_900205915.1	Bacillota	Anaerocolumna	Anaerocolumna aminovalerica
GCF_900107125.1	Bacillota	Eubacterium	Eubacterium barkeri
GCF_900461125.1	Bacillota	Blautia	Blautia coccoides
GCF_900129365.1	Bacillota	Clostridium	Clostridium fallax
GCF_020748465.1	Bacillota	Terrisporobacter	Terrisporobacter mayombei
GCF_016728785.1	Bacillota	Thomasclavelia	Thomasclavelia ramosa
GCF_000968375.1	Bacillota	Clostridium	Clostridium scatologenes
GCF_001877035.1	Bacillota	Clostridium	Clostridium estertheticum
GCF_013294265.1	Bacillota	Clostridium	Clostridium tetanomorphum
GCF_902373955.1	Bacillota	Clostridium	Clostridium tertium
GCF_001991075.2	Bacillota	Clostridium	Clostridium baratii
GCF_002081995.1	Bacillota	Sporosarcina	Sporosarcina ureae
GCF_001676805.1	Bacillota	Levilactobacillus	Levilactobacillus brevis
GCF_018314255.1	Bacillota	Lentilactobacillus	Lentilactobacillus buchneri
GCF_022832545.1	Bacillota	Lactobacillus	Lactobacillus helveticus
GCF_009832765.1	Bacillota	Lentilactobacillus	Lentilactobacillus hilgardii
GCF_003641185.1	Bacillota	Lactiplantibacillus	Lactiplantibacillus pentosus
GCF_009913655.1	Bacillota	Lactiplantibacillus	Lactiplantibacillus plantarum
GCF_008868535.1	Bacillota	Lactobacillus	Lactobacillus gasseri
GCF_003703885.1	Bacillota	Limosilactobacillus	Limosilactobacillus reuteri
GCF_009676365.1	Bacillota	Latilactobacillus	Latilactobacillus sakei
GCF_008831485.1	Bacillota	Lactobacillus	Lactobacillus acetotolerans
GCF_025311475.1	Bacillota	Ligilactobacillus	Ligilactobacillus agilis
GCF_009933595.1	Bacillota	Ligilactobacillus	Ligilactobacillus animalis
GCF_009650015.1	Bacillota	Loigolactobacillus	Loigolactobacillus bifermentans
GCF_022819245.1	Bacillota	Limosilactobacillus	Limosilactobacillus fermentum
GCF_000814735.1	Bacillota	Fructilactobacillus	Fructilactobacillus fructivorans
GCF_001438705.1	Bacillota	Weissella	Weissella kandleri
GCF_009184705.1	Bacillota	Liquorilactobacillus	Liquorilactobacillus mali
GCF_001437425.1	Bacillota	Weissella	Weissella minor
GCF_003288115.1	Bacillota	Ligilactobacillus	Ligilactobacillus murinus
GCF_900094615.1	Bacillota	Ligilactobacillus	Ligilactobacillus salivarius
GCF_009496975.1	Bacillota	Fructilactobacillus	Fructilactobacillus sanfranciscensis
GCF_003862435.1	Bacillota	Weissella	Weissella viridescens
GCF_014489725.1	Bacillota	Fructobacillus	Fructobacillus fructosus
GCF_025311495.1	Bacillota	Limosilactobacillus	Limosilactobacillus oris
GCF_025311515.1	Bacillota	Limosilactobacillus	Limosilactobacillus vaginalis
GCF_900638015.1	Bacillota	Listeria	Listeria grayi
GCF_009648575.1	Bacillota	Listeria	Listeria innocua
GCF_900187315.1	Bacillota	Listeria	Listeria welshimeri
GCF_900637845.1	Bacillota	Erysipelothrix	Erysipelothrix rhusiopathiae
GCF_004363595.1	Bacillota	Kurthia	Kurthia zopfii
GCF_016127855.1	Actinomycetota	Actinomyces	Actinomyces naeslundii
GCF_900637975.1	Actinomycetota	Actinomyces	Actinomyces viscosus
GCF_900618115.1	Actinomycetota	Actinobaculum	Actinobaculum suis
GCF_900444995.1	Actinomycetota	Actinomyces	Actinomyces bovis
GCF_000612055.1	Actinomycetota	Trueperella	Trueperella pyogenes
GCF_002909415.1	Actinomycetota	Arthrobacter	Arthrobacter glacialis
GCF_009192745.1	Actinomycetota	Arthrobacter	Arthrobacter citreus
GCF_014873945.1	Pseudomonadota	Rhizobium	Rhizobium viscosum
GCF_014644495.1	Actinomycetota	Pseudarthrobacter	Pseudarthrobacter polychromogenes
GCF_017052465.1	Actinomycetota	Arthrobacter	Arthrobacter pascens
GCF_003030905.1	Actinomycetota	Bifidobacterium	Bifidobacterium adolescentis
GCF_001281425.1	Actinomycetota	Bifidobacterium	Bifidobacterium breve
GCF_000737865.1	Actinomycetota	Bifidobacterium	Bifidobacterium coryneforme
GCF_000741575.1	Actinomycetota	Bifidobacterium	Bifidobacterium cuniculi
GCF_002282915.1	Actinomycetota	Bifidobacterium	Bifidobacterium pseudolongum
GCF_902381765.1	Actinomycetota	Corynebacterium	Corynebacterium ammoniagenes
GCF_003999335.1	Actinomycetota	Brevibacterium	Brevibacterium linens
GCF_001941345.1	Actinomycetota	Corynebacterium	Corynebacterium stationis
GCF_004306155.1	Actinomycetota	Cellulomonas	Cellulomonas biazotea
GCF_018128265.1	Actinomycetota	Cellulosimicrobium	Cellulosimicrobium cellulans
GCF_014647015.1	Actinomycetota	Cellulomonas	Cellulomonas gelida
GCF_004121315.1	Actinomycetota	Oerskovia	Oerskovia turbata
GCF_006538705.1	Actinomycetota	Cellulomonas	Cellulomonas uda
GCF_001865765.1	Actinomycetota	Corynebacterium	Corynebacterium pseudotuberculosis
GCF_900478035.1	Actinomycetota	Corynebacterium	Corynebacterium renale
GCF_003641245.1	Actinomycetota	Corynebacterium	Corynebacterium xerosis
GCF_006539825.1	Actinomycetota	Corynebacterium	Corynebacterium variabile
GCF_900104415.1	Bacillota	Eubacterium	Eubacterium oxidoreducens
GCF_003464225.1	Bacillota	Holdemanella	Holdemanella biformis
GCF_000807675.2	Bacillota	Eubacterium	Eubacterium limosum
GCF_900087655.1	Actinomycetota	Propionibacterium	Propionibacterium freudenreichii
GCF_001441165.1	Actinomycetota	Acidipropionibacterium	Acidipropionibacterium acidipropionici
GCF_005890135.1	Actinomycetota	Acidipropionibacterium	Acidipropionibacterium jensenii
GCF_900637725.1	Actinomycetota	Arachnia	Arachnia propionica
GCF_006716235.1	Actinomycetota	Propioniferax	Propioniferax innocua
GCF_001307545.1	Actinomycetota	Mycolicibacterium	Mycolicibacterium fortuitum
GCF_020736005.1	Actinomycetota	Mycobacterium	Mycobacterium intracellulare
GCF_900453675.1	Actinomycetota	Mycolicibacterium	Mycolicibacterium phlei
GCF_013349145.1	Actinomycetota	Mycolicibacterium	Mycolicibacterium smegmatis
GCF_010727945.1	Actinomycetota	Mycobacterium	Mycobacterium cookii
GCF_001722335.1	Actinomycetota	Mycolicibacterium	Mycolicibacterium flavescens
GCF_002102175.1	Actinomycetota	Mycobacterium	Mycobacterium gastri
GCF_002101675.1	Actinomycetota	Mycobacterium	Mycobacterium gordonae
GCF_025822605.1	Actinomycetota	Mycolicibacterium	Mycolicibacterium komossense
GCF_019645855.1	Actinomycetota	Mycobacterium	Mycobacterium malmoense
GCF_016745295.1	Actinomycetota	Mycobacterium	Mycobacterium marinum
GCF_002101775.1	Actinomycetota	Mycolicibacter	Mycolicibacter nonchromogenicus
GCF_002086735.1	Actinomycetota	Mycobacterium	Mycobacterium scrofulaceum
GCF_010727605.1	Actinomycetota	Mycobacterium	Mycobacterium simiae
GCF_002250655.1	Actinomycetota	Mycolicibacterium	Mycolicibacterium sphagni
GCF_002116635.1	Actinomycetota	Mycobacterium	Mycobacterium szulgai
GCF_900187145.1	Actinomycetota	Mycolicibacter	Mycolicibacter terrae
GCF_900453395.1	Actinomycetota	Mycobacterium	Mycobacterium xenopi
GCF_900637195.1	Actinomycetota	Mycolicibacterium	Mycolicibacterium aurum
GCF_900637205.1	Actinomycetota	Mycolicibacterium	Mycolicibacterium chitae
GCF_010726955.1	Actinomycetota	Mycolicibacterium	Mycolicibacterium fallax
GCF_010728925.1	Actinomycetota	Mycolicibacterium	Mycolicibacterium gadium
GCF_018363015.1	Actinomycetota	Mycolicibacterium	Mycolicibacterium neoaurum
GCF_019645875.1	Actinomycetota	Mycobacterium	Mycobacterium senegalense
GCF_900187065.1	Actinomycetota	Mycolicibacterium	Mycolicibacterium thermoresistibile
GCF_002102395.1	Actinomycetota	Mycolicibacillus	Mycolicibacillus trivialis
GCF_010726245.1	Actinomycetota	Mycolicibacterium	Mycolicibacterium aichiense
GCF_900453455.1	Actinomycetota	Mycolicibacterium	Mycolicibacterium chubuense
GCF_019456655.1	Actinomycetota	Mycobacterium	Mycobacterium diernhoferi
GCF_019739075.1	Actinomycetota	Mycolicibacterium	Mycolicibacterium farcinogenes
GCF_004359005.1	Actinomycetota	Mycolicibacterium	Mycolicibacterium obuense
GCF_020616615.1	Actinomycetota	Mycobacterium	Mycobacterium ulcerans
GCF_014648415.1	Actinomycetota	Actinokineospora	Actinokineospora fastidiosa
GCF_007362295.1	Actinomycetota	Nocardia	Nocardia otitidiscaviarum
GCF_900637185.1	Actinomycetota	Nocardia	Nocardia asteroides
GCF_003004765.2	Actinomycetota	Rhodococcus	Rhodococcus rhodochrous
GCF_016804345.1	Actinomycetota	Rhodococcus	Rhodococcus ruber
GCF_008630535.1	Actinomycetota	Saccharopolyspora	Saccharopolyspora hirsuta
GCF_013410345.1	Actinomycetota	Saccharopolyspora	Saccharopolyspora hordei
GCF_014648255.1	Actinomycetota	Nocardioides	Nocardioides albus
GCF_014648595.1	Actinomycetota	Nocardioides	Nocardioides luteus
GCF_900142365.1	Actinomycetota	Pseudonocardia	Pseudonocardia thermophila
GCF_000948395.1	Actinomycetota	Frankia	Frankia torreyi
GCF_900187045.1	Actinomycetota	Dermatophilus	Dermatophilus congolensis
GCF_016862155.1	Actinomycetota	Actinoplanes	Actinoplanes digitatis
GCF_016862455.1	Actinomycetota	Actinoplanes	Actinoplanes utahensis
GCF_002926165.1	Actinomycetota	Micromonospora	Micromonospora chalcea
GCF_900091495.1	Actinomycetota	Micromonospora	Micromonospora echinospora
GCF_007830265.1	Actinomycetota	Micromonospora	Micromonospora olivasterospora
GCF_900091545.1	Actinomycetota	Micromonospora	Micromonospora viridifaciens
GCF_000359525.1	Actinomycetota	Streptomyces	Streptomyces albidoflavus
GCF_024752535.1	Actinomycetota	Streptomyces	Streptomyces albus
GCF_001514065.1	Actinomycetota	Streptomyces	Streptomyces antibioticus
GCF_020783455.1	Actinomycetota	Streptomyces	Streptomyces anulatus
GCF_003330865.1	Actinomycetota	Streptomyces	Streptomyces atratus
GCF_002082605.1	Actinomycetota	Kitasatospora	Kitasatospora aureofaciens
GCF_014650695.1	Actinomycetota	Streptomyces	Streptomyces avidinii
GCF_000716625.1	Actinomycetota	Streptomyces	Streptomyces bikiniensis
GCF_008312845.1	Actinomycetota	Streptomyces	Streptomyces cacaoi
GCF_015767775.1	Actinomycetota	Streptomyces	Streptomyces clavuligerus
GCF_001514055.1	Actinomycetota	Streptomyces	Streptomyces corchorusii
GCF_004028635.1	Actinomycetota	Streptomyces	Streptomyces cyaneus
GCF_000725545.1	Actinomycetota	Streptomyces	Streptomyces exfoliatus
GCF_002154375.1	Actinomycetota	Streptomyces	Streptomyces glaucescens
GCF_000721185.1	Actinomycetota	Streptomyces	Streptomyces griseolus
GCF_014656055.1	Actinomycetota	Streptomyces	Streptomyces griseosporeus
GCF_003344445.1	Actinomycetota	Streptomyces	Streptomyces lincolnensis
GCF_013364315.1	Actinomycetota	Streptomyces	Streptomyces microflavus
GCF_014650115.1	Actinomycetota	Streptomyces	Streptomyces olivaceoviridis
GCF_026343615.1	Actinomycetota	Streptomyces	Streptomyces phaeochromogenes
GCF_014650155.1	Actinomycetota	Streptomyces	Streptomyces purpurascens
GCF_014650435.1	Actinomycetota	Streptomyces	Streptomyces tendae
GCF_024171885.1	Actinomycetota	Streptoalloteichus	Streptoalloteichus tenebrarius
GCF_002155915.1	Actinomycetota	Streptomyces	Streptomyces thermovulgaris
GCF_021228305.1	Actinomycetota	Streptomyces	Streptomyces albireticuli
GCF_014649415.1	Actinomycetota	Streptomyces	Streptomyces badius
GCF_014650555.1	Actinomycetota	Streptomyces	Streptomyces goshikiensis
GCF_001514205.1	Actinomycetota	Streptomyces	Streptomyces griseoruber
GCF_002261115.1	Actinomycetota	Streptomyces	Streptomyces kasugaensis
GCF_014647875.1	Actinomycetota	Streptomyces	Streptomyces brasiliensis
GCF_008704935.1	Actinomycetota	Streptomyces	Streptomyces vinaceus
GCF_000720455.1	Actinomycetota	Streptomyces	Streptomyces virginiae
GCF_002335465.1	Actinomycetota	Streptomyces	Streptomyces olivochromogenes
GCF_008704495.1	Actinomycetota	Streptomyces	Streptomyces kanamyceticus
GCF_008704715.1	Actinomycetota	Streptomyces	Streptomyces chartreusis
GCF_014656115.1	Actinomycetota	Streptomyces	Streptomyces morookaense
GCF_014650635.1	Actinomycetota	Streptomyces	Streptomyces noursei
GCF_014648495.1	Actinomycetota	Actinomadura	Actinomadura cremea
GCF_900108175.1	Actinomycetota	Thermomonospora	Thermomonospora echinospora
GCF_900445005.1	Actinomycetota	Actinomadura	Actinomadura madurae
GCF_001570365.1	Actinomycetota	Microtetraspora	Microtetraspora fusca
GCF_000721075.1	Actinomycetota	Streptosporangium	Streptosporangium amethystogenes
GCF_017161365.1	Actinomycetota	Thermobispora	Thermobispora bispora
GCF_900638215.1	Actinomycetota	Nocardiopsis	Nocardiopsis dassonvillei
GCF_900129375.1	Actinomycetota	Streptoalloteichus	Streptoalloteichus hindustanus
GCF_015034585.1	Actinomycetota	Thermobifida	Thermobifida fusca
GCF_013867715.1	Bacillota	Thermoactinomyces	Thermoactinomyces intermedius
GCF_005886755.1	Bacillota	Thermoactinomyces	Thermoactinomyces vulgaris
GCF_900176515.1	Actinomycetota	Kibdelosporangium	Kibdelosporangium aridum
GCF_006539145.1	Actinomycetota	Microbacterium	Microbacterium testaceum
GCF_006715175.1	Actinomycetota	Curtobacterium	Curtobacterium citreum
GCF_001509405.1	Actinomycetota	Aeromicrobium	Aeromicrobium erythreum
GCF_000785495.1	Actinomycetota	Pimelobacter	Pimelobacter simplex
GCF_901542405.1	Actinomycetota	Gordonia	Gordonia terrae
GCF_000836635.1	Actinomycetota	Kitasatospora	Kitasatospora griseola
GCF_000716545.1	Actinomycetota	Kitasatospora	Kitasatospora phosalacinea
GCF_003634935.1	Actinomycetota	Saccharothrix	Saccharothrix australiensis
GCF_003945385.1	Actinomycetota	Pseudonocardia	Pseudonocardia autotrophica
GCF_006539285.1	Bacillota	Sporolactobacillus	Sporolactobacillus inulinus
GCF_003550015.1	Mycoplasmatota	Anaeroplasma	Anaeroplasma bactoclasticum
GCF_001547975.1	Mycoplasmatota	Mycoplasmopsis	Mycoplasmopsis arginini
GCF_000935875.1	Mycoplasmatota	Metamycoplasma	Metamycoplasma hominis
GCF_900660465.1	Mycoplasmatota	Mycoplasmoides	Mycoplasmoides pneumoniae
GCF_900660575.1	Mycoplasmatota	Mycoplasmopsis	Mycoplasmopsis pulmonis
GCF_013393745.1	Mycoplasmatota	Mycoplasmopsis	Mycoplasmopsis synoviae
GCF_009150585.1	Mycoplasmatota	Mycoplasmopsis	Mycoplasmopsis agalactiae
GCF_900660715.1	Mycoplasmatota	Metamycoplasma	Metamycoplasma arthritidis
GCF_900660525.1	Mycoplasmatota	Mycoplasmopsis	Mycoplasmopsis bovigenitalium
GCF_003925935.1	Mycoplasmatota	Mycoplasmopsis	Mycoplasmopsis californica
GCF_900660615.1	Mycoplasmatota	Malacoplasma	Malacoplasma iowae
GCF_900660485.1	Mycoplasmatota	Mesomycoplasma	Mesomycoplasma neurolyticum
GCF_900660435.1	Mycoplasmatota	Metamycoplasma	Metamycoplasma orale
GCF_900476175.1	Mycoplasmatota	Mycoplasma	Mycoplasma putrefaciens
GCF_900660445.2	Mycoplasmatota	Metamycoplasma	Metamycoplasma salivarium
GCF_001886855.1	Mycoplasmatota	Spiroplasma	Spiroplasma citri
GCF_002795265.1	Mycoplasmatota	Spiroplasma	Spiroplasma clarkii
GCF_004379335.1	Mycoplasmatota	Spiroplasma	Spiroplasma gladiatoris
GCF_003385765.1	Mycoplasmatota	Acholeplasma	Acholeplasma laidlawii
GCF_002749675.1	Mycoplasmatota	Mesoplasma	Mesoplasma entomophilum
GCF_004319545.1	Pseudomonadota	Desulfobacter	Desulfobacter hydrogenophilus
GCF_013389365.1	Pseudomonadota	Desulfobacter	Desulfobacter latus
GCF_000763575.1	Bacillota	Thermoanaerobacter	Thermoanaerobacter kivui
GCF_007641255.1	Bacillota	Sporomusa	Sporomusa termitida
GCF_000964255.1	Pseudomonadota	Teredinibacter	Teredinibacter turnerae
GCF_002983865.1	Pseudomonadota	Roseobacter	Roseobacter denitrificans
GCF_014502795.1	Bacillota	Heliobacterium	Heliobacterium chlorum
GCF_009877435.1	Bacillota	Heliomicrobium	Heliomicrobium gestii
GCF_002861965.1	Actinomycetota	Gardnerella	Gardnerella vaginalis
GCF_900637305.1	Pseudomonadota	Cardiobacterium	Cardiobacterium hominis
GCF_020628455.1	Bacillota	Vagococcus	Vagococcus fluvialis
GCF_003987495.1	Bacillota	Vagococcus	Vagococcus salmoninarum
GCF_900101835.1	Bacillota	Peptococcus	Peptococcus niger
GCF_001703555.1	Bacillota	Carnobacterium	Carnobacterium divergens
GCF_004564725.1	Bacillota	Carnobacterium	Carnobacterium maltaromaticum
GCF_000712295.1	Synergistota	Synergistes	Synergistes jonesii
GCF_001703515.1	Bacillota	Brochothrix	Brochothrix thermosphacta
GCF_023913775.1	Pseudomonadota	Acidovorax	Acidovorax facilis
GCF_000317615.1	Cyanobacteriota	Dactylococcopsis	Dactylococcopsis salina
GCF_003350205.1	Pseudomonadota	Brevundimonas	Brevundimonas bullata
GCF_006716265.1	Actinomycetota	Rarobacter	Rarobacter faecitabidus
GCF_900460215.1	Pseudomonadota	Suttonella	Suttonella indologenes
GCF_002346025.1	Pseudomonadota	Burkholderia	Burkholderia mallei
GCF_014200045.1	Pseudomonadota	Rhizorhapis	Rhizorhapis suberifaciens
GCF_016027095.1	Pseudomonadota	Sphingomonas	Sphingomonas paucimobilis
GCF_002504085.1	Pseudomonadota	Sphingobium	Sphingobium yanoikuyae
GCF_016583575.1	Pseudomonadota	Thiocystis	Thiocystis violacea
GCF_020541885.1	Actinomycetota	Bifidobacterium	Bifidobacterium pseudocatenulatum
GCF_001941465.1	Actinomycetota	Corynebacterium	Corynebacterium flavescens
GCF_000724775.3	Bacillota	Lysinibacillus	Lysinibacillus fusiformis
GCF_001558775.1	Bacillota	Staphylococcus	Staphylococcus lugdunensis
GCF_000960005.1	Bacillota	Streptococcus	Streptococcus mitis
GCF_000710755.1	Actinomycetota	Saccharopolyspora	Saccharopolyspora rectivirgula
GCF_014649775.1	Actinomycetota	Streptomyces	Streptomyces longisporoflavus
GCF_002742165.1	Actinomycetota	Mycobacterium	Mycobacterium celatum
GCF_010729895.1	Actinomycetota	Mycolicibacterium	Mycolicibacterium confluentis
GCF_009720735.1	Bacillota	Heliobacterium	Heliobacterium mobile
GCF_002017865.1	Pseudomonadota	Rhodoferax	Rhodoferax fermentans
GCF_004340905.1	Pseudomonadota	Rubrivivax	Rubrivivax gelatinosus
GCF_916098265.1	Pseudomonadota	Campylobacter	Campylobacter upsaliensis
GCF_003176875.1	Pseudomonadota	Legionella	Legionella anisa
GCF_900452515.1	Pseudomonadota	Legionella	Legionella birminghamensis
GCF_900452415.1	Pseudomonadota	Legionella	Legionella cincinnatiensis
GCF_002848365.2	Pseudomonadota	Legionella	Legionella sainthelensi
GCF_900452925.1	Pseudomonadota	Legionella	Legionella wadsworthii
GCF_019343495.1	Pseudomonadota	Acinetobacter	Acinetobacter lwoffii
GCF_900638685.1	Pseudomonadota	Neisseria	Neisseria weaveri
GCF_902833845.1	Pseudomonadota	Robbsia	Robbsia andropogonis
GCF_007097545.1	Pseudomonadota	Trinickia	Trinickia caryophylli
GCF_016698705.1	Pseudomonadota	Burkholderia	Burkholderia gladioli
GCF_004217385.1	Pseudomonadota	Phyllobacterium	Phyllobacterium myrsinacearum
GCF_002849875.1	Pseudomonadota	Alteromonas	Alteromonas macleodii
GCF_002221505.1	Pseudomonadota	Pseudoalteromonas	Pseudoalteromonas nigrifaciens
GCF_018135955.1	Pseudomonadota	Francisella	Francisella philomiragia
GCF_016894205.1	Bacteroidota	Bacteroides	Bacteroides eggerthii
GCF_002998535.1	Bacteroidota	Bacteroides	Bacteroides heparinolyticus
GCF_018206105.1	Bacteroidota	Porphyromonas	Porphyromonas levii
GCF_001314995.1	Bacteroidota	Bacteroides	Bacteroides ovatus
GCF_002998435.1	Bacteroidota	Bacteroides	Bacteroides zoogleoformans
GCF_900142455.1	Fibrobacterota	Fibrobacter	Fibrobacter intestinalis
GCF_900454815.1	Bacteroidota	Porphyromonas	Porphyromonas endodontalis
GCF_900454855.1	Bacteroidota	Prevotella	Prevotella buccae
GCF_020735565.1	Bacteroidota	Hoylesella	Hoylesella buccalis
GCF_018128205.1	Bacteroidota	Prevotella	Prevotella denticola
GCF_900454955.1	Bacteroidota	Prevotella	Prevotella disiens
GCF_018127825.1	Bacteroidota	Prevotella	Prevotella nigrescens
GCF_900637655.1	Bacteroidota	Prevotella	Prevotella oris
GCF_018127765.1	Bacteroidota	Prevotella	Prevotella veroralis
GCF_003516125.1	Pseudomonadota	Cronobacter	Cronobacter sakazakii
GCF_008830365.1	Pseudomonadota	Serratia	Serratia proteamaculans
GCF_900460525.1	Pseudomonadota	Yersinia	Yersinia kristensenii
GCF_014884965.1	Pseudomonadota	Spirabiliibacterium	Spirabiliibacterium mucosae
GCF_002795425.1	Pseudomonadota	Conservatibacter	Conservatibacter flavescens
GCF_024362845.1	Pseudomonadota	Vibrio	Vibrio pelagius
GCF_009763765.1	Pseudomonadota	Vibrio	Vibrio metschnikovii
GCF_001746755.1	Pseudomonadota	Magnetovibrio	Magnetovibrio blakemorei
GCF_002302565.1	Bacteroidota	Capnocytophaga	Capnocytophaga canimorsus
GCF_002302475.1	Bacteroidota	Capnocytophaga	Capnocytophaga cynodegmi
GCF_011761635.1	Bacteroidota	Thermonema	Thermonema lapsum
GCF_018398275.1	Pseudomonadota	Chelatococcus	Chelatococcus asaccharovorans
GCF_002374855.1	Pseudomonadota	Sphingomonas	Sphingomonas adhaesiva
GCF_900143105.1	Bacillota	Carnobacterium	Carnobacterium alterfunditum
GCF_004363305.1	Pseudomonadota	Marinomonas	Marinomonas communis
GCF_005144735.1	Pseudomonadota	Cobetia	Cobetia marina
GCF_900475915.1	Actinomycetota	Arcanobacterium	Arcanobacterium haemolyticum
GCF_003046475.1	Pseudomonadota	Mycoplana	Mycoplana dimorpha
GCF_001570605.1	Actinomycetota	Herbidospora	Herbidospora cretacea
GCF_001722345.1	Actinomycetota	Mycobacterium	Mycobacterium intermedium
GCF_004006375.1	Pseudomonadota	Komagataeibacter	Komagataeibacter xylinus
GCF_005221305.1	Pseudomonadota	Neisseria	Neisseria subflava
GCF_000756125.1	Pseudomonadota	Burkholderia	Burkholderia pseudomallei
GCF_001569395.1	Spirochaetota	Leptospira	Leptospira alstonii
GCF_016725865.1	Bacteroidota	Sphingobacterium	Sphingobacterium multivorum
GCF_013340845.1	Pseudomonadota	Hydrogenovibrio	Hydrogenovibrio marinus
GCF_016863135.1	Actinomycetota	Planobispora	Planobispora longispora
GCF_014649515.1	Actinomycetota	Streptomyces	Streptomyces pilosus
GCF_008704555.1	Actinomycetota	Streptomyces	Streptomyces nitrosporeus
GCF_002080395.1	Pseudomonadota	Campylobacter	Campylobacter helveticus
GCF_002803295.2	Pseudomonadota	Caedibacter	Caedibacter taeniospiralis
GCF_006346395.1	Actinomycetota	Nocardioides	Nocardioides plantarum
GCF_014656035.1	Actinomycetota	Streptomyces	Streptomyces griseoluteus
GCF_900417275.1	Actinomycetota	Mycobacterium	Mycobacterium shimoidei
GCF_010729485.1	Actinomycetota	Mycolicibacter	Mycolicibacter hiberniae
GCF_014208035.1	Actinomycetota	Schaalia	Schaalia hyovaginalis
GCF_021919345.1	Actinomycetota	Paenarthrobacter	Paenarthrobacter nicotinovorans
GCF_001643235.1	Bacillota	Domibacillus	Domibacillus aminovorans
GCF_900108045.1	Bacillota	Caloramator	Caloramator fervidus
GCF_020892115.1	Bacillota	Lachnoclostridium	[Clostridium] scindens
GCF_902373765.1	Bacillota	Thomasclavelia	Thomasclavelia spiroformis
GCF_900111595.1	Bacillota	Lachnoclostridium	[Clostridium] polysaccharolyticum
GCF_002006345.1	Bacillota	Clostridium	Clostridium puniceum
GCF_019753795.1	Bacillota	Clostridium	Clostridium sardiniense
GCF_900461315.1	Bacillota	Lacrimispora	Lacrimispora sphenoides
GCF_000371465.1	Bacillota	Clostridium	Clostridium thermobutyricum
GCF_900457375.1	Bacillota	Staphylococcus	Staphylococcus arlettae
GCF_016028295.1	Bacillota	Staphylococcus	Staphylococcus auricularis
GCF_003966625.1	Bacillota	Staphylococcus	Staphylococcus caprae
GCF_900458255.1	Bacillota	Staphylococcus	Staphylococcus cohnii
GCF_003019255.1	Bacillota	Staphylococcus	Staphylococcus kloosii
GCF_007814115.1	Bacillota	Staphylococcus	Staphylococcus saprophyticus
GCF_009730315.1	Bacillota	Gemella	Gemella morbillorum
GCF_003263915.2	Bacillota	Dolosigranulum	Dolosigranulum pigrum
GCF_016653355.1	Pseudomonadota	Rhodoplanes	Rhodoplanes elegans
GCF_003258865.1	Pseudomonadota	Rhodoplanes	Rhodoplanes roseus
GCF_008693005.1	Pseudomonadota	Helicobacter	Helicobacter canis
GCF_001467025.1	Pseudomonadota	Legionella	Legionella brunensis
GCF_001467925.1	Pseudomonadota	Legionella	Legionella oakridgensis
GCF_014199985.1	Pseudomonadota	Methylorubrum	Methylorubrum rhodesianum
GCF_014199935.1	Pseudomonadota	Methylorubrum	Methylorubrum rhodinum
GCF_014845115.1	Pseudomonadota	Methylorubrum	Methylorubrum zatmanii
GCF_003323815.1	Pseudomonadota	Acinetobacter	Acinetobacter haemolyticus
GCF_904846425.1	Pseudomonadota	Psychrobacter	Psychrobacter phenylpyruvicus
GCF_001636015.1	Pseudomonadota	Moraxella	Moraxella ovis
GCF_020917325.1	Pseudomonadota	Pseudomonas	Pseudomonas savastanoi
GCF_009931595.1	Pseudomonadota	Xanthomonas	Xanthomonas albilineans
GCF_002119845.1	Pseudomonadota	Rhizobium	Rhizobium etli
GCF_014198775.1	Pseudomonadota	Rhizobium	Rhizobium leucaenae
GCF_900446125.1	Pseudomonadota	Brucella	Brucella neotomae
GCF_900186885.1	Bacillota	Veillonella	Veillonella parvula
GCF_000740965.1	Pseudomonadota	Pectobacterium	Pectobacterium atrosepticum
GCF_000834455.1	Pseudomonadota	Yersinia	Yersinia rohdei
GCF_017498685.1	Pseudomonadota	Yersinia	Yersinia ruckeri
GCF_020341435.1	Pseudomonadota	Aeromonas	Aeromonas enteropelogenes
GCF_006364355.1	Pseudomonadota	Vibrio	Vibrio furnissii
GCF_012275065.1	Pseudomonadota	Vibrio	Vibrio navarrensis
GCF_022812045.1	Pseudomonadota	Vibrio	Vibrio splendidus
GCF_004770275.1	Spirochaetota	Leptospira	Leptospira meyeri
GCF_008016755.1	Spirochaetota	Brachyspira	Brachyspira aalborgi
GCF_900167105.1	Bacteroidota	Porphyromonas	Porphyromonas circumdentaria
GCF_900110835.1	Bacteroidota	Chitinophaga	Chitinophaga arvensicola
GCF_900142715.1	Bacteroidota	Flavobacterium	Flavobacterium pectinovorum
GCF_900142735.1	Bacteroidota	Flavobacterium	Flavobacterium saccharophilum
GCF_900114945.1	Bacteroidota	Flavobacterium	Flavobacterium succinicans
GCF_900108055.1	Actinomycetota	Thermoleophilum	Thermoleophilum album
GCF_001887715.1	Pseudomonadota	Syntrophotalea	Syntrophotalea acetylenica
GCF_004361735.1	Pseudomonadota	Azoarcus	Azoarcus indigens
GCF_900660745.1	Mycoplasmatota	Haploplasma	Haploplasma axanthum
GCF_900660515.1	Mycoplasmatota	Mycoplasmopsis	Mycoplasmopsis bovirhinis
GCF_000988065.1	Mycoplasmatota	Mycoplasmopsis	Mycoplasmopsis canis
GCF_900660495.1	Mycoplasmatota	Mycoplasmopsis	Mycoplasmopsis gallinacea
GCF_024297005.1	Mycoplasmatota	Metamycoplasma	Metamycoplasma hyosynoviae
GCF_900660695.1	Mycoplasmatota	Mycoplasmopsis	Mycoplasmopsis meleagridis
GCF_900114545.1	Bacillota	Halanaerobium	Halanaerobium salsuginis
GCF_900128865.1	Pseudomonadota	Halomonas	Halomonas meridiana
GCF_900142895.1	Pseudomonadota	Halomonas	Halomonas subglaciescola
GCF_007989465.1	Pseudomonadota	Halomonas	Halomonas halophila
GCF_002288025.1	Pseudomonadota	Taylorella	Taylorella equigenitalis
GCF_013372045.1	Pseudomonadota	Janthinobacterium	Janthinobacterium lividum
GCF_900445875.1	Actinomycetota	Brevibacterium	Brevibacterium iodinum
GCF_000943515.2	Actinomycetota	Amycolatopsis	Amycolatopsis orientalis
GCF_900105055.1	Actinomycetota	Amycolatopsis	Amycolatopsis lurida
GCF_902373665.1	Bacillota	Amedibacillus	Amedibacillus dolichus
GCF_013267375.1	Pseudomonadota	Achromobacter	Achromobacter denitrificans
GCF_002554425.1	Pseudomonadota	Comamonas	Comamonas terrigena
GCF_015731765.1	Pseudomonadota	Cupidesulfovibrio	Cupidesulfovibrio oxamicus
GCF_900112675.1	Pseudomonadota	Acidovorax	Acidovorax konjaci
GCF_020889625.1	Deinococcota	Deinococcus	Deinococcus radiophilus
GCF_002860625.1	Actinomycetota	Winkia	Winkia neuii
GCF_019334125.1	Actinomycetota	Rhodococcus	Rhodococcus globerulus
GCF_900186975.1	Actinomycetota	Cutibacterium	Cutibacterium granulosum
GCF_009739655.1	Actinomycetota	Clavibacter	Clavibacter michiganensis
GCF_003945365.1	Bacillota	Phascolarctobacterium	Phascolarctobacterium faecium
GCF_004291115.2	Bacillota	Staphylococcus	Staphylococcus saccharolyticus
GCF_002871895.1	Bacillota	Anaerococcus	Anaerococcus hydrogenalis
GCF_900454665.1	Bacillota	Peptoniphilus	Peptoniphilus indolicus
GCF_900454715.1	Bacillota	Peptoniphilus	Peptoniphilus lacrimalis
GCF_003454775.1	Bacillota	Parvimonas	Parvimonas micra
GCF_900445285.1	Bacillota	Anaerococcus	Anaerococcus prevotii
GCF_001546165.1	Bacillota	Anaerococcus	Anaerococcus tetradius
GCF_016127475.1	Bacillota	Anaerococcus	Anaerococcus vaginalis
GCF_003470435.1	Bacillota	Mediterraneibacter	[Ruminococcus] torques
GCF_900445535.1	Pseudomonadota	Bartonella	Bartonella doshiae
GCF_900638635.1	Pseudomonadota	Bartonella	Bartonella vinsonii
GCF_001314325.1	Pseudomonadota	Sphingopyxis	Sphingopyxis macrogoltabida
GCF_023472875.1	Pseudomonadota	Neisseria	Neisseria perflava
GCF_008694225.1	Pseudomonadota	Acidithiobacillus	Acidithiobacillus caldus
GCF_900184295.1	Pseudomonadota	Pseudomonas	Pseudomonas viridiflava
GCF_003610015.1	Pseudomonadota	Zymobacter	Zymobacter palmae
GCF_004216665.1	Actinomycetota	Agromyces	Agromyces ramosus
GCF_022655355.1	Actinomycetota	Curtobacterium	Curtobacterium luteum
GCF_017876655.1	Actinomycetota	Microbacterium	Microbacterium imperiale
GCF_006716815.1	Actinomycetota	Microbacterium	Microbacterium lacticum
GCF_004011095.1	Actinomycetota	Rathayibacter	Rathayibacter rathayi
GCF_001641005.1	Actinomycetota	Rathayibacter	Rathayibacter tritici
GCF_016027415.1	Actinomycetota	Brevibacterium	Brevibacterium casei
GCF_900078675.2	Actinomycetota	Mycobacterium	Mycobacterium interjectum
GCF_014650715.1	Actinomycetota	Streptomyces	Streptomyces bluensis
GCF_005280195.1	Actinomycetota	Streptomyces	Streptomyces galbus
GCF_008704575.1	Actinomycetota	Streptomyces	Streptomyces galilaeus
GCF_016467295.1	Actinomycetota	Streptomyces	Streptomyces murinus
GCF_014654785.1	Actinomycetota	Streptomyces	Streptomyces mashuensis
GCF_024362265.1	Actinomycetota	Microbacterium	Microbacterium liquefaciens
GCF_017876325.1	Actinomycetota	Saccharothrix	Saccharothrix coeruleofusca
GCF_002272945.1	Mycoplasmatota	Mycoplasmopsis	Mycoplasmopsis agassizii
GCF_009936335.1	Mycoplasmatota	Mycoplasmopsis	Mycoplasmopsis felis
GCF_002250055.1	Bacillota	Sutcliffiella	Sutcliffiella cohnii
GCF_001281525.1	Bacillota	Lysinibacillus	Lysinibacillus macroides
GCF_002243665.1	Bacillota	Geobacillus	Geobacillus thermocatenulatus
GCF_002072065.1	Bacillota	Geobacillus	Geobacillus thermodenitrificans
GCF_002891025.1	Bacillota	Enterococcus	Enterococcus avium
GCF_003660425.1	Bacillota	Kurthia	Kurthia gibsonii
GCF_014841035.1	Bacillota	Lactobacillus	Lactobacillus johnsonii
GCF_001623425.1	Bacillota	Secundilactobacillus	Secundilactobacillus collinoides
GCF_009739535.1	Bacillota	Lentilactobacillus	Lentilactobacillus kefiri
GCF_007954785.1	Bacillota	Leuconostoc	Leuconostoc citreum
GCF_016127255.1	Bacillota	Leuconostoc	Leuconostoc pseudomesenteroides
GCF_003966875.1	Bacillota	Melissococcus	Melissococcus plutonius
GCF_001700325.1	Bacillota	Caryophanon	Caryophanon latum
GCF_001700315.1	Bacillota	Caryophanon	Caryophanon tenue
GCF_003752415.1	Actinomycetota	Luteococcus	Luteococcus japonicus
GCF_002078315.1	Pseudomonadota	Rickettsia	Rickettsia bellii
GCF_002173515.1	Pseudomonadota	Komagataeibacter	Komagataeibacter europaeus
GCF_900110285.1	Pseudomonadota	Paracoccus	Paracoccus alcaliphilus
GCF_900005615.1	Pseudomonadota	Paracoccus	Paracoccus aminovorans
GCF_900156255.1	Pseudomonadota	Paracoccus	Paracoccus thiocyanatus
GCF_003386575.1	Pseudomonadota	Paracoccus	Paracoccus versutus
GCF_014197785.1	Pseudomonadota	Rhodobium	Rhodobium orientis
GCF_002216815.1	Pseudomonadota	Liberibacter	Candidatus Liberibacter asiaticus
GCF_900156155.1	Pseudomonadota	Aromatoleum	Aromatoleum tolulyticum
GCF_016919065.1	Pseudomonadota	Desulfobulbus	Desulfobulbus rhabdoformis
GCF_900453305.1	Pseudomonadota	Moraxella	Moraxella atlantae
GCF_900453175.1	Pseudomonadota	Moraxella	Moraxella caviae
GCF_900637105.1	Pseudomonadota	Moraxella	Moraxella cuniculi
GCF_001553955.1	Pseudomonadota	Moraxella	Moraxella osloensis
GCF_019552185.1	Bacteroidota	Riemerella	Riemerella anatipestifer
GCF_900103515.1	Bacteroidota	Pedobacter	Pedobacter antarcticus
GCF_003054045.1	Bacteroidota	Sphingobacterium	Sphingobacterium faecium
GCF_900099615.1	Spirochaetota	Borreliella	Borreliella japonica
GCF_900112165.1	Spirochaetota	Brevinema	Brevinema andersonii
GCF_014873855.1	Bacillota	Sporosarcina	Sporosarcina limicola
GCF_900156335.1	Pseudomonadota	Sphaerotilus	Sphaerotilus natans
GCF_014649995.1	Actinomycetota	Streptomyces	Streptomyces griseoflavus
GCF_001418415.1	Actinomycetota	Streptomyces	Streptomyces hirsutus
GCF_020099395.1	Actinomycetota	Streptomyces	Streptomyces mobaraensis
GCF_900444665.1	Mycoplasmatota	Acholeplasma	Acholeplasma oculi
GCF_004341395.1	Bacillota	Heliophilum	Heliophilum fasciatum
GCF_001558935.2	Pseudomonadota	Citrobacter	Citrobacter amalonaticus
GCF_900113015.1	Actinomycetota	Actinoplanes	Actinoplanes philippinensis
GCF_025264705.1	Actinomycetota	Dactylosporangium	Dactylosporangium aurantiacum
GCF_000980835.1	Actinomycetota	Corynebacterium	Corynebacterium kutscheri
GCF_900447205.1	Actinomycetota	Corynebacterium	Corynebacterium pilosum
GCF_900187295.1	Actinomycetota	Corynebacterium	Corynebacterium cystitidis
GCF_002761235.1	Actinomycetota	Bifidobacterium	Bifidobacterium choerinum
GCF_001696485.1	Actinomycetota	Planobispora	Planobispora rosea
GCF_009687845.1	Actinomycetota	Acrocarpospora	Acrocarpospora corrugata
GCF_014648055.1	Actinomycetota	Streptosporangium	Streptosporangium pseudovulgare
GCF_009428965.1	Bacillota	Limosilactobacillus	Limosilactobacillus pontis
GCF_002356735.1	Pseudomonadota	Rickettsia	Rickettsia japonica
GCF_004345735.1	Pseudomonadota	Rhodovulum	Rhodovulum adriaticum
GCF_004342445.1	Pseudomonadota	Rhodovulum	Rhodovulum euryhalinum
GCF_001633145.1	Pseudomonadota	Rhodovulum	Rhodovulum sulfidophilum
GCF_014195675.1	Pseudomonadota	Erythrobacter	Erythrobacter ramosus
GCF_017311575.1	Pseudomonadota	Roseococcus	Roseococcus thiosulfatophilus
GCF_009627355.1	Pseudomonadota	Bordetella	Bordetella holmesii
GCF_001283065.1	Pseudomonadota	Helicobacter	Helicobacter heilmannii
GCF_900450955.1	Pseudomonadota	Helicobacter	Helicobacter pullorum
GCF_900215655.1	Aquificota	Hydrogenobacter	Hydrogenobacter hydrogenophilus
GCF_001974985.1	Actinomycetota	Microbacterium	Microbacterium aurum
GCF_016907295.1	Actinomycetota	Microbacterium	Microbacterium dextranolyticum
GCF_001584605.1	Actinomycetota	Microbacterium	Microbacterium laevaniformans
GCF_003932295.1	Actinomycetota	Corynebacterium	Corynebacterium bovis
GCF_004028015.1	Actinomycetota	Mycobacteroides	Mycobacteroides abscessus
GCF_010722915.1	Actinomycetota	Mycolicibacterium	Mycolicibacterium agri
GCF_010725725.1	Actinomycetota	Mycolicibacterium	Mycolicibacterium pulveris
GCF_002086695.1	Actinomycetota	Mycolicibacterium	Mycolicibacterium rhodesiae
GCF_014650295.1	Actinomycetota	Streptomyces	Streptomyces caelestis
GCF_008704535.1	Actinomycetota	Streptomyces	Streptomyces subrutilus
GCF_009914515.1	Actinomycetota	Gordonia	Gordonia amarae
GCF_014070455.1	Actinomycetota	Gordonia	Gordonia rubripertincta
GCF_021412605.1	Bacillota	Clostridium	Clostridium celatum
GCF_940677205.1	Bacillota	Tyzzerella	[Clostridium] colinum
GCF_900167445.1	Bacillota	Maledivibacter	Maledivibacter halophilus
GCF_900113195.1	Bacillota	Clostridium	Clostridium homopropionicum
GCF_001571775.1	Bacillota	Anaerotignum	Anaerotignum neopropionicum
GCF_001317355.1	Bacillota	Oxobacter	Oxobacter pfennigii
GCF_021049305.1	Pseudomonadota	Ideonella	Ideonella dechloratans
GCF_900638305.1	Bacteroidota	Porphyromonas	Porphyromonas cangingivalis
GCF_002209125.2	Actinomycetota	Nocardia	Nocardia brasiliensis
GCF_000717405.1	Actinomycetota	Nocardia	Nocardia carnea
GCF_002933575.1	Actinomycetota	Nocardia	Nocardia nova
GCF_014235185.1	Actinomycetota	Pseudonocardia	Pseudonocardia petroleophila
GCF_002356035.1	Actinomycetota	Nocardia	Nocardia seriolae
GCF_014203315.1	Actinomycetota	Nocardia	Nocardia transvalensis
GCF_012584515.1	Pseudomonadota	Polaromonas	Polaromonas vacuolata
GCF_004343255.1	Bacillota	Laceyella	Laceyella sacchari
GCF_900107645.1	Pseudomonadota	Desulfuromusa	Desulfuromusa kysingii
GCF_013409345.1	Actinomycetota	Kineococcus	Kineococcus aurantiacus
GCF_003959475.1	Deinococcota	Thermus	Thermus scotoductus
GCF_900112775.1	Bacillota	Anaeromicropila	Anaeromicropila populeti
GCF_000703125.1	Bacillota	Clostridium	Clostridium algidicarnis
GCF_000832125.1	Bacteroidota	Flavobacterium	Flavobacterium hibernum
GCF_025144405.1	Actinomycetota	Dietzia	Dietzia maris
GCF_900631605.1	Actinomycetota	Arthrobacter	Arthrobacter agilis
GCF_004136565.1	Actinomycetota	Rothia	Rothia kristinae
GCF_006539205.1	Actinomycetota	Sinomonas	Sinomonas atrocyanea
GCF_002849715.1	Actinomycetota	Arthrobacter	Arthrobacter crystallopoietes
GCF_003687415.1	Actinomycetota	Glutamicibacter	Glutamicibacter nicotianae
GCF_016894325.1	Actinomycetota	Glutamicibacter	Glutamicibacter protophormiae
GCF_016694995.1	Actinomycetota	Paenarthrobacter	Paenarthrobacter ureafaciens
GCF_023520795.1	Actinomycetota	Corynebacterium	Corynebacterium accolens
GCF_016628735.2	Actinomycetota	Corynebacterium	Corynebacterium macginleyi
GCF_009665375.1	Pseudomonadota	Photobacterium	Photobacterium damselae
GCF_900478045.1	Actinomycetota	Corynebacterium	Corynebacterium minutissimum
GCF_900103625.1	Actinomycetota	Corynebacterium	Corynebacterium mycetoides
GCF_024453815.1	Actinomycetota	Corynebacterium	Corynebacterium pseudogenitalium
GCF_016728365.1	Actinomycetota	Corynebacterium	Corynebacterium tuberculostearicum
GCF_018256475.1	Pseudomonadota	Gluconobacter	Gluconobacter cerinus
GCF_002723955.1	Pseudomonadota	Gluconobacter	Gluconobacter frateurii
GCF_900478115.1	Actinomycetota	Rhodococcus	Rhodococcus coprophilus
GCF_008011915.1	Actinomycetota	Rhodococcus	Rhodococcus rhodnii
GCF_009730655.1	Pseudomonadota	Shewanella	Shewanella algae
GCF_000612965.1	Pseudomonadota	Bartonella	Bartonella henselae
GCF_900221005.1	Actinomycetota	Blastococcus	Blastococcus aggregatus
GCF_900111775.1	Pseudomonadota	Desulfuromonas	Desulfuromonas acetexigens
GCF_023714665.1	Bacillota	Heyndrickxia	Heyndrickxia oleronia
GCF_019285775.1	Actinomycetota	Skermania	Skermania piniformis
GCF_001855385.1	Bacillota	Andreesenia	Andreesenia angusta
GCF_002749945.1	Bacillota	Clostridium	Clostridium combesii
GCF_002161475.1	Bacillota	Faecalitalea	Faecalitalea cylindroides
GCF_018140635.1	Bacillota	Anaerobutyricum	Anaerobutyricum hallii
GCF_017873235.1	Bacillota	Clostridium	Clostridium moniliforme
GCF_001406295.1	Bacillota	Eubacterium	Eubacterium ramulus
GCF_009295725.1	Bacillota	Clostridium	Clostridium tarantellae
GCF_900167115.1	Bacillota	Eubacterium	Eubacterium uniforme
GCF_003475105.1	Bacillota	Eubacterium	Eubacterium ventriosum
GCF_016919645.1	Actinomycetota	Mycolicibacterium	Mycolicibacterium austroafricanum
GCF_010726645.1	Actinomycetota	Mycolicibacterium	Mycolicibacterium duvalii
GCF_010726085.1	Actinomycetota	Mycolicibacterium	Mycolicibacterium moriokaense
GCF_010725885.1	Actinomycetota	Mycolicibacterium	Mycolicibacterium tokaiense
GCF_902375065.1	Bacillota	Veillonella	Veillonella atypica
GCF_900637515.1	Bacillota	Veillonella	Veillonella dispar
GCF_016728645.1	Actinomycetota	Corynebacterium	Corynebacterium glucuronolyticum
GCF_900114975.1	Pseudomonadota	Thermodesulforhabdus	Thermodesulforhabdus norvegica
GCF_022179445.1	Pseudomonadota	Methylobacterium	Methylobacterium mesophilicum
GCF_001719165.1	Pseudomonadota	Erythrobacter	Erythrobacter litoralis
GCF_900452715.1	Pseudomonadota	Legionella	Legionella moravica
GCF_015689455.1	Bacillota	Streptococcus	Streptococcus equi
GCF_018336855.1	Pseudomonadota	Acinetobacter	Acinetobacter junii
GCF_003258335.1	Pseudomonadota	Acinetobacter	Acinetobacter radioresistens
GCF_017352335.1	Actinomycetota	Streptomyces	Streptomyces nodosus
GCF_900475405.1	Pseudomonadota	Stenotrophomonas	Stenotrophomonas maltophilia
GCF_900640035.1	Pseudomonadota	Legionella	Legionella tucsonensis
GCF_016918505.1	Pseudomonadota	Desulforhopalus	Desulforhopalus vacuolatus
GCF_002834225.1	Bacillota	Ruminococcus	Ruminococcus bromii
GCF_003468995.1	Bacillota	Blautia	Blautia obeum
GCF_001517935.1	Fusobacteriota	Sneathia	Sneathia sanguinegens
GCF_016724805.1	Pseudomonadota	Sutterella	Sutterella wadsworthensis
GCF_900176525.1	Actinomycetota	Lentzea	Lentzea albidocapillata
GCF_002127545.1	Pseudomonadota	Xenorhabdus	Xenorhabdus beddingii
GCF_018501225.1	Pseudomonadota	Geobacter	Geobacter hydrogenophilus
GCF_018604565.1	Bacillota	Exiguobacterium	Exiguobacterium acetylicum
GCF_008693045.1	Pseudomonadota	Ewingella	Ewingella americana
GCF_002208825.2	Pseudomonadota	Brevundimonas	Brevundimonas vesicularis
GCF_000021805.1	Cyanobacteriota	Rippkaea	Rippkaea orientalis
GCF_001411805.1	Pseudomonadota	Burkholderia	Burkholderia plantarii
GCF_004134865.1	Actinomycetota	Agromyces	Agromyces fucosus
GCF_014648575.1	Actinomycetota	Agromyces	Agromyces mediolanus
GCF_004365915.1	Actinomycetota	Cryobacterium	Cryobacterium psychrophilum
GCF_004364315.1	Pseudomonadota	Chromohalobacter	Chromohalobacter marismortui
GCF_002354875.1	Actinomycetota	Actinosynnema	Actinosynnema pretiosum
GCF_014649115.1	Actinomycetota	Streptomyces	Streptomyces eurythermus
GCF_023516595.1	Actinomycetota	Streptomyces	Streptomyces neyagawaensis
GCF_001273775.1	Nitrospirota	Nitrospira	Nitrospira moscoviensis
GCF_900167085.1	Bacillota	Eubacterium	Eubacterium ruminantium
GCF_009833085.1	Pseudomonadota	Nitrosomonas	Nitrosomonas oligotropha
GCF_017973435.1	Bacillota	Mammaliicoccus	Mammaliicoccus lentus
GCF_015160875.1	Actinomycetota	Streptomyces	Streptomyces chromofuscus
GCF_021462285.1	Pseudomonadota	Serratia	Serratia entomophila
GCF_021391315.1	Pseudomonadota	Cereibacter	Cereibacter azotoformans
GCF_900079135.1	Bacillota	Trichococcus	Trichococcus pasteurii
GCF_900460335.1	Bacillota	Tissierella	Tissierella praeacuta
GCF_001597285.1	Pseudomonadota	Pseudomonas	Pseudomonas alcaligenes
GCF_004721035.1	Actinomycetota	Mycolicibacterium	Mycolicibacterium peregrinum
GCF_010728725.1	Actinomycetota	Mycobacterium	Mycobacterium branderi
GCF_007829565.1	Actinomycetota	Prauserella	Prauserella rugosa
GCF_014204915.1	Actinomycetota	Crossiella	Crossiella cryophila
GCF_000238375.3	Pseudomonadota	Pseudoalteromonas	Pseudoalteromonas citrea
GCF_006704145.1	Pseudomonadota	Pseudoalteromonas	Pseudoalteromonas luteoviolacea
GCF_000238295.3	Pseudomonadota	Pseudoalteromonas	Pseudoalteromonas rubra
GCF_002310835.1	Pseudomonadota	Pseudoalteromonas	Pseudoalteromonas tetraodonis
GCF_000238275.3	Pseudomonadota	Pseudoalteromonas	Pseudoalteromonas undina
GCF_015069875.1	Pseudomonadota	Shewanella	Shewanella benthica
GCF_019797925.1	Pseudomonadota	Pseudoalteromonas	Pseudoalteromonas piscicida
GCF_006538985.1	Actinomycetota	Paenarthrobacter	Paenarthrobacter aurescens
GCF_014647595.1	Actinomycetota	Paenarthrobacter	Paenarthrobacter histidinolovorans
GCF_016907545.1	Actinomycetota	Paenarthrobacter	Paenarthrobacter ilicis
GCF_006539925.1	Actinomycetota	Glutamicibacter	Glutamicibacter uratoxydans
GCF_006538745.1	Actinomycetota	Cellulomonas	Cellulomonas cellasea
GCF_900475835.1	Actinomycetota	Jonesia	Jonesia denitrificans
GCF_014647735.1	Actinomycetota	Promicromonospora	Promicromonospora citrea
GCF_001624335.1	Actinomycetota	Oerskovia	Oerskovia enterophila
GCF_000716445.1	Actinomycetota	Streptomyces	Streptomyces wedmorensis
GCF_016728725.1	Actinomycetota	Corynebacterium	Corynebacterium amycolatum
GCF_003013675.1	Actinomycetota	Prescottella	Prescottella equi
GCF_016728665.1	Actinomycetota	Corynebacterium	Corynebacterium propinquum
GCF_016728105.1	Actinomycetota	Corynebacterium	Corynebacterium striatum
GCF_900187235.1	Actinomycetota	Corynebacterium	Corynebacterium urealyticum
GCF_900109885.1	Pseudomonadota	Syntrophus	Syntrophus gentianae
GCF_000017845.1	Cyanobacteriota	Crocosphaera	Crocosphaera subtropica
GCF_900474605.1	Bacillota	Enterococcus	Enterococcus cecorum
GCF_010730195.1	Actinomycetota	Mycobacterium	Mycobacterium conspicuum
GCF_000718985.1	Actinomycetota	Streptomyces	Streptomyces megasporus
GCF_014656135.1	Actinomycetota	Streptomyces	Streptomyces thermodiastaticus
GCF_003030465.1	Pseudomonadota	Thauera	Thauera aromatica
GCF_900454495.1	Bacillota	Paenibacillus	Paenibacillus macerans
GCF_002073495.2	Spirochaetota	Leptospira	Leptospira interrogans
GCF_001007935.1	Pseudomonadota	Nitrosomonas	Nitrosomonas communis
GCF_900107165.1	Pseudomonadota	Nitrosomonas	Nitrosomonas halophila
GCF_001455205.1	Pseudomonadota	Nitrosomonas	Nitrosomonas ureae
GCF_018531195.1	Pseudomonadota	Geobacter	Geobacter chapellei
GCF_003385055.1	Actinomycetota	Rhodococcus	Rhodococcus wratislaviensis
GCF_012396015.1	Actinomycetota	Tsukamurella	Tsukamurella spumae
GCF_900142755.1	Pseudomonadota	Halomonas	Halomonas cupida
GCF_016859375.1	Pseudomonadota	Halomonas	Halomonas venusta
GCF_001467055.1	Pseudomonadota	Legionella	Legionella adelaidensis
GCF_900640125.1	Pseudomonadota	Legionella	Legionella fairfieldensis
GCF_004571195.1	Pseudomonadota	Legionella	Legionella geestiana
GCF_900452545.1	Pseudomonadota	Legionella	Legionella gratiana
GCF_900187355.1	Pseudomonadota	Legionella	Legionella lansingensis
GCF_900452755.1	Pseudomonadota	Legionella	Legionella londiniensis
GCF_001467895.1	Pseudomonadota	Legionella	Legionella nautarum
GCF_900461585.1	Pseudomonadota	Legionella	Legionella parisiensis
GCF_900452695.1	Pseudomonadota	Legionella	Legionella quateirensis
GCF_001467975.1	Pseudomonadota	Legionella	Legionella quinlivanii
GCF_001468135.1	Pseudomonadota	Legionella	Legionella santicrucis
GCF_900453045.1	Pseudomonadota	Legionella	Legionella worsleiensis
GCF_900446675.1	Bacteroidota	Capnocytophaga	Capnocytophaga granulosa
GCF_900187255.1	Bacteroidota	Capnocytophaga	Capnocytophaga haemolytica
GCF_004405045.1	Bacteroidota	Dysgonomonas	Dysgonomonas capnocytophagoides
GCF_000026765.1	Mycoplasmatota	Mesomycoplasma	Mesomycoplasma conjunctivae
GCF_900476125.1	Mycoplasmatota	Metamycoplasma	Metamycoplasma alkalescens
GCF_003633895.1	Pseudomonadota	Vogesella	Vogesella indigofera
GCF_900114205.1	Pseudomonadota	Methylophaga	Methylophaga sulfidovorans
GCF_900638485.1	Pseudomonadota	Helicobacter	Helicobacter cholecystus
GCF_007997305.1	Pseudomonadota	Psychrobacter	Psychrobacter frigidicola
GCF_017377395.1	Pseudomonadota	Desulfonema	Desulfonema magnum
GCF_017377355.1	Pseudomonadota	Desulfonema	Desulfonema limicola
GCF_003851005.1	Pseudomonadota	Desulfonema	Desulfonema ishimotonii
GCF_001723385.1	Pseudomonadota	Vibrio	Vibrio scophthalmi
GCF_009856445.1	Bacillota	Halobacillus	Halobacillus litoralis
GCF_000819905.1	Bacillota	Salinicoccus	Salinicoccus roseus
GCF_902373805.1	Bacillota	Butyrivibrio	Butyrivibrio crossotus
GCF_016599795.1	Bacillota	Staphylococcus	Staphylococcus pasteuri
GCF_003350585.1	Actinomycetota	Nocardia	Nocardia pseudobrasiliensis
GCF_019931005.1	Bacillota	Granulicatella	Granulicatella adiacens
GCF_013267415.1	Bacillota	Abiotrophia	Abiotrophia defectiva
GCF_002994305.1	Bacillota	Staphylococcus	Staphylococcus chromogenes
GCF_003012915.1	Bacillota	Staphylococcus	Staphylococcus felis
GCF_013409045.1	Actinomycetota	Actinomadura	Actinomadura citrea
GCF_014208105.1	Actinomycetota	Actinomadura	Actinomadura coerulea
GCF_014873535.1	Actinomycetota	Nonomuraea	Nonomuraea africana
GCF_014873145.1	Actinomycetota	Nonomuraea	Nonomuraea angiospora
GCF_001570405.1	Actinomycetota	Microtetraspora	Microtetraspora niveoalba
GCF_004011505.1	Actinomycetota	Nonomuraea	Nonomuraea polychroma
GCF_001417755.1	Actinomycetota	Nonomuraea	Nonomuraea pusilla
GCF_014207985.1	Actinomycetota	Nonomuraea	Nonomuraea rubra
GCF_014648435.1	Actinomycetota	Nonomuraea	Nonomuraea spiralis
GCF_014654615.1	Actinomycetota	Streptosporangium	Streptosporangium violaceochromogenes
GCF_900114055.1	Bacillota	Thermoflavimicrobium	Thermoflavimicrobium dichotomicum
GCF_003055045.1	Bacillota	Heyndrickxia	Heyndrickxia sporothermodurans
GCF_017052585.1	Bacillota	Paenibacillus	Paenibacillus apiarius
GCF_012396435.1	Bacillota	Weissella	Weissella hellenica
GCF_000452845.1	Pseudomonadota	Pseudomonas	Pseudomonas avellanae
GCF_003752465.1	Actinomycetota	Agrococcus	Agrococcus jenensis
GCF_000722875.1	Pseudomonadota	Sphingobium	Sphingobium chlorophenolicum
GCF_003096635.1	Bacillota	Ezakiella	Ezakiella coagulans
GCF_001941385.1	Thermotogota	Thermosipho	Thermosipho melanesiensis
GCF_016908015.1	Bacillota	Clostridium	Clostridium pascui
GCF_001543125.1	Pseudomonadota	Pseudomonas	Pseudomonas agarici
GCF_001400735.1	Pseudomonadota	Pseudomonas	Pseudomonas caricapapayae
GCF_900106045.1	Pseudomonadota	Pseudomonas	Pseudomonas mucidolens
GCF_012986205.1	Pseudomonadota	Pseudomonas	Pseudomonas nitroreducens
GCF_002327205.1	Bacillota	Clostridium	Clostridium chauvoei
GCF_000743575.1	Pseudomonadota	Devosia	Devosia riboflavina
GCF_001866515.1	Pseudomonadota	Massilia	Massilia timonae
GCF_900460155.1	Actinomycetota	Tsukamurella	Tsukamurella pulmonis
GCF_004353865.1	Pseudomonadota	Hydrogenophaga	Hydrogenophaga pseudoflava
GCF_019668505.1	Spirochaetota	Borrelia	Borrelia miyamotoi
GCF_014203795.1	Actinomycetota	Streptosporangium	Streptosporangium album
GCF_021730435.1	Pseudomonadota	Xanthobacter	Xanthobacter agilis
GCF_001274715.1	Bacillota	Aneurinibacillus	Aneurinibacillus migulanus
GCF_900637555.1	Pseudomonadota	Lautropia	Lautropia mirabilis
GCF_006151905.1	Bacillota	Lacticaseibacillus	Lacticaseibacillus rhamnosus
GCF_015244315.1	Actinomycetota	Streptomyces	Streptomyces olivaceus
GCF_009811635.1	Actinomycetota	Streptomyces	Streptomyces tubercidicus
GCF_014701115.1	Actinomycetota	Streptomyces	Streptomyces aurantiacus
GCF_000720485.1	Actinomycetota	Streptomyces	Streptomyces ochraceiscleroticus
GCF_001984445.1	Actinomycetota	Streptomyces	Streptomyces lydicus
GCF_009769205.1	Bacillota	Lactobacillus	Lactobacillus crispatus
GCF_002102415.1	Actinomycetota	Mycobacterium	Mycobacterium triplex
GCF_900163655.1	Actinomycetota	Brachybacterium	Brachybacterium nesterenkovii
GCF_013389765.1	Actinomycetota	Micromonospora	Micromonospora carbonacea
GCF_900091475.1	Actinomycetota	Micromonospora	Micromonospora chersina
GCF_900090315.1	Actinomycetota	Micromonospora	Micromonospora citrea
GCF_900090235.1	Actinomycetota	Micromonospora	Micromonospora echinaurantiaca
GCF_900091445.1	Actinomycetota	Micromonospora	Micromonospora echinofusca
GCF_014648395.1	Actinomycetota	Micromonospora	Micromonospora fulviviridis
GCF_900090245.1	Actinomycetota	Micromonospora	Micromonospora halophytica
GCF_900090285.1	Actinomycetota	Micromonospora	Micromonospora inositola
GCF_900091415.1	Actinomycetota	Micromonospora	Micromonospora inyonensis
GCF_900091625.1	Actinomycetota	Micromonospora	Micromonospora peucetia
GCF_900091515.1	Actinomycetota	Micromonospora	Micromonospora purpureochromogenes
GCF_001567585.1	Actinomycetota	Micromonospora	Micromonospora rosaria
GCF_007829995.1	Actinomycetota	Micromonospora	Micromonospora sagamiensis
GCF_900103345.1	Pseudomonadota	Pseudomonas	Pseudomonas azotoformans
GCF_001708425.1	Pseudomonadota	Pseudomonas	Pseudomonas corrugata
GCF_001186195.1	Pseudomonadota	Pseudomonas	Pseudomonas fulva
GCF_900112645.1	Pseudomonadota	Pseudomonas	Pseudomonas straminea
GCF_003851555.1	Pseudomonadota	Pseudomonas	Pseudomonas synxantha
GCF_900104825.1	Pseudomonadota	Pseudomonas	Pseudomonas taetrolens
GCF_007665635.1	Pseudomonadota	Pseudomonas	Pseudomonas oryzihabitans
GCF_008693965.1	Pseudomonadota	Pseudomonas	Pseudomonas luteola
GCF_001006005.1	Pseudomonadota	Serratia	Serratia fonticola
GCF_007993815.1	Pseudomonadota	Acidovorax	Acidovorax delafieldii
GCF_005144905.1	Pseudomonadota	Vibrio	Vibrio cyclitrophicus
GCF_018332655.1	Actinomycetota	Actinoplanes	Actinoplanes auranticolor
GCF_025264685.1	Actinomycetota	Dactylosporangium	Dactylosporangium roseum
GCF_009931115.1	Pseudomonadota	Microbulbifer	Microbulbifer hydrolyticus
GCF_017310015.1	Pseudomonadota	Marinobacterium	Marinobacterium georgiense
GCF_002051585.1	Bacillota	Ruminiclostridium	Ruminiclostridium hungatei
GCF_004364345.1	Verrucomicrobiota	Prosthecobacter	Prosthecobacter fusiformis
GCF_014203045.1	Verrucomicrobiota	Prosthecobacter	Prosthecobacter dejongeii
GCF_014203095.1	Verrucomicrobiota	Prosthecobacter	Prosthecobacter vanneervenii
GCF_900167535.1	Verrucomicrobiota	Prosthecobacter	Prosthecobacter debontii
GCF_900183975.1	Pseudomonadota	Xanthomonas	Xanthomonas fragariae
GCF_900102875.1	Pseudomonadota	Halomonas	Halomonas pantelleriensis
GCF_016583795.1	Pseudomonadota	Rhabdochromatium	Rhabdochromatium marinum
GCF_900155945.1	Pseudomonadota	Marinobacterium	Marinobacterium stanieri
GCF_003259265.1	Bacteroidota	Gelidibacter	Gelidibacter algens
GCF_007066085.1	Bacillota	Paenibacillus	Paenibacillus thiaminolyticus
GCF_016653295.1	Pseudomonadota	Halochromatium	Halochromatium salexigens
GCF_900108595.1	Pseudomonadota	Pseudomonas	Pseudomonas fuscovaginae
GCF_008630065.1	Pseudomonadota	Blastochloris	Blastochloris sulfoviridis
GCF_000830505.1	Pseudomonadota	Vibrio	Vibrio mytili
GCF_024748065.1	Pseudomonadota	Vibrio	Vibrio diabolicus
GCF_013359825.1	Actinomycetota	Curtobacterium	Curtobacterium albidum
GCF_900198465.1	Pseudomonadota	Helicobacter	Helicobacter trogontum
GCF_901764995.1	Pseudomonadota	Actinobacillus	Actinobacillus porcinus
GCF_004117055.1	Bacillota	Brevibacillus	Brevibacillus agri
GCF_002370195.2	Bacillota	Ureibacillus	Ureibacillus thermosphaericus
GCF_014655595.1	Actinomycetota	Streptomyces	Streptomyces griseocarneus
GCF_023195735.1	Pseudomonadota	Kluyvera	Kluyvera ascorbata
GCF_003253435.1	Mycoplasmatota	Metamycoplasma	Metamycoplasma auris
GCF_024918975.1	Mycoplasmatota	Mycoplasma	Mycoplasma cottewii
GCF_002224645.1	Bacillota	Dehalobacterium	Dehalobacterium formicoaceticum
GCF_001611155.1	Bacillota	Pediococcus	Pediococcus damnosus
GCF_008831385.1	Bacillota	Lapidilactobacillus	Lapidilactobacillus dextrinicus
GCF_001518795.1	Bacillota	Aerococcus	Aerococcus urinaeequi
GCF_001712815.1	Bacillota	Tetragenococcus	Tetragenococcus halophilus
GCF_900116175.1	Pseudomonadota	Hyphomicrobium	Hyphomicrobium facile
GCF_023227745.1	Bacillota	Natroniella	Natroniella acetigena
GCF_900108215.1	Pseudomonadota	Halomonas	Halomonas desiderata
GCF_900094555.1	Pseudomonadota	Rhizobium	Rhizobium hainanense
GCF_902373875.1	Bacillota	Mitsuokella	Mitsuokella multacida
GCF_002160635.1	Bacillota	Lactobacillus	Lactobacillus gallinarum
GCF_014649655.1	Actinomycetota	Streptomyces	Streptomyces humidus
GCF_003046585.1	Pseudomonadota	Nitrosomonas	Nitrosomonas aestuarii
GCF_900114795.1	Pseudomonadota	Nitrosomonas	Nitrosomonas nitrosa
GCF_900114115.1	Pseudomonadota	Desulfomicrobium	Desulfomicrobium apsheronum
GCF_900235925.1	Bacillota	Acetobacterium	Acetobacterium bakii
GCF_008086595.1	Bacillota	Acetobacterium	Acetobacterium paludosum
GCF_008107585.1	Bacillota	Acetobacterium	Acetobacterium wieringae
GCF_004362215.1	Actinomycetota	Actinoplanes	Actinoplanes brasiliensis
GCF_016862095.1	Actinomycetota	Actinoplanes	Actinoplanes cyaneus
GCF_900188005.1	Actinomycetota	Actinoplanes	Actinoplanes regularis
GCF_004134885.2	Actinomycetota	Aeromicrobium	Aeromicrobium fastidiosum
GCF_002995745.1	Bacillota	Clostridium	Clostridium vincentii
GCF_013388295.1	Pseudomonadota	Bartonella	Bartonella alsatica
GCF_900445045.1	Actinomycetota	Actinomyces	Actinomyces denticolens
GCF_001907235.1	Actinomycetota	Buchananella	Buchananella hordeovulneris
GCF_900637165.1	Actinomycetota	Actinomyces	Actinomyces howellii
GCF_016127995.1	Actinomycetota	Schaalia	Schaalia meyeri
GCF_900637295.1	Actinomycetota	Actinomyces	Actinomyces slackii
GCF_900168195.1	Pseudomonadota	Bosea	Bosea thiooxidans
GCF_011927635.1	Pseudomonadota	Sphingomonas	Sphingomonas trueperi
GCF_002163605.1	Pseudomonadota	Tatumella	Tatumella citrea
GCF_900115195.1	Pseudomonadota	Xenorhabdus	Xenorhabdus japonica
GCF_025558825.1	Bacillota	Staphylococcus	Staphylococcus delphini
GCF_002277935.1	Bacillota	Enterococcus	Enterococcus durans
GCF_002813755.1	Bacillota	Enterococcus	Enterococcus mundtii
GCF_025137375.1	Actinomycetota	Dactylosporangium	Dactylosporangium fulvum
GCF_019904175.1	Actinomycetota	Dactylosporangium	Dactylosporangium vinaceum
GCF_016862615.1	Actinomycetota	Catellatospora	Catellatospora citrea
GCF_003387075.1	Actinomycetota	Asanoa	Asanoa ferruginea
GCF_014647895.1	Actinomycetota	Pilimelia	Pilimelia anulata
GCF_014647915.1	Actinomycetota	Pilimelia	Pilimelia terevasa
GCF_900105505.1	Actinomycetota	Corynebacterium	Corynebacterium coyleae
GCF_010730745.1	Actinomycetota	Mycobacterium	Mycobacterium heidelbergense
GCF_025822865.1	Actinomycetota	Mycobacterium	Mycobacterium paraffinicum
GCF_014193425.1	Actinomycetota	Microlunatus	Microlunatus antarcticus
GCF_900105355.1	Pseudomonadota	Pseudomonas	Pseudomonas anguilliseptica
GCF_001586155.1	Pseudomonadota	Pseudomonas	Pseudomonas citronellolis
GCF_024584585.1	Pseudomonadota	Pseudomonas	Pseudomonas ficuserectae
GCF_002940065.1	Pseudomonadota	Xanthomonas	Xanthomonas populi
GCF_004339625.1	Pseudomonadota	Lonepinella	Lonepinella koalarum
GCF_001613405.1	Actinomycetota	Nocardia	Nocardia crassostreae
GCF_000710955.1	Actinomycetota	Nocardiopsis	Nocardiopsis alba
GCF_000152245.2	Bacillota	Eubacterium	Eubacterium callanderi
GCF_001404935.1	Bacillota	Blautia	Blautia hydrogenotrophica
GCF_001702115.1	Bacillota	Fructilactobacillus	Fructilactobacillus lindneri
GCF_002939475.1	Actinomycetota	Streptomyces	Streptomyces cinnamoneus
GCF_014648955.1	Actinomycetota	Streptomyces	Streptomyces gougerotii
GCF_014216335.1	Actinomycetota	Streptomyces	Streptomyces rutgersensis
GCF_010727475.1	Actinomycetota	Mycolicibacterium	Mycolicibacterium mageritense
GCF_900142875.1	Pseudomonadota	Paracoccus	Paracoccus solventivorans
GCF_002943715.1	Bacteroidota	Polaribacter	Polaribacter filamentus
GCF_012295595.1	Pseudomonadota	Thalassobius	Thalassobius gelatinovorus
GCF_023208015.1	Actinomycetota	Thermobifida	Thermobifida alba
GCF_900476105.1	Mycoplasmatota	Mycoplasmopsis	Mycoplasmopsis edwardii
GCF_900638565.1	Bacillota	Peptoniphilus	Peptoniphilus harei
GCF_900445265.1	Bacillota	Anaerococcus	Anaerococcus octavius
GCF_007990205.1	Bacillota	Pediococcus	Pediococcus parvulus
GCF_003217575.1	Pseudomonadota	Xylophilus	Xylophilus ampelinus
GCF_004366375.1	Bacillota	Halanaerobium	Halanaerobium congolense
GCF_901421005.1	Pseudomonadota	Raoultella	Raoultella ornithinolytica
GCF_001886595.1	Actinomycetota	Streptomyces	Streptomyces venezuelae
GCF_006540045.1	Bacillota	Brevibacillus	Brevibacillus centrosporus
GCF_001420695.1	Bacillota	Brevibacillus	Brevibacillus choshinensis
GCF_001012775.1	Bacillota	Brevibacillus	Brevibacillus formosus
GCF_022701015.1	Bacillota	Brevibacillus	Brevibacillus parabrevis
GCF_018333155.1	Bacillota	Brevibacillus	Brevibacillus reuszeri
GCF_000749845.1	Pseudomonadota	Pectobacterium	Pectobacterium betavasculorum
GCF_017875755.1	Pseudomonadota	Pantoea	Pantoea cypripedii
GCF_019844095.1	Pseudomonadota	Erwinia	Erwinia persicina
GCF_014648835.1	Actinomycetota	Streptomyces	Streptomyces netropsis
GCF_009796305.1	Bacillota	Dehalobacter	Dehalobacter restrictus
GCF_003390675.1	Pseudomonadota	Vibrio	Vibrio anguillarum
GCF_024498215.1	Mycoplasmatota	Mycoplasmopsis	Mycoplasmopsis caviae
GCF_009735625.1	Bacillota	Moorella	Moorella glycerini
GCF_006716085.1	Actinomycetota	Leucobacter	Leucobacter komagatae
GCF_003752405.1	Actinomycetota	Bogoriella	Bogoriella caseilytica
GCF_000317105.1	Cyanobacteriota	Oscillatoria	Oscillatoria acuminata
GCF_003025455.1	Pseudomonadota	Photobacterium	Photobacterium iliopiscarium
GCF_001005725.1	Pseudomonadota	Sphingobium	Sphingobium chungbukense
GCF_002102025.1	Actinomycetota	Mycobacterium	Mycobacterium bohemicum
GCF_003751945.1	Actinomycetota	Couchioplanes	Couchioplanes caeruleus
GCF_900092025.1	Pseudomonadota	Xanthomonas	Xanthomonas bromi
GCF_009883735.1	Pseudomonadota	Xanthomonas	Xanthomonas cucurbitae
GCF_002285515.1	Pseudomonadota	Xanthomonas	Xanthomonas hortorum
GCF_009769165.1	Pseudomonadota	Xanthomonas	Xanthomonas hyacinthi
GCF_002940015.1	Pseudomonadota	Xanthomonas	Xanthomonas melonis
GCF_002940045.1	Pseudomonadota	Xanthomonas	Xanthomonas pisi
GCF_002940085.1	Pseudomonadota	Xanthomonas	Xanthomonas sacchari
GCF_014236795.1	Pseudomonadota	Xanthomonas	Xanthomonas theicola
GCF_014200295.1	Pseudomonadota	Rhizobium	Rhizobium giardinii
GCF_900156285.1	Bacillota	Halanaerobium	Halanaerobium kushneri
GCF_000013405.1	Pseudomonadota	Syntrophus	Syntrophus aciditrophicus
GCF_001756615.1	Pseudomonadota	Glaciecola	Glaciecola punicea
GCF_023283945.1	Pseudomonadota	Shewanella	Shewanella gelidimarina
GCF_900196775.1	Pseudomonadota	Helicobacter	Helicobacter bizzozeronii
GCF_900197775.1	Pseudomonadota	Helicobacter	Helicobacter salomonis
GCF_014201905.1	Pseudomonadota	Amaricoccus	Amaricoccus macauensis
GCF_003254355.1	Bacteroidota	Algoriphagus	Algoriphagus ratkowskyi
GCF_900492555.1	Bacillota	Lacticaseibacillus	Lacticaseibacillus zeae
GCF_016907315.1	Actinomycetota	Microbacterium	Microbacterium esteraromaticum
GCF_012396315.1	Actinomycetota	Corynebacterium	Corynebacterium mucifaciens
GCF_900217235.1	Pseudomonadota	Pseudodesulfovibrio	Pseudodesulfovibrio profundus
GCF_003051865.1	Pseudomonadota	Microvirgula	Microvirgula aerodenitrificans
GCF_010820565.1	Pseudomonadota	Thiorhodococcus	Thiorhodococcus minor
GCF_000800395.1	Deinococcota	Deinococcus	Deinococcus radiopugnans
GCF_001485435.1	Deinococcota	Deinococcus	Deinococcus grandis
GCF_900101955.1	Pseudomonadota	Desulfuromonas	Desulfuromonas thiophila
GCF_016919465.1	Actinomycetota	Tsukamurella	Tsukamurella tyrosinosolvens
GCF_009648935.1	Pseudomonadota	Citrobacter	Citrobacter braakii
GCF_001718635.1	Pseudomonadota	Burkholderia	Burkholderia thailandensis
GCF_003751225.1	Actinomycetota	Actinocorallia	Actinocorallia herbida
GCF_015751755.1	Actinomycetota	Actinomadura	Actinomadura viridis
GCF_016863275.1	Actinomycetota	Planotetraspora	Planotetraspora mira
GCF_018288855.1	Pseudomonadota	Rahnella	Rahnella inusitata
GCF_009649175.1	Pseudomonadota	Rhodovulum	Rhodovulum strictum
GCF_001514145.1	Actinomycetota	Streptomyces	Streptomyces canus
GCF_008704855.1	Actinomycetota	Streptomyces	Streptomyces platensis
GCF_014203855.1	Actinomycetota	Kitasatospora	Kitasatospora kifunensis
GCF_024172095.1	Actinomycetota	Kitasatospora	Kitasatospora paracochleata
GCF_014202345.1	Pseudomonadota	Desulfovibrio	Desulfovibrio intestinalis
GCF_000146505.1	Fibrobacterota	Fibrobacter	Fibrobacter succinogenes
GCF_012910805.1	Pseudomonadota	Aromatoleum	Aromatoleum evansii
GCF_000724605.1	Actinomycetota	Actinotignum	Actinotignum schaalii
GCF_002860745.1	Actinomycetota	Trueperella	Trueperella bernardiae
GCF_004115975.1	Bacteroidota	Gelidibacter	Gelidibacter gilvus
GCF_900143185.1	Bacteroidota	Chryseobacterium	Chryseobacterium scophthalmum
GCF_004011115.1	Actinomycetota	Rathayibacter	Rathayibacter iranicus
GCF_002101965.1	Actinomycetota	Mycolicibacterium	Mycolicibacterium wolinskyi
GCF_001499835.1	Actinomycetota	Mycolicibacterium	Mycolicibacterium novocastrense
GCF_019890955.1	Pseudomonadota	Pantoea	Pantoea dispersa
GCF_001633025.1	Bacillota	Paenibacillus	Paenibacillus glucanolyticus
GCF_004001045.1	Bacillota	Paenibacillus	Paenibacillus chibensis
GCF_018476885.1	Pseudomonadota	Citrifermentans	Citrifermentans pelophilum
GCF_900454935.1	Bacteroidota	Prevotella	Prevotella pallens
GCF_014206845.1	Pseudomonadota	Xanthobacter	Xanthobacter tagetidis
GCF_900453335.1	Pseudomonadota	Moraxella	Moraxella equi
GCF_014207795.1	Actinomycetota	Kribbella	Kribbella sandramycini
GCF_002155695.1	Pseudomonadota	Erythrobacter	Erythrobacter tepidarius
GCF_016907515.1	Actinomycetota	Nocardioides	Nocardioides nitrophenolicus
GCF_009025875.1	Bacillota	Latilactobacillus	Latilactobacillus graminis
GCF_003641145.1	Bacillota	Lactiplantibacillus	Lactiplantibacillus paraplantarum
GCF_000751215.2	Pseudomonadota	Caballeronia	Caballeronia glathei
GCF_003330785.1	Pseudomonadota	Paraburkholderia	Paraburkholderia graminis
GCF_900100735.1	Pseudomonadota	Paraburkholderia	Paraburkholderia phenazinium
GCF_001028665.1	Pseudomonadota	Burkholderia	Burkholderia pyrrocinia
GCF_001523705.1	Pseudomonadota	Burkholderia	Burkholderia vietnamiensis
GCF_900659625.1	Actinomycetota	Actinomadura	Actinomadura formosensis
GCF_002381365.1	Pseudomonadota	Phaeobacter	Phaeobacter gallaeciensis
GCF_014490055.1	Actinomycetota	Saccharopolyspora	Saccharopolyspora spinosa
GCF_015234745.1	Actinomycetota	Sanguibacter	Sanguibacter inulinus
GCF_001902315.1	Bacillota	Staphylococcus	Staphylococcus succinus
GCF_007989895.1	Pseudomonadota	Pseudoalteromonas	Pseudoalteromonas peptidolytica
GCF_003459085.1	Bacillota	Holdemania	Holdemania filiformis
GCF_900107145.1	Pseudomonadota	Allochromatium	Allochromatium warmingii
GCF_016653465.1	Pseudomonadota	Thiocystis	Thiocystis minor
GCF_000967915.1	Mycoplasmatota	Paracholeplasma	Paracholeplasma brassicae
GCF_016583745.1	Pseudomonadota	Chromatium	Chromatium okenii
GCF_007035805.1	Pseudomonadota	Enterobacter	Enterobacter asburiae
GCF_019355955.1	Pseudomonadota	Lelliottia	Lelliottia amnigena
GCF_003019925.1	Pseudomonadota	Pluralibacter	Pluralibacter gergoviae
GCF_009649915.1	Pseudomonadota	Kluyvera	Kluyvera intermedia
GCF_900187015.1	Pseudomonadota	Serratia	Serratia ficaria
GCF_016026735.1	Pseudomonadota	Serratia	Serratia rubidaea
GCF_016907975.1	Pseudomonadota	Methylopila	Methylopila capsulata
GCF_003937805.1	Pseudomonadota	Vibrio	Vibrio pectenicida
GCF_000046845.1	Pseudomonadota	Acinetobacter	Acinetobacter baylyi
GCF_000973105.1	Bacteroidota	Zobellia	Zobellia galactanivorans
GCF_000020025.1	Cyanobacteriota	Nostoc	Nostoc punctiforme
GCF_900111365.1	Actinomycetota	Propionibacterium	Propionibacterium cyclohexanicum
GCF_900167095.1	Pseudomonadota	Oceanospirillum	Oceanospirillum multiglobuliferum
GCF_900108915.1	Pseudomonadota	Pseudospirillum	Pseudospirillum japonicum
GCF_000021825.1	Cyanobacteriota	Gloeothece	Gloeothece citriformis
GCF_900111005.1	Actinomycetota	Lentzea	Lentzea albida
GCF_016863655.1	Actinomycetota	Virgisporangium	Virgisporangium ochraceum
GCF_014195505.1	Actinomycetota	Nonomuraea	Nonomuraea dietziae
GCF_900108405.1	Pseudomonadota	Paracoccus	Paracoccus alkenifer
GCF_009911755.1	Pseudomonadota	Pseudomonas	Pseudomonas knackmussii
GCF_018491655.1	Pseudomonadota	Komagataeibacter	Komagataeibacter oboediens
GCF_002738225.1	Pseudomonadota	Acetobacter	Acetobacter pomorum
GCF_011044475.1	Pseudomonadota	Pantoea	Pantoea stewartii
GCF_002154505.1	Actinomycetota	Streptomyces	Streptomyces carpinensis
GCF_014647675.1	Actinomycetota	Streptomyces	Streptomyces flaveus
GCF_014647975.1	Actinomycetota	Streptomyces	Streptomyces fumigatiscleroticus
GCF_000718305.1	Actinomycetota	Streptomyces	Streptomyces niger
GCF_017639205.1	Actinomycetota	Streptomyces	Streptomyces nojiriensis
GCF_014202475.1	Actinomycetota	Streptomyces	Streptomyces paradoxus
GCF_014654675.1	Actinomycetota	Streptomyces	Streptomyces spiralis
GCF_000717745.1	Actinomycetota	Streptomyces	Streptomyces violens
GCF_000716805.1	Actinomycetota	Streptomyces	Streptomyces yerevanensis
GCF_014648635.1	Actinomycetota	Streptomyces	Streptomyces cinerochromogenes
GCF_002891295.1	Actinomycetota	Streptomyces	Streptomyces eurocidicus
GCF_014650335.1	Actinomycetota	Streptomyces	Streptomyces hiroshimensis
GCF_014203555.1	Actinomycetota	Streptomyces	Streptomyces olivoverticillatus
GCF_014648875.1	Actinomycetota	Streptomyces	Streptomyces parvus
GCF_000719265.1	Actinomycetota	Streptomyces	Streptomyces roseoverticillatus
GCF_014650975.1	Actinomycetota	Streptomyces	Streptomyces thermoviolaceus
GCF_003609605.1	Bacillota	Ammoniphilus	Ammoniphilus oxalaticus
GCF_002154385.1	Actinomycetota	Streptomyces	Streptomyces albovinaceus
GCF_000717025.1	Actinomycetota	Streptomyces	Streptomyces atroolivaceus
GCF_014649375.1	Actinomycetota	Streptomyces	Streptomyces aurantiogriseus
GCF_014649395.1	Actinomycetota	Streptomyces	Streptomyces aureoverticillatus
GCF_000718015.1	Actinomycetota	Streptomyces	Streptomyces catenulae
GCF_001294335.1	Actinomycetota	Streptomyces	Streptomyces chattanoogensis
GCF_000718135.1	Actinomycetota	Streptomyces	Streptomyces cyaneofuscatus
GCF_020521275.1	Actinomycetota	Streptomyces	Streptomyces daghestanicus
GCF_014649495.1	Actinomycetota	Streptomyces	Streptomyces filipinensis
GCF_015710995.1	Actinomycetota	Streptomyces	Streptomyces gardneri
GCF_001418575.1	Actinomycetota	Peterkaempfera	Peterkaempfera griseoplana
GCF_014649635.1	Actinomycetota	Streptomyces	Streptomyces griseostramineus
GCF_014655715.1	Actinomycetota	Streptomyces	Streptomyces lanatus
GCF_014649335.1	Actinomycetota	Streptomyces	Streptomyces roseolilacinus
GCF_900187095.1	Pseudomonadota	Legionella	Legionella waltersii
GCF_010727325.1	Actinomycetota	Mycolicibacterium	Mycolicibacterium alvei
GCF_000720835.1	Actinomycetota	Streptomyces	Streptomyces achromogenes
GCF_002804165.1	Actinomycetota	Streptomyces	Streptomyces cavourensis
GCF_009299385.1	Actinomycetota	Streptomyces	Streptomyces cinereoruber
GCF_000716675.1	Actinomycetota	Streptomyces	Streptomyces alboflavus
GCF_000725745.1	Actinomycetota	Streptomyces	Streptomyces aureocirculatus
GCF_026343715.1	Actinomycetota	Streptomyces	Streptomyces bobili
GCF_006716135.1	Actinomycetota	Streptomyces	Streptomyces calvus
GCF_014655855.1	Actinomycetota	Streptomyces	Streptomyces candidus
GCF_001513965.1	Actinomycetota	Streptomyces	Streptomyces cellostaticus
GCF_014203595.1	Actinomycetota	Streptomyces	Streptomyces echinatus
GCF_008634015.1	Actinomycetota	Streptomyces	Streptomyces filamentosus
GCF_014650515.1	Actinomycetota	Streptomyces	Streptomyces finlayi
GCF_014648815.1	Actinomycetota	Streptomyces	Streptomyces flaveolus
GCF_003112515.1	Actinomycetota	Streptomyces	Streptomyces fragilis
GCF_014655295.1	Actinomycetota	Streptomyces	Streptomyces fumanus
GCF_003595235.1	Actinomycetota	Streptomyces	Streptomyces griseorubiginosus
GCF_004803895.1	Actinomycetota	Streptomyces	Streptomyces hawaiiensis
GCF_014655955.1	Actinomycetota	Kitasatospora	Kitasatospora indigofera
GCF_014649675.1	Actinomycetota	Streptomyces	Streptomyces janthinus
GCF_014649695.1	Actinomycetota	Streptomyces	Streptomyces kurssanovii
GCF_014649715.1	Actinomycetota	Streptomyces	Streptomyces lateritius
GCF_014649735.1	Actinomycetota	Streptomyces	Streptomyces lavendofoliae
GCF_000718625.1	Actinomycetota	Streptomyces	Streptomyces lavenduligriseus
GCF_014649755.1	Actinomycetota	Streptomyces	Streptomyces litmocidini
GCF_014650055.1	Actinomycetota	Streptomyces	Streptomyces malachitofuscus
GCF_014648995.1	Actinomycetota	Streptomyces	Streptomyces massasporeus
GCF_014649795.1	Actinomycetota	Streptomyces	Streptomyces melanogenes
GCF_900105695.1	Actinomycetota	Streptomyces	Streptomyces melanosporofaciens
GCF_900104815.1	Actinomycetota	Streptomyces	Streptomyces misionensis
GCF_000739045.1	Actinomycetota	Streptomyces	Streptomyces mutabilis
GCF_014649015.1	Actinomycetota	Streptomyces	Streptomyces narbonensis
GCF_014650095.1	Actinomycetota	Streptomyces	Streptomyces nashvillensis
GCF_003121295.1	Actinomycetota	Streptomyces	Streptomyces orinoci
GCF_900101585.1	Actinomycetota	Streptomyces	Streptomyces prasinopilosus
GCF_008704445.1	Actinomycetota	Streptomyces	Streptomyces prasinus
GCF_026342395.1	Actinomycetota	Streptomyces	Streptomyces prunicolor
GCF_001513955.1	Actinomycetota	Streptomyces	Streptomyces pseudovenezuelae
GCF_016906185.1	Actinomycetota	Streptomyces	Streptomyces californicus
GCF_000718025.1	Actinomycetota	Kitasatospora	Kitasatospora purpeofusca
GCF_002154615.1	Actinomycetota	Streptomyces	Streptomyces recifensis
GCF_001514265.1	Actinomycetota	Streptomyces	Streptomyces resistomycificus
GCF_014649855.1	Actinomycetota	Streptomyces	Streptomyces roseolus
GCF_014649035.1	Actinomycetota	Streptomyces	Streptomyces sindenensis
GCF_004122735.1	Actinomycetota	Streptomyces	Streptomyces sioyaensis
GCF_001704635.1	Actinomycetota	Streptomyces	Streptomyces sparsogenes
GCF_026427415.1	Actinomycetota	Streptomyces	Streptomyces tanashiensis
GCF_014650175.1	Actinomycetota	Streptomyces	Streptomyces termitum
GCF_014649915.1	Actinomycetota	Streptomyces	Streptomyces toxytricini
GCF_014656275.1	Actinomycetota	Streptomyces	Streptomyces umbrinus
GCF_014649935.1	Actinomycetota	Streptomyces	Streptomyces variabilis
GCF_000718635.1	Actinomycetota	Streptomyces	Streptomyces varsoviensis
GCF_014650235.1	Actinomycetota	Streptomyces	Streptomyces violaceochromogenes
GCF_014650255.1	Actinomycetota	Streptomyces	Streptomyces violarus
GCF_020521295.1	Actinomycetota	Streptomyces	Streptomyces violascens
GCF_026339895.1	Actinomycetota	Streptomyces	Streptomyces viridodiastaticus
GCF_014650355.1	Actinomycetota	Streptomyces	Streptomyces xanthochromogenes
GCF_016755895.1	Actinomycetota	Streptomyces	Streptomyces xanthophaeus
GCF_001514035.1	Actinomycetota	Streptomyces	Streptomyces yokosukanensis
GCF_022267535.1	Pseudomonadota	Psychromonas	Psychromonas antarctica
GCF_016907255.1	Actinomycetota	Microbacterium	Microbacterium keratanolyticum
GCF_002968575.1	Pseudomonadota	Neorhizobium	Neorhizobium huautlense
GCF_003074995.2	Pseudomonadota	Edwardsiella	Edwardsiella ictaluri
GCF_003938205.1	Pseudomonadota	Citrobacter	Citrobacter farmeri
GCF_018128425.1	Pseudomonadota	Citrobacter	Citrobacter sedlakii
GCF_008693645.1	Pseudomonadota	Citrobacter	Citrobacter werkmanii
GCF_004569585.1	Pseudomonadota	Muribacter	Muribacter muris
GCF_014648935.1	Actinomycetota	Streptomyces	Streptomyces diastaticus
GCF_001705785.1	Actinomycetota	Streptomyces	Streptomyces hygroscopicus
GCF_009811595.1	Actinomycetota	Streptomyces	Streptomyces libani
GCF_000974445.1	Actinomycetota	Lentzea	Lentzea aerocolonigenes
GCF_014650595.1	Actinomycetota	Streptomyces	Streptomyces alanosinicus
GCF_014650615.1	Actinomycetota	Streptomyces	Streptomyces albaduncus
GCF_014650795.1	Actinomycetota	Streptomyces	Streptomyces anthocyanicus
GCF_005405925.1	Actinomycetota	Streptomyces	Streptomyces antimycoticus
GCF_007829875.1	Actinomycetota	Streptomyces	Streptomyces capillispiralis
GCF_014654935.1	Actinomycetota	Streptomyces	Streptomyces capoamus
GCF_014650755.1	Actinomycetota	Streptomyces	Streptomyces chryseus
GCF_014650775.1	Actinomycetota	Streptomyces	Streptomyces cirratus
GCF_017876255.1	Actinomycetota	Streptomyces	Streptomyces clavifer
GCF_014651075.1	Actinomycetota	Streptomyces	Streptomyces djakartensis
GCF_000725475.1	Actinomycetota	Streptomyces	Streptomyces durhamensis
GCF_014650815.1	Actinomycetota	Streptomyces	Streptomyces flavofungini
GCF_001542625.1	Actinomycetota	Streptomyces	Streptomyces griseochromogenes
GCF_014648975.1	Actinomycetota	Kitasatospora	Kitasatospora herbaricolor
GCF_000717055.1	Actinomycetota	Streptomyces	Streptomyces iakyrus
GCF_014651115.1	Actinomycetota	Streptomyces	Streptomyces inusitatus
GCF_000966975.1	Actinomycetota	Streptomyces	Streptomyces katrae
GCF_014651035.1	Actinomycetota	Streptomyces	Streptomyces lomondensis
GCF_014656095.1	Actinomycetota	Streptomyces	Streptomyces longispororuber
GCF_001514125.1	Actinomycetota	Streptomyces	Streptomyces longwoodensis
GCF_014205055.1	Actinomycetota	Streptomyces	Streptomyces luteogriseus
GCF_014650875.1	Actinomycetota	Streptomyces	Streptomyces minutiscleroticus
GCF_026340005.1	Actinomycetota	Streptomyces	Streptomyces mirabilis
GCF_014650895.1	Actinomycetota	Streptomyces	Streptomyces omiyaensis
GCF_016031615.1	Actinomycetota	Streptomyces	Streptomyces pactum
GCF_014648915.1	Actinomycetota	Streptomyces	Streptomyces phaeofaciens
GCF_014650915.1	Actinomycetota	Streptomyces	Streptomyces poonensis
GCF_020024005.1	Actinomycetota	Streptomyces	Streptomyces purpurogeneiscleroticus
GCF_003112535.1	Actinomycetota	Streptomyces	Streptomyces rishiriensis
GCF_008704795.1	Actinomycetota	Streptomyces	Streptomyces spectabilis
GCF_014656295.1	Actinomycetota	Streptomyces	Streptomyces sulfonofaciens
GCF_014650955.1	Actinomycetota	Streptomyces	Streptomyces tauricus
GCF_001419765.1	Actinomycetota	Streptomyces	Streptomyces torulosus
GCF_021892415.1	Actinomycetota	Streptomyces	Streptomyces tricolor
GCF_014701095.1	Actinomycetota	Streptomyces	Streptomyces tuirus
GCF_014650995.1	Actinomycetota	Streptomyces	Streptomyces viridiviolaceus
GCF_014651015.1	Actinomycetota	Streptomyces	Streptomyces xantholiticus
GCF_014656215.1	Actinomycetota	Streptomyces	Streptomyces zaomyceticus
GCF_003944755.1	Pseudomonadota	Rhodovulum	Rhodovulum robiginosum
GCF_024169515.1	Pseudomonadota	Erwinia	Erwinia aphidicola
GCF_011761945.1	Pseudomonadota	Sphingomonas	Sphingomonas leidyi
GCF_019929665.1	Bacillota	Streptococcus	Streptococcus infantis
GCF_008801925.2	Pseudomonadota	Cupriavidus	Cupriavidus basilensis
GCF_014651135.1	Actinomycetota	Streptomyces	Streptomyces echinoruber
GCF_018332455.1	Bacillota	Clostridium	Clostridium polyendosporum
GCF_019665745.1	Pseudomonadota	Enterobacter	Enterobacter cancerogenus
GCF_021083665.1	Pseudomonadota	Lelliottia	Lelliottia nimipressuralis
GCF_003846135.1	Pseudomonadota	Erwinia	Erwinia psidii
GCF_004363725.1	Pseudomonadota	Aquamicrobium	Aquamicrobium defluvii
GCF_014635845.1	Pseudomonadota	Oxalicibacterium	Oxalicibacterium solurbis
GCF_010093445.1	Pseudomonadota	Pseudoxanthomonas	Pseudoxanthomonas japonensis
GCF_900142695.1	Bacteroidota	Flavobacterium	Flavobacterium xanthum
GCF_016583825.1	Pseudomonadota	Thiohalocapsa	Thiohalocapsa halophila
GCF_003634315.1	Pseudomonadota	Thiocapsa	Thiocapsa rosea
GCF_018588945.1	Actinomycetota	Microbacterium	Microbacterium flavescens
GCF_006716345.1	Actinomycetota	Microbacterium	Microbacterium saperdae
GCF_017831975.1	Actinomycetota	Microbacterium	Microbacterium terrae
GCF_000956465.1	Actinomycetota	Microbacterium	Microbacterium trichothecenolyticum
GCF_014138325.1	Actinomycetota	Curtobacterium	Curtobacterium pusillum
GCF_001414055.1	Pseudomonadota	Caulobacter	Caulobacter henricii
GCF_900465055.1	Pseudomonadota	Moritella	Moritella yayanosii
GCF_002749615.1	Pseudomonadota	Caulobacter	Caulobacter mirabilis
GCF_003730275.1	Pseudomonadota	Brevundimonas	Brevundimonas halotolerans
GCF_900102365.1	Bacillota	Thomasclavelia	Thomasclavelia cocleata
GCF_900113635.1	Bacillota	Tindallia	Tindallia magadiensis
GCF_016028795.1	Bacillota	Macrococcus	Macrococcus caseolyticus
GCF_024205945.1	Bacillota	Macrococcus	Macrococcus equipercicus
GCF_004359575.1	Bacillota	Macrococcus	Macrococcus bovicus
GCF_004359515.1	Bacillota	Macrococcus	Macrococcus carouselicus
GCF_001922405.1	Bacillota	Staphylococcus	Staphylococcus condimenti
GCF_900186985.1	Bacillota	Staphylococcus	Staphylococcus piscifermentans
GCF_018409485.1	Pseudomonadota	Acinetobacter	Acinetobacter variabilis
GCF_001447195.1	Pseudomonadota	Aquabacterium	Aquabacterium parvum
GCF_004362855.1	Pseudomonadota	Aquabacterium	Aquabacterium commune
GCF_900452865.1	Pseudomonadota	Legionella	Legionella taurinensis
GCF_003391255.1	Pseudomonadota	Pseudomonas	Pseudomonas plecoglossicida
GCF_000820025.1	Pseudomonadota	Aeromonas	Aeromonas popoffii
GCF_001306135.1	Chloroflexota	Herpetosiphon	Herpetosiphon geysericola
GCF_016725245.1	Bacillota	Mammaliicoccus	Mammaliicoccus vitulinus
GCF_003568965.1	Pseudomonadota	Vibrio	Vibrio halioticoli
GCF_900447955.1	Bacillota	Enterococcus	Enterococcus malodoratus
GCF_019175485.1	Bacillota	Enterococcus	Enterococcus raffinosus
GCF_003666245.1	Pseudomonadota	Brenneria	Brenneria alni
GCF_900107885.1	Pseudomonadota	Lonsdalea	Lonsdalea quercina
GCF_001275345.1	Actinomycetota	Kocuria	Kocuria palustris
GCF_004563945.1	Actinomycetota	Kocuria	Kocuria rhizophila
GCF_012648005.1	Bacillota	Bacillus	Bacillus mojavensis
GCF_003667885.1	Bacillota	Bacillus	Bacillus vallismortis
GCF_902860155.1	Pseudomonadota	Achromobacter	Achromobacter piechaudii
GCF_002082135.1	Pseudomonadota	Achromobacter	Achromobacter ruhlandii
GCF_025272815.1	Bacillota	Staphylococcus	Staphylococcus capitis
GCF_024171815.1	Actinomycetota	Williamsia	Williamsia maris
GCF_900637545.1	Pseudomonadota	Aeromonas	Aeromonas encheleia
GCF_001682915.1	Pseudomonadota	Kluyvera	Kluyvera georgiana
GCF_900109855.1	Pseudomonadota	Roseovarius	Roseovarius tolerans
GCF_014199945.1	Pseudomonadota	Brevundimonas	Brevundimonas variabilis
GCF_011927945.1	Pseudomonadota	Brevundimonas	Brevundimonas alba
GCF_904830995.1	Pseudomonadota	Brevundimonas	Brevundimonas aurantiaca
GCF_003634045.1	Pseudomonadota	Maricaulis	Maricaulis maris
GCF_014196125.1	Pseudomonadota	Brevundimonas	Brevundimonas mediterranea
GCF_900112755.1	Pseudomonadota	Sulfitobacter	Sulfitobacter brevis
GCF_014206945.1	Bacillota	Gracilibacillus	Gracilibacillus halotolerans
GCF_002736145.1	Actinomycetota	Collinsella	Collinsella aerofaciens
GCF_022341425.1	Pseudomonadota	Halomonas	Halomonas campisalis
GCF_002804205.1	Mycoplasmatota	Entomoplasma	Entomoplasma freundtii
GCF_022557135.1	Bacillota	Staphylococcus	Staphylococcus coagulans
GCF_012911925.1	Actinomycetota	Pseudonocardia	Pseudonocardia xinjiangensis
GCF_022524485.1	Actinomycetota	Pseudonocardia	Pseudonocardia alaniniphila
GCF_900289045.1	Actinomycetota	Micropruina	Micropruina glycogenica
GCF_001439685.1	Pseudomonadota	Pseudomonas	Pseudomonas libanensis
GCF_019693255.1	Pseudomonadota	Pseudomonas	Pseudomonas mandelii
GCF_012910955.1	Pseudomonadota	Aromatoleum	Aromatoleum diolicum
GCF_000512735.1	Aquificota	Thermocrinis	Thermocrinis ruber
GCF_002086795.1	Actinomycetota	Mycolicibacterium	Mycolicibacterium tusciae
GCF_002285575.1	Pseudomonadota	Mannheimia	Mannheimia haemolytica
GCF_018390735.1	Bacillota	Fusibacter	Fusibacter paucivorans
GCF_001953865.1	Actinomycetota	Amycolatopsis	Amycolatopsis coloradensis
GCF_002564045.1	Actinomycetota	Amycolatopsis	Amycolatopsis sulphurea
GCF_000025965.1	Pseudomonadota	Aromatoleum	Aromatoleum aromaticum
GCF_017894365.1	Pseudomonadota	Aromatoleum	Aromatoleum bremense
GCF_017894385.1	Pseudomonadota	Aromatoleum	Aromatoleum petrolei
GCF_001444445.1	Bacteroidota	Hoylesella	Hoylesella enoeca
GCF_002218045.2	Pseudomonadota	Vibrio	Vibrio rumoiensis
GCF_009711415.1	Pseudomonadota	Roseibium	Roseibium denhamense
GCF_900119145.1	Bacteroidota	Cellulophaga	Cellulophaga fucicola
GCF_900660635.1	Mycoplasmatota	Mycoplasmopsis	Mycoplasmopsis gallopavonis
GCF_907165215.1	Bacillota	Thermobacillus	Thermobacillus xylanilyticus
GCF_000718085.1	Actinomycetota	Mycetocola	Mycetocola saprophilus
GCF_003667575.1	Actinomycetota	Mycetocola	Mycetocola lacteus
GCF_006539565.1	Actinomycetota	Pseudonocardia	Pseudonocardia hydrocarbonoxydans
GCF_017876625.1	Actinomycetota	Streptomyces	Streptomyces syringium
GCF_001483865.1	Pseudomonadota	Roseateles	Roseateles depolymerans
GCF_017874595.1	Pseudomonadota	Sinorhizobium	Sinorhizobium kostiense
GCF_016862055.1	Actinomycetota	Actinoplanes	Actinoplanes capillaceus
GCF_003852045.1	Pseudomonadota	Pseudomonas	Pseudomonas orientalis
GCF_003671975.1	Pseudomonadota	Pseudomonas	Pseudomonas monteilii
GCF_013285305.1	Pseudomonadota	Pseudomonas	Pseudomonas rhodesiae
GCF_002028325.1	Pseudomonadota	Pseudomonas	Pseudomonas veronii
GCF_004337635.1	Bacteroidota	Myroides	Myroides odoratimimus
GCF_001457555.1	Fusobacteriota	Fusobacterium	Fusobacterium nucleatum
GCF_900459125.1	Bacillota	Streptococcus	Streptococcus constellatus
GCF_007989825.1	Actinomycetota	Cellulomonas	Cellulomonas persica
GCF_020412445.1	Actinomycetota	Cellulomonas	Cellulomonas iranensis
GCF_002019735.1	Bacillota	Salipaludibacillus	Salipaludibacillus agaradhaerens
GCF_022024215.1	Bacteroidota	Prevotella	Prevotella bryantii
GCF_900110265.1	Pseudomonadota	Halomonas	Halomonas aquamarina
GCF_007989625.1	Pseudomonadota	Halomonas	Halomonas pacifica
GCF_900104905.1	Pseudomonadota	Pseudomonas	Pseudomonas jessenii
GCF_005877035.1	Pseudomonadota	Pseudoalteromonas	Pseudoalteromonas distincta
GCF_014898195.1	Actinomycetota	Bifidobacterium	Bifidobacterium subtile
GCF_005502275.1	Bacillota	Robertmurraya	Robertmurraya siralis
GCF_003269065.1	Pseudomonadota	Acidovorax	Acidovorax anthurii
GCF_002736065.1	Pseudomonadota	Pseudomonas	Pseudomonas mosselii
GCF_000741535.1	Actinomycetota	Bifidobacterium	Bifidobacterium boum
GCF_019042115.1	Actinomycetota	Bifidobacterium	Bifidobacterium ruminantium
GCF_004369205.1	Bacillota	Pelotomaculum	Pelotomaculum schinkii
GCF_009931295.1	Pseudomonadota	Pectobacterium	Pectobacterium odoriferum
GCF_014634885.1	Actinomycetota	Bifidobacterium	Bifidobacterium pullorum
GCF_900106025.1	Pseudomonadota	Pseudomonas	Pseudomonas migulae
GCF_900101185.1	Pseudomonadota	Pseudomonas	Pseudomonas gessardii
GCF_004117095.1	Bacillota	Paenibacillus	Paenibacillus chitinolyticus
GCF_900101285.1	Pseudomonadota	Desulfurella	Desulfurella multipotens
GCF_001643775.1	Actinomycetota	Denitrobacterium	Denitrobacterium detoxificans
GCF_002019695.1	Bacillota	Evansella	Evansella clarkii
GCF_002272085.1	Bacillota	Alkalihalobacillus	Alkalihalobacillus clausii
GCF_002019665.1	Bacillota	Sutcliffiella	Sutcliffiella halmapala
GCF_024055725.1	Actinomycetota	Actinoallomurus	Actinoallomurus spadix
GCF_002952315.1	Pseudomonadota	Erwinia	Erwinia pyrifoliae
GCF_900104515.1	Pseudomonadota	Acidovorax	Acidovorax cattleyae
GCF_001593665.2	Pseudomonadota	Acidovorax	Acidovorax citrulli
GCF_006716905.1	Pseudomonadota	Acidovorax	Acidovorax temperans
GCF_003568725.1	Pseudomonadota	Simplicispira	Simplicispira metamorpha
GCF_019272935.1	Bacillota	Parageobacillus	Parageobacillus caldoxylosilyticus
GCF_900107815.1	Bacillota	Eubacterium	Eubacterium aggregans
GCF_003026215.1	Pseudomonadota	Photobacterium	Photobacterium indicum
GCF_002804105.1	Mycoplasmatota	Entomoplasma	Entomoplasma melaleucae
GCF_002441935.1	Mycoplasmatota	Mesoplasma	Mesoplasma lactucae
GCF_001955735.1	Pseudomonadota	Rhodoferax	Rhodoferax antarcticus
GCF_001458195.1	Pseudomonadota	Ruegeria	Ruegeria atlantica
GCF_001437205.1	Bacillota	Lactobacillus	Lactobacillus selangorensis
GCF_001667535.1	Actinomycetota	Mycolicibacterium	Mycolicibacterium elephantis
GCF_023299185.1	Bacillota	Vagococcus	Vagococcus lutrae
GCF_900445305.1	Actinomycetota	Fannyhessea	Fannyhessea vaginae
GCF_006716185.1	Actinomycetota	Ornithinicoccus	Ornithinicoccus hortensis
GCF_008824185.1	Pseudomonadota	Paracoccus	Paracoccus pantotrophus
GCF_006540085.1	Actinomycetota	Microbacterium	Microbacterium oxydans
GCF_013347325.1	Pseudomonadota	Cupriavidus	Cupriavidus gilardii
GCF_022879635.1	Pseudomonadota	Cupriavidus	Cupriavidus pauculus
GCF_900115825.1	Bacillota	Desemzia	Desemzia incerta
GCF_900113645.1	Bacillota	Trichococcus	Trichococcus flocculiformis
GCF_900111515.1	Bacteroidota	Hymenobacter	Hymenobacter actinosclerus
GCF_013234275.1	Pseudomonadota	Buttiauxella	Buttiauxella agrestis
GCF_002591785.1	Pseudomonadota	Budvicia	Budvicia aquatica
GCF_000980985.1	Pseudomonadota	Obesumbacterium	Obesumbacterium proteus
GCF_900638655.1	Pseudomonadota	Pragia	Pragia fontium
GCF_022637515.1	Pseudomonadota	Buttiauxella	Buttiauxella ferragutiae
GCF_003601925.1	Pseudomonadota	Buttiauxella	Buttiauxella izardii
GCF_000737905.1	Pseudomonadota	Buttiauxella	Buttiauxella noackiae
GCF_003818135.1	Pseudomonadota	Buttiauxella	Buttiauxella warmboldiae
GCF_900186025.1	Pseudomonadota	Serratia	Serratia grimesii
GCF_016801755.1	Pseudomonadota	Sulfitobacter	Sulfitobacter mediterraneus
GCF_001605725.1	Actinomycetota	Mycobacteroides	Mycobacteroides immunogenum
GCF_900445235.1	Pseudomonadota	Aminobacter	Aminobacter aminovorans
GCF_014206975.1	Pseudomonadota	Aminobacter	Aminobacter aganoensis
GCF_014200015.1	Pseudomonadota	Aminobacter	Aminobacter niigataensis
GCF_003355155.1	Actinomycetota	Streptomyces	Streptomyces armeniacus
GCF_016863035.1	Actinomycetota	Microbispora	Microbispora corallina
GCF_000195955.2	Actinomycetota	Mycobacterium	Mycobacterium tuberculosis
GCF_014648075.1	Actinomycetota	Streptomyces	Streptomyces ruber
GCF_900100455.1	Pseudomonadota	Roseospirillum	Roseospirillum parvum
GCF_900101905.1	Pseudomonadota	Myxococcus	Myxococcus virescens
GCF_900111745.1	Pseudomonadota	Stigmatella	Stigmatella erecta
GCF_017302975.1	Pseudomonadota	Corallococcus	Corallococcus exiguus
GCF_900416725.2	Chlamydiota	Chlamydia	Chlamydia abortus
GCF_001431425.1	Pseudomonadota	Stenotrophomonas	Stenotrophomonas nitritireducens
GCF_014202435.1	Pseudomonadota	Pseudoxanthomonas	Pseudoxanthomonas broegbernensis
GCF_001518835.1	Pseudomonadota	Leclercia	Leclercia adecarboxylata
GCF_003999355.1	Bacillota	Lactobacillus	Lactobacillus amylolyticus
GCF_900115065.1	Pseudomonadota	Formivibrio	Formivibrio citricus
GCF_900099695.1	Pseudomonadota	Propionivibrio	Propionivibrio dicarboxylicus
GCF_016747875.1	Pseudomonadota	Succinivibrio	Succinivibrio dextrinosolvens
GCF_900107685.1	Pseudomonadota	Paraburkholderia	Paraburkholderia sartisoli
GCF_001042715.1	Bacillota	Clostridium	Clostridium aceticum
GCF_002896855.1	Bacillota	Pseudoclostridium	Pseudoclostridium thermosuccinogenes
GCF_900109225.1	Bacillota	Propionispira	Propionispira arboris
GCF_004011905.1	Actinomycetota	Gordonia	Gordonia alkanivorans
GCF_900450505.1	Actinomycetota	Slackia	Slackia exigua
GCF_900637575.1	Actinomycetota	Slackia	Slackia heliotrinireducens
GCF_021378605.1	Actinomycetota	Eggerthella	Eggerthella lenta
GCF_009730295.1	Bacillota	Gemella	Gemella sanguinis
GCF_002242685.1	Pseudomonadota	Oceanimonas	Oceanimonas doudoroffii
GCF_003752125.1	Actinomycetota	Amycolatopsis	Amycolatopsis thermoflava
GCF_002871685.1	Bacillota	Dolosicoccus	Dolosicoccus paucivorans
GCF_001442745.1	Pseudomonadota	Lysobacter	Lysobacter antibioticus
GCF_000195975.1	Cyanobacteriota	Parasynechococcus	Parasynechococcus marenigrum
GCF_016863515.1	Actinomycetota	Micromonospora	Micromonospora gifhornensis
GCF_021277265.1	Actinomycetota	Kineosporia	Kineosporia rhizophila
GCF_900111985.1	Bacillota	Clostridium	Clostridium frigidicarnis
GCF_900115955.1	Actinomycetota	Lentzea	Lentzea waywayandensis
GCF_010723305.1	Actinomycetota	Mycobacterium	Mycobacterium botniense
GCF_003634525.1	Actinomycetota	Williamsia	Williamsia muralis
GCF_016584085.1	Pseudomonadota	Halochromatium	Halochromatium glycolicum
GCF_011516765.1	Pseudomonadota	Acetobacter	Acetobacter sicerae
GCF_011455695.1	Pseudomonadota	Mannheimia	Mannheimia granulomatis
GCF_001865995.1	Bacillota	Anaerobacillus	Anaerobacillus arseniciselenatis
GCF_012396065.1	Actinomycetota	Nocardia	Nocardia cerradoensis
GCF_010731575.1	Actinomycetota	Mycolicibacterium	Mycolicibacterium monacense
GCF_016728825.1	Pseudomonadota	Achromobacter	Achromobacter xylosoxidans
GCF_910575425.1	Bacteroidota	Bacteroides	Bacteroides acidifaciens
GCF_025215495.1	Actinomycetota	Mycolicibacterium	Mycolicibacterium brumae
GCF_020459125.1	Chlamydiota	Chlamydia	Chlamydia pecorum
GCF_019797805.1	Pseudomonadota	Idiomarina	Idiomarina abyssalis
GCF_900100855.1	Pseudomonadota	Idiomarina	Idiomarina zobellii
GCF_001514535.1	Nitrospirota	Thermodesulfovibrio	Thermodesulfovibrio aggregans
GCF_021165935.1	Pseudomonadota	Microbulbifer	Microbulbifer elongatus
GCF_014646575.1	Pseudomonadota	Halopseudomonas	Halopseudomonas pertucinogena
GCF_001400515.1	Pseudomonadota	Pseudomonas	Pseudomonas meliae
GCF_900162675.1	Pseudomonadota	Halomonas	Halomonas utahensis
GCF_023061185.1	Pseudomonadota	Chromohalobacter	Chromohalobacter beijerinckii
GCF_002980625.1	Pseudomonadota	Malikia	Malikia spinosa
GCF_015377145.2	Pseudomonadota	Pseudomonas	Pseudomonas lundensis
GCF_002019225.1	Pseudomonadota	Xanthomonas	Xanthomonas cissicola
GCF_900102295.1	Pseudomonadota	Pseudomonas	Pseudomonas thivervalensis
GCF_002243385.1	Bacillota	Mogibacterium	Mogibacterium pumilum
GCF_003576345.1	Pseudomonadota	Henriciella	Henriciella barbarensis
GCF_002736285.1	Mycoplasmatota	Mesomycoplasma	Mesomycoplasma dispar
GCF_022559225.1	Bacillota	Priestia	Priestia flexa
GCF_900100295.1	Bacillota	Salimicrobium	Salimicrobium halophilum
GCF_003752505.1	Actinomycetota	Marmoricola	Marmoricola aurantiacus
GCF_004341685.1	Bacillota	Pectinatus	Pectinatus cerevisiiphilus
GCF_014203125.1	Pseudomonadota	Rhodopseudomonas	Rhodopseudomonas rhenobacensis
GCF_001543105.1	Bacillota	Aerococcus	Aerococcus christensenii
GCF_003019965.1	Pseudomonadota	Burkholderia	Burkholderia multivorans
GCF_009184845.1	Bacillota	Lacticaseibacillus	Lacticaseibacillus manihotivorans
GCF_009729855.1	Actinomycetota	Agromyces	Agromyces luteolus
GCF_009709675.1	Actinomycetota	Agromyces	Agromyces bracchium
GCF_014137995.1	Actinomycetota	Promicromonospora	Promicromonospora sukumoe
GCF_001404635.1	Bacillota	Dorea	Dorea longicatena
GCF_003015125.1	Pseudomonadota	Caulobacter	Caulobacter segnis
GCF_015669135.1	Bacillota	Blautia	Blautia luti
GCF_022059885.1	Actinomycetota	Gordonia	Gordonia amicalis
GCF_900116935.1	Bacillota	Ligilactobacillus	Ligilactobacillus acidipiscis
GCF_005405465.1	Bacillota	Weissella	Weissella thailandensis
GCF_900100795.1	Pseudomonadota	Pseudomonas	Pseudomonas abietaniphila
GCF_023195815.2	Bacillota	Ignavigranum	Ignavigranum ruoffiae
GCF_008151785.1	Bacillota	Peptacetobacter	Peptacetobacter hiranonis
GCF_005844135.1	Bacillota	Lachnoclostridium	[Clostridium] hylemonae
GCF_007954275.1	Pseudomonadota	Colwellia	Colwellia demingiae
GCF_007954355.1	Pseudomonadota	Colwellia	Colwellia hornerae
GCF_900107585.1	Pseudomonadota	Rubrimonas	Rubrimonas cliftonensis
GCF_003350405.1	Pseudomonadota	Gluconacetobacter	Gluconacetobacter liquefaciens
GCF_014201615.1	Pseudomonadota	Aquamicrobium	Aquamicrobium lusatiense
GCF_900107035.1	Bacillota	Alicyclobacillus	Alicyclobacillus hesperidum
GCF_900187375.1	Bacteroidota	Hymenobacter	Hymenobacter gelipurpurascens
GCF_012911005.2	Pseudomonadota	Aromatoleum	Aromatoleum toluolicum
GCF_001064535.1	Pseudomonadota	Moraxella	Moraxella canis
GCF_900453285.1	Pseudomonadota	Moraxella	Moraxella caprae
GCF_002014765.1	Pseudomonadota	Moraxella	Moraxella lincolnii
GCF_003013245.1	Pseudomonadota	Neisseria	Neisseria iguanae
GCF_016028735.1	Pseudomonadota	Oligella	Oligella ureolytica
GCF_900454325.1	Pseudomonadota	Oligella	Oligella urethralis
GCF_014201655.1	Thermotogota	Thermosipho	Thermosipho japonicus
GCF_900105645.1	Pseudomonadota	Desulfobacula	Desulfobacula phenolica
GCF_009687885.1	Actinomycetota	Acrocarpospora	Acrocarpospora pleiomorpha
GCF_013372165.1	Pseudomonadota	Campylobacter	Campylobacter hyointestinalis
GCF_900104445.1	Pseudomonadota	Desulforhopalus	Desulforhopalus singaporensis
GCF_900452395.1	Pseudomonadota	Legionella	Legionella beliardensis
GCF_900639865.1	Pseudomonadota	Legionella	Legionella gresilensis
GCF_012910905.1	Pseudomonadota	Aromatoleum	Aromatoleum toluvorans
GCF_024346755.1	Pseudomonadota	Vibrio	Vibrio aerogenes
GCF_003285045.1	Mycoplasmatota	Metamycoplasma	Metamycoplasma anseris
GCF_003269445.1	Mycoplasmatota	Metamycoplasma	Metamycoplasma cloacale
GCF_006385795.1	Mycoplasmatota	Metamycoplasma	Metamycoplasma falconis
GCF_003688445.1	Mycoplasmatota	Metamycoplasma	Metamycoplasma subdolum
GCF_003219795.1	Actinomycetota	Arthrobacter	Arthrobacter psychrolactophilus
GCF_900167255.1	Pseudomonadota	Thiothrix	Thiothrix eikelboomii
GCF_002858935.1	Pseudomonadota	Pantoea	Pantoea endophytica
GCF_014171495.1	Pseudomonadota	Paraburkholderia	Paraburkholderia tropica
GCF_003865155.1	Actinomycetota	Streptomyces	Streptomyces paromomycinus
GCF_024498275.1	Mycoplasmatota	Mycoplasmoides	Mycoplasmoides fastidiosum
GCF_014174255.1	Pseudomonadota	Gluconacetobacter	Gluconacetobacter sacchari
GCF_003989665.1	Pseudomonadota	Azospirillum	Azospirillum doebereinerae
GCF_000013425.1	Bacillota	Staphylococcus	Staphylococcus aureus
GCF_014196115.1	Pseudomonadota	Sphingomonas	Sphingomonas aquatilis
GCF_001922385.1	Pseudomonadota	Sphingomonas	Sphingomonas koreensis
GCF_001465595.2	Pseudomonadota	Pandoraea	Pandoraea apista
GCF_001465545.3	Pseudomonadota	Pandoraea	Pandoraea norimbergensis
GCF_000504585.2	Pseudomonadota	Pandoraea	Pandoraea pnomenusa
GCF_000815105.2	Pseudomonadota	Pandoraea	Pandoraea pulmonicola
GCF_900187205.1	Pseudomonadota	Pandoraea	Pandoraea sputorum
GCF_016026395.1	Pseudomonadota	Edwardsiella	Edwardsiella hoshinae
GCF_900115815.1	Pseudomonadota	Roseivivax	Roseivivax halotolerans
GCF_002075795.1	Pseudomonadota	Shewanella	Shewanella japonica
GCF_007991275.1	Bacillota	Alkalibacillus	Alkalibacillus haloalkaliphilus
GCF_025558845.1	Bacillota	Staphylococcus	Staphylococcus ureilyticus
GCF_900454225.1	Pseudomonadota	Brucella	Brucella intermedia
GCF_008932285.1	Pseudomonadota	Brucella	Brucella tritici
GCF_002252505.1	Pseudomonadota	Brucella	Brucella grignonensis
GCF_003609635.1	Bacillota	Lacrimispora	Lacrimispora algidixylanolytica
GCF_017348895.1	Bacillota	Clostridium	Clostridium gasigenes
GCF_900116135.1	Actinomycetota	Saccharopolyspora	Saccharopolyspora flava
GCF_900105825.1	Pseudomonadota	Pseudomonas	Pseudomonas vancouverensis
GCF_900240005.1	Pseudomonadota	Burkholderia	Burkholderia stabilis
GCF_001718895.1	Pseudomonadota	Burkholderia	Burkholderia cenocepacia
GCF_900639985.1	Pseudomonadota	Legionella	Legionella rowbothamii
GCF_023921225.1	Pseudomonadota	Legionella	Legionella lytica
GCF_008807855.1	Pseudomonadota	Cupriavidus	Cupriavidus oxalaticus
GCF_013343195.2	Bacteroidota	Flavobacterium	Flavobacterium psychrophilum
GCF_021650935.1	Pseudomonadota	Thiothrix	Thiothrix winogradskyi
GCF_000018405.1	Pseudomonadota	Desulfosudis	Desulfosudis oleivorans
GCF_001922305.1	Pseudomonadota	Thauera	Thauera chlorobenzoica
GCF_025583945.1	Pseudomonadota	Methylobacter	Methylobacter psychrophilus
GCF_014648775.1	Actinomycetota	Streptomyces	Streptomyces abikoensis
GCF_014898655.1	Bacillota	Limosilactobacillus	Limosilactobacillus mucosae
GCF_013377295.1	Pseudomonadota	Pasteurella	Pasteurella skyensis
GCF_014196295.1	Pseudomonadota	Phenylobacterium	Phenylobacterium haematophilum
GCF_016919345.1	Actinomycetota	Mycolicibacterium	Mycolicibacterium septicum
GCF_008973725.1	Actinomycetota	Arthrobacter	Arthrobacter luteolus
GCF_003099975.1	Pseudomonadota	Buchnera	Buchnera aphidicola
GCF_000006945.2	Pseudomonadota	Salmonella	Salmonella enterica
GCF_003609645.1	Bacillota	Thermohalobacter	Thermohalobacter berrensis
GCF_017068375.1	Actinomycetota	Rhodococcus	Rhodococcus koreensis
GCF_003217325.1	Pseudomonadota	Rhodopseudomonas	Rhodopseudomonas faecalis
GCF_900111235.1	Bacillota	Lachnoclostridium	[Clostridium] fimetarium
GCF_900461105.1	Bacillota	Clostridium	Clostridium putrefaciens
GCF_026236545.1	Actinomycetota	Corynebacterium	Corynebacterium auriscanis
GCF_003003275.1	Bacillota	Alkalibacterium	Alkalibacterium olivapovliticus
GCF_002009845.1	Spirochaetota	Leptospira	Leptospira alexanderi
GCF_900111385.1	Actinomycetota	Austwickia	Austwickia chelonae
GCF_000269565.1	Bacillota	Coprobacillus	Coprobacillus cateniformis
GCF_902362575.1	Bacillota	Catenibacterium	Catenibacterium mitsuokai
GCF_002884495.1	Bacillota	Rummeliibacillus	Rummeliibacillus pycnus
GCF_010686655.1	Bacteroidota	Cryomorpha	Cryomorpha ignava
GCF_000332355.1	Cyanobacteriota	Baaleninema	Baaleninema simplex
GCF_016127275.1	Bacillota	Streptococcus	Streptococcus infantarius
GCF_022369495.1	Pseudomonadota	Proteus	Proteus penneri
GCF_002861525.1	Actinomycetota	Actinomyces	Actinomyces urogenitalis
GCF_014203355.1	Actinomycetota	Kutzneria	Kutzneria kofuensis
GCF_024171925.1	Actinomycetota	Actinokineospora	Actinokineospora diospyrosa
GCF_024171945.1	Actinomycetota	Actinokineospora	Actinokineospora globicatena
GCF_014648475.1	Actinomycetota	Lentzea	Lentzea flava
GCF_009498035.1	Actinomycetota	Saccharothrix	Saccharothrix syringae
GCF_003752005.1	Actinomycetota	Saccharothrix	Saccharothrix texasensis
GCF_006716785.1	Actinomycetota	Thermopolyspora	Thermopolyspora flexuosa
GCF_005889735.1	Actinomycetota	Nonomuraea	Nonomuraea turkmeniaca
GCF_006770325.1	Pseudomonadota	Bordetella	Bordetella hinzii
GCF_900460315.1	Bacillota	Veillonella	Veillonella criceti
GCF_003992115.1	Bacillota	Veillonella	Veillonella ratti
GCF_006539345.1	Pseudomonadota	Acetobacter	Acetobacter peroxydans
GCF_006539325.1	Pseudomonadota	Acetobacter	Acetobacter orleanensis
GCF_011516875.1	Pseudomonadota	Acetobacter	Acetobacter lovaniensis
GCF_002153515.1	Pseudomonadota	Acetobacter	Acetobacter indonesiensis
GCF_001580945.1	Pseudomonadota	Acetobacter	Acetobacter tropicalis
GCF_014204715.1	Actinomycetota	Streptomonospora	Streptomonospora salina
GCF_003867075.1	Bacteroidota	Tenacibaculum	Tenacibaculum mesophilum
GCF_003367705.1	Actinomycetota	Microbacterium	Microbacterium foliorum
GCF_019977755.1	Pseudomonadota	Vibrio	Vibrio penaeicida
GCF_013374215.1	Pseudomonadota	Helicobacter	Helicobacter suis
GCF_007830125.1	Bacteroidota	Chitinophaga	Chitinophaga japonensis
GCF_900102545.1	Bacteroidota	Chitinophaga	Chitinophaga filiformis
GCF_008876665.1	Bacillota	Limosilactobacillus	Limosilactobacillus frumenti
GCF_000954135.1	Pseudomonadota	Ralstonia	Ralstonia mannitolilytica
GCF_000787815.1	Actinomycetota	Streptacidiphilus	Streptacidiphilus neutrinimicus
GCF_000787775.1	Actinomycetota	Streptacidiphilus	Streptacidiphilus carbonis
GCF_000143085.1	Pseudomonadota	Nitrosococcus	Nitrosococcus watsonii
GCF_002906925.1	Pseudomonadota	Aeromonas	Aeromonas bestiarum
GCF_020181435.1	Bacillota	Anaerostipes	Anaerostipes caccae
GCF_013133775.1	Pseudomonadota	Pelistega	Pelistega europaea
GCF_000013345.1	Actinomycetota	Frankia	Frankia casuarinae
GCF_001020955.1	Pseudomonadota	Thioalkalivibrio	Thioalkalivibrio versutus
GCF_016576965.1	Pseudomonadota	Acinetobacter	Acinetobacter bereziniae
GCF_002370525.2	Pseudomonadota	Acinetobacter	Acinetobacter guillouiae
GCF_002156545.1	Pseudomonadota	Pseudoalteromonas	Pseudoalteromonas ulvae
GCF_004803875.1	Bacteroidota	Tenacibaculum	Tenacibaculum maritimum
GCF_002000365.1	Pseudomonadota	Thioalkalivibrio	Thioalkalivibrio denitrificans
GCF_004022285.3	Pseudomonadota	Bradyrhizobium	Bradyrhizobium yuanmingense
GCF_016907845.1	Actinomycetota	Arcanobacterium	Arcanobacterium pluranimalium
GCF_020097615.1	Actinomycetota	Corynebacterium	Corynebacterium falsenii
GCF_013155425.1	Pseudomonadota	Gluconacetobacter	Gluconacetobacter entanii
GCF_010918895.1	Pseudomonadota	Acinetobacter	Acinetobacter schindleri
GCF_007990365.1	Fusobacteriota	Leptotrichia	Leptotrichia trevisanii
GCF_013377195.1	Pseudomonadota	Bisgaardia	Bisgaardia hudsonensis
GCF_001936235.1	Bacillota	Lactobacillus	Lactobacillus jensenii
GCF_007827695.1	Pseudomonadota	Sinorhizobium	Sinorhizobium medicae
GCF_014635085.1	Pseudomonadota	Asaia	Asaia siamensis
GCF_016861545.1	Actinomycetota	Mycobacterium	Mycobacterium heckeshornense
GCF_903994035.1	Bacillota	Jeotgalicoccus	Jeotgalicoccus pinnipedialis
GCF_900167545.1	Actinomycetota	Agreia	Agreia bicolorata
GCF_009834205.1	Actinomycetota	Rathayibacter	Rathayibacter festucae
GCF_001553565.1	Actinomycetota	Actinomyces	Actinomyces radicidentis
GCF_000765945.1	Bacteroidota	Porphyromonas	Porphyromonas gulae
GCF_013409325.1	Actinomycetota	Kineosphaera	Kineosphaera limosa
GCF_017901175.1	Pseudomonadota	Thiothrix	Thiothrix unzii
GCF_017349355.1	Pseudomonadota	Thiothrix	Thiothrix fructosivorans
GCF_000317575.1	Cyanobacteriota	Stanieria	Stanieria cyanosphaera
GCF_003386555.1	Actinomycetota	Thermomonospora	Thermomonospora umbrina
GCF_014672695.1	Pseudomonadota	Defluviicoccus	Defluviicoccus vanus
GCF_013378015.1	Pseudomonadota	Mannheimia	Mannheimia pernigra
GCF_900101915.1	Pseudomonadota	Psychrobacter	Psychrobacter pacificensis
GCF_014174305.1	Pseudomonadota	Gluconacetobacter	Gluconacetobacter johannae
GCF_003815775.1	Bacteroidota	Chryseobacterium	Chryseobacterium joostei
GCF_900129355.1	Bacillota	Seinonella	Seinonella peptonophila
GCF_014202615.1	Bacillota	Planococcus	Planococcus koreensis
GCF_900115345.1	Actinomycetota	Amycolatopsis	Amycolatopsis rubida
GCF_900101845.1	Bacillota	Sporomusa	Sporomusa acidovorans
GCF_900176355.1	Bacillota	Sporomusa	Sporomusa malonica
GCF_900110485.1	Bacillota	Propionispora	Propionispora vibrioides
GCF_900636505.1	Bacillota	Streptococcus	Streptococcus australis
GCF_016862035.1	Actinomycetota	Actinoplanes	Actinoplanes campanulatus
GCF_018332715.1	Actinomycetota	Actinoplanes	Actinoplanes consettensis
GCF_016862115.1	Actinomycetota	Actinoplanes	Actinoplanes deccanensis
GCF_900104725.1	Actinomycetota	Actinoplanes	Actinoplanes derwentensis
GCF_016862175.1	Actinomycetota	Actinoplanes	Actinoplanes durhamensis
GCF_016862195.1	Actinomycetota	Actinoplanes	Actinoplanes ferrugineus
GCF_016862215.1	Actinomycetota	Actinoplanes	Actinoplanes humidus
GCF_016862235.1	Actinomycetota	Actinoplanes	Actinoplanes italicus
GCF_016862255.1	Actinomycetota	Actinoplanes	Actinoplanes lobatus
GCF_016862315.1	Actinomycetota	Actinoplanes	Actinoplanes palleronii
GCF_000962825.1	Actinomycetota	Actinoplanes	Actinoplanes rectilineatus
GCF_002982135.1	Bacillota	Pediococcus	Pediococcus inopinatus
GCF_004342625.1	Pseudomonadota	Tepidimonas	Tepidimonas ignava
GCF_003034225.1	Pseudomonadota	Sphingomonas	Sphingomonas fennica
GCF_002998925.1	Bacillota	Mogibacterium	Mogibacterium diversum
GCF_023923245.1	Actinomycetota	Streptomyces	Streptomyces phaeoluteigriseus
GCF_016103505.1	Actinomycetota	Streptomyces	Streptomyces javensis
GCF_900660705.1	Mycoplasmatota	Mycoplasmopsis	Mycoplasmopsis columbinasalis
GCF_900660685.1	Mycoplasmatota	Mycoplasmopsis	Mycoplasmopsis columbina
GCF_900660665.1	Mycoplasmatota	Mycoplasmopsis	Mycoplasmopsis maculosa
GCF_900114035.1	Actinomycetota	Amycolatopsis	Amycolatopsis sacchari
GCF_019903445.1	Pseudomonadota	Halomonas	Halomonas neptunia
GCF_003298795.1	Pseudomonadota	Halomonas	Halomonas sulfidaeris
GCF_001576535.1	Pseudomonadota	Halomonas	Halomonas axialensis
GCF_011399095.1	Pseudomonadota	Halomonas	Halomonas hydrothermalis
GCF_900167465.1	Pseudomonadota	Trichlorobacter	Trichlorobacter thiogenes
GCF_006265165.1	Chlorobiota	Chlorobaculum	Chlorobaculum thiosulfatiphilum
GCF_002835805.1	Bacillota	Niallia	Niallia nealsonii
GCF_019734885.1	Bacillota	Coprococcus	Coprococcus catus
GCF_008705135.1	Actinomycetota	Streptomyces	Streptomyces coeruleorubidus
GCF_007830255.1	Pseudomonadota	Azomonas	Azomonas agilis
GCF_900104745.1	Actinomycetota	Actinopolymorpha	Actinopolymorpha singaporensis
GCF_000469585.1	Chrysiogenetes	Chrysiogenes	Chrysiogenes arsenatis
GCF_001465345.1	Bacillota	Enterococcus	Enterococcus rotai
GCF_900167375.1	Bacillota	Anaerorhabdus	Anaerorhabdus furcosa
GCF_900102945.1	Pseudomonadota	Halomonas	Halomonas muralis
GCF_905113025.1	Bacillota	Aerococcus	Aerococcus sanguinicola
GCF_900185755.1	Pseudomonadota	Cupriavidus	Cupriavidus metallidurans
GCF_001302265.1	Bacillota	Streptococcus	Streptococcus phocae
GCF_014192895.1	Bacillota	Streptococcus	Streptococcus dysgalactiae
GCF_900112485.1	Bacillota	Clostridium	Clostridium uliginosum
GCF_015845975.1	Bacillota	Bacillus	Bacillus sonorensis
GCF_023061285.1	Pseudomonadota	Chromohalobacter	Chromohalobacter nigrandesensis
GCF_900637915.1	Actinomycetota	Propionibacterium	Propionibacterium australiense
GCF_002355855.1	Pseudomonadota	Sphingobium	Sphingobium cloacae
GCF_006716115.1	Actinomycetota	Subtercola	Subtercola boreus
GCF_016907385.1	Actinomycetota	Subtercola	Subtercola frigoramans
GCF_003987565.1	Bacillota	Vagococcus	Vagococcus fessus
GCF_900100775.1	Bacillota	Facklamia	Facklamia miroungae
GCF_014263315.1	Actinomycetota	Mycobacterium	Mycobacterium kubicae
GCF_013306565.1	Pseudomonadota	Hyphomicrobium	Hyphomicrobium sulfonivorans
GCF_014712225.1	Actinomycetota	Pseudarthrobacter	Pseudarthrobacter sulfonivorans
GCF_002288285.1	Pseudomonadota	Sphingobium	Sphingobium xenophagum
GCF_900091525.1	Actinomycetota	Micromonospora	Micromonospora matsumotoense
GCF_011297335.1	Actinomycetota	Catellatospora	Catellatospora methionotrophica
GCF_900454465.1	Pseudomonadota	Pannonibacter	Pannonibacter phragmitetus
GCF_009877425.1	Bacillota	Heliomicrobium	Heliomicrobium undosum
GCF_001870675.1	Pseudomonadota	Roseinatronobacter	Roseinatronobacter thiooxidans
GCF_011040435.1	Pseudomonadota	Pseudomonas	Pseudomonas psychrophila
GCF_018324205.1	Actinomycetota	Actinoplanes	Actinoplanes ianthinogenes
GCF_000021565.1	Aquificota	Persephonella	Persephonella marina
GCF_900167575.1	Actinomycetota	Okibacterium	Okibacterium fritillariae
GCF_011455495.1	Pseudomonadota	Frederiksenia	Frederiksenia canicola
GCF_902381655.1	Pseudomonadota	Helicobacter	Helicobacter canadensis
GCF_900445945.1	Pseudomonadota	Bordetella	Bordetella trematum
GCF_024809135.1	Actinomycetota	Microbacterium	Microbacterium phyllosphaerae
GCF_006716885.1	Actinomycetota	Ornithinimicrobium	Ornithinimicrobium humiphilum
GCF_900115805.1	Bacillota	Psychrobacillus	Psychrobacillus psychrotolerans
GCF_022603175.1	Bacillota	Psychrobacillus	Psychrobacillus psychrodurans
GCF_002393505.1	Pseudomonadota	Providencia	Providencia alcalifaciens
GCF_010728155.1	Actinomycetota	Mycolicibacterium	Mycobacterium doricum
GCF_000346485.2	Cyanobacteriota	Scytonema	Scytonema hofmannii
GCF_014109845.1	Pseudomonadota	Stenotrophomonas	Stenotrophomonas acidaminiphila
GCF_014397415.1	Pseudomonadota	Pseudoxanthomonas	Pseudoxanthomonas mexicana
GCF_001543245.1	Bacillota	Aerococcus	Aerococcus urinaehominis
GCF_022557255.1	Pseudomonadota	Pseudomonas	Pseudomonas syringae group genomosp. 7
GCF_012295505.1	Bacillota	Geobacillus	Geobacillus subterraneus
GCF_008370835.2	Pseudomonadota	Xanthomonas	Xanthomonas oryzae
GCF_004365405.1	Pseudomonadota	Oceanimonas	Oceanimonas baumannii
GCF_900105815.1	Pseudomonadota	Pseudomonas	Pseudomonas brenneri
GCF_900101085.1	Pseudomonadota	Pseudomonas	Pseudomonas grimontii
GCF_000400635.2	Actinomycetota	Amycolatopsis	Amycolatopsis keratiniphila
GCF_001890765.1	Cyanobacteriota	Spirulina	Spirulina major
GCF_002874535.1	Bacillota	Mesobacillus	Mesobacillus jeotgali
GCF_007830175.1	Bacillota	Sedimentibacter	Sedimentibacter saalensis
GCF_017876755.1	Actinomycetota	Crossiella	Crossiella equi
GCF_003860075.1	Actinomycetota	Actinomyces	Actinomyces bowdenii
GCF_900105865.1	Actinomycetota	Arcanobacterium	Arcanobacterium phocae
GCF_008704395.1	Actinomycetota	Streptomyces	Streptomyces alboniger
GCF_900105635.1	Pseudomonadota	Pseudomonas	Pseudomonas kilonensis
GCF_900105375.1	Actinomycetota	Rhodococcus	Rhodococcus jostii
GCF_020176155.1	Bacillota	Clostridium	Clostridium bowmanii
GCF_018861705.1	Bacillota	Clostridium	Clostridium psychrophilum
GCF_003688665.1	Aquificota	Hydrogenothermus	Hydrogenothermus marinus
GCF_900638065.1	Pseudomonadota	Citrobacter	Citrobacter youngae
GCF_010728525.1	Actinomycetota	Mycobacterium	Mycobacterium shottsii
GCF_019047805.1	Actinomycetota	Corynebacterium	Corynebacterium freneyi
GCF_001682515.1	Pseudomonadota	Acinetobacter	Acinetobacter gyllenbergii
GCF_000383275.1	Pseudomonadota	Paraburkholderia	Paraburkholderia caledonica
GCF_000961515.1	Pseudomonadota	Paraburkholderia	Paraburkholderia fungorum
GCF_017573545.1	Actinomycetota	Actinomadura	Actinomadura nitritigenes
GCF_900143005.1	Actinomycetota	Cryptosporangium	Cryptosporangium aurantiacum
GCF_900188105.1	Actinomycetota	Actinomadura	Actinomadura mexicana
GCF_002846365.1	Actinomycetota	Nocardia	Nocardia fluminea
GCF_002949635.1	Actinomycetota	Nocardia	Nocardia cyriacigeorgica
GCF_023283825.1	Pseudomonadota	Shewanella	Shewanella olleyana
GCF_003967075.1	Pseudomonadota	Sphingobium	Sphingobium amiense
GCF_003269955.1	Bacillota	Priestia	Priestia endophytica
GCF_001981305.1	Pseudomonadota	Marinobacter	Marinobacter lutaoensis
GCF_009301415.1	Pseudomonadota	Paracoccus	Paracoccus kondratievae
GCF_000829445.1	Bacillota	Jeotgalibacillus	Jeotgalibacillus alimentarius
GCF_016862295.1	Actinomycetota	Actinoplanes	Actinoplanes octamycinicus
GCF_016862275.1	Actinomycetota	Actinoplanes	Actinoplanes nipponensis
GCF_016907875.1	Actinomycetota	Arthrobacter	Arthrobacter roseus
GCF_002877605.2	Pseudomonadota	Vibrio	Vibrio lentus
GCF_001021045.1	Actinomycetota	Corynebacterium	Corynebacterium testudinoris
GCF_900107455.1	Actinomycetota	Asanoa	Asanoa ishikariensis
GCF_900638135.1	Pseudomonadota	Serratia	Serratia quinivorans
GCF_000948985.1	Pseudomonadota	Thalassomonas	Thalassomonas viridans
GCF_001951095.1	Bacillota	Weissella	Weissella cibaria
GCF_002847645.1	Bacillota	Falseniella	Falseniella ignava
GCF_900111135.1	Bacillota	Granulicatella	Granulicatella balaenopterae
GCF_003364265.1	Pseudomonadota	Helicobacter	Helicobacter aurati
GCF_024746855.1	Pseudomonadota	Pseudoalteromonas	Pseudoalteromonas flavipulchra
GCF_900465025.1	Bacillota	Clostridium	Clostridium neonatale
GCF_009831665.3	Pseudomonadota	Serratia	Serratia symbiotica
GCF_004217455.1	Actinomycetota	Blastococcus	Blastococcus saxobsidens
GCF_017909455.1	Actinomycetota	Curtobacterium	Curtobacterium flaccumfaciens
GCF_017893965.1	Spirochaetota	Treponema	Treponema parvum
GCF_003096095.1	Actinomycetota	Dietzia	Dietzia psychralcaliphila
GCF_004087915.1	Deferribacteres	Geovibrio	Geovibrio thiophilus
GCF_008630015.1	Pseudomonadota	Roseospira	Roseospira marina
GCF_009601025.1	Pseudomonadota	Roseospira	Roseospira navarrensis
[truncated: 11,857 more rows]
