# Supplementary material for: Proteomic Diversity in Bacteria: Insights and Implications for Bacterial Identification
Source: Mol Cell Proteomics. 2025 Jan 27;24(3):100917. doi: 10.1016/j.mcpro.2025.100917 (PMC11919601; doi:10.1016/j.mcpro.2025.100917)
Supplement: Supplementary Table S9 [file mmc10.xlsx]

## Sheet: Sheet1
Supplementary Table S7: Summary of species in the fungal strain-level reference database from MS2Bac.
NCBI accession number	Species_name	Strain name
GCF_000002945.1	Schizosaccharomyces pombe	strain=972h-
GCF_003054445.1	Pichia kudriavzevii	strain=CBS573
GCF_000243375.1	Torulaspora delbrueckii	strain=type strain:CBS 1146
GCF_000026365.1	Zygosaccharomyces rouxii	strain=CBS 732
GCF_025882075.1	Dioszegia hungarica	strain=PDD-24b-2
GCF_002102565.1	Kockovaella imperatae	strain=NRRL Y-17943
GCF_011074885.1	Brettanomyces bruxellensis	strain=UCD 2041
GCF_000002855.4	Aspergillus niger	na
GCF_013340325.1	Aspergillus tubingensis	strain=WU-2223L
GCF_028827555.1	Penicillium brevicompactum	strain=IBT 35665
GCF_028827035.1	Penicillium chrysogenum	strain=IBT 35668
GCF_028827155.1	Penicillium citrinum	strain=IBT 23319
GCF_001561935.1	Penicillium griseofulvum	strain=PG3
GCF_015533775.1	Penicillium roqueforti	strain=LCP96 04111
GCF_028828765.1	Penicillium canescens	strain=IBT 15451
GCF_021052385.1	Filobasidium floriforme	strain=CBS 6241
GCF_014466165.1	Pleurotus ostreatus	strain=PC9
GCF_021015755.1	Lentinula edodes	strain=Le(Bin) 0899 ss11
GCF_004011695.2	Ascochyta rabiei	na
GCF_014235925.1	Colletotrichum truncatum	strain=CMES1059
GCF_000002545.3	Nakaseomyces glabratus	strain=CBS 138
GCF_000182765.1	Candida parapsilosis	strain=CDC317
GCF_008704595.1	Diutina rugosa	strain=CBS 613
GCF_020509005.1	Fulvia fulva	strain=Race5_Kim
GCF_001642055.1	Alternaria alternata	strain=SRC1lrK2f
GCF_011074865.1	Brettanomyces nanus	strain=CBS 1945
GCF_002079055.1	Saccharomyces paradoxus	strain=CBS432
GCF_000769745.1	Penicillium expansum	strain=MD-8
GCF_030867785.1	Colletotrichum acutatum	strain=CBS 112980
GCF_900007245.1	Priceomyces carsonii	strain=CBS4050
GCF_000002515.2	Kluyveromyces lactis	strain=NRRL Y-1140
GCF_028829585.1	Penicillium vulpinum	strain=IBT 29486
GCF_025094135.1	Mucor mucedo	strain=NRRL 3635
GCF_001653265.1	Purpureocillium lilacinum	na
GCF_034447905.1	Colletotrichum destructivum	strain=CBS 520.97
GCF_022264815.1	Rhodofomes roseus	strain=CIRM-BRFM 1785
GCF_020623625.1	Saccharomycodes ludwigii	strain=NBRC 1722
GCF_019609905.1	Fusarium poae	strain=DAOMC 252244
GCF_028826855.1	Penicillium coprophilum	strain=IBT 35676
GCF_028827405.1	Penicillium crustosum	strain=IBT 35664
GCF_030384665.1	Lodderomyces elongisporus	strain=NRRL YB-4239
GCF_009556855.1	Talaromyces marneffei	na
GCF_000151645.1	Tuber melanosporum	strain=Mel28
GCF_000988165.1	Vairimorpha ceranae	strain=PA08 1199
GCF_028827395.1	Penicillium hordei	strain=IBT 12815
GCF_002237265.1	Aspergillus thermomutatus	strain=HMR AF 39
GCF_002847045.1	Aspergillus candidus	strain=CBS 102.13
GCF_013402915.1	Zygotorulaspora mrakii	strain=NRRL Y-6702
GCF_013396075.1	Fusarium subglutinans	strain=NRRL 66333
GCF_024521635.1	Tricharina praecox	strain=CBS 144465
GCF_012971845.1	Lasiodiplodia theobromae	strain=AM2As
GCF_001548555.1	Eremothecium sinecaudum	strain=ATCC 58844
GCF_024043175.1	Alternaria infectoria	strain=BMP 0036
GCF_002926055.2	[Candida] haemuloni	strain=B11899
GCF_019049425.1	Scheffersomyces spartinae	strain=ARV_011
GCF_002251995.1	Wickerhamiella sorbophila	strain=DS02
GCF_014133895.1	Torulaspora globosa	strain=CBS764
GCF_016758785.1	Suillus bovinus	strain=UH-Sbo-P2
GCF_016628075.1	Suillus paluster	strain=FC165
GCF_016647625.1	Suillus subalutaceus	strain=FC151
GCF_016647635.1	Suillus subaureus	strain=MN1
GCF_020744475.1	Fusarium redolens	strain=MPI-CAGE-AT-0023
GCF_030347475.1	Cadophora gregata	na
GCF_029532465.1	Lipomyces tetrasporus	strain=NRRL Y-64009
GCF_900007375.1	Fusarium venenatum	strain=A3/5
GCF_001447935.2	Debaryomyces fabryi	strain=CBS 789
GCF_003025115.1	Trichoderma citrinoviride	strain=TUCIM 6016
GCF_003144115.1	Tilletiopsis washingtonensis	strain=MCA 4186
GCF_028828655.1	Penicillium verrucosum	strain=IBT 35672
GCF_002072235.1	Penicillium solitum	strain=IBT 29525
GCF_903064755.1	Kazachstania barnettii	strain=CLIB 1767
GCF_002104995.1	Linderina pennispora	strain=ATCC 12442
GCF_025024165.1	Kickxella alabastrina	strain=RSA 675
GCF_009193585.1	Aspergillus caelatus	strain=CBS 763.97
GCF_022984875.1	Hypoxylon fragiforme	strain=CBS 206.31
GCF_028974085.1	Penicillium chermesinum	strain=IBT 19713
GCF_028827525.1	Penicillium daleae	strain=IBT 16125
GCF_002105155.1	Lobosporangium transversale	strain=NRRL 3116
GCF_025331425.1	Radiomyces spectabilis	strain=NRRL 2753
GCF_025528875.1	Mycotypha africana	strain=NRRL 2978
GCF_025766255.1	Zychaea mexicana	strain=RSA 1403
GCF_001723175.1	Penicillium oxalicum	strain=HP7-1
GCF_028829465.1	Penicillium soppii	strain=IBT 18220
GCF_028829765.1	Penicillium waksmanii	strain=IBT 27052
GCF_028974065.1	Penicillium cinerascens	strain=IBT 15544
GCF_011692745.1	Arthroderma uncinatum	strain=CBS 119779
GCF_018404265.1	Aspergillus viridinutans	strain=IFM 47045
GCF_003290485.1	Malassezia restricta	strain=KCTC 27527
GCF_001278385.1	Malassezia pachydermatis	strain=CBS 1879
GCF_014595645.1	Diaporthe citri	strain=NFHF-8-4
GCF_019650295.1	Cercospora kikuchii	strain=MAFF 305040
GCF_000747765.1	Moesziomyces antarcticus	strain=JCM 10317
GCF_014898465.1	Botrytis porri	strain=MUCL 3234
GCF_025118155.1	Cokeromyces recurvatus	strain=NRRL 2243
GCF_001078395.1	Aspergillus udagawae	strain=IFM 46973
GCF_000836115.1	Exophiala spinifera	strain=CBS 89968
GCF_028827675.1	Penicillium lagena	strain=IBT 129212
GCF_033439725.1	Neurospora tetraspora	strain=CBS 560.94
GCF_001625195.1	Drechmeria coniospora	strain=ARSEF 6962
GCF_025201335.1	Gilbertella persicaria	strain=CBS 190.32
GCF_025024155.1	Gamsiella multidivaricata	strain=RSA 2152
GCF_025201355.1	Halteromyces radiatus	strain=CBS 162.75
GCF_022478755.1	Daldinia loculata	strain=CBS 113971
GCF_003942205.1	Apiotrichum porosum	strain=DSM 27194
GCF_001792695.1	Aspergillus bombycis	strain=NRRL26010
GCF_025602895.1	Polychytrium aggregatum	strain=JEL109
GCF_020360975.1	Hirsutella rhossiliensis	strain=HR02
GCF_014066305.1	Letharia columbiana	na
GCF_900074925.1	Ramularia collo-cygni	strain=URUG2
GCF_022497035.1	Daldinia vernicosa	strain=CBS 139.73
GCF_016647745.1	Suillus plorans	strain=S12
GCF_028827245.1	Penicillium angulare	strain=IBT 27051
GCF_907166805.1	Alternaria atra	na
GCF_900519145.1	Ustilago hordei	strain=Uho2
GCF_013368755.1	Talaromyces rugulosus	strain=W13939
GCF_002742065.1	Cercospora beticola	strain=09-40
GCF_028826915.1	Penicillium bovifimosum	strain=IBT 22155
GCF_009193445.1	Aspergillus pseudotamarii	strain=CBS 117625
GCF_016097325.1	Aspergillus melleus	strain=CBS 546.65
GCF_022376445.1	Neoantrodia serialis	strain=Sig1Antser10
GCF_014898295.1	Botrytis byssoidea	strain=MUCL 94
GCF_003851025.1	Sparassis crispa	na
GCF_020906515.1	Vanrija pseudolonga	na
GCF_023278565.1	Colletotrichum lupini	strain=IMI 504893
GCF_004355905.1	Pyricularia grisea	strain=NI907
GCF_001500285.1	Mollisia scopiformis	strain=CBS 120377
GCF_020726525.1	Truncatella angustata	strain=MPI-SDFR-AT-0073
GCF_004154835.1	Alternaria arborescens	strain=FERA 675
GCF_021901695.1	Puccinia striiformis f. sp. tritici	strain=134E16A+17+33+
GCF_028828555.1	Penicillium taxi	strain=IBT 34144
GCF_020744495.1	Fusarium solani	strain=FSSC 5 MPI-SDFR-AT-0091
GCF_033847375.1	Trichoderma aggressivum f. europaeum	strain=CBS 100526
GCF_028828445.1	Penicillium paradoxum	strain=IBT 22861
GCF_023757985.1	Alternaria ethzedia	strain=BMP 0044
GCF_024043145.1	Alternaria conjuncta	strain=BMP 0040
GCF_018924745.1	Marasmius oreades	na
GCF_017499595.1	Psilocybe cubensis	strain=MGC-MH-2018
GCF_016861735.1	Aspergillus chevalieri	strain=M1
GCF_028826845.1	Penicillium canariense	strain=IBT 26290
GCF_900044065.1	Fusarium mangiferae	strain=MRC7560
GCF_026873545.1	Fusarium falciforme	strain=Fu3.1
GCF_028828005.1	Penicillium manginii	strain=IBT 31320
GCF_026914185.1	Puccinia triticina	strain=Pt15
GCF_009176365.1	Aspergillus alliaceus	strain=CBS 536.65
GCF_000836275.1	Exophiala mesophila	strain=CBS 40295
GCF_000091045.1	Cryptococcus neoformans var. neoformans JEC21	strain=JEC21
GCF_000835515.1	Exophiala oligosperma	strain=CBS 72588
GCF_003144295.1	Acaromyces ingoldii	strain=MCA 4198
GCF_000151335.2	Coccidioides posadasii C735 delta SOWgp	strain=C735 delta SOWgp
GCF_029542785.1	Malassezia japonica	strain=CBS 9431
GCF_947241705.1	Saccharomyces mikatae IFO 1815	strain=IFO1815
GCF_947243775.1	Saccharomyces kudriavzevii IFO 1802	strain=IFO1802
GCF_000011425.1	Aspergillus nidulans FGSC A4	strain=FGSC A4
GCF_000240135.3	Fusarium graminearum PH-1	strain=PH-1; NRRL 31084
GCF_003316985.1	Fusarium coffeatum	strain=FIESC_28
GCF_024043155.1	Alternaria arbusti	strain=BMP 1465
GCF_000149245.1	Cryptococcus neoformans var. grubii H99	strain=H99
GCF_001883845.1	Diplodia corticola	strain=CBS 112549
GCF_000182965.3	Candida albicans SC5314	strain=SC5314
GCF_000328475.2	Ustilago maydis 521	strain=521
GCF_000182895.1	Coprinopsis cinerea okayama7#130	strain=okayama7#130
GCF_000002495.2	Pyricularia oryzae 70-15	strain=70-15
GCF_010093505.1	Neohortaea acidophila	strain=CBS 113389
GCF_000149335.2	Coccidioides immitis RS	strain=RS
GCF_000836295.1	Verruconis gallopava	strain=CBS 43764
GCF_001642475.1	Fonsecaea monophora	strain=CBS 269.37
GCF_004022145.1	Paecilomyces variotii	strain=CBS 101075
GCF_028829835.1	Penicillium mononematosum	strain=IBT 11891
GCF_030864355.1	Cutaneotrichosporon cavernicola	strain=HIS019
GCF_005498985.1	Sporisorium graminicola	strain=CBS 10092
GCF_023757995.1	Alternaria metachromatica	strain=BMP 0045
GCF_000149385.1	Cryptococcus neoformans var. neoformans B-3501A	strain=B-3501A
GCF_000002525.2	Yarrowia lipolytica CLIB122	strain=CLIB122
GCF_000006445.2	Debaryomyces hansenii CBS767	strain=CBS767
GCF_000091025.4	Eremothecium gossypii ATCC 10895	strain=ATCC 10895
GCF_000091225.2	Encephalitozoon cuniculi GB-M1	na
GCF_035610405.1	[Candida] saopauloensis	strain=19XY460
GCF_028827145.1	Penicillium concentricum	strain=IBT 3081
GCF_010724455.1	Aspergillus lentulus	strain=IFM 58399
GCF_000149425.1	Meyerozyma guilliermondii ATCC 6260	strain=ATCC 6260
GCF_000006335.3	Candida tropicalis MYA-3404	strain=MYA-3404
GCF_002954075.1	Cryptococcus deuterogattii R265	na
GCF_023758025.1	Alternaria triticimaculans	strain=BMP 0046
GCF_010093625.1	Macroventuria anomochaeta	strain=CBS 525.71
GCF_028827735.1	Penicillium macrosclerotiorum	strain=IBT 26536
GCF_000143365.1	Chaetomium globosum CBS 148.51	strain=CBS 148.51
GCF_000003835.1	Clavispora lusitaniae ATCC 42720	strain=ATCC 42720
GCF_010094085.1	Westerdykella ornata	strain=CBS 379.55
GCF_000146915.1	Parastagonospora nodorum SN15	strain=SN15
GCF_000209165.1	Scheffersomyces stipitis CBS 6054	strain=CBS 6054
GCF_022478825.1	Daldinia caldariorum	strain=CBS 122874
GCF_008694065.1	Daldinia childiae	strain=JS-1345
GCF_022478715.1	Daldinia decipiens	strain=CBS 113046
GCF_022578975.1	Hypoxylon trugodes	strain=CBS 135444
GCF_022495145.1	Xylaria bambusicola	strain=CBS 139988
GCF_022578515.1	Annulohypoxylon truncatum	strain=CBS 140777
GCF_000002655.1	Aspergillus fumigatus Af293	strain=Af293
GCF_000149645.3	Aspergillus fischeri NRRL 181	strain=NRRL 181
GCF_000143535.2	Botrytis cinerea B05.10	strain=B05.10
GCF_014117465.1	Aspergillus flavus NRRL3357	strain=NRRL3357
GCF_000149555.1	Fusarium verticillioides 7600	strain=7600
GCF_000219625.1	Zymoseptoria tritici IPO323	strain=IPO323
GCF_000003515.1	Uncinocarpus reesii 1704	strain=1704
GCF_000149615.1	Aspergillus terreus NIH2624	strain=NIH2624
GCF_001662655.1	Pseudogymnoascus verrucosus	strain=UAMH 10579
GCF_000002715.2	Aspergillus clavatus NRRL 1	strain=NRRL 1
GCF_000835505.1	Exophiala xenobiotica	strain=CBS 118157
GCF_030913505.1	Colletotrichum phormii	strain=CBS 102054
GCF_000182925.2	Neurospora crassa OR74A	strain=OR74A
GCF_000185945.1	Cryptococcus gattii WM276	strain=WM276
GCF_022376455.1	Epithele typhae	strain=CBS 203.58
GCF_000340215.1	Pseudocercospora fijiensis CIRAD86	strain=CIRAD86
GCF_010094035.1	Trematosphaeria pertusa	strain=CBS 122368
GCF_001481775.2	Trichoderma gamsii	strain=T6085
GCF_000149845.2	Schizosaccharomyces japonicus yFS275	strain=yFS275
GCF_000170995.1	Trichoderma virens Gv29-8	strain=Gv29-8
GCF_028974205.1	Penicillium antarcticum	strain=IBT 31339
GCF_000149925.1	Puccinia graminis f. sp. tritici CRL 75-36-700-3	strain=CRL 75-36-700-3
GCF_003013735.1	[Candida] pseudohaemulonii	strain=B12108
GCF_024521655.1	Durotheca rogersii	strain=YMJ 92031201
GCF_000181695.2	Malassezia globosa CBS 7966	strain=CBS 7966
GCF_000149985.1	Pyrenophora tritici-repentis Pt-1C-BFP	strain=Pt-1C-BFP
GCF_000149955.1	Fusarium oxysporum f. sp. lycopersici 4287	strain=4287
GCF_023758075.1	Alternaria novae-zelandiae	strain=BMP 2774
GCF_000167675.1	Trichoderma reesei QM6a	strain=QM6a
GCF_000150035.1	Vanderwaltozyma polyspora DSM 70294	strain=DSM 70294
GCF_000003125.1	Talaromyces stipitatus ATCC 10500	strain=ATCC 10500
GCF_000150115.1	Histoplasma capsulatum G186AR	strain=G186AR
GCF_000171015.1	Trichoderma atroviride IMI 206040	strain=IMI 206040
GCF_016906535.1	Rhizoctonia solani	strain=AG-1 IA
GCF_001664045.1	Ogataea polymorpha	strain=NCYC 495 leu1.1
GCF_010093815.1	Pseudovirgaria hyperparasitica	strain=CBS 121739
GCF_011800055.1	Colletotrichum gloeosporioides	strain=Lc1
GCF_000150505.1	Schizosaccharomyces octosporus yFS286	strain=yFS286
GCF_000143565.1	Laccaria bicolor S238N-H82	strain=S238N-H82
GCF_023343755.2	Candida oxycetoniae	strain=CBS 10844
GCF_024610255.1	Candida jiufengensis	strain=CBS 10846
GCF_024610245.1	Candida pseudojiufengensis	strain=CBS 10847
GCF_003013715.1	[Candida] auris	strain=B11220
GCF_000150675.1	Verticillium dahliae VdLs.17	strain=VdLs.17
GCF_000150705.2	Paracoccidioides lutzii Pb01	strain=Pb01
GCF_000150735.1	Paracoccidioides brasiliensis Pb18	strain=Pb18
GCF_000184455.2	Aspergillus oryzae RIB40	strain=RIB40
GCF_000213175.1	Neurospora tetrasperma FGSC 2508	strain=FGSC 2508
GCF_000226545.1	Podospora anserina S mat+	strain=S mat+
GCF_000150825.1	Verticillium alfalfae VaMs.102	strain=VaMs.102
GCF_000150975.2	Nannizzia gypsea CBS 118893	strain=CBS 118893
GCF_000151145.1	Microsporum canis CBS 113480	strain=CBS 113480
GCF_000146045.2	Saccharomyces cerevisiae S288C	strain=S288C
GCF_000142805.1	Lachancea thermotolerans CBS 6340	strain=CBS 6340
GCF_000003525.1	Blastomyces dermatitidis ER-3	strain=ER-3
GCF_000003855.2	Blastomyces gilchristii SLH14081	strain=SLH14081
GCF_000151425.1	Trichophyton rubrum CBS 118892	strain=CBS 118892
GCF_014066315.1	Letharia lupina	na
GCF_019202705.1	[Candida] subhashii	strain=CBS 10753
GCF_000732125.1	Scedosporium apiospermum	strain=IHEM 14462
GCF_035658355.1	Kwoniella shivajii	na
GCF_023758015.1	Alternaria viburni	strain=BMP 2772
GCF_000835495.1	Cladophialophora immunda	strain=CBS 83496
GCF_000226095.1	Thermothelomyces thermophilus ATCC 42464	strain=ATCC 42464
GCF_000026945.1	Candida dubliniensis CD36	strain=CD36
GCF_010093595.1	Mytilinidion resinicola	strain=CBS 304.34
GCF_000226115.1	Thermothielavioides terrestris NRRL 8126	strain=NRRL 8126
GCF_000271645.1	Tremella mesenterica DSM 1558	strain=Fries
GCF_000218685.1	Serpula lacrymans var. lacrymans S7.9	strain=S7.9
GCF_000143185.2	Schizophyllum commune H4-8	strain=H4-8
GCF_001329695.1	Rhodotorula graminis WP1	strain=WP1
GCF_033458365.1	Neurospora hispaniola	strain=FGSC 10403
GCF_000223465.1	Yamadazyma tenuis ATCC 10573	strain=ATCC 10573
GCF_000300555.1	Agaricus bisporus var. burnettii JB137-S8	strain=JB137-s8
GCF_000313525.1	Fibroporia radiculosa	strain=TFFH 294
GCF_000223485.1	Spathaspora passalidarum NRRL Y-27907	strain=NRRL Y-27907
GCF_000027005.1	Komagataella phaffii GS115	strain=GS115
GCF_000145635.1	Gaeumannomyces tritici R3-111a-1	strain=R3-111a-1
GCF_000149035.1	Colletotrichum graminicola M1.001	strain=M1.001
GCF_000182565.1	Spizellomyces punctatus DAOM BR117	strain=DAOM BR117
GCF_000300595.1	Phanerochaete carnosa HHB-10118-sp	strain=HHB-10118-sp
GCF_000004155.1	Schizosaccharomyces cryophilus OY26	strain=OY26
GCF_000280675.1	Beauveria bassiana ARSEF 2860	strain=ARSEF 2860
GCF_000187405.1	Metarhizium acridum CQMa 102	strain=CQMa 102
GCF_000187425.2	Metarhizium robertsii ARSEF 23	strain=ARSEF 23
GCF_000143105.1	Grosmannia clavigera kw1407	strain=kw1407
GCF_001641265.1	Pseudogymnoascus destructans	strain=20631-21
GCF_013085055.1	Fusarium oxysporum Fo47	strain=Fo47
GCF_000151355.1	Fusarium vanettenii 77-13-4	na
GCF_011745365.1	Cryphonectria parasitica EP155	strain=EP155
GCF_000151505.1	Trichophyton verrucosum HKI 0517	strain=HKI 0517
GCF_000151125.1	Trichophyton benhamiae CBS 112371	strain=CBS 112371
GCF_000354255.1	Bipolaris maydis ATCC 48331	strain=ATCC 48331
GCF_000146945.2	Sclerotinia sclerotiorum 1980 UF-70	strain=1980
GCF_000338995.1	Bipolaris sorokiniana ND90Pr	strain=ND90Pr
GCF_000344685.1	Gloeophyllum trabeum ATCC 11539	strain=ATCC 11539
GCF_002117355.1	Postia placenta MAD-698-R-SB12	strain=MAD-698-R-SB12
GCF_000263375.1	Wallemia mellicola CBS 633.66	strain=CBS 633.66
GCF_000359705.1	Exserohilum turcica Et28A	strain=Et28A
GCF_010093535.1	Lindgomyces ingoldianus	strain=ATCC 200398
GCF_030913465.1	Colletotrichum navitas	strain=CBS 125086
GCF_001661255.1	Wickerhamomyces anomalus NRRL Y-366-8	strain=NRRL Y-366-8
GCF_000203795.2	Batrachochytrium dendrobatidis JAM81	strain=JAM81
GCF_029851405.1	Lichtheimia ornata	na
GCF_009771025.1	Colletotrichum fructicola	strain=CGMCC3.17371
GCF_013390195.1	Colletotrichum siamense	strain=Cg363
GCF_001890905.1	Aspergillus aculeatus ATCC 16872	strain=ATCC 16872
GCF_000320565.1	Sphaerulina musiva SO2202	strain=SO2202
GCF_000271605.1	Fomitiporia mediterranea MF3/22	strain=MF3/22
GCF_001661265.1	Saitoella complicata NRRL Y-17804	strain=NRRL Y-17804
GCF_022836535.1	Colletotrichum spaethianum	strain=MAFF 239500
GCF_026319165.1	Colletotrichum fioriniae	strain=ACFK16
GCF_000338955.1	Baudoinia panamericana UAMH 10762	strain=UAMH 10762
GCF_000271585.1	Trametes versicolor FP-101664 SS1	strain=FP-101664 SS1
GCF_000264905.1	Stereum hirsutum FP-91666 SS1	strain=FP-91666 SS1
GCF_000275845.1	Dichomitus squalens LYAD-421 SS1	strain=LYAD-421 SS1
GCF_000264995.1	Punctularia strigosozonata HHB-11173 SS5	strain=HHB-11173 SS5
GCF_000271625.1	Coniophora puteana RWD-64-598 SS2	strain=RWD-64-598 SS2
GCF_000439145.1	Rhizophagus irregularis DAOM 181602=DAOM 197198	strain=DAOM 197198
GCF_000320585.1	Heterobasidion irregulare TC 32-1	strain=TC 32-1
GCF_000204055.1	Melampsora larici-populina 98AG31	strain=98AG31
GCF_019321695.1	Diaporthe batatas	strain=CRI 302-4
GCF_020726555.1	Boeremia exigua	strain=MPI-SDFR-AT-0100
GCF_000225545.1	Orbilia oligospora ATCC 24927	strain=ATCC 24927
GCF_000221225.1	Thermochaetoides thermophila DSM 1495	strain=DSM 1495
GCF_001672515.1	Colletotrichum higginsianum IMI 349063	strain=IMI 349063
GCF_001661235.1	Pichia membranifaciens NRRL Y-2026	strain=NRRL Y-2026
GCF_001638985.1	Phycomyces blakesleeanus NRRL 1555(-)	strain=NRRL 1555(-)
GCF_000708205.1	Mixia osmundae IAM 14324	strain=IAM 14324
GCF_000182805.3	Sordaria macrospora k-hell	strain=k-hell
GCF_001640025.1	Sugiyamaella lignohabitans	strain=CBS 10342
GCF_001646965.1	Fonsecaea nubica	strain=CBS 269.64
GCF_003019875.1	Amorphotheca resinae ATCC 22711	strain=ATCC 22711
GCF_000230625.1	Exophiala dermatitidis NIH/UT8656	strain=NIH/UT8656
GCF_001664035.1	Metschnikowia bicuspidata var. bicuspidata NRRL YB-4993	strain=NRRL YB-4993
GCF_019207475.1	Ogataea angusta	na
GCF_000187245.1	Ogataea parapolymorpha DL-1	strain=DL-1
GCF_000146465.1	Encephalitozoon intestinalis ATCC 50506	strain=ATCC 50506
GCF_001027345.1	Cutaneotrichosporon oleaginosum	strain=IBC0246
GCF_000250985.1	Nematocida parisii ERTm1	strain=ERTm1
GCF_000277815.2	Encephalitozoon hellem ATCC 50504	strain=ATCC 50504
GCF_000523435.1	Bipolaris zeicola 26-R-13	strain=26-R-13
GCF_000523455.1	Bipolaris oryzae ATCC 44560	strain=ATCC 44560
GCF_000527765.1	Bipolaris victoriae FI3	strain=FI3
GCF_000235365.1	Eremothecium cymbalariae DBVPG#7215	strain=DBVPG#7215
GCF_000300575.1	Agaricus bisporus var. bisporus H97	strain=H97
GCF_024613125.1	Pisolithus orientalis	strain=OTSU
GCF_000192795.1	Vavraia culicis subsp. floridensis	strain=floridensis
GCF_000225605.1	Cordyceps militaris CM01	strain=CM01
GCF_003025095.1	Trichoderma harzianum CBS 226.95	strain=CBS 226.95
GCF_001661405.1	Cyberlindnera jadinii NRRL Y-1542	strain=NRRL Y-1542
GCF_001661395.1	Hyphopichia burtonii NRRL Y-1933	strain=NRRL Y-1933
GCF_001661335.1	Babjeviella inositovora NRRL Y-12698	strain=NRRL Y-12698
GCF_001661415.1	Suhomyces tanzawaensis NRRL Y-17324	strain=NRRL Y-17324
GCF_000230375.1	Plenodomus lingam JN3	na
GCF_000231115.1	Vittaforma corneae ATCC 50505	strain=ATCC 50505
GCF_028828465.1	Penicillium psychrosexuale	strain=IBT 29551
GCF_001417885.1	Kluyveromyces marxianus DMKU3-1042	strain=DMKU3-1042
GCF_000303195.2	Fusarium pseudograminearum CS3096	strain=CS3096
GCF_001890125.1	Aspergillus versicolor CBS 583.65	strain=CBS 583.65
GCF_001890705.1	Aspergillus sydowii CBS 593.65	strain=CBS 593.65
GCF_000711695.1	Tilletiaria anomala UBC 951	strain=UBC 951
GCF_000313485.1	Wickerhamomyces ciferrii	strain=NRRL Y-1031 F-60-10
GCF_019915245.1	Fusarium musae	strain=F31
GCF_003025105.1	Trichoderma asperellum CBS 433.97	strain=CBS 433.97
GCF_000721785.1	Aureobasidium pullulans EXF-150	strain=EXF-150
GCF_000721775.1	Aureobasidium melanogenum CBS 110374	strain=CBS 110374
GCF_000721765.1	Aureobasidium namibiae CBS 147.97	strain=CBS 147.97
GCF_000721755.1	Aureobasidium subglaciale EXF-2481	strain=EXF-2481
GCF_003724135.2	Verticillium nonalfalfae	strain=VnAa140/NRRL 66861
GCF_000237345.1	Naumovozyma castellii CBS 4309	strain=type strain:CBS 4309
GCF_016861625.1	Aspergillus luchuensis	strain=IFO 4308
GCF_000349005.2	Pneumocystis murina B123	strain=B123
GCF_023601865.1	Aspergillus affinis	strain=CMG 70
GCF_000227115.2	Naumovozyma dairenensis CBS 421	strain=type strain:CBS 421
GCF_000315915.1	Tetrapisispora blattae CBS 6284	strain=type strain:CBS 6284
GCF_000236905.1	Tetrapisispora phaffii CBS 4417	strain=type strain:CBS 4417
GCF_000304475.1	Kazachstania africana CBS 2517	strain=type strain:CBS 2517
GCF_000348985.1	Kazachstania naganishii CBS 8797	strain=type strain:CBS 8797
GCF_000298775.1	Drepanopeziza brunnea f. sp. 'multigermtubi' MB_m1	strain=MB_m1
GCF_001890725.1	Aspergillus wentii DTO 134E9	strain=DTO 134E9
GCF_001890105.1	Penicilliopsis zonata CBS 506.65	strain=CBS 506.65
GCF_021365365.1	Ilyonectria robusta	strain=PMI_751
GCF_028827665.1	Penicillium hispanicum	strain=IBT 35686
GCF_010093935.1	Zasmidium cellare ATCC 36951	strain=ATCC 36951
GCF_001298625.1	Saccharomyces eubayanus	strain=FM1318
GCF_000804445.1	Metarhizium album ARSEF 1941	strain=ARSEF 1941
GCF_001636725.1	Cordyceps fumosorosea ARSEF 2679	strain=ARSEF 2679
GCF_000260195.1	Fusarium odoratissimum NRRL 54006	strain=54006
GCF_030411735.1	Phialemonium atrogriseum	strain=8032-3
GCF_004353045.1	Thyridium curvatum	strain=D216
GCF_012550715.1	Geosmithia morbida	na
GCF_011947395.1	Colletotrichum karsti	strain=CkLH20
GCF_002865645.1	Hyaloscypha bicolor E	strain=E
GCF_028828025.1	Penicillium rubens	strain=IBT 27055
GCF_000409485.1	Glarea lozoyensis ATCC 20868	strain=ATCC 20868
GCF_000320785.1	Rhodotorula toruloides NP11	strain=NP11
GCF_028827165.1	Penicillium cosmopolitanum	strain=IBT 29677
GCF_028826775.1	Penicillium argentinense	strain=IBT 30761
GCF_021365285.1	Talaromyces proteolyticus	strain=PMI_201
GCF_028827265.1	Penicillium atrosanguineum	strain=IBT 20685
GCF_000315875.1	Candida orthopsilosis Co 90-125	strain=Co 90-125
GCF_002105095.1	Pseudomassariella vexata	strain=CBS 129021
GCF_010094145.1	Didymella exigua CBS 183.55	strain=CBS 183.55
GCF_000687475.1	Ustilaginoidea virens	strain=UV-8b
GCF_001890805.1	Aspergillus glaucus CBS 516.65	strain=CBS 516.65
GCF_028828045.1	Penicillium odoratum	strain=IBT 22623
GCF_000281105.1	Coniosporium apollinis CBS 100218	strain=CBS 100218
GCF_010015615.1	Cucurbitaria berberidis CBS 394.84	strain=CBS 394.84
GCF_000315645.1	Penicillium digitatum Pd1	strain=Pd1
GCF_033439665.1	Chaetomium strumarium	strain=CBS 333.67
GCF_003444635.1	Morchella importuna	strain=M04M26
GCF_020137385.1	Morchella sextelata	strain=SCLS
GCF_010093885.1	Aplosporella prunicola CBS 121167	strain=CBS 121167
GCF_000280035.1	Encephalitozoon romaleae SJ-2008	strain=SJ-2008
GCF_000585585.1	Capronia coronata CBS 617.96	strain=CBS 617.96
GCF_000585565.1	Capronia epimyces CBS 606.96	strain=CBS 606.96
GCF_000585535.1	Cladophialophora psammophila CBS 110553	strain=CBS 110553
GCF_000585515.1	Cladophialophora yegresii CBS 114405	strain=CBS 114405
GCF_000709125.1	Exophiala aquamarina CBS 119918	strain=CBS 119918
GCF_000293215.1	Trichosporon asahii var. asahii CBS 2479	strain=CBS 2479
GCF_013036055.1	Alternaria burnsii	strain=CBS107.38
GCF_023758085.1	Alternaria hordeiaustralica	strain=BMP 2776
GCF_024043165.1	Alternaria incomplexa	strain=BMP 0042
GCF_024291825.1	Alternaria postmessia	strain=BMP 2775
GCF_020736505.1	Alternaria rosae	strain=MPI-PUGE-AT-0040
GCF_023758065.1	Alternaria ventricosa	strain=BMP 2768
GCF_001896365.1	Talaromyces amestolkiae	strain=CIB
GCF_024610275.1	Candida theae	strain=CBS 12239
GCF_030867565.1	Colletotrichum costaricense	strain=IMI 309622
GCF_030913485.1	Colletotrichum godetiae	strain=CBS 193.32
GCF_001831195.1	Colletotrichum orchidophilum	strain=IMI 309357
GCF_011075155.1	Colletotrichum scovillei	strain=TJNH1
GCF_030869305.1	Colletotrichum tamarilloi	strain=Tom-12
GCF_026229845.1	Diaporthe amygdali	strain=CAA958
GCF_013390185.1	Colletotrichum aenigma	strain=Cg56
GCF_003426965.1	Aspergillus tanneri	strain=NIH1004
GCF_016861865.1	Aspergillus puulaauensis	strain=MK2
GCF_000365145.1	Cyphellophora europaea CBS 101466	strain=CBS 101466
GCF_900067095.1	Fusarium proliferatum ET1	strain=ET1
GCF_000516985.1	Pestalotiopsis fici W106-1	strain=W106-1
GCF_000349305.1	Malassezia sympodialis ATCC 42132	strain=ATCC 42132
GCF_002926085.2	[Candida] duobushaemulonis	strain=B09383
GCF_000938715.1	Lachancea lanzarotensis	strain=CBS 12615
GCF_000464535.1	Endocarpon pusillum Z07020	strain=Z07020
GCF_036426115.1	Kwoniella botswanensis	strain=CBS 12716
GCF_000814965.1	Metarhizium brunneum ARSEF 3297	strain=ARSEF 3297
GCF_000417875.1	Pseudozyma flocculosa PF-1	strain=PF-1
GCF_000365165.1	Cladophialophora carrionii CBS 160.54	strain=CBS 160.54
GCF_900079805.1	Fusarium fujikuroi IMI 58289	strain=IMI 58289
GCF_003144205.1	Meira miltonrushii	strain=MCA 3882
GCF_000392275.1	Phaeoacremonium minimum UCRPA7	strain=UCRPA7
GCF_001720155.1	Cryptococcus wingfieldii CBS 7118	strain=CBS 7118
GCF_001720205.1	Cryptococcus amylolentus CBS 6039	strain=CBS 6039
GCF_000512605.1	Kwoniella pini CBS 10737	strain=CBS 10737
GCF_000512585.1	Kwoniella bestiolae CBS 10118	strain=CBS 10118
GCF_000512565.1	Kwoniella dejecticola CBS 10117	strain=CBS 10117
GCF_000507465.1	Kwoniella mangroviensis CBS 8507	strain=CBS 8507
GCF_000400465.1	Wallemia ichthyophaga EXF-994	strain=EXF-994
GCF_000403515.1	Pseudozyma hubeiensis SY62	strain=SY62
GCF_025399195.1	Umbelopsis ramanniana AG	strain=AG
GCF_003711515.1	Sodiomyces alkalinus F11	strain=F11
GCF_001632365.1	Laetiporus sulphureus 93-53	strain=93-53
GCF_010015565.1	Dissoconium aciculare CBS 342.82	strain=CBS 342.82
GCF_028828155.1	Penicillium subrubescens	strain=IBT 31985
GCF_007821495.1	Lachnellula hyalina	strain=CBS 185.66
GCF_028827825.1	Penicillium malachiteum	strain=IBT 17515
GCF_025433545.1	Fusarium keratoplasticum	na
GCF_001619985.1	Xylona heveae TC161	strain=TC161
GCF_002708625.1	Rhizopus microsporus ATCC 52813	strain=ATCC 52813
GCF_003344945.1	Aspergillus welwitschiae	strain=CBS 139.54b
GCF_028827695.1	Penicillium maclennaniae	strain=IBT 15551
GCF_001661345.1	Ascoidea rubescens DSM 1968	strain=DSM 1968
GCF_000803265.1	Ordospora colligata OC4	strain=OC4
GCF_000497045.1	Kalmanozyma brasiliensis GHG001	strain=GHG001
GCF_001651985.1	Fonsecaea erecta	strain=CBS 125763
GCF_020536065.1	Ogataea philodendri	strain=CBS6075
GCF_001653235.2	Pochonia chlamydosporia 170	na
GCF_000576695.1	Kuraishia capsulata CBS 1993	strain=CBS 1993
GCF_022830035.1	Ophidiomyces ophidiicola	strain=CBS 122913
GCF_000600275.1	Aspergillus ruber CBS 135680	strain=CBS 135680
GCF_010015585.1	Eremomyces bilateralis CBS 781.70	strain=CBS 781.70
GCF_010015815.1	Dothidotthia symphoricarpi CBS 119687	strain=CBS 119687
GCF_002847485.1	Aspergillus campestris IBT 28561	strain=IBT 28561
GCF_002849105.1	Aspergillus steynii IBT 23096	strain=IBT 23096
GCF_002847465.1	Aspergillus novofumigatus IBT 16806	strain=IBT 16806
GCF_002846915.1	Aspergillus ochraceoroseus IBT 24754	strain=IBT 24754
GCF_025526975.1	Fimicolochytrium jonesii	strain=JEL569
GCF_000961545.1	Sporothrix schenckii 1099-18	strain=1099-18
GCF_000820605.1	Sporothrix brasiliensis 5110	strain=5110
GCF_000968595.1	Rasamsonia emersonii CBS 393.64	strain=CBS 393.64
GCF_001477535.1	Pneumocystis jirovecii RU7	strain=RU7
GCF_001477545.1	Pneumocystis carinii B80	strain=B80
GCF_001907595.1	Talaromyces atroroseus	strain=IBT 11181
GCF_000835455.1	Fonsecaea pedrosoi CBS 271.37	strain=CBS 271.37
GCF_000835555.1	Rhinocladiella mackenziei CBS 650.93	strain=CBS 650.93
GCF_000835475.1	Cladophialophora bantiana CBS 173.52	strain=CBS 173.52
GCF_000836435.1	Fonsecaea multimorphosa CBS 102226	strain=CBS 102226
GCF_003184625.1	Aspergillus neoniger CBS 115656	strain=CBS 115656
GCF_003184925.1	Aspergillus vadensis CBS 113365	strain=CBS 113365
GCF_003184785.1	Aspergillus japonicus CBS 114.51	strain=CBS 114.51
GCF_003184755.1	Aspergillus piperis CBS 112811	strain=CBS 112811
GCF_003184535.1	Aspergillus eucalypticola CBS 122712	strain=CBS 122712
GCF_003184745.1	Aspergillus uvarum CBS 121591	strain=CBS 121591
GCF_003184845.1	Aspergillus ibericus CBS 121593	strain=CBS 121593
GCF_003184835.1	Aspergillus costaricaensis CBS 115574	strain=CBS 115574
GCF_003184825.1	Aspergillus fijiensis CBS 313.89	strain=CBS 313.89
GCF_003184545.1	Aspergillus heteromorphus CBS 117.55	strain=CBS 117.55
GCF_003184765.1	Aspergillus aculeatinus CBS 121060	strain=CBS 121060
GCF_010015735.1	Aaosphaeria arxii CBS 175.79	strain=CBS 175.79
GCF_003184595.1	Aspergillus niger CBS 101883	strain=CBS 101883
GCF_003184695.1	Aspergillus brunneoviolaceus CBS 621.78	strain=CBS 621.78
GCF_003184525.1	Aspergillus sclerotioniger CBS 115572	strain=CBS 115572
GCF_019112545.1	Guyanagaster necrorhizus MCA 3950	strain=MCA 3950
GCF_003184865.1	Aspergillus homomorphus CBS 101889	strain=CBS 101889
GCF_003184585.1	Aspergillus saccharolyticus JOP 1030-1	strain=JOP 1030-1
GCF_001642045.1	Paraphaeosphaeria sporulosa	strain=AP3s5-JAC2a
GCF_014898435.1	Botrytis sinoallii	strain=Bc 23
GCF_000760515.2	Mitosporidium daphniae	strain=UGP3
GCF_009193645.1	Aspergillus pseudonomiae	strain=CBS 119388
GCF_028826965.1	Penicillium alfredii	strain=IBT 34128
GCF_001204775.2	Aspergillus nomiae NRRL 13137	strain=NRRL 13137
GCF_018340605.1	Aspergillus pseudoviridinutans	strain=IFM 55266
GCF_003144195.1	Ceraceosorus guamensis	strain=MCA 4658
GCF_028827895.1	Penicillium longicatenatum	strain=IBT 33135
GCF_028828015.1	Penicillium pulvis	strain=IBT 33274
GCF_028828195.1	Penicillium verhagenii	strain=IBT 33310
GCF_013396195.1	Fusarium tjaetaba	strain=NRRL 66243
GCF_003144245.1	Jaminaea rosea	strain=MCA 5214
GCF_004337985.1	Pyricularia pennisetigena	strain=Br36
GCF_022829205.1	Neoarthrinium moseri	strain=CBS 164.80
GCF_001299255.1	Phialophora attinorum	strain=CBS 131958
GCF_030869225.1	Colletotrichum abscissum	strain=IMI 504890
GCF_020744255.1	Microdochium trichocladiopsis	strain=MPI-CAGE-CH-0230
GCF_003144135.1	Pseudomicrostroma glucosiphilum	strain=MCA 4718
GCF_008629635.1	Kwoniella shandongensis	strain=CBS 12478
GCF_015039405.1	Cantharellus anzutake	strain=C23
GCF_024628925.1	Candida margitis	strain=CBS 14175
GCF_028829455.1	Penicillium robsamsonii	strain=IBT 29466
GCF_006535985.1	Synchytrium microbalum	strain=JEL517
GCF_003369625.1	Aspergillus mulundensis	strain=DSM 5745
GCF_001773325.1	Penicillium arizonense	strain=CBS 141311
GCF_026319265.1	Colletotrichum chrysophilum	strain=AFK26
GCF_028828085.1	Penicillium nucicola	strain=IBT 29836
GCF_033439085.1	Chaetomium fimeti	strain=CBS 168.71
GCF_000292625.1	Dacryopinax primogenitus	strain=DJM-731 SS1
GCF_036417295.1	Cryptococcus decagattii	strain=7685027
GCF_028829775.1	Penicillium samsonianum	strain=IBT 33392
GCF_028828495.1	Penicillium riverlandense	strain=IBT 135883
GCF_016758775.1	Suillus clintonianus	strain=FC179
GCF_016758755.1	Suillus discolor	strain=FC423
GCF_016647785.1	Suillus fuscotomentosus	strain=FC203
GCF_024244095.1	Nematocida homosporus	strain=JUm1504
GCF_021653875.1	Nematocida major	strain=JUm2507
GCF_024244105.1	Nematocida minor	strain=JUm1510
GCF_000738915.1	Nematocida ausubeli	strain=ERTm6
GCF_030867605.1	Colletotrichum paranaense	strain=IMI 384185
GCF_022496945.1	Annulohypoxylon maeteangense	strain=CBS 123835
GCF_030435595.1	Desarmillaria tabescens	strain=CCBAS 213
GCF_027946475.1	Didymosphaeria variabile	strain=IMI 356815
GCF_033296635.1	Dichotomopilus funicola	strain=CBS 141.50
GCF_019207285.1	Ogataea haglerorum	na
GCF_030549165.1	Lasiosphaeria miniovina	strain=SMH2392-1A
GCF_013461495.1	Botrytis fragariae	strain=BVB16
GCF_029542925.1	Malassezia vespertilionis	strain=CBS 15041
GCF_028502605.1	Trichoderma breve	strain=T069
GCF_000149585.1	Histoplasma mississippiense (nom. inval.)	strain=NAm1
GCF_022605165.1	Purpureocillium takamizusanense	strain=PT3
GCF_035222275.1	Podospora bellae-mahoneyi	strain=CBS 112042
GCF_035222375.1	Podospora pseudocomata	strain=CBS 415.72m
GCF_035222475.1	Podospora pseudopauciseta	strain=CBS 411.78
GCF_028827025.1	Penicillium cataractarum	strain=IBT 29864
GCF_014461135.1	Mycena indigotica	strain=171206Taipei
GCF_028009165.1	Akanthomyces muscarius	strain=Ve6
GCF_014898535.1	Botrytis deweyae	strain=B1
GCF_022695815.1	Exophiala viscosa	strain=JF 03-3F
GCF_027921745.1	Schizosaccharomyces osmophilus	strain=CBS 15793
GCF_033297405.1	Parathielavia appendiculata	strain=CBS 731.68
GCF_902498895.1	Saprochaete ingens	strain=CBS 517.90
GCF_035222485.1	Podospora pseudoanserina	strain=CBS 124.78
GCF_019669845.1	Emericellopsis atlantica	strain=TS7
GCF_003357145.1	Venustampulla echinocandica	strain=BP 5553
GCF_020744385.1	Fusarium flagelliforme	strain=FIESC 12 MPI-CAGE-AA-0113
GCF_022114955.1	Emericellopsis cladophorae	strain=MUM 19.33
GCF_019456465.1	Bacidia gigantensis	strain=McMullin 20006
GCF_002105105.1	Protomyces lactucae-debilis	strain=12-1054
GCF_028827545.1	Penicillium diatomitis	strain=IBT 30728
GCF_021821965.1	Ordospora pajunii	strain=FI-F-10
