# Supplementary material for: Proteomic Diversity in Bacteria: Insights and Implications for Bacterial Identification
Source: Mol Cell Proteomics. 2025 Jan 27;24(3):100917. doi: 10.1016/j.mcpro.2025.100917 (PMC11919601; doi:10.1016/j.mcpro.2025.100917)
Supplement: Supplementary Table S10 [file mmc11.csv]

Species name	NCBI Protein Identifier	Fasta file description	Rank within sample
Staphylococcus warneri	WP_015365046.1	MULTISPECIES: hypothetical protein [Staphylococcus]	3
Staphylococcus warneri	WP_002450471.1	MULTISPECIES: hypothetical protein [Staphylococcus]	6
Staphylococcus warneri	WP_015364569.1	MULTISPECIES: hypothetical protein [Staphylococcus]	2
Staphylococcus xylosus	WP_017723505.1	hypothetical protein [Staphylococcus xylosus]	1
Staphylococcus xylosus	WP_029377412.1	hypothetical protein [Staphylococcus xylosus]	3
Staphylococcus xylosus	WP_167330406.1	hypothetical protein [Staphylococcus xylosus]	10
Staphylococcus xylosus	WP_017722958.1	hypothetical protein [Staphylococcus xylosus]	5
Enterococcus faecium	WP_002295273.1	MULTISPECIES: hypothetical protein, partial [Enterococcus]	9
Micrococcus cohnii	WP_184240730.1	hypothetical protein [Micrococcus cohnii]	6
Micrococcus cohnii	WP_158495909.1	hypothetical protein [Micrococcus cohnii]	10
Micrococcus cohnii	WP_184241961.1	hypothetical protein [Micrococcus cohnii]	1
Fructilactobacillus fructivorans	WP_010022570.1	hypothetical protein [Fructilactobacillus fructivorans]	4
Fructilactobacillus fructivorans	WP_010022456.1	hypothetical protein [Fructilactobacillus fructivorans]	1
Fructilactobacillus fructivorans	WP_029327158.1	hypothetical protein [Fructilactobacillus fructivorans]	5
Fructilactobacillus fructivorans	WP_010022495.1	hypothetical protein [Fructilactobacillus fructivorans]	8
Sphingobacterium composti Yoo et al. 2007 non Ten et al. 2007	WP_148907052.1	hypothetical protein [Sphingobacterium composti Yoo et al. 2007 non Ten et al. 2007]	9
Sphingobacterium composti Yoo et al. 2007 non Ten et al. 2007	WP_148909016.1	hypothetical protein [Sphingobacterium composti Yoo et al. 2007 non Ten et al. 2007]	6
Sphingomonas paucimobilis	WP_007403713.1	MULTISPECIES: hypothetical protein [Sphingomonas]	4
Proteus penneri	WP_072064540.1	MULTISPECIES: hypothetical protein [Proteus]	8
Moraxella osloensis	WP_062330089.1	hypothetical protein [Moraxella osloensis]	7
Acinetobacter baumannii	WP_000859008.1	MULTISPECIES: hypothetical protein [Acinetobacter]	9
Serratia rubidaea	WP_054305476.1	hypothetical protein [Serratia rubidaea]	3
Mammaliicoccus sciuri	WP_167388692.1	MULTISPECIES: hypothetical protein [Mammaliicoccus]	2
Companilactobacillus farciminis	WP_010020985.1	hypothetical protein [Companilactobacillus farciminis]	10
Lysinibacillus boronitolerans	WP_004232000.1	MULTISPECIES: hypothetical protein [Lysinibacillus]	2
Lysinibacillus boronitolerans	WP_036076121.1	hypothetical protein [Lysinibacillus boronitolerans]	6
Sphingobacterium faecium	WP_108157710.1	hypothetical protein [Sphingobacterium faecium]	1
Sphingobacterium faecium	WP_108159798.1	MULTISPECIES: hypothetical protein [Sphingobacterium]	10
Sphingobacterium faecium	WP_108160540.1	hypothetical protein [Sphingobacterium faecium]	6
Sphingobacterium faecium	WP_045753606.1	MULTISPECIES: hypothetical protein [Sphingobacterium]	5
Staphylococcus carnosus	WP_015900919.1	hypothetical protein [Staphylococcus carnosus]	6
Staphylococcus carnosus	WP_255314078.1	hypothetical protein [Staphylococcus carnosus]	4
Leuconostoc mesenteroides	WP_004909504.1	MULTISPECIES: hypothetical protein [Leuconostoc]	6
Geobacillus stearothermophilus	WP_172698530.1	hypothetical protein, partial [Geobacillus stearothermophilus]	6
Variovorax paradoxus	WP_018905081.1	hypothetical protein [Variovorax paradoxus]	5
Deinococcus radiodurans	WP_034350554.1	hypothetical protein [Deinococcus radiodurans]	3
Deinococcus radiodurans	WP_010887289.1	hypothetical protein [Deinococcus radiodurans]	9
Deinococcus radiodurans	WP_027479834.1	hypothetical protein [Deinococcus radiodurans]	2
Deinococcus radiodurans	WP_027480346.1	hypothetical protein [Deinococcus radiodurans]	7
Gardnerella vaginalis	WP_048653109.1	hypothetical protein [Gardnerella vaginalis]	1
Serratia grimesii	WP_061806401.1	hypothetical protein [Serratia grimesii]	7
Lactococcus cremoris	WP_011676084.1	MULTISPECIES: hypothetical protein [Lactococcus]	10
Leuconostoc carnosum	WP_006845384.1	MULTISPECIES: hypothetical protein [Lactobacillaceae]	1
Tetragenococcus solitarius	WP_169792356.1	hypothetical protein [Tetragenococcus solitarius]	5
Tetragenococcus solitarius	WP_068709508.1	hypothetical protein [Tetragenococcus solitarius]	7
Streptomyces albus	WP_016469683.1	MULTISPECIES: hypothetical protein [Streptomyces]	4
Staphylococcus nepalensis	WP_103372761.1	MULTISPECIES: hypothetical protein [Staphylococcus]	5
Staphylococcus nepalensis	WP_103373642.1	MULTISPECIES: hypothetical protein [Staphylococcus]	8
Staphylococcus haemolyticus	WP_011275180.1	MULTISPECIES: hypothetical protein [Staphylococcus]	9
Staphylococcus schleiferi	WP_016426123.1	MULTISPECIES: hypothetical protein [Staphylococcus]	8
Secundilactobacillus malefermentans	WP_056973920.1	hypothetical protein [Secundilactobacillus malefermentans]	2
Staphylococcus kloosii	WP_061854784.1	hypothetical protein [Staphylococcus kloosii]	7
Staphylococcus kloosii	WP_061853453.1	hypothetical protein [Staphylococcus kloosii]	10
Staphylococcus kloosii	WP_061854518.1	hypothetical protein [Staphylococcus kloosii]	8
Staphylococcus aureus	WP_001251935.1	MULTISPECIES: hypothetical protein [Staphylococcus]	5
Staphylococcus epidermidis	WP_001829442.1	MULTISPECIES: hypothetical protein [Staphylococcus]	9
Pseudomonas chengduensis	WP_021490288.1	MULTISPECIES: hypothetical protein [Pseudomonas]	8
Staphylococcus equorum	WP_021339124.1	MULTISPECIES: hypothetical protein [Staphylococcus]	4
Staphylococcus equorum	WP_002506316.1	MULTISPECIES: hypothetical protein [Staphylococcus]	1
Sphingobacterium lactis	WP_103906100.1	hypothetical protein [Sphingobacterium lactis]	8
Levilactobacillus brevis	WP_052471874.1	hypothetical protein [Levilactobacillus brevis]	2
Pseudomonas psychrotolerans	WP_027598123.1	MULTISPECIES: hypothetical protein [Pseudomonas]	7
Erwinia amylovora	WP_004157900.1	hypothetical protein [Erwinia amylovora]	3
Mammaliicoccus sciuri	WP_103361141.1	hypothetical protein [Mammaliicoccus sciuri]	1
Mammaliicoccus sciuri	WP_162841906.1	MULTISPECIES: hypothetical protein [Mammaliicoccus]	6
Mammaliicoccus sciuri	WP_025904965.1	MULTISPECIES: hypothetical protein [Mammaliicoccus]	3
Ralstonia pickettii	WP_009241324.1	MULTISPECIES: hypothetical protein [Ralstonia]	2
Staphylococcus hominis	WP_002449204.1	MULTISPECIES: hypothetical protein [Staphylococcus]	8
Bacillus atrophaeus	WP_003328505.1	hypothetical protein [Bacillus atrophaeus]	6
Staphylococcus auricularis	WP_059108042.1	hypothetical protein [Staphylococcus auricularis]	6
Staphylococcus auricularis	WP_059107611.1	hypothetical protein [Staphylococcus auricularis]	10
Sphingomonas aquatilis	WP_147036174.1	hypothetical protein [Sphingomonas aquatilis]	3
Lactiplantibacillus plantarum	WP_003640581.1	MULTISPECIES: hypothetical protein [Lactiplantibacillus]	2
Enterococcus casseliflavus	WP_005229738.1	MULTISPECIES: hypothetical protein [Enterococcus]	5
Staphylococcus capitis	WP_023351094.1	MULTISPECIES: hypothetical protein [Staphylococcus]	2
Staphylococcus capitis	WP_047797067.1	hypothetical protein [Staphylococcus capitis]	10
Staphylococcus capitis	WP_058121640.1	hypothetical protein [Staphylococcus capitis]	1
Staphylococcus capitis	WP_002437019.1	MULTISPECIES: hypothetical protein [Staphylococcus]	9
Staphylococcus capitis	WP_058121641.1	hypothetical protein [Staphylococcus capitis]	6
Staphylococcus pasteuri	WP_126567322.1	hypothetical protein [Staphylococcus pasteuri]	7
Staphylococcus pasteuri	WP_046467270.1	MULTISPECIES: hypothetical protein [Staphylococcus]	5
Ligilactobacillus murinus	WP_004051144.1	MULTISPECIES: hypothetical protein [Ligilactobacillus]	4
Lysinibacillus odysseyi	WP_036157167.1	hypothetical protein [Lysinibacillus odysseyi]	6
Enterococcus mundtii	WP_169823209.1	MULTISPECIES: hypothetical protein [Enterococcus]	6
Enterococcus mundtii	WP_010734286.1	MULTISPECIES: hypothetical protein [Enterococcus]	9
Enterococcus saccharolyticus	WP_016175633.1	hypothetical protein [Enterococcus saccharolyticus]	2
Acinetobacter radioresistens	WP_005016168.1	MULTISPECIES: hypothetical protein [Acinetobacter]	1
Bifidobacterium animalis	WP_004217995.1	MULTISPECIES: hypothetical protein [Bifidobacterium]	1
Bifidobacterium animalis	WP_004218185.1	MULTISPECIES: hypothetical protein [Bifidobacterium]	2
Acinetobacter junii	WP_002050969.1	MULTISPECIES: hypothetical protein [Acinetobacter]	3
Acinetobacter junii	WP_004960615.1	hypothetical protein [Acinetobacter junii]	6
Staphylococcus piscifermentans	WP_257213610.1	MULTISPECIES: hypothetical protein [Staphylococcus]	3
Staphylococcus piscifermentans	WP_095105871.1	hypothetical protein [Staphylococcus piscifermentans]	10
Staphylococcus piscifermentans	WP_095102497.1	hypothetical protein [Staphylococcus piscifermentans]	9
Staphylococcus hyicus	WP_039644801.1	hypothetical protein [Staphylococcus hyicus]	8
Staphylococcus hyicus	WP_039644525.1	hypothetical protein [Staphylococcus hyicus]	1
Staphylococcus succinus	WP_101117425.1	MULTISPECIES: hypothetical protein [Staphylococcus]	6
Staphylococcus succinus	WP_046836407.1	MULTISPECIES: hypothetical protein [Staphylococcus]	5
Staphylococcus succinus	WP_169746234.1	MULTISPECIES: hypothetical protein [Staphylococcus]	7
Sphingobacterium mizutaii	WP_139185527.1	hypothetical protein [Sphingobacterium mizutaii]	7
Sphingobacterium mizutaii	WP_093095902.1	hypothetical protein [Sphingobacterium mizutaii]	4
Sphingobacterium mizutaii	WP_093099592.1	hypothetical protein [Sphingobacterium mizutaii]	9
Paenibacillus macquariensis	WP_068584091.1	hypothetical protein [Paenibacillus macquariensis]	1
Staphylococcus cohnii	WP_019469421.1	MULTISPECIES: hypothetical protein [Staphylococcus]	3
Serratia marcescens	WP_033640869.1	hypothetical protein [Serratia marcescens]	8
Sphingobacterium thalpophilum	WP_028071385.1	MULTISPECIES: hypothetical protein [Sphingobacterium]	8
Sphingobacterium thalpophilum	WP_028072455.1	MULTISPECIES: hypothetical protein [Sphingobacterium]	10
Bacillus cytotoxicus	WP_012093979.1	MULTISPECIES: hypothetical protein [Bacillus cereus group]	7
Plesiomonas shigelloides	WP_064977877.1	hypothetical protein [Plesiomonas shigelloides]	3
Bifidobacterium animalis	WP_237705783.1	hypothetical protein [Bifidobacterium animalis]	2
Bifidobacterium animalis	WP_014697636.1	hypothetical protein [Bifidobacterium animalis]	7
Pseudomonas paralactis	WP_005786587.1	MULTISPECIES: hypothetical protein [Pseudomonas]	9
Bifidobacterium pseudolongum	WP_033502172.1	hypothetical protein [Bifidobacterium pseudolongum]	7
Bifidobacterium pseudolongum	WP_022857473.1	hypothetical protein [Bifidobacterium pseudolongum]	9
Bifidobacterium pseudolongum	WP_022858865.1	MULTISPECIES: hypothetical protein [Bifidobacterium]	8
Staphylococcus coagulans	WP_016426399.1	MULTISPECIES: hypothetical protein [Staphylococcus]	3
Staphylococcus saprophyticus	WP_002482662.1	MULTISPECIES: hypothetical protein [Staphylococcus]	2
Staphylococcus saprophyticus	WP_002483408.1	MULTISPECIES: hypothetical protein [Staphylococcus]	3
Xenorhabdus nematophila	WP_010848833.1	hypothetical protein [Xenorhabdus nematophila]	10
Xenorhabdus nematophila	WP_041573995.1	hypothetical protein [Xenorhabdus nematophila]	2
Staphylococcus pettenkoferi	WP_049406139.1	hypothetical protein [Staphylococcus pettenkoferi]	5
Staphylococcus pettenkoferi	WP_002470877.1	MULTISPECIES: hypothetical protein [Staphylococcus]	3
Pseudomonas synxantha	WP_074059229.1	MULTISPECIES: hypothetical protein [Pseudomonas]	8
Granulicoccus phenolivorans	WP_026927267.1	hypothetical protein [Granulicoccus phenolivorans]	10
Weissella paramesenteroides	WP_002828812.1	hypothetical protein [Weissella paramesenteroides]	5
Staphylococcus capitis	WP_002454051.1	MULTISPECIES: hypothetical protein [Staphylococcus]	6
Staphylococcus capitis	WP_172601878.1	hypothetical protein [Staphylococcus capitis]	9
Sphingobacterium spiritivorum	WP_003002289.1	hypothetical protein [Sphingobacterium spiritivorum]	8
Sphingobacterium spiritivorum	WP_002992655.1	MULTISPECIES: hypothetical protein [Sphingobacterium]	4
Mammaliicoccus fleurettii	WP_078358106.1	MULTISPECIES: hypothetical protein [Mammaliicoccus]	10
Carnobacterium divergens	WP_034571185.1	hypothetical protein [Carnobacterium divergens]	3
Weissella kandleri	WP_057754878.1	hypothetical protein [Weissella kandleri]	4
Acinetobacter haemolyticus	WP_005082153.1	hypothetical protein [Acinetobacter haemolyticus]	4
Acinetobacter haemolyticus	WP_004638076.1	hypothetical protein [Acinetobacter haemolyticus]	7
Kluyvera georgiana	WP_191604234.1	MULTISPECIES: hypothetical protein, partial [Enterobacteriaceae]	4
Pseudomonas mendocina	WP_147285547.1	hypothetical protein [Pseudomonas mendocina]	1
Acinetobacter johnsonii	WP_004696401.1	MULTISPECIES: hypothetical protein [Acinetobacter]	3
Staphylococcus chromogenes	WP_103158953.1	hypothetical protein [Staphylococcus chromogenes]	10
Staphylococcus chromogenes	WP_165806095.1	MULTISPECIES: hypothetical protein [Staphylococcus]	4
Staphylococcus simulans	WP_256274653.1	MULTISPECIES: hypothetical protein [Staphylococcus]	3
Staphylococcus simulans	WP_002481398.1	MULTISPECIES: hypothetical protein [Staphylococcus]	6
Staphylococcus simulans	WP_002480129.1	MULTISPECIES: hypothetical protein [Staphylococcus]	8
Micrococcus lylae	WP_067190087.1	MULTISPECIES: hypothetical protein [Micrococcus]	2
Serratia ficaria	WP_061800211.1	hypothetical protein [Serratia ficaria]	9
Companilactobacillus kimchii	WP_054643573.1	MULTISPECIES: hypothetical protein [Companilactobacillus]	1
Pseudescherichia vulneris	WP_072113692.1	MULTISPECIES: hypothetical protein, partial [Enterobacteriaceae]	6
Acinetobacter lwoffii	WP_004280428.1	MULTISPECIES: hypothetical protein [Acinetobacter]	10
Acinetobacter lwoffii	WP_004645538.1	MULTISPECIES: hypothetical protein [Acinetobacter]	1
Aestuariimicrobium kwangyangense	WP_022909693.1	hypothetical protein [Aestuariimicrobium kwangyangense]	9
Enterococcus sulfureus	WP_016184543.1	hypothetical protein [Enterococcus sulfureus]	6
Enterococcus sulfureus	WP_016186627.1	hypothetical protein [Enterococcus sulfureus]	10
Enterococcus sulfureus	WP_016185823.1	hypothetical protein [Enterococcus sulfureus]	2
Sphingomonas melonis	WP_017979521.1	MULTISPECIES: hypothetical protein [Sphingomonas]	6
Sphingomonas melonis	WP_017979552.1	MULTISPECIES: hypothetical protein [Sphingomonas]	3
Sphingomonas melonis	WP_017978609.1	MULTISPECIES: hypothetical protein [Sphingomonas]	7
Acinetobacter calcoaceticus	WP_004641505.1	MULTISPECIES: hypothetical protein [Acinetobacter]	10
Acinetobacter calcoaceticus	WP_003652658.1	MULTISPECIES: hypothetical protein [Acinetobacter]	6
Macrococcus caseolyticus	WP_041635795.1	MULTISPECIES: hypothetical protein [Macrococcus]	2
Neobacillus bataviensis	WP_007085332.1	hypothetical protein [Neobacillus bataviensis]	5
Streptococcus sanguinis	WP_002893653.1	MULTISPECIES: hypothetical protein [Streptococcus]	5
Niallia nealsonii	WP_101177747.1	hypothetical protein [Niallia nealsonii]	6
Staphylococcus intermedius	WP_142302919.1	hypothetical protein [Staphylococcus intermedius]	9
Staphylococcus intermedius	WP_019168470.1	hypothetical protein [Staphylococcus intermedius]	4
